# Supplementary material for: Metagenomics-Based Analysis of Candidate Lactate Utilizers from the Rumen of Beef Cattle
Source: Microorganisms. 2023 Mar 4;11(3):658. doi: 10.3390/microorganisms11030658 (PMC10054779; doi:10.3390/microorganisms11030658)
Supplement: Supplementary file 1 [file microorganisms-11-00658-s001.zip]

Archive with 4 entries (4 files):
- Bandarupalli 2023 Supp File S1 OTU table.xlsx
- Bandarupalli 2023 Supp File S2 Contigs Bt-01708_Bf.fasta
- Bandarupalli 2023 Supp File S3 Contigs Bt-01899_Ap.fasta
- Bandarupalli 2023 Supp File S4 gene annotation.xlsx
