# Supplementary material for: Metagenomics-Based Analysis of Candidate Lactate Utilizers from the Rumen of Beef Cattle
Source: Microorganisms. 2023 Mar 4;11(3):658. doi: 10.3390/microorganisms11030658 (PMC10054779; doi:10.3390/microorganisms11030658)
Supplement: Supplementary file 1 [file microorganisms-11-00658-s001.zip › Bandarupalli 2023 Supp File S1 OTU table.xlsx]

## Sheet: Title
	Supplementary File 1
	Number of reads and OTU tables from experiments 1 and 2 (culturing of rumen fluid with lactate).
	Values in OTU tables are shown as relative abundance (scale of 0 to 1)

## Sheet: read counts
	Exp# 1	inoculum (D0)	Control culture D7	Lactate culture#1 D7	Lactate culture#2 D7	Lactate culture#3 D7	Control culture D7	Lactate culture#1 D14	Lactate culture#2 D14
	number of	20382	14925	7770	15721	9760	14275	14817	20873
	analyzed reads
	Exp#2	inoculum (D0)	Control culture D7	Lactate culture#1 D7	Lactate culture#2 D7	Lactate culture#3 D7	Control culture D7	Lactate culture#1 D14	Lactate culture#2 D14	Lactate culture#3 D14
	number of	20215	10906	11683	15252	21082	10138	12680	3873	11302
	analyzed reads

## Sheet: Exp#1-OTU table
OTU	inoculum (D0)	Control culture D7	Lactate culture#1 D7	Lactate culture#2 D7	Lactate culture#3 D7	Control culture D7	Lactate culture#1 D14	Lactate culture#2 D14	Assigned name
>LacT2_D14_1-09906	4.90629e-05	0	0.0114497	0.00809426	0.00686515	0	0.337113	0.0764145	SD_Bt-01708_Bf
>LacT2_D7_1-01107	0.0443529	0.0589615	0.0120221	0.00584016	0.0056042	0.116474	0.00283458	0.0101567
>LacT2_D14_2-06551	0.0013247	0.00127303	0.0381019	0.0422131	0.0474256	0.00501931	0.0285483	0.0574426
>LacT2_D7_3-05834	0.000441566	0.000335008	0.0290694	0.0490779	0.0411208	0.0011583	0.0540595	0.0423035
>LacT2_D14_2-12405	0	0	0.000318046	0.000512295	0.000700525	0	0.000877371	0.162794
>LacT2_D7_1-02201	0.00642724	0.00201005	0.0237262	0.0414959	0.0385989	0.0047619	0.00863873	0.0103004
>LacT2_D14_1-02732	0.00451379	0.00482412	0.0127218	0.0285861	0.0240981	0.0120978	0.0145778	0.0130791
>LacT2_D14_1-01898	0.0133451	0.0193635	0.0096686	0.00840164	0.00903678	0.027027	0.00492677	0.00795286
>LacT2_D14_2-04435	0.00500442	0.0125963	0.0155206	0.0119877	0.0110683	0.00849421	0.00985355	0.0241939
>LacT2_D7_1-26123	0.00981258	0.0223786	0.00578844	0.00655738	0.00553415	0.0268983	0.0026996	0.00412016
>LacCon_D0-05342	0.0198705	0.0280737	0.00604287	0.00389344	0.0056042	0.0129987	0.00222717	0.00292244
>LacT2_D14_2-00169	0.00598567	0.00214405	0.0117677	0.0221311	0.0182837	0.00566281	0.0074914	0.00632396
>LacT2_D7_2-01443	0.00235502	0.00140704	0.011068	0.0154713	0.0135902	0.0036036	0.0109334	0.00967757
>LacT2_D7_1-14957	0.00245314	0.0304858	0.00292602	0.00368852	0.00371278	0.021879	0.000944861	0.000910267
>LacT2_D7_1-02650	0	0.000134003	0.062655	0	0.000140105	0.0001287	0.00121482	9.58176e-05
>LacT2_D7_1-02275	4.90629e-05	0.00147404	0.059729	0.000307377	0.000210158	0	0.00020247	0.000143726
>LacT2_D7_1-00399	0	0	0.020673	0.000204918	7.00525e-05	0	0.0379294	4.79088e-05
>LacT2_D7_3-02287	0.007801	0.00904523	0.00566122	0.00655738	0.00630473	0.0126126	0.00384693	0.00445552
>LacT2_D7_2-00525	0.00196252	0.00227806	0.00718784	0.0131148	0.0129597	0.0020592	0.00546669	0.00766541
>LacT2_D14_1-00227	0	0	0.0270339	0	0.000210158	0	0.0199771	0.000191635
>LacT2_D7_1-23225	0.00333628	0.0295477	0.00248076	0.00143443	0.00126095	0.00656371	0.00053992	0.00182053
>LacT2_D7_1-17402	0.00397409	0.00113903	0.00617009	0.011168	0.0102977	0.002574	0.00431936	0.00426388
>LacCon_D0-47826	0.00613286	0.00716918	0.00489791	0.00655738	0.00644483	0.00913771	0.00114733	0.00206008
>LacT2_D7_1-01025	0.000147189	0	0.00839641	0.00696721	0.00588441	0.000514801	0.0115408	0.00934221
>LacT2_D14_1-17092	0.00166814	0.00308208	0.00457986	0.00553279	0.00658494	0.0126126	0.00398191	0.00277871
>LacT2_D14_2-21480	0	0	0	0.000102459	7.00525e-05	0	0.00020247	0.036219
>LacT2_D14_2-19515	0	0	6.36092e-05	0.000102459	0	0	0.00040494	0.035213
>LacT2_D7_3-02191	0.00824257	0.00603015	0.00432542	0.00317623	0.00686515	0.0041184	0.00114733	0.0016289
>LacT2_D7_1-03673	0.0127564	0.00234506	0.0034349	0.00502049	0.00392294	0.0032175	0.00128231	0.00301825
>LacCon_D0-19398	0.00995977	0.0101173	0.00254437	0.00122951	0.00161121	0.00682111	0.00047243	0.00100608
>LacT2_D7_2-01860	0.00225689	0.00569514	0.00273519	0.00297131	0.0028021	0.00978121	0.00317203	0.00292244
>LacT2_D7_3-08871	0.00255127	0.00040201	0.00407099	0.00891393	0.00707531	0.0018018	0.00344199	0.00277871
>LacCon_D0-12016	0.00834069	0.00448911	0.00146301	0.00420082	0.00301226	0.00823681	0.00026996	0.000910267
>LacT2_D14_1-02489	0.00672162	0.00911223	0.00235354	0.00194672	0.00301226	0.00501931	0.000809881	0.00148517
>LacT2_D7_1-07795	0.00196252	0.000201005	0.00324407	0.00758197	0.00623468	0.0047619	0.00121482	0.00158099
>LacT2_D7_3-01318	0.00142282	0.000469012	0.00496152	0.00317623	0.00623468	0.0043758	0.00290207	0.00229962
>LacCon_D7-32192	0.00201158	0.0201675	0.000445264	0	0.00028021	0.0020592	0.00020247	0.000287453
>LacT2_D7_1-03448	0.00421941	0.00629816	0.00203549	0.00184426	0.00182137	0.0045045	0.00168725	0.00167681
>LacCon_D0-23168	0.000981258	0.0105193	0.00241715	0.000717213	0.001331	0.0047619	0.0013498	0.00172472
>LacT2_D7_3-21353	0.0182023	0.000670017	0.00152662	0.000717213	0.000700525	0.0003861	0.00013498	0.000239544
>LacT2_D14_2-00013	0	0	0.000127218	0	7.00525e-05	0	0.00040494	0.021511
>LacT2_D14_2-04031	0	0	0.00127218	0.00112705	0.00105079	0	0.0140379	0.00445552
>LacT2_D7_2-18689	0.00672162	0.00221106	0.00108136	0.00256148	0.00182137	0.0045045	0.000877371	0.00191635
>LacT2_D14_2-02550	0.000441566	0.00080402	0.00362572	0.00584016	0.00595447	0.000772201	0.00033745	0.0038327
>LacT2_D14_1-20277	0.00314003	0.00562814	0.00159023	0.000409836	0.00112084	0.00707851	0.00121482	0.0011019
>LacT2_D14_2-03833	0.000147189	0.000670017	0.00190828	0.00614754	0.00455342	0.000643501	0.00276709	0.00412016
>LacT2_D7_3-13027	0.00279659	0.000938023	0.00305324	0.0045082	0.00476357	0.000900901	0.00141729	0.00210799
>LacT2_D14_2-21798	0.000196252	0	0.00254437	0.00338115	0.00238179	0	0.00695147	0.0048867
>LacT2_D7_3-00815	0.0034344	0.00254606	0.00298963	0.00317623	0.0041331	0.0024453	0.00053992	0.000670723
>LacCon_D0-12020	0.00117751	0.0129313	0.000826919	0.000102459	0.000420315	0.003861	0	0.00038327
>LacCon_D7-14170	0.00250221	0.00616415	0.00108136	0.000819672	0.00112084	0.00669241	0.00053992	0.000670723
>LacT2_D7_2-01631	0.000637818	0.000737018	0.0020991	0.0039959	0.00455342	0.0018018	0.00330701	0.00229962
>LacT2_D7_1-08311	0.00142282	0.000737018	0.00254437	0.0045082	0.00364273	0.0024453	0.00263211	0.00138935
>LacT2_D14_1-01594	0.00147189	0.000536013	0.00228993	0.00491803	0.00469352	0.0011583	0.00229466	0.00177262
>LacT2_D14_1-02726	0.000441566	0.000201005	0.00235354	0.00430328	0.00434326	0.0034749	0.00222717	0.00167681
>LacT2_D14_2-02896	0.000785006	6.70017e-05	0.0013994	0.00420082	0.00315236	0.0015444	0.00357697	0.00397643
>LacT2_D14_2-12570	0.00456285	0.0039531	0.00235354	0.00184426	0.00112084	0.000900901	0.00101235	0.00201217
>LacT2_D7_2-04329	0.00240408	0.00288107	0.00178106	0.00256148	0.00217163	0.0020592	0.00141729	0.00244335
>LacT2_D7_3-00219	0.00107938	0.000201005	0.00235354	0.00338115	0.00469352	0.0015444	0.00222717	0.00210799
>LacT2_D14_1-09669	0.00338534	0.00643216	0.000636092	0.000307377	0.000700525	0.00501931	0.00047243	0.00038327
>LacT2_D7_1-19630	0.00112845	0.00569514	0.00159023	0.000614754	0.000910683	0.00514801	0.00114733	0.0011019
>LacT2_D7_2-01391	0.00176626	0.00301508	0.00184467	0.00235656	0.002662	0.0018018	0.00161976	0.00225171
>LacT2_D7_3-07218	0.00122657	0.00207705	0.000954138	0.00338115	0.00259194	0.00527671	0.0006749	0.000670723
>LacT2_D14_1-08587	0.000735943	0.00127303	0.00305324	0.00348361	0.00273205	0.0016731	0.00175474	0.00206008
>LacT2_D14_1-05416	0.000490629	0.000670017	0.00260798	0.00338115	0.00301226	0.0015444	0.00242964	0.00258707
>LacT2_D14_2-08917	0.00107938	0.00268007	0.00146301	0.00112705	0.000980736	0.00540541	0.00215968	0.00172472
>LacT2_D7_3-05641	0.0013247	0.000938023	0.00267159	0.0039959	0.00308231	0.0014157	0.000877371	0.00225171
>LacT2_D7_1-01608	0.000637818	0.00080402	0.00305324	0.00389344	0.00392294	0.0016731	0.00128231	0.00124563
>LacT2_D7_3-04924	0	6.70017e-05	0.00267159	0.00420082	0.00420315	0.0002574	0.0026996	0.00239544
>LacT2_D14_2-15150	0.00294377	0.00321608	0.0013994	0.00143443	0.00189142	0.0034749	0.000877371	0.00119772
>LacT2_D7_1-17244	0.0149642	0.000335008	0.000254437	0.000307377	0	0.0002574	6.749e-05	9.58176e-05
>LacCon_D0-03709	0.000392503	0.00241206	0.000190828	0.000307377	0.000350263	0.0122265	0.00026996	9.58176e-05
>LacCon_D7-05151	0.00152095	0.00502513	0.00076331	0.000922131	0.000910683	0.0048906	0.00060741	0.0011019
>LacT2_D14_2-04875	0.000883132	0.000670017	0.00171745	0.00338115	0.00231173	0.0027027	0.00182223	0.0021559
>LacT2_D7_1-28753	0.000932195	0.00556114	0.00356211	0.00143443	0.00175131	0.000900901	0.00026996	0.00100608
>LacT2_D7_3-01178	0	6.70017e-05	0.00286241	0.00276639	0.00343257	0.0001287	0.00377944	0.0022038
>LacT2_D7_3-18097	0.000588755	0.000737018	0.00184467	0.00461066	0.00441331	0.000643501	0.00114733	0.00124563
>LacT2_D7_3-02289	0.00103032	0.00040201	0.0020991	0.00235656	0.00399299	0.0015444	0.00222717	0.00143726
>LacT2_D7_1-06344	0.000196252	0.000134003	0.00362572	0.00297131	0.00357268	0.0019305	0.00148478	0.0011019
>LacCon_D7-10636	0.000637818	0.00201005	0.00114497	0.00215164	0.00175131	0.00527671	0.000944861	0.000862358
>LacT2_D7_3-13112	0.00122657	0.000871022	0.00254437	0.0022541	0.00357268	0.000900901	0.0020247	0.00124563
>LacCon_D7-03158	0	0.0133333	0.000190828	0.000102459	7.00525e-05	0.000772201	6.749e-05	4.79088e-05
>LacT2_D14_2-00948	4.90629e-05	6.70017e-05	0.00133579	0.00235656	0.00140105	0	0.00512924	0.00421597
>LacT2_D7_1-17503	0.000588755	0.00368509	0.000890529	0.000717213	0.00105079	0.00656371	0.00060741	0.000431179
>LacT2_D7_1-14104	0.000883132	0.000670017	0.00190828	0.00204918	0.0028021	0.0034749	0.000944861	0.0016289
>LacT2_D7_2-02204	0.00230596	0.00214405	0.00133579	0.00102459	0.00154116	0.0036036	0.00101235	0.00119772
>LacT2_D14_2-10007	0.00314003	0.00174204	0.00114497	0.00204918	0.00140105	0.0027027	0.00053992	0.00114981
>LacT2_D7_3-03235	0.000196252	0	0.00254437	0.00245902	0.00168126	0	0.00357697	0.00335361
>LacT2_D7_1-04077	0.00186439	6.70017e-05	0.00114497	0.0045082	0.00385289	0.000514801	0.00101235	0.000814449
>LacT2_D7_3-00704	0.00206064	0.00160804	0.00165384	0.00122951	0.00294221	0.0027027	0.0006749	0.000766541
>LacT2_D14_2-00127	0.00034344	0.00154104	0.00120857	0.00307377	0.00210158	0.0027027	0.00053992	0.00153308
>LacT2_D14_2-01449	0.0013247	0.000335008	0.00133579	0.00266393	0.00231173	0.0016731	0.00148478	0.00153308
>LacT2_D7_3-01460	0.00314003	0.0040871	0.000699701	0.000922131	0.000700525	0.0023166	0.00040494	0.00038327
>LacT2_D14_1-01568	0.000686881	0.000201005	0.00165384	0.00215164	0.00224168	0.0021879	0.00195721	0.00153308
>LacCon_D0-19863	0.00196252	0.00160804	0.000826919	0.00122951	0.00196147	0.0030888	0.00114733	0.000670723
>LacCon_D0-17436	0.00152095	0.00462312	0.000508873	0.000409836	0.000350263	0.0037323	0.00053992	0.000766541
>LacT2_D7_2-00820	0.000932195	0.00140704	0.00159023	0.00215164	0.00336252	0.0015444	0.0006749	0.000766541
>LacT2_D7_3-07309	0.000686881	0.00288107	0.00286241	0.00163934	0.0014711	0.000772201	0.00060741	0.00143726
>LacCon_D0-46965	0.0030419	0.00375209	0.00108136	0.00133197	0.00140105	0.000900901	0.00033745	0.000479088
>LacT2_D7_3-03719	0.000147189	0.000201005	0.00165384	0.00245902	0.00343257	0.0018018	0.00107984	0.00143726
>LacT2_D14_1-05677	4.90629e-05	0	0.00254437	0.00122951	0.00322242	0	0.00229466	0.00263498
>LacT2_D7_2-00623	0.0013247	0.00368509	0.000890529	0.000819672	0.00084063	0.0030888	0.00060741	0.000622814
>LacT2_D7_2-10359	0.000147189	0.000469012	0.00222632	0.00256148	0.00308231	0.0014157	0.000809881	0.0011019
>LacT2_D7_3-06867	0.00166814	0.000268007	0.00171745	0.00245902	0.00308231	0.0002574	0.00101235	0.00114981
>LacCon_D7-02216	0.000196252	0.00857621	0.000508873	0.000204918	0.000140105	0.0015444	0	0.000431179
>LacT2_D14_2-04362	0.000588755	0.0038191	0.00127218	0.00102459	0.00105079	0.0029601	0.00026996	0.000526997
>LacT2_D7_1-15533	0.00103032	0.00321608	0.000699701	0.000922131	0.00105079	0.0032175	0.0006749	0.000526997
>LacT2_D14_1-05606	0.00107938	0.00194305	0.000445264	0.00122951	0.000420315	0.0043758	0.000877371	0.000670723
>LacT2_D7_3-02823	0.000196252	0.00221106	0.00146301	0.00143443	0.00196147	0.0014157	0.00101235	0.00119772
>LacT2_D7_2-08707	0.000637818	0.00080402	0.00159023	0.00256148	0.00168126	0.000643501	0.00141729	0.00143726
>LacT2_D14_1-01470	9.81258e-05	6.70017e-05	0.000445264	0.000614754	0.000490368	0	0.00627657	0.00258707
>LacT2_D14_2-01916	0.000883132	0.00100503	0.000699701	0.00256148	0.00196147	0.0011583	0.00101235	0.00129354
>LacT2_D14_2-00611	0.000981258	0.000201005	0.00228993	0.00122951	0.00259194	0.000643501	0.00148478	0.00105399
>LacT2_D14_1-05121	0.00279659	0.00167504	0.000826919	0.000717213	0.000770578	0.0021879	0.00033745	0.00100608
>LacT2_D14_1-06153	0	0	0.000508873	0.000409836	0.00028021	0	0.00647904	0.00249126
>LacT2_D14_1-05896	0.000588755	0.000603015	0.00178106	0.0017418	0.00182137	0.0015444	0.0013498	0.000670723
>LacT2_D14_2-08731	0.00122657	0.00288107	0.000954138	0.000614754	0.00056042	0.0028314	0.00047243	0.000526997
>LacT2_D7_2-05810	0.00107938	0.000268007	0.00184467	0.00286885	0.00203152	0.0003861	0.00074239	0.000814449
>LacT2_D14_1-01211	0.000883132	0.00080402	0.000636092	0.00122951	0.000770578	0.0034749	0.000809881	0.00124563
>LacCon_D0-04734	0.00726131	0.000603015	0.000445264	0.000307377	0.000140105	0.0003861	0.00013498	0.000526997
>LacT2_D14_2-03462	0.000490629	0.000335008	0.00133579	0.0022541	0.00196147	0.0002574	0.00121482	0.00191635
>LacT2_D7_3-02599	0.000834069	0.00107203	0.00190828	0.0017418	0.00175131	0.000900901	0.00060741	0.000910267
>LacT2_D14_2-11925	0.000245314	0.00616415	0.000636092	0.000307377	0.000420315	0.0015444	0	0.00038327
>LacT2_D14_2-12828	0.000441566	0.000938023	0.000826919	0.00235656	0.00238179	0.0015444	0.00047243	0.000670723
>LacT2_D7_3-31736	0.000147189	0.00147404	0.00165384	0.00133197	0.00154116	0.0014157	0.00114733	0.000910267
>LacT2_D14_1-07190	0.00117751	0.00080402	0.00127218	0.0017418	0.0014711	0.0014157	0.00101235	0.000670723
>LacCon_D0-01778	0.00186439	0.00288107	0.000572483	0.000204918	0.00028021	0.0032175	0.00013498	0.000239544
>LacT2_D7_1-25287	0.000539692	0.000871022	0.00127218	0.00215164	0.00203152	0.0010296	0.00101235	0.000479088
>LacT2_D14_2-03965	0.000490629	0.00221106	0.00108136	0.000614754	0.00119089	0.0027027	0.00040494	0.000670723
>LacT2_D14_2-28672	0.00206064	0.00160804	0.00076331	0.00122951	0.000910683	0.000514801	0.000877371	0.00134145
>LacCon_D0-11214	0.00387597	0.00328308	0.000445264	0.000102459	0.00056042	0.000643501	0	0.00038327
>LacT2_D7_3-00407	0.000147189	0.00080402	0.00114497	0.00235656	0.00189142	0.0010296	0.00060741	0.0011019
>LacT2_D7_1-02474	0.000883132	0.00261307	0.000636092	0.000717213	0.000630473	0.0027027	0.00040494	0.000431179
>LacT2_D14_2-05767	0	0	0.00108136	0.00286885	0.00168126	0	0.0020247	0.00134145
>LacCon_D0-15524	0.00103032	0.00509213	6.36092e-05	0.000204918	0.000140105	0.0021879	6.749e-05	0.000191635
>LacT2_D7_3-10006	0.00157001	0.000268007	0.000826919	0.00204918	0.00210158	0.000900901	0.0006749	0.000574905
>LacT2_D14_1-02995	0.00122657	0.00100503	0.00076331	0.00112705	0.001331	0.0021879	0.00060741	0.000622814
>LacT2_D7_3-22429	0.00166814	0.00308208	0.000508873	0.000307377	0.000700525	0.0015444	0.00033745	0.000670723
>LacT2_D7_1-15767	0.000490629	0.00080402	0.00146301	0.00194672	0.00126095	0.000514801	0.000809881	0.00148517
>LacCon_D0-14400	0.00814444	0.000134003	0.000127218	0	0	0.0002574	0	0
>LacT2_D7_2-08387	0.000981258	0.000201005	0.00159023	0.00153689	0.00203152	0.0003861	0.000809881	0.0011019
>LacT2_D7_1-18930	0.000588755	0.00154104	0.00203549	0.00122951	0.00119089	0.000772201	0.000877371	0.00038327
>LacT2_D14_1-00504	0	0.000134003	0.0013994	0.00194672	0.00119089	0.0001287	0.00161976	0.0021559
>LacT2_D7_1-05432	0	6.70017e-05	0.0062337	0.000409836	0.00028021	0.0003861	0.00107984	9.58176e-05
>LacT2_D7_3-06341	0.000441566	0.000603015	0.00076331	0.000922131	0.001331	0.0027027	0.000944861	0.000766541
>LacT2_D7_1-01372	0.000588755	0.00154104	0.000636092	0.00153689	0.00140105	0.0015444	0.00053992	0.000670723
>LacT2_D7_1-04683	0.000932195	0.00268007	0.000890529	0.00133197	0.00105079	0.000643501	0.00033745	0.000479088
>LacT2_D14_2-02909	0	0	0.000127218	0	0	0	0.00688398	0.00129354
>LacT2_D7_3-03507	9.81258e-05	6.70017e-05	0.00076331	0.000819672	0.00112084	0.0001287	0.00364446	0.00158099
>LacT2_D7_2-00131	0.000981258	0.00180905	0.000572483	0.000922131	0.00112084	0.0019305	0.00033745	0.000526997
>LacT2_D14_2-02618	0.00137376	0.00160804	0.000508873	0.00133197	0.000490368	0.0016731	0.00026996	0.000862358
>LacT2_D14_1-02052	9.81258e-05	0.000871022	0.0013994	0.00204918	0.00154116	0.000643501	0.0006749	0.000670723
>LacT2_D14_1-01610	0.000785006	0.00174204	0.00178106	0.000819672	0.000630473	0.0015444	0.00040494	0.000239544
>LacT2_D7_1-27391	0.000245314	0.00281407	0.00190828	0.000717213	0.000630473	0.0010296	0.00020247	0.00038327
>LacT2_D7_3-29202	0.000932195	0.00227806	0.000318046	0.000409836	0.000420315	0.0029601	0.00026996	0.000335361
>LacT2_D7_1-10008	0.00196252	0	0.00254437	0.000819672	0.000910683	0.0003861	0.00040494	0.000862358
>LacT2_D7_1-00864	0	0	0.00267159	0.00133197	0.00161121	0	0.00114733	0.0011019
>LacT2_D7_1-31020	0.000735943	0.000536013	0.00108136	0.00133197	0.00112084	0.0019305	0.0006749	0.000431179
>LacT2_D14_2-06631	0.00137376	0.00187605	0.000699701	0.000717213	0.00084063	0.0016731	0.00026996	0.00038327
>LacT2_D14_1-26952	0.000196252	0.000737018	0.000954138	0.000512295	0.000420315	0.0043758	0.00033745	0.000191635
>LacT2_D14_2-02572	0.00103032	0.00120603	0.000445264	0.000819672	0.000910683	0.0018018	0.0006749	0.000766541
>LacT2_D7_1-15666	0.000294377	0.000134003	0.00114497	0.00215164	0.000980736	0.0003861	0.00121482	0.00124563
>LacT2_D14_1-07275	0.000392503	0.00294807	0.000254437	0.000204918	0.000490368	0.0024453	0.00047243	0.000335361
>LacT2_D7_1-24936	0.00372878	0.00174204	0.000445264	0.000307377	7.00525e-05	0.000643501	0.00040494	0.000143726
>LacT2_D7_3-04569	9.81258e-05	0.000201005	0.000699701	0.00184426	0.000910683	0.0016731	0.00101235	0.000958176
>LacT2_D14_2-01547	0.000392503	0.000670017	0.000826919	0.00153689	0.00140105	0.000900901	0.000809881	0.000814449
>LacT2_D7_2-00412	0.000883132	0	0.000826919	0.00245902	0.00203152	0.0002574	0.00047243	0.00038327
>LacT2_D14_2-08605	0.00122657	0.00180905	0.00127218	0.000204918	0.00028021	0.0011583	0.00060741	0.000718632
>LacT2_D7_2-07744	0.000735943	0.00160804	0.000254437	0.000717213	0.000140105	0.0024453	0.00053992	0.000766541
>LacT2_D7_1-14011	0.00117751	0.0040871	0.000954138	0.000204918	0.000350263	0.0003861	0	0
>LacT2_D7_1-01567	0.000539692	0.000201005	0.00190828	0.000819672	0.001331	0.0003861	0.00114733	0.000766541
>LacT2_D14_1-01003	0	0	6.36092e-05	0	0	0	0.006749	0.000239544
>LacT2_D7_1-07369	0.000637818	0.00428811	0.000572483	0.000102459	0.00056042	0.0003861	0.00013498	0.000239544
>LacT2_D7_2-06269	0.000735943	0.00113903	0.000445264	0.00122951	0.000700525	0.001287	0.00047243	0.000862358
>LacCon_D0-08822	0.00657443	6.70017e-05	0.000127218	0	0	0	0	9.58176e-05
>LacT2_D7_3-11987	0.000147189	0.00140704	0.00101775	0.000512295	0.00140105	0.001287	0.0006749	0.00038327
>LacT2_D7_1-07003	0.000686881	0.000268007	0.000954138	0.00153689	0.00140105	0.000514801	0.00074239	0.000718632
>LacCon_D7-02532	0.00034344	0.000603015	0.000381655	0.00112705	0.000630473	0.0027027	0.00053992	0.000479088
>LacCon_D0-29164	0.00137376	0.000201005	0.00159023	0.00122951	0.000630473	0	0.000809881	0.000910267
>LacT2_D7_2-05176	0.00431754	0.000335008	0.000572483	0.000717213	0.000490368	0	0.00013498	9.58176e-05
>LacT2_D14_2-07510	0.000196252	0.00040201	0.000954138	0.00133197	0.00126095	0.000514801	0.000944861	0.00105399
>LacT2_D7_3-19562	0.000441566	0.000268007	0.00101775	0.00133197	0.00168126	0.0003861	0.00053992	0.000910267
>LacT2_D7_2-04355	0.00269846	0	0.000508873	0.00133197	0.000630473	0.0002574	0.00026996	0.000862358
>LacT2_D7_2-01615	0.00147189	0.000871022	0.000636092	0.000922131	0.000910683	0.000900901	0.00047243	0.000335361
>LacCon_D14-09490	0	0.000134003	0.000190828	0.000102459	0.000140105	0.00553411	0.00013498	0.000191635
>LacT2_D14_2-12253	0.00034344	0.00201005	0.000508873	0.000307377	0.00056042	0.0018018	0.00020247	0.000670723
>LacT2_D7_1-09778	0.00583848	6.70017e-05	6.36092e-05	0	7.00525e-05	0.0001287	6.749e-05	0.000143726
>LacT2_D7_1-02065	0.00161908	0.00134003	0.000572483	0.000102459	0.000490368	0.000900901	0.00074239	0.000574905
>LacCon_D7-06374	4.90629e-05	0.0040201	0.000572483	0.000307377	0.000140105	0.000900901	0.00013498	0.000191635
>LacT2_D7_3-17109	0.000834069	0.00214405	0.000190828	0.000102459	0.00056042	0.0020592	0.00013498	0.000287453
>LacCon_D0-01147	0.00117751	0.00294807	0.000699701	0.000409836	0.000140105	0.000772201	6.749e-05	9.58176e-05
>LacT2_D14_1-02411	0.000686881	0.000603015	0.000572483	0.00112705	0.000980736	0.000514801	0.00114733	0.000622814
>LacT2_D7_3-02120	0.00117751	0.000737018	0.000826919	0.000614754	0.00119089	0.001287	0.00020247	0.000191635
>LacCon_D0-00954	0.00127564	0.00221106	0.000318046	0.000102459	0.000210158	0.0019305	6.749e-05	9.58176e-05
>LacT2_D14_1-14325	0	0.00113903	0.00120857	0.000614754	0.000630473	0.001287	0.00040494	0.000910267
>LacT2_D7_3-04448	0.000196252	0.000201005	0.000254437	0.00133197	0.000980736	0.0019305	0.0006749	0.000622814
>LacT2_D7_2-02553	0	0	0.000954138	0.00133197	0.00084063	0	0.00040494	0.00263498
>LacT2_D14_2-18915	0.000490629	0.00040201	0.000508873	0.00163934	0.00161121	0.000514801	0.00040494	0.000574905
>LacT2_D14_2-27525	4.90629e-05	0.00167504	0.00114497	0.00122951	0.000770578	0.0003861	0.00033745	0.000526997
>LacT2_D7_1-06815	0.00122657	0.00113903	0.00152662	0.000307377	0.00084063	0.0003861	0.00033745	0.000287453
>LacCon_D0-03586	0.00554411	6.70017e-05	0	0.000102459	0	0.0002574	0	0
>LacT2_D14_1-06591	4.90629e-05	0.000268007	0.000699701	0.0017418	0.00105079	0.0001287	0.00047243	0.00153308
>LacCon_D0-03300	0.00544598	6.70017e-05	6.36092e-05	0	0	0.0001287	6.749e-05	0.000143726
>LacCon_D0-02012	0.00176626	0.00288107	0.000254437	0.000102459	0.000210158	0.000514801	0.00013498	4.79088e-05
>LacCon_D0-07831	0.000932195	0.00127303	0.000699701	0.000204918	0.000350263	0.0014157	0.00047243	0.000479088
>LacT2_D7_3-01317	0.00225689	0.000670017	0.000381655	0.000819672	0.000630473	0.000643501	0.00013498	0.000287453
>LacT2_D7_3-06525	0.000294377	0.000938023	0.000254437	0.000922131	0.000630473	0.0015444	0.00047243	0.000766541
>LacT2_D14_2-05157	0.000196252	0	0.00114497	0.00163934	0.00140105	0.0002574	0.00060741	0.000526997
>LacT2_D7_3-03306	0.000196252	0.00040201	0.000636092	0.000512295	0.00119089	0.0023166	0.00013498	0.00038327
>LacT2_D14_2-06716	0.00034344	0.000201005	0.00076331	0.00112705	0.00112084	0.0010296	0.00026996	0.000910267
>LacT2_D7_1-01719	0	0	0.00559761	0	0	0	6.749e-05	4.79088e-05
>LacT2_D7_2-05077	0.000785006	0.000335008	0.000636092	0.000819672	0.001331	0.0010296	0.00033745	0.00038327
>LacT2_D7_1-04175	0.00103032	0.00160804	0.000445264	0.000204918	0.000350263	0.0015444	0.00040494	4.79088e-05
>LacT2_D7_3-00084	0.000294377	0.00154104	0.000445264	0.000204918	0.000420315	0.0024453	6.749e-05	0.000191635
>LacT2_D7_1-17494	0.000490629	6.70017e-05	0.000445264	0.00122951	0.00126095	0.0011583	0.00047243	0.000479088
>LacCon_D0-06099	0.00186439	0.000201005	0.000508873	0.000922131	0.000770578	0.0002574	0.00040494	0.000622814
>LacT2_D14_1-05271	0	0	0.000572483	0.000204918	0.000420315	0	0.00290207	0.00138935
>LacT2_D7_3-12691	0.00034344	0.000603015	0.00076331	0.000409836	0.00196147	0.0003861	0.00026996	0.000718632
>LacT2_D7_3-03614	0.000392503	0.000201005	0.000636092	0.000819672	0.00140105	0.000772201	0.0006749	0.000526997
>LacT2_D7_3-02537	0.000735943	0.00120603	0.000636092	0.000307377	0.000420315	0.0019305	0.00013498	4.79088e-05
>LacT2_D14_2-00554	0.000294377	0.000335008	0.000318046	0.00112705	0.00119089	0.000900901	0.00047243	0.000718632
>LacT2_D7_1-06079	0.000441566	6.70017e-05	0.00076331	0.00112705	0.0014711	0.0003861	0.00074239	0.000335361
>LacT2_D7_3-13991	0.000441566	0.00154104	0.000127218	0.000307377	0.000140105	0.0020592	0.00013498	0.000574905
>LacT2_D7_1-00370	0.000147189	0.000938023	0.000508873	0.000512295	0.00084063	0.0018018	0.00033745	0.000239544
>LacT2_D7_3-16384	0.000196252	0.000737018	0.000318046	0.00133197	0.000980736	0.0010296	0.00026996	0.000431179
>LacT2_D14_1-07952	4.90629e-05	0.000268007	0.000826919	0.00163934	0.00105079	0.000900901	0.00026996	0.000287453
>LacCon_D7-22324	0.00034344	0.00134003	0.000445264	0	0.000140105	0.0023166	0.00026996	0.00038327
>LacT2_D7_1-00883	0	0.000134003	0.00114497	0.00133197	0.00140105	0.0003861	0.00026996	0.000431179
>LacCon_D0-04665	0.000245314	0.000268007	0.000445264	0.000512295	0.000630473	0.0021879	0.00047243	0.000335361
>LacT2_D7_1-08251	0.000834069	0.000335008	0.000890529	0.000717213	0.00112084	0.0003861	0.00020247	0.000574905
>LacT2_D14_2-09702	0.000441566	0.00100503	0.000381655	0.000512295	0.000490368	0.0015444	0.00020247	0.000479088
>LacCon_D0-10019	0.00289471	0.000536013	0.000381655	0.000102459	0.000140105	0.000514801	0.00013498	0.000335361
>LacT2_D7_3-13761	0.000539692	0.00120603	0.000890529	0.000204918	0.000630473	0.0003861	0.00053992	0.000622814
>LacCon_D7-12205	4.90629e-05	0.00274707	6.36092e-05	0	0	0.0020592	0	4.79088e-05
>LacT2_D7_2-18556	0.000637818	0.000469012	0.000954138	0.000307377	0.000700525	0.0014157	0.00013498	0.000335361
>LacT2_D7_2-20670	0.000245314	0.000268007	0.00108136	0.000717213	0.000910683	0.0003861	0.0006749	0.000670723
>LacT2_D14_2-04259	0.000883132	0.00080402	0.000318046	0.000307377	0.000420315	0.0010296	0.00040494	0.000766541
>LacCon_D7-18169	0	0.00361809	0.000190828	0	7.00525e-05	0.000772201	0.00013498	0.000143726
>LacT2_D7_3-28196	0.000441566	0	0.000381655	0.00153689	0.00126095	0.0001287	0.00060741	0.000526997
>LacT2_D7_1-10929	0.00372878	6.70017e-05	0.000318046	0.000307377	7.00525e-05	0.0001287	0	0.000239544
>LacT2_D7_1-11065	0.00333628	0.000335008	0.000254437	0.000307377	0.000140105	0.0001287	6.749e-05	0.000239544
>LacCon_D7-05603	0	0.00361809	6.36092e-05	0	7.00525e-05	0.0010296	0	0
>LacT2_D14_1-18446	0.000539692	0.00154104	0.000318046	0.000102459	0.000490368	0.0014157	0.00026996	9.58176e-05
>LacT2_D7_3-10589	0.000834069	0.00100503	0.000699701	0.000512295	0.000420315	0.000643501	0.00013498	0.000479088
>LacT2_D7_3-02105	0.000294377	0	0.000699701	0.00112705	0.00105079	0.000900901	0.00026996	0.00038327
>LacT2_D7_2-04341	0.000196252	6.70017e-05	0.000318046	0.00102459	0.000630473	0.0002574	0.00121482	0.00100608
>LacT2_D7_3-04852	9.81258e-05	0	0.000636092	0.0017418	0.000630473	0.0002574	0.00047243	0.000814449
>LacT2_D7_3-11809	4.90629e-05	0	0.00120857	0.00102459	0.001331	0	0.00026996	0.000766541
>LacT2_D7_1-02817	0.000490629	0.000536013	0.000381655	0.000409836	0.000420315	0.0015444	0.00033745	0.000479088
>LacT2_D7_1-03741	0.000245314	6.70017e-05	0.000699701	0.000819672	0.000910683	0.000514801	0.000809881	0.000526997
>LacT2_D14_1-03177	0.000637818	0.00134003	0.000508873	0.000102459	0.000210158	0.001287	6.749e-05	0.000431179
>LacCon_D0-13553	0.00426847	6.70017e-05	0	0.000204918	0	0	0	0
>LacT2_D14_1-23875	0.000294377	0.000268007	0.000572483	0.000614754	0.00056042	0.0002574	0.000809881	0.00114981
>LacCon_D0-14007	0.00358159	6.70017e-05	6.36092e-05	0.000102459	0.000140105	0.0003861	0	0.000143726
>LacT2_D14_1-20062	0.000392503	0.00174204	0.000572483	0.000307377	0.000140105	0.0010296	0.00013498	0.000143726
>LacT2_D14_2-03546	0.000245314	0.00207705	0.000508873	0.000307377	0.000980736	0	6.749e-05	0.000239544
>LacT2_D14_2-08839	0	0.000201005	0.000127218	0.00163934	0.000490368	0.0003861	0.000809881	0.000718632
>LacT2_D14_2-00682	0.000490629	0.00140704	0.00076331	0.000204918	0.00028021	0.0010296	0	0.000191635
>LacCon_D0-11260	0.00387597	0	0.000127218	0.000102459	0	0.0002574	0	0
>LacT2_D7_3-05508	0	0.000134003	0.000890529	0.00112705	0.00056042	0	0.000809881	0.000814449
>LacT2_D7_1-13217	0	0.000201005	0.000508873	0.000409836	0.000490368	0.000643501	0.000944861	0.00100608
>LacT2_D7_1-00170	0.00225689	0.000201005	0.000636092	0.000307377	0.000210158	0.0001287	0.00020247	0.000191635
>LacCon_D0-03166	0.000686881	0.000268007	0.000445264	0.00102459	0.000630473	0.000772201	0.00013498	0.000143726
>LacCon_D7-19696	0.00034344	0.00187605	0.000381655	0.000512295	0.000350263	0.0003861	0.00020247	4.79088e-05
>LacT2_D7_2-01637	0.000392503	0	0.00108136	0.000614754	0.000630473	0.0003861	0.00053992	0.000431179
>LacT2_D7_1-22678	0.000834069	0.00180905	0.000508873	0.000102459	7.00525e-05	0.000514801	0.00013498	9.58176e-05
>LacT2_D7_3-05360	0.000196252	0.00154104	0.000445264	0.000204918	0.00028021	0.0011583	0	0.000239544
>LacCon_D0-03280	0.00230596	0.000268007	0.000508873	0.000204918	0.000210158	0.0002574	6.749e-05	0.000239544
>LacCon_D0-05164	0.00377784	0.000201005	6.36092e-05	0	0	0	0	0
>LacT2_D7_1-23206	4.90629e-05	0.000670017	0.000127218	0.000102459	0.000210158	0.0028314	0	4.79088e-05
>LacCon_D0-26130	0.000147189	0.00227806	0	0	0	0.0015444	6.749e-05	0
>LacT2_D14_1-11816	0.00034344	0.000201005	0.000381655	0.00112705	0.000770578	0.0002574	0.00060741	0.000335361
>LacCon_D7-00758	4.90629e-05	0.00227806	0	0	0	0.0016731	0	0
>LacT2_D7_2-05319	0.000147189	0.000268007	0.000318046	0.00122951	0.00084063	0.0003861	0.00026996	0.000526997
>LacT2_D7_2-09446	4.90629e-05	0.00140704	0	0.000307377	0.000210158	0.0018018	0.00020247	0
>LacT2_D14_1-18552	0.000147189	0.000268007	0.000826919	0.000614754	0.000700525	0.0003861	0.0006749	0.000335361
>LacT2_D7_2-03934	0.00034344	0.000134003	0.000699701	0.00122951	0.00056042	0.0001287	0.00020247	0.000622814
>LacT2_D7_1-04234	0.000196252	0.000536013	0.000190828	0	7.00525e-05	0.002574	0.00020247	0.000143726
>LacT2_D14_2-06796	0.000441566	6.70017e-05	0.000254437	0.000922131	0.00126095	0.0002574	0.00020247	0.000479088
>LacCon_D7-15128	0.000147189	0.00154104	6.36092e-05	0.000307377	0.000210158	0.001287	0.00026996	4.79088e-05
>LacT2_D14_1-01044	0.000539692	0.00080402	0.000445264	0.000307377	0.000350263	0.0010296	0.00020247	0.000191635
>LacT2_D7_1-04499	0.00034344	0.00113903	0.000190828	0.000512295	0.000210158	0.001287	6.749e-05	9.58176e-05
>LacT2_D7_1-28609	0.000294377	0.000201005	0.000508873	0.00122951	0.000910683	0	0.00040494	0.000287453
>LacT2_D7_3-13276	0.000637818	6.70017e-05	0.000445264	0.00102459	0.000910683	0.0003861	0.00020247	0.000143726
>LacCon_D0-02203	0.00279659	6.70017e-05	0.000445264	0.000204918	7.00525e-05	0	6.749e-05	0.000143726
>LacT2_D7_1-03327	0.000147189	0.000469012	0.000699701	0.000922131	0.00028021	0	0.00026996	0.00100608
>LacT2_D7_1-05842	0.000883132	0.000268007	0.000699701	0.000512295	0.00028021	0.0003861	0.00040494	0.000335361
>LacT2_D7_1-07171	0.000196252	0.000201005	0.00101775	0.000717213	0.000210158	0.000772201	0.00040494	0.000239544
>LacT2_D14_1-03178	0	0	0.00127218	0.000409836	0.000700525	0	0.00121482	0.000143726
>LacT2_D14_1-03092	0.00333628	6.70017e-05	0	0	0	0.0002574	6.749e-05	0
>LacT2_D7_3-08181	0.000539692	0.000201005	0.000699701	0.000614754	0.000770578	0.000514801	0.00013498	0.000239544
>LacT2_D14_2-01470	0.000245314	0.00107203	0.000190828	0.000409836	0.00028021	0.0010296	0.00013498	0.000335361
>LacCon_D7-00198	0	0.00355109	0	0	0	0.0001287	0	0
>LacT2_D14_1-02292	0.000441566	0.000469012	0.000699701	0.000204918	0.00105079	0.0002574	0.00040494	0.000143726
>LacT2_D14_2-02577	0.000883132	0.000670017	0.000636092	0.000102459	0.000210158	0.0001287	0.00060741	0.000431179
>LacCon_D7-04995	4.90629e-05	0.00301508	0.000190828	0	0	0.0003861	0	0
>LacT2_D7_1-19078	0.000785006	0.000670017	0.000508873	0.000204918	0.00084063	0.0001287	0.00020247	0.000287453
>LacT2_D7_3-06038	9.81258e-05	6.70017e-05	0.00076331	0.000614754	0.000770578	0.0001287	0.00040494	0.000766541
>LacT2_D7_1-00049	0.0013247	0.000871022	0.000318046	0.000102459	0.000490368	0.0003861	0	9.58176e-05
>LacT2_D14_1-10260	0.000392503	0	0.000508873	0.000512295	0.000350263	0.0011583	0.00040494	0.000239544
>LacT2_D7_3-05970	0.000196252	6.70017e-05	0.000572483	0.000614754	0.00126095	0.0003861	0.00026996	0.000191635
>LacT2_D14_1-01611	0.00348347	0	0	0	0	0	6.749e-05	0
>LacT2_D7_1-06979	0.000785006	0.000670017	0.000445264	0.000512295	0.000350263	0.0003861	0	0.000335361
>LacT2_D7_1-24176	0.000294377	0.000134003	0.000636092	0.000512295	7.00525e-05	0.001287	0.00033745	0.000191635
>LacT2_D14_2-05542	0.000245314	0.000268007	0.000190828	0.000409836	0.00056042	0.0010296	0.00026996	0.000431179
>LacT2_D14_1-24047	4.90629e-05	0	0.000318046	0.000717213	0.000700525	0.0001287	0.000809881	0.000670723
>LacT2_D14_2-08082	0.000245314	6.70017e-05	0.000699701	0.000922131	0.000770578	0.0002574	0.00013498	0.000287453
>LacT2_D7_1-03679	0.000490629	0.000335008	0.00076331	0.000409836	0.000630473	0.0002574	0.00013498	0.000335361
>LacT2_D7_1-00912	0.000490629	0.00187605	0.000254437	0	7.00525e-05	0.000643501	0	0
>LacT2_D7_2-00646	0.000196252	6.70017e-05	0.000572483	0.000819672	0.00119089	0.0002574	0.00013498	9.58176e-05
>LacT2_D14_2-01870	0.000392503	0.000134003	0.000318046	0.000717213	0.00056042	0.0003861	0.00047243	0.000335361
>LacCon_D0-38394	0.00137376	0.000335008	0.000381655	0.000307377	0.00028021	0.0001287	0.00020247	0.000287453
>LacT2_D14_2-09180	0.000196252	0.000469012	0.000445264	0.000409836	0.00056042	0.000643501	0.00026996	0.000287453
>LacT2_D14_1-01561	0.000196252	6.70017e-05	0.000508873	0.000717213	0.000910683	0.0001287	0.00040494	0.000335361
>LacT2_D14_2-32820	9.81258e-05	0.000268007	0.000636092	0.000717213	0.00056042	0.0001287	0.00040494	0.00038327
>LacT2_D7_2-06715	0.00034344	0	0.000318046	0.000717213	0.00056042	0.0002574	0.00047243	0.000526997
>LacT2_D7_2-16357	0.000392503	0.00107203	0.000190828	0.000307377	7.00525e-05	0.0011583	0	0
>LacT2_D7_3-06394	0.000245314	0.000268007	0.000381655	0.000819672	0.000630473	0.000514801	0.00013498	0.000191635
>LacCon_D0-05229	0.00034344	0.000536013	0.000190828	0.000204918	0.000140105	0.001287	0.00013498	0.000335361
>LacT2_D14_2-01752	0.000294377	0.000201005	0.000445264	0.000819672	0.000420315	0.000514801	0.00026996	0.000191635
>LacT2_D7_1-06436	0.00127564	0.000335008	0.000699701	0.000204918	7.00525e-05	0.0001287	0.00020247	0.000239544
>LacCon_D14-05185	4.90629e-05	0.000268007	0	0	0	0.0028314	0	0
>LacCon_D0-45326	4.90629e-05	0.000134003	0	0	0	0.0029601	0	0
>LacT2_D7_2-16332	0.000245314	0.000603015	0.000508873	0.000512295	0.000770578	0.0002574	0	0.000239544
>LacCon_D0-32843	0.00260033	0	0	0.000204918	7.00525e-05	0.0002574	0	0
>LacCon_D0-12959	0.00269846	0.000134003	6.36092e-05	0	0	0	0.00013498	9.58176e-05
>LacT2_D14_2-22462	0.00294377	0	0	0	0	0.0001287	0	4.79088e-05
>LacT2_D7_3-05567	0.00034344	0.000268007	0.000381655	0.000512295	0.000630473	0.0001287	0.00047243	0.00038327
>LacT2_D14_1-05179	0	0.00201005	0.000127218	0	7.00525e-05	0.000772201	0.00013498	0
>LacT2_D7_1-12379	0.000539692	0.000201005	0.000445264	0.000819672	0.000630473	0	0.00013498	0.000335361
>LacCon_D0-25617	9.81258e-05	0.000670017	0.000636092	0.000102459	7.00525e-05	0.0011583	0.00020247	0.000143726
>LacT2_D14_2-00420	0	0	6.36092e-05	0	7.00525e-05	0	6.749e-05	0.00287453
>LacT2_D7_1-21236	9.81258e-05	0.000201005	0.00076331	0.000409836	0.000980736	0.0002574	6.749e-05	0.000287453
>LacT2_D7_1-11907	0	0	0.00305324	0	0	0	0	0
>LacT2_D14_2-27174	0.00157001	0	0.000254437	0.000512295	7.00525e-05	0.0001287	0.00020247	0.000287453
>LacT2_D7_3-01856	0.000245314	0.000335008	0.000318046	0.00112705	0.00056042	0.0001287	6.749e-05	0.000239544
>LacT2_D7_2-00834	0	0	0.000190828	0.000512295	0.000350263	0	0.00114733	0.000814449
>LacT2_D7_3-01906	0	0.00227806	0.000190828	0.000102459	0.00028021	0	0	0.000143726
>LacT2_D7_2-08396	0.0021097	6.70017e-05	6.36092e-05	0.000204918	0	0.0003861	6.749e-05	9.58176e-05
>LacT2_D14_1-12789	0.000392503	0.000737018	0.000381655	0.000102459	0.000350263	0.0003861	0.00040494	0.000239544
>LacT2_D7_2-01126	0.000147189	0	0.000318046	0.000922131	0.000980736	0	0.00033745	0.000287453
>LacT2_D14_2-00750	4.90629e-05	0.000469012	0.000254437	0.000204918	0.000140105	0.0010296	0.00026996	0.000574905
>LacCon_D7-24011	0	0.00201005	6.36092e-05	0	7.00525e-05	0.000772201	6.749e-05	0
>LacT2_D14_2-07524	9.81258e-05	0.00140704	0.000381655	0.000307377	7.00525e-05	0.0003861	0.00013498	0.000191635
>LacT2_D7_1-15261	0.000932195	0.000737018	0.000190828	0.000102459	0.000210158	0.000514801	0.00013498	0.000143726
>LacT2_D7_2-00399	0.000294377	0.000201005	0.000190828	0.000614754	0.00056042	0.000514801	0.00020247	0.00038327
>LacT2_D7_3-04442	9.81258e-05	0.00113903	0.000636092	0.000409836	0.000350263	0.0001287	0	0.000191635
>LacT2_D7_3-01862	0.000245314	0.000201005	0.000318046	0.000717213	0.000630473	0.0001287	0.00013498	0.000574905
>LacT2_D14_2-00831	0.000196252	0	0.000190828	0.000307377	0.000910683	0.0002574	0.00053992	0.000526997
>LacT2_D7_3-03327	0.00225689	0.000201005	0	0	7.00525e-05	0.0002574	0	0.000143726
>LacT2_D14_2-00400	9.81258e-05	0	0.000445264	0.000614754	0.000350263	0.000514801	0.00047243	0.000431179
>LacT2_D7_3-00223	9.81258e-05	0.000335008	0.000254437	0.000409836	0.00084063	0.000772201	6.749e-05	0.000143726
>LacT2_D14_2-00323	9.81258e-05	0.000536013	0.000318046	0	0.000350263	0.000643501	0.00053992	0.000431179
>LacT2_D14_2-00451	0.00152095	6.70017e-05	0.000572483	0.000102459	7.00525e-05	0.0001287	6.749e-05	0.00038327
>LacT2_D7_2-14803	0	0.00241206	0	0.000102459	0	0.0003861	0	0
>LacT2_D7_3-17528	0.000392503	0.000134003	0.000636092	0.000409836	0.000630473	0.0003861	0.00020247	9.58176e-05
>LacT2_D7_1-01183	0.000392503	0.000134003	0.000508873	0.000512295	0.000700525	0.0001287	0.00026996	0.000239544
>LacT2_D7_3-01268	0.000441566	6.70017e-05	0.000190828	0.000614754	0.000910683	0.000514801	0	0.000143726
>LacT2_D7_3-07075	0.000294377	0.000268007	0.000318046	0.000922131	0.00056042	0.000514801	0	0
>LacT2_D7_2-05287	0	0.000335008	0.000445264	0.000307377	0.00056042	0.000643501	0.00020247	0.00038327
>LacT2_D7_3-29340	0.000441566	0.00040201	0.000318046	0.000307377	0.000420315	0.000514801	0.00013498	0.000335361
>LacT2_D7_3-18813	0.000245314	0.000134003	0.000254437	0.000614754	0.000910683	0.0001287	0.00026996	0.000287453
>LacT2_D14_2-03149	9.81258e-05	0.00140704	0.000190828	0.000204918	0.000140105	0.000643501	0	0.000143726
>LacT2_D7_3-05102	0.000196252	0.00040201	0.000318046	0.000717213	0.00056042	0.0002574	0.00013498	0.000239544
>LacT2_D7_1-24148	0.00176626	0.000201005	0.000318046	0.000204918	7.00525e-05	0	6.749e-05	0.000191635
>LacT2_D7_2-06735	0.00260033	0	6.36092e-05	0.000102459	0	0	0	4.79088e-05
>LacT2_D7_1-13661	0.000294377	0.000201005	0.000381655	0.000614754	0.000630473	0.0003861	0.00020247	9.58176e-05
>LacT2_D7_2-01131	0.000196252	0.000603015	0.000381655	0.000307377	0.000490368	0.000772201	0	4.79088e-05
>LacT2_D14_1-21293	0.000245314	0.00080402	6.36092e-05	0.000204918	0.000350263	0.000772201	0.00020247	0.000143726
>LacT2_D7_1-01013	4.90629e-05	0	0.000508873	0.000512295	0.000350263	0.0003861	0.00040494	0.000574905
>LacT2_D14_1-04513	4.90629e-05	0.00180905	0	0	0.000210158	0.000643501	6.749e-05	0
>LacT2_D7_1-13503	0.00220783	0	0.000254437	0	0	0.0002574	0	4.79088e-05
>LacT2_D14_1-21145	0.000785006	0.000536013	0.000254437	0.000307377	0.000420315	0	0.00026996	0.000191635
>LacT2_D7_3-03304	0	6.70017e-05	0.000254437	0.00112705	0.00105079	0.0002574	0	0
>LacT2_D14_2-01535	0.000637818	0.000536013	0.000445264	0.000307377	0.000630473	0	0	0.000191635
>LacT2_D14_2-07329	0.000392503	0.000871022	0.000445264	0.000204918	7.00525e-05	0.0001287	0.00020247	0.000431179
>LacT2_D7_3-25517	0.000834069	0.000469012	0.000508873	0.000102459	0.000350263	0	0.00033745	0.000143726
>LacCon_D0-39519	0.00255127	0	6.36092e-05	0	0	0.0001287	0	0
>LacCon_D7-00420	4.90629e-05	0.000335008	0.000190828	0.000717213	0.00056042	0.0002574	0.00033745	0.000287453
>LacCon_D0-02088	0.000834069	0.00120603	6.36092e-05	0.000102459	0.000140105	0.0003861	0	0
>LacT2_D14_2-15199	0.000392503	0	0.000381655	0.000409836	0.000770578	0.0001287	0.00047243	0.000143726
>LacT2_D7_3-05932	4.90629e-05	0	0.000381655	0.000819672	0.00084063	0.0001287	0.00013498	0.000335361
>LacT2_D7_1-03285	4.90629e-05	0.00120603	0.000127218	0.000204918	7.00525e-05	0.0010296	0	0
>LacCon_D0-22194	0.00255127	0.000134003	0	0	0	0	0	0
>LacT2_D7_3-22495	4.90629e-05	0.000670017	0.000127218	0.000204918	0.00028021	0.000900901	0.00020247	0.000239544
>LacT2_D7_1-05426	9.81258e-05	0.000536013	0.000381655	0.000409836	0.00028021	0.0003861	0.00026996	0.000287453
>LacT2_D14_1-09407	0.000245314	0.000335008	0.000254437	0.000512295	0.00056042	0.0003861	6.749e-05	0.000287453
>LacT2_D7_2-01162	0.000294377	0	0.000381655	0.000819672	0.000700525	0	6.749e-05	0.00038327
>LacCon_D7-02938	0.000735943	0.00080402	0.000127218	0.000102459	7.00525e-05	0.000643501	6.749e-05	9.58176e-05
>LacT2_D14_1-12953	0.000245314	0	0.000254437	0.000922131	0.000490368	0.0002574	0.00026996	0.000191635
>LacCon_D0-04861	0.00255127	0	0	0	0	0	6.749e-05	0
>LacT2_D7_3-00303	0.000245314	0.00107203	0.000254437	0	0.00028021	0.000514801	0.00020247	4.79088e-05
>LacT2_D14_1-01747	0	0.00100503	0.000127218	0.000204918	0	0.000900901	0.00026996	9.58176e-05
>LacT2_D7_3-05219	9.81258e-05	0.000134003	0.000318046	0.00122951	0.000210158	0.0002574	0.00020247	0.000143726
>LacT2_D7_1-16789	0	0.00207705	0.000127218	0	0	0.0003861	0	0
>LacT2_D7_2-02606	0.0017172	0.000268007	0.000190828	0.000102459	0	0.0001287	0.00013498	4.79088e-05
>LacCon_D0-23158	0.000490629	0.000469012	0.000381655	0.000204918	0.000210158	0.000514801	0.00020247	9.58176e-05
>LacCon_D0-08490	0.00230596	0.000134003	0	0	0	0.0001287	0	0
>LacT2_D14_1-00445	0.000490629	0.000335008	0.000508873	0.000307377	7.00525e-05	0.0003861	0.00026996	0.000191635
>LacT2_D7_1-00055	0.000588755	0.000469012	0.000381655	0	0.000210158	0.000514801	0.00020247	0.000191635
>LacT2_D7_3-04143	0.000294377	0	0.000318046	0.000614754	0.00056042	0	0.00033745	0.000431179
>LacT2_D14_2-04505	0.000147189	6.70017e-05	0.000254437	0.000307377	0.000420315	0.0002574	0.000809881	0.000287453
>LacT2_D7_2-06799	0.00112845	0.000134003	0.000254437	0.000409836	0.000210158	0	0.00026996	0.000143726
>LacCon_D0-16816	0.000245314	0.000536013	0.000127218	0.000307377	0.000210158	0.000514801	0.00026996	0.000335361
>LacT2_D14_1-27270	0.000147189	0.000134003	0.000636092	0.000717213	0.00028021	0	0.00033745	0.000287453
>LacT2_D7_2-00105	9.81258e-05	0	0.000190828	0.00133197	0.000490368	0.0002574	6.749e-05	9.58176e-05
>LacT2_D14_1-14735	0	0.000134003	0.000254437	0.000409836	0.000490368	0.0003861	0.00047243	0.00038327
>LacT2_D7_1-29258	0.000392503	0.00040201	0.000254437	0.000204918	0.000140105	0.000772201	0.00020247	0.000143726
>LacT2_D7_1-06688	9.81258e-05	0.000134003	0.000572483	0.000307377	0.000350263	0.0002574	0.00040494	0.00038327
>LacT2_D7_3-09818	0.000294377	0.000871022	0.000190828	0.000102459	0.000350263	0.000514801	0.00013498	4.79088e-05
>LacT2_D14_2-01448	0	6.70017e-05	0.000508873	0.000204918	0.000490368	0.000514801	0.00047243	0.000239544
>LacT2_D7_1-00223	4.90629e-05	0.000201005	0.000445264	0.000204918	0.000630473	0.000643501	0.00026996	4.79088e-05
>LacT2_D7_2-00239	0.000932195	0.00040201	6.36092e-05	0.000307377	0.000210158	0.000514801	0	4.79088e-05
>LacT2_D7_1-20965	0.000637818	0.000134003	0.000826919	0.000409836	0.000350263	0	6.749e-05	4.79088e-05
>LacT2_D7_3-08367	4.90629e-05	0.000268007	0.000318046	0.000409836	0.000630473	0.0003861	0.00020247	0.000191635
>LacT2_D7_3-01502	9.81258e-05	0.00040201	6.36092e-05	0.000819672	0.000700525	0.0001287	0	0.000239544
>LacT2_D14_1-04260	0.000196252	6.70017e-05	0.000445264	0.000922131	0.000630473	0	0.00013498	4.79088e-05
>LacT2_D7_1-22758	0.00186439	0.000134003	0.000127218	0.000102459	7.00525e-05	0	0	0.000143726
>LacT2_D7_2-00916	0.000196252	0.000335008	0.000381655	0.000204918	0.000490368	0.000514801	6.749e-05	0.000239544
>LacCon_D14-09054	0.000539692	0.000737018	0.000381655	0.000204918	0	0.000514801	0	4.79088e-05
>LacT2_D7_1-03342	0.000196252	0	0.000254437	0.000717213	0.000700525	0	0.00026996	0.000287453
>LacCon_D0-03924	0.00235502	0	0	0	0	0	6.749e-05	0
>LacT2_D14_1-21480	0.000196252	0	0.000508873	0.000512295	0.000420315	0.0003861	0.00020247	0.000191635
>LacT2_D14_1-09116	0.000245314	0	0.000254437	0.000819672	0.000700525	0.0001287	6.749e-05	0.000191635
>LacT2_D7_2-14846	4.90629e-05	6.70017e-05	0.000254437	0.000717213	0.000630473	0.0001287	0.00040494	0.000143726
>LacT2_D7_1-27452	0.000883132	6.70017e-05	0.000699701	0.000102459	0.000420315	0	0.00020247	0
>LacCon_D7-01427	4.90629e-05	0.00187605	6.36092e-05	0	0	0.0003861	0	0
>LacT2_D14_1-25437	0.0021097	6.70017e-05	0	0	0	0.0001287	6.749e-05	0
>LacT2_D14_2-14297	0.000147189	0.000201005	0.000127218	0.000102459	0.00028021	0.0010296	0.00033745	0.000143726
>LacT2_D7_1-04617	0	6.70017e-05	0.00222632	0	0	0	6.749e-05	0
>LacT2_D7_2-06961	0.000441566	0.00040201	0.000508873	0.000204918	0.000350263	0.0001287	6.749e-05	0.000239544
>LacT2_D7_3-09161	0.000245314	0.00040201	0.000381655	0.000307377	0.00028021	0.000514801	6.749e-05	0.000143726
>LacT2_D7_1-16118	0.000441566	0.000335008	0.000508873	0.000307377	0.00028021	0.0002574	6.749e-05	0.000143726
>LacT2_D14_1-08206	0.000392503	0.000737018	0.000445264	0.000204918	0.000210158	0	0.00020247	0.000143726
>LacCon_D0-04780	0.0021097	0	0	0	0	0.0001287	0	9.58176e-05
>LacT2_D14_1-04617	4.90629e-05	0.000335008	6.36092e-05	0.000102459	0.000210158	0.001287	0.00013498	0.000143726
>LacCon_D0-35537	0.00034344	6.70017e-05	0.000445264	0.000409836	0.000980736	0	6.749e-05	0
>LacT2_D14_2-05490	0	6.70017e-05	0.00076331	0.000307377	0.000210158	0	0.00047243	0.000479088
>LacT2_D7_2-19516	0.000147189	0	0.000445264	0.000614754	0.000210158	0.0001287	0.00026996	0.000479088
>LacCon_D0-11665	0.00196252	0.000134003	0	0.000102459	0	0	0	9.58176e-05
>LacT2_D7_3-00297	0	6.70017e-05	0.000381655	0.000717213	0.000490368	0	0.00053992	9.58176e-05
>LacT2_D7_1-00416	0.000196252	0.000469012	0.000381655	0.000102459	7.00525e-05	0.000772201	0.00020247	9.58176e-05
>LacT2_D7_1-00256	0	0	0.000190828	0.000922131	0.000770578	0.0001287	0.00026996	0
>LacT2_D7_3-00329	0.00196252	0.000201005	0	0	7.00525e-05	0	0	4.79088e-05
>LacCon_D0-12739	0.00147189	0.000134003	0.000254437	0.000204918	0	0	6.749e-05	0.000143726
>LacT2_D14_2-17391	4.90629e-05	0	0.000318046	0.000204918	0.000490368	0.0001287	0.00074239	0.000335361
>LacT2_D14_1-03720	0.000588755	0.00134003	0	0	0.000140105	0.0001287	6.749e-05	0
>LacT2_D14_1-02764	0	0.000603015	0	0.000102459	7.00525e-05	0.0014157	6.749e-05	0
>LacCon_D7-03004	4.90629e-05	0.00100503	0.000127218	0.000102459	0	0.000900901	6.749e-05	0
>LacCon_D0-26253	0.00191345	6.70017e-05	0.000127218	0	0	0	0	0.000143726
>LacCon_D0-05391	0.00137376	0.000134003	6.36092e-05	0.000102459	0	0.0001287	0.00020247	0.000239544
>LacT2_D7_2-17031	0	0	0.000318046	0.000307377	0.00084063	0	0.00033745	0.000431179
>LacCon_D0-13260	0.00107938	0.000335008	0.000254437	0.000102459	0.000210158	0.0001287	6.749e-05	4.79088e-05
>LacT2_D14_2-05222	0.000245314	0.00040201	0	0	0.000140105	0.000900901	0.00033745	0.000191635
>LacT2_D14_2-05274	0.000490629	6.70017e-05	0.000381655	0.000409836	7.00525e-05	0.0002574	0.00020247	0.000335361
>LacT2_D7_1-10205	0	0.000938023	0.000381655	0.000204918	0.000140105	0.0003861	6.749e-05	9.58176e-05
>LacT2_D7_2-10281	4.90629e-05	0.000134003	0.000254437	0.000819672	0.000490368	0	0.00026996	0.000191635
>LacT2_D14_2-13966	0.000147189	0	0.000318046	0.000204918	0.000700525	0	0.00040494	0.000431179
>LacT2_D7_1-00179	0.000147189	0.00040201	6.36092e-05	0.000307377	0.00028021	0.000514801	0.00020247	0.000287453
>LacT2_D7_3-28933	0.000834069	0.000134003	0.000318046	0.000307377	0.000490368	0	6.749e-05	4.79088e-05
>LacT2_D7_2-00703	0.000196252	0.000335008	0.000190828	0.000512295	0.00028021	0.0003861	0.00020247	9.58176e-05
>LacCon_D7-04716	9.81258e-05	0.00127303	0	0	0	0.000772201	0	4.79088e-05
>LacCon_D0-03519	0.00201158	6.70017e-05	6.36092e-05	0	0	0	0	4.79088e-05
>LacT2_D14_2-16280	0.000147189	0.00040201	0.000381655	0.000614754	0.000140105	0.0003861	6.749e-05	4.79088e-05
>LacCon_D7-18158	0.000245314	0.000268007	6.36092e-05	0.000204918	0	0.001287	6.749e-05	4.79088e-05
>LacT2_D14_1-02340	9.81258e-05	0	0.000254437	0.000614754	0.000420315	0	0.00074239	4.79088e-05
>LacT2_D7_1-21682	0.00186439	6.70017e-05	0.000127218	0	7.00525e-05	0	0	4.79088e-05
>LacT2_D7_3-11082	9.81258e-05	6.70017e-05	0.000572483	0.000307377	0.000630473	0	0.00020247	0.000287453
>LacT2_D7_3-16635	4.90629e-05	6.70017e-05	0.000190828	0.000717213	0.000420315	0.0002574	0.00026996	0.000191635
>LacCon_D7-11855	0.000196252	0.00134003	0.000190828	0.000102459	0	0.0002574	6.749e-05	0
>LacCon_D0-13636	0.000392503	0.000469012	6.36092e-05	0.000102459	0	0.0010296	0	9.58176e-05
>LacT2_D7_3-03403	0.000147189	0.000670017	0.000190828	0.000102459	0.000490368	0.0003861	6.749e-05	9.58176e-05
>LacT2_D14_2-20638	0.000196252	0.000670017	0	0.000204918	0.000140105	0.000772201	6.749e-05	9.58176e-05
>LacT2_D7_1-02130	0.000245314	0.000871022	0.000190828	0.000102459	0.000210158	0.0002574	6.749e-05	0.000191635
>LacT2_D7_1-01403	0.000392503	0	0.000254437	0.000614754	0.00028021	0.0001287	0.00026996	0.000191635
>LacT2_D14_2-01146	0.000245314	0.000134003	0.000190828	0.000204918	0.000350263	0.000514801	0.00020247	0.000287453
>LacCon_D14-10482	0.000147189	0.000536013	6.36092e-05	0.000102459	7.00525e-05	0.0011583	0	4.79088e-05
>LacT2_D7_1-06356	4.90629e-05	0.000536013	0.000254437	0	0.000140105	0.0010296	6.749e-05	4.79088e-05
>LacT2_D7_1-08325	9.81258e-05	0.00080402	0.000127218	0.000204918	7.00525e-05	0.000772201	0	4.79088e-05
>LacT2_D14_2-30901	0.000441566	0.00107203	0	0	0	0.000514801	0	9.58176e-05
>LacT2_D7_2-03118	0.000147189	6.70017e-05	0.000254437	0.000512295	0.000210158	0.000514801	0.00020247	0.000191635
>LacT2_D7_3-03342	9.81258e-05	6.70017e-05	0.000254437	0.000717213	0.00028021	0.0002574	0.00013498	0.000287453
>LacT2_D14_2-23866	0.00034344	6.70017e-05	0.000190828	0.000614754	0.000630473	0	0	0.000239544
>LacT2_D14_2-13821	0	0.00147404	0	0	0	0.000514801	0	9.58176e-05
>LacT2_D7_1-02872	4.90629e-05	0.000335008	0.000572483	0	0.00084063	0	0	0.000287453
>LacT2_D7_1-08367	4.90629e-05	0.000335008	0.000254437	0.000307377	0	0.000772201	6.749e-05	0.000287453
>LacT2_D7_1-00411	0	0.000134003	0.000381655	0.000512295	0.000700525	0.0001287	6.749e-05	0.000143726
>LacT2_D7_1-10616	4.90629e-05	0.000737018	0.000699701	0.000102459	0.000140105	0.0001287	6.749e-05	0.000143726
>LacT2_D7_1-26650	9.81258e-05	0	0.000445264	0.000307377	0.000350263	0	0.00033745	0.000526997
>LacT2_D14_1-10935	0	0.00040201	0.000381655	0	0.000210158	0.000772201	0.00020247	9.58176e-05
>LacT2_D14_2-00732	0.00176626	6.70017e-05	6.36092e-05	0	7.00525e-05	0	0	9.58176e-05
>LacT2_D14_2-02374	0.000245314	0.000134003	0.000254437	0.000512295	0.000490368	0	0.00013498	0.000287453
>LacT2_D7_3-04766	0.000196252	0.000268007	0.000127218	0.000204918	0.000490368	0.0002574	0.00026996	0.000239544
>LacT2_D14_2-22878	0.00137376	0.000201005	0.000190828	0	0	0	0	0.000287453
>LacT2_D14_1-02846	0.000392503	0.000201005	0.000445264	0.000102459	0.000350263	0	0.00026996	0.000287453
>LacT2_D7_1-00026	0.00034344	0.000335008	0.000254437	0.000102459	0.00028021	0.0003861	0.00020247	0.000143726
>LacT2_D14_1-01121	0.000392503	6.70017e-05	0.000254437	0.000102459	0.000490368	0.0002574	0.00033745	0.000143726
>LacCon_D0-07092	0.00117751	0.000268007	0	0	0	0.000514801	6.749e-05	0
>LacT2_D7_3-27543	0.000196252	0.000201005	0.000381655	0.000102459	0.000210158	0.0003861	0.00040494	0.000143726
>LacT2_D7_2-00352	0.000245314	0	0.000636092	0.000614754	0.000350263	0.0001287	0	4.79088e-05
>LacCon_D0-46154	0.000490629	0.000603015	6.36092e-05	0.000102459	7.00525e-05	0.000514801	6.749e-05	9.58176e-05
>LacT2_D7_1-00646	4.90629e-05	0.000670017	0.000190828	0.000102459	0.000140105	0.000643501	6.749e-05	0.000143726
>LacT2_D7_1-19570	0.00117751	0	0.000254437	0	7.00525e-05	0.0003861	6.749e-05	4.79088e-05
>LacT2_D7_3-00076	4.90629e-05	0.000134003	0.000190828	0.000717213	0.000490368	0.0002574	6.749e-05	9.58176e-05
>LacT2_D7_2-03545	0.000147189	0.000201005	0.000254437	0.000512295	0.000210158	0.0002574	0.00026996	0.000143726
>LacT2_D14_1-00193	0.000196252	0	0.000381655	0.000307377	0.000490368	0.0001287	0.00020247	0.000287453
>LacT2_D7_2-18127	0.000147189	0.000670017	0.000254437	0.000204918	0.000140105	0.0003861	0.00013498	4.79088e-05
>LacT2_D7_2-16353	0.000441566	6.70017e-05	0.000190828	0.000614754	0.000350263	0.0001287	0	0.000191635
>LacT2_D14_2-02409	4.90629e-05	0	0.000636092	0.000102459	0.000350263	0	0.00026996	0.000574905
>LacT2_D7_3-01672	0.000588755	0.00040201	0.000127218	0.000204918	0.00028021	0.0002574	6.749e-05	4.79088e-05
>LacT2_D14_1-02314	0.000196252	0	0.000381655	0.000307377	0.000700525	0	0.00033745	4.79088e-05
>LacT2_D7_1-00008	9.81258e-05	0.000201005	6.36092e-05	0.000204918	0	0.001287	6.749e-05	4.79088e-05
>LacT2_D7_1-00886	0.000147189	6.70017e-05	0.000508873	0	0.00028021	0.000514801	6.749e-05	0.00038327
>LacT2_D7_1-17983	0.000196252	0	0.000445264	0.000512295	0.00028021	0	0.00033745	0.000191635
>LacT2_D14_1-00802	0.000294377	0.000536013	0.000127218	0.000102459	0	0.000643501	6.749e-05	0.000191635
>LacT2_D7_1-19652	0.000294377	0.000268007	0.000254437	0.000409836	0.00028021	0.0001287	0.00013498	0.000191635
>LacCon_D7-03017	0	0.000670017	0.000254437	0	0.000210158	0.000643501	0.00013498	4.79088e-05
>LacT2_D7_1-10764	9.81258e-05	6.70017e-05	0.000318046	0.000614754	0.000350263	0.0001287	0	0.00038327
>LacT2_D7_1-11010	0.000147189	6.70017e-05	0.000318046	0.000614754	0.000140105	0.0003861	0.00013498	0.000143726
>LacT2_D7_2-01940	4.90629e-05	0.000134003	0.000254437	0.000819672	0.000350263	0	0	0.000335361
>LacT2_D14_2-11579	0.000147189	6.70017e-05	0.000254437	0.000102459	0.00028021	0.000643501	0.00020247	0.000239544
>LacT2_D7_3-21726	0	0	0.000254437	0.000512295	0.000630473	0	0.00020247	0.000335361
>LacT2_D14_2-22064	0.000245314	6.70017e-05	0.000445264	0	0.000350263	0.000514801	6.749e-05	0.000239544
>LacT2_D7_3-13142	0	6.70017e-05	6.36092e-05	0.000102459	0.000420315	0.000900901	0.00013498	0.000239544
>LacT2_D7_3-03731	0.000588755	0.000871022	0	0	0.000210158	0.0002574	0	0
>LacT2_D14_2-31711	0.000196252	0.000134003	0.000318046	0.000204918	0.000490368	0	0.00033745	0.000239544
>LacT2_D14_2-10110	4.90629e-05	0.000603015	0.000445264	0.000307377	0.000210158	0.0002574	0	4.79088e-05
>LacT2_D7_3-06321	0.00034344	0.000268007	0.000127218	0.000512295	0.00028021	0.0003861	0	0
>LacT2_D7_3-20265	0	0.000737018	0	0	0.000210158	0.000900901	6.749e-05	0
>LacT2_D14_2-31592	0	0.000670017	0.000127218	0.000204918	0.00028021	0.0002574	0.00013498	0.000239544
>LacT2_D7_1-15181	0.000196252	6.70017e-05	0.000636092	0.000307377	0.000140105	0.0002574	6.749e-05	0.000239544
>LacT2_D7_3-01060	0.000245314	0	0.000381655	0.000204918	0.00056042	0	0.00026996	0.000239544
>LacT2_D7_3-01208	0.000441566	0.00100503	0.000127218	0	7.00525e-05	0.0002574	0	0
>LacT2_D7_1-03590	0	0.000536013	0.000190828	0	0.000140105	0.0010296	0	0
>LacT2_D14_2-20051	0.0017172	0	0	0	0	0.0001287	0	4.79088e-05
>LacT2_D7_3-07934	4.90629e-05	6.70017e-05	0.000190828	0.000512295	0.00028021	0.000514801	0.00013498	0.000143726
>LacT2_D14_1-23064	9.81258e-05	0.000268007	0.000190828	0.000512295	0.000210158	0.0002574	0.00020247	0.000143726
>LacT2_D7_2-13331	9.81258e-05	0	0.000572483	0.000307377	0.000490368	0	0.00026996	0.000143726
>LacT2_D7_1-24481	0.000392503	0	0.000572483	0.000307377	0.000350263	0	6.749e-05	0.000191635
>LacT2_D7_3-04712	0	0	0	0	7.00525e-05	0.0018018	0	0
>LacT2_D14_1-00022	0.000294377	0.000536013	0.000127218	0.000204918	0.000140105	0.0002574	6.749e-05	0.000239544
>LacT2_D7_1-02219	0	6.70017e-05	0.000572483	0.000512295	0.00028021	0.0003861	0	4.79088e-05
>LacT2_D7_1-08860	0.000539692	0.000737018	0.000190828	0.000102459	0	0.0001287	6.749e-05	9.58176e-05
>LacT2_D7_2-06768	0.00122657	0.000469012	6.36092e-05	0.000102459	0	0	0	0
>LacT2_D14_2-04860	9.81258e-05	0.000268007	0.000826919	0.000409836	0.000210158	0	0	4.79088e-05
>LacT2_D7_1-00810	0.000981258	0	0.000127218	0.000102459	0.000140105	0.0003861	6.749e-05	4.79088e-05
>LacCon_D0-07527	0.00147189	0	0.000190828	0	0.000140105	0	0	4.79088e-05
>LacCon_D0-36538	0.0017172	0	0	0	0	0.0001287	0	0
>LacT2_D14_2-01683	0	0.000201005	6.36092e-05	0.000204918	0.00028021	0.000900901	0	0.000191635
>LacT2_D14_1-01088	0	0	6.36092e-05	0.000307377	0.000210158	0	0.000877371	0.00038327
>LacT2_D7_1-01849	9.81258e-05	6.70017e-05	0.000190828	0.000307377	0.000350263	0.0003861	0.00020247	0.000239544
>LacT2_D7_3-01148	0.000147189	6.70017e-05	0.000254437	0.000409836	0.00028021	0	0.00020247	0.000479088
>LacT2_D7_3-02702	0	0.000134003	0.000381655	0.000409836	0.00056042	0.0002574	0	9.58176e-05
>LacT2_D7_1-06161	0.000490629	0.000201005	0.000508873	0.000102459	0	0.0002574	0.00013498	0.000143726
>LacT2_D7_3-00165	0	6.70017e-05	0.000190828	0.000204918	0.000490368	0	0.00040494	0.000479088
>LacT2_D7_1-05703	0.000441566	0.000603015	0.000381655	0	7.00525e-05	0.0001287	6.749e-05	0.000143726
>LacT2_D7_3-00581	0	6.70017e-05	0.000254437	0.000204918	0.000700525	0	0.00026996	0.000335361
>LacT2_D7_1-03180	4.90629e-05	6.70017e-05	0.000318046	0.000307377	0.000140105	0.000900901	0	4.79088e-05
>LacT2_D7_1-02265	0.000539692	0	0.000190828	0.000409836	0.000490368	0.0001287	6.749e-05	0
>LacT2_D14_2-00981	0.000392503	0	0.000318046	0.000204918	0.000420315	0.0001287	6.749e-05	0.000287453
>LacCon_D0-02037	0.00181533	0	0	0	0	0	0	0
>LacT2_D7_3-11854	9.81258e-05	0.000871022	6.36092e-05	0	7.00525e-05	0.000514801	0	0.000191635
>LacT2_D7_2-09272	0.000294377	0	0.000190828	0.000204918	0.000420315	0.0003861	6.749e-05	0.000239544
>LacT2_D7_3-03106	4.90629e-05	0	0.000445264	0	0.000350263	0.000514801	0.00020247	0.000239544
>LacT2_D7_3-00155	4.90629e-05	0.000134003	0.000254437	0.000512295	0.000210158	0.0001287	0.00026996	0.000239544
>LacT2_D14_2-18545	0	0.000201005	6.36092e-05	0.000512295	0.000140105	0.0003861	0.00020247	0.000287453
>LacT2_D7_2-12972	0.000294377	6.70017e-05	0.000318046	0.000409836	0.00028021	0.0002574	6.749e-05	9.58176e-05
>LacT2_D7_1-10247	0.000147189	0.000469012	0.000254437	0.000102459	7.00525e-05	0.000514801	0.00013498	9.58176e-05
>LacT2_D7_3-02668	0	0.000871022	0.000127218	0.000102459	0.000210158	0.0002574	6.749e-05	0.000143726
>LacT2_D14_2-34338	9.81258e-05	6.70017e-05	6.36092e-05	0.000204918	0.00028021	0.000900901	6.749e-05	9.58176e-05
>LacT2_D7_2-03656	0.000245314	0.000335008	0.000190828	0.000204918	0.000140105	0.000514801	0	0.000143726
>LacT2_D14_2-10713	0.000147189	0.000335008	0.000127218	0.000307377	0.000420315	0.0001287	6.749e-05	0.000239544
>LacT2_D7_3-02096	4.90629e-05	0	0.000190828	0.000102459	0.000490368	0.000772201	6.749e-05	9.58176e-05
>LacT2_D14_1-22949	0.000196252	0	0.000254437	0.000102459	0.000210158	0.000772201	0.00013498	9.58176e-05
>LacT2_D7_3-30586	0.000196252	0.000469012	0.000190828	0.000102459	0.000490368	0.0002574	0	4.79088e-05
>LacT2_D14_2-00461	0.000147189	0.000335008	0.000254437	0.000204918	0	0.000643501	6.749e-05	9.58176e-05
>LacCon_D0-17113	0.00142282	0	0.000254437	0	0	0	6.749e-05	0
>LacT2_D7_1-09218	0.00117751	0	0.000190828	0.000102459	0	0.0001287	0	0.000143726
>LacT2_D14_1-00029	0.000147189	0	0.000254437	0.000409836	0.000420315	0	0.00026996	0.000239544
>LacT2_D7_3-00229	0	0	0	0.000409836	0.001331	0	0	0
>LacCon_D0-14036	0.00147189	0	0.000127218	0	7.00525e-05	0	6.749e-05	0
>LacT2_D7_2-07084	0	0.000201005	0.000190828	0.000307377	0	0.000900901	0.00013498	0
>LacT2_D7_1-29042	0	0.00154104	6.36092e-05	0	0	0.0001287	0	0
>LacT2_D7_3-03942	0	0.000134003	6.36092e-05	0.000204918	0.000210158	0.000514801	0.00026996	0.000335361
>LacT2_D7_2-04350	0.00034344	0	0.000190828	0.000307377	0.00056042	0	0.00013498	0.000191635
>LacT2_D7_2-03079	0.000147189	0.000134003	0.000190828	0.000614754	0.000210158	0	0	0.000431179
>LacCon_D0-36389	0.000294377	0.000469012	6.36092e-05	0.000409836	7.00525e-05	0.0002574	6.749e-05	9.58176e-05
>LacT2_D7_3-16512	4.90629e-05	6.70017e-05	0.000381655	0.000614754	0.000210158	0.0002574	0	0.000143726
>LacT2_D7_1-01370	9.81258e-05	0.000134003	0.000381655	0.000102459	0.000490368	0.0002574	6.749e-05	0.000191635
>LacT2_D7_3-09665	0.00112845	6.70017e-05	0	0.000102459	7.00525e-05	0.0002574	0	9.58176e-05
>LacT2_D7_1-04909	0.000147189	6.70017e-05	0.000445264	0.000102459	0.000210158	0.0001287	0.00047243	0.000143726
>LacT2_D7_3-18555	0.000637818	0.000469012	0.000254437	0	0.000350263	0	0	0
>LacCon_D7-03403	4.90629e-05	0.00120603	6.36092e-05	0	0	0.0003861	0	0
>LacT2_D7_3-19623	0.000147189	0.000670017	0.000254437	0	0.000350263	0.0001287	0	0.000143726
>LacT2_D7_3-17813	0	0.00080402	0	0	7.00525e-05	0.000772201	0	4.79088e-05
>LacT2_D14_2-12574	4.90629e-05	0	0.000318046	0.000409836	0.000350263	0	0.00026996	0.000287453
>LacT2_D7_3-15833	0.000539692	0	6.36092e-05	0.000307377	0.000420315	0.0002574	0	9.58176e-05
>LacT2_D7_3-15252	0	0	0.00076331	0.000409836	0.00028021	0	0.00013498	9.58176e-05
>LacT2_D7_3-02780	0	6.70017e-05	0.000508873	0.000307377	0.00028021	0	0.00013498	0.00038327
>LacT2_D7_1-00815	0.000147189	6.70017e-05	0.000190828	0.000409836	0.000490368	0	0.00013498	0.000239544
>LacT2_D7_2-19407	0.000294377	0.000536013	0.000127218	0.000102459	0	0.0003861	0.00013498	9.58176e-05
>LacT2_D7_2-02085	0.000490629	0.00040201	0.000127218	0.000409836	7.00525e-05	0.0001287	0	4.79088e-05
>LacT2_D7_3-02898	9.81258e-05	6.70017e-05	0.000190828	0.000204918	0.000350263	0.0003861	0.00013498	0.000239544
>LacT2_D7_2-19338	0.00034344	0.000268007	6.36092e-05	0.000307377	7.00525e-05	0.0003861	0.00013498	9.58176e-05
>LacCon_D0-33928	0.00166814	0	0	0	0	0	0	0
>LacCon_D7-09288	0	0.00113903	6.36092e-05	0	0.000140105	0.0002574	6.749e-05	0
>LacT2_D7_3-04577	0.000147189	0	0.000254437	0.000204918	0.000420315	0.0001287	0.00026996	0.000239544
>LacT2_D14_2-04232	0.00142282	6.70017e-05	0.000127218	0	0	0	0	4.79088e-05
>LacCon_D0-32582	0.00127564	0	0.000127218	0	7.00525e-05	0	0	0.000191635
>LacCon_D0-18671	0.00147189	0	6.36092e-05	0	0	0.0001287	0	0
>LacT2_D14_2-09852	0	0	0.000254437	0.000614754	0.000630473	0	6.749e-05	9.58176e-05
>LacCon_D7-17961	9.81258e-05	0.00113903	0.000190828	0	7.00525e-05	0	6.749e-05	9.58176e-05
>LacT2_D14_2-09781	0.000294377	0.000469012	0.000254437	0	7.00525e-05	0.0001287	0.00020247	0.000239544
>LacT2_D7_3-14008	9.81258e-05	0	0.000381655	0.000409836	0.00028021	0.0002574	0.00013498	9.58176e-05
>LacT2_D14_2-04609	0.000147189	6.70017e-05	0.000127218	0.000204918	0.000350263	0.000643501	6.749e-05	4.79088e-05
>LacT2_D7_2-00630	0.000637818	0.000737018	0.000127218	0.000102459	0	0	0	4.79088e-05
>LacCon_D7-11646	4.90629e-05	0.000737018	6.36092e-05	0.000102459	7.00525e-05	0.000514801	6.749e-05	4.79088e-05
>LacT2_D14_2-00600	0.00034344	0	0.000190828	0.000409836	7.00525e-05	0.0001287	0.00026996	0.000239544
>LacT2_D14_1-21761	0.000147189	6.70017e-05	0.000572483	0.000204918	0.000420315	0	0.00013498	9.58176e-05
>LacT2_D14_2-09664	0	0.000603015	0	0.000204918	7.00525e-05	0.0003861	0.00013498	0.000239544
>LacT2_D7_2-02435	0.000147189	6.70017e-05	0.000572483	0.000512295	0.000210158	0.0001287	0	0
>LacT2_D7_3-21828	0.000196252	6.70017e-05	0.000254437	0.000307377	0.000420315	0.0001287	6.749e-05	0.000191635
>LacT2_D14_1-09435	0.000147189	0.000268007	0.000381655	0	0.000350263	0	0.00033745	0.000143726
>LacT2_D7_1-31218	0	0	0.000254437	0.000614754	0.000210158	0	0.00040494	0.000143726
>LacT2_D7_1-07623	0.000245314	0.000268007	0.000127218	0	0.000210158	0.000772201	0	0
>LacT2_D14_2-07253	9.81258e-05	0.000335008	0.000127218	0.000102459	7.00525e-05	0.000772201	6.749e-05	4.79088e-05
>LacT2_D7_3-23947	0	6.70017e-05	0.000127218	0.000717213	0.000420315	0	0	0.000287453
>LacT2_D14_2-10027	0.000245314	0.00040201	0	0.000102459	0.000140105	0.000514801	6.749e-05	0.000143726
>LacT2_D14_1-10121	0.000686881	0.000201005	0.000127218	0	0.000210158	0.0001287	6.749e-05	0.000191635
>LacCon_D0-06103	0.00117751	0.000134003	6.36092e-05	0	0.000140105	0	0	9.58176e-05
>LacT2_D7_1-01021	9.81258e-05	0.000134003	0.000254437	0.000512295	0.000420315	0	0	0.000191635
>LacT2_D14_2-06366	9.81258e-05	0.000335008	0.000254437	0.000102459	0.000350263	0.0002574	6.749e-05	0.000143726
>LacT2_D7_3-03124	0.000147189	0.000335008	6.36092e-05	0	0.000140105	0.000643501	0.00013498	0.000143726
>LacCon_D7-04827	0.000245314	0.000871022	0	0	7.00525e-05	0.0002574	6.749e-05	9.58176e-05
>LacT2_D14_2-32567	4.90629e-05	0.000134003	0.000381655	0.000102459	0.000140105	0.0003861	0.00026996	0.000143726
>LacT2_D14_1-00363	0.000147189	0.000201005	0	0	0.000140105	0.000772201	0.00020247	0.000143726
>LacT2_D14_2-03829	4.90629e-05	0	0.000318046	0.000409836	0.000210158	0.0003861	0.00013498	9.58176e-05
>LacT2_D7_1-25410	0	0.00080402	0.000445264	0	7.00525e-05	0	0.00013498	0.000143726
>LacCon_D7-33139	0	0.00107203	0	0	0	0.000514801	0	0
>LacT2_D7_1-04537	0.000294377	0.000134003	0.000190828	0.000102459	0.000420315	0.0001287	6.749e-05	0.000239544
>LacT2_D14_2-01385	0.000441566	0.000134003	6.36092e-05	0.000102459	7.00525e-05	0.000514801	0.00020247	4.79088e-05
>LacT2_D7_3-01242	0.000981258	6.70017e-05	0	0.000204918	0.000140105	0.0001287	0	4.79088e-05
>LacT2_D14_2-25582	0.000245314	0.000134003	0.000190828	0.000409836	0.000210158	0.0001287	0.00020247	4.79088e-05
>LacT2_D14_2-05754	4.90629e-05	0.00100503	0.000127218	0.000102459	7.00525e-05	0	6.749e-05	0.000143726
>LacT2_D7_2-00176	0.000196252	6.70017e-05	0.000254437	0.000717213	7.00525e-05	0	6.749e-05	0.000191635
>LacT2_D7_1-22293	0.000147189	0.000469012	0.000190828	0.000102459	7.00525e-05	0.000514801	6.749e-05	0
>LacT2_D7_3-23542	9.81258e-05	0	0.000254437	0.000204918	0.000210158	0.000514801	0.00013498	0.000143726
>LacT2_D7_1-02000	0.000147189	0.000335008	0.000127218	0.000102459	0.000350263	0.0002574	0	0.000239544
>LacT2_D14_1-23679	4.90629e-05	6.70017e-05	0.000127218	0.000307377	0.000350263	0.0001287	0.00033745	0.000191635
>LacT2_D7_2-03886	0.000196252	0.000134003	0.000254437	0.000307377	0.000420315	0.0001287	6.749e-05	4.79088e-05
>LacT2_D7_3-11040	4.90629e-05	0	0.000254437	0.000204918	0.000350263	0.000514801	0.00013498	4.79088e-05
>LacT2_D7_2-02012	0	0.000134003	6.36092e-05	0.000204918	7.00525e-05	0.0010296	0	4.79088e-05
>LacCon_D7-13889	0	0.00040201	6.36092e-05	0	0.000210158	0.000643501	0.00013498	9.58176e-05
>LacT2_D7_3-26686	0.000392503	0.000335008	0.000190828	0.000102459	0.000350263	0.0001287	0	4.79088e-05
>LacT2_D7_1-21545	4.90629e-05	0.00100503	0.000190828	0.000102459	0	0.0001287	6.749e-05	0
>LacT2_D14_2-30920	0.00142282	6.70017e-05	0	0	0	0	0	4.79088e-05
>LacT2_D14_2-33089	0.000588755	6.70017e-05	0.000127218	0.000307377	0.000350263	0	0	9.58176e-05
>LacCon_D0-02353	0.00127564	6.70017e-05	6.36092e-05	0	0	0.0001287	0	0
>LacT2_D7_1-25666	0	6.70017e-05	0.000127218	0.000204918	0.00028021	0.000643501	6.749e-05	0.000143726
>LacT2_D14_1-01064	0.000294377	0	0.000508873	0.000307377	0.000210158	0	6.749e-05	0.000143726
>LacT2_D7_1-28999	9.81258e-05	0.000201005	0.000445264	0	0	0.0002574	0.00033745	0.000191635
>LacT2_D7_2-11243	0	0	0.000318046	0.000614754	0.000350263	0	0	0.000239544
>LacT2_D7_2-01297	0.000392503	0.000134003	6.36092e-05	0.000204918	0.000420315	0.0002574	0	4.79088e-05
>LacT2_D14_1-15386	0.000637818	0.00040201	0.000190828	0.000102459	7.00525e-05	0	6.749e-05	4.79088e-05
>LacCon_D7-06464	4.90629e-05	0.00120603	0	0	0	0.0002574	0	0
>LacCon_D0-47566	0.00107938	6.70017e-05	0.000127218	0	0.000140105	0	0	9.58176e-05
>LacT2_D7_3-28285	9.81258e-05	0.000134003	0.000127218	0.000204918	0.000210158	0.0003861	0.00020247	0.000143726
>LacT2_D14_2-03134	0.000883132	6.70017e-05	0	0.000204918	7.00525e-05	0	0.00013498	0.000143726
>LacT2_D14_2-02123	4.90629e-05	0.000536013	6.36092e-05	0	0	0.000643501	6.749e-05	0.000143726
>LacT2_D7_2-00815	0.000147189	0	0.000127218	0.000204918	0.000420315	0.0002574	0.00020247	0.000143726
>LacT2_D7_3-01588	0	0	0.000254437	0.000409836	0.000490368	0	0.00020247	0.000143726
>LacT2_D14_2-00671	4.90629e-05	0.000536013	6.36092e-05	0.000102459	0.00028021	0.0002574	6.749e-05	0.000143726
>LacT2_D7_2-01190	0.000588755	0.00040201	0.000127218	0.000204918	0	0.0001287	0	4.79088e-05
>LacT2_D7_1-22647	4.90629e-05	0.00040201	0.000190828	0.000204918	0.000210158	0	0.00020247	0.000239544
>LacT2_D14_2-28036	0.000147189	0.000134003	0.000190828	0.000102459	0.000350263	0.0001287	0.00020247	0.000239544
>LacT2_D7_1-00147	0.000196252	0	0.000318046	0.000204918	0.000630473	0	0	0.000143726
>LacT2_D14_2-00412	9.81258e-05	0	0.000381655	0.000307377	0.00028021	0	0.00013498	0.000287453
>LacT2_D14_2-03163	0.00034344	0	0.000190828	0.000409836	0.00028021	0	6.749e-05	0.000191635
>LacT2_D14_1-04804	0	0	0	0.000204918	0.000210158	0.0003861	0.00033745	0.000335361
>LacCon_D0-15178	0.00147189	0	0	0	0	0	0	0
>LacT2_D7_1-07709	0.000245314	0	0.000127218	0.000717213	7.00525e-05	0.0001287	0.00013498	4.79088e-05
>LacT2_D7_3-09926	0.000245314	0.000134003	0.000190828	0.000102459	0.00056042	0	0.00013498	9.58176e-05
>LacT2_D7_3-31265	0.000686881	0.000134003	0.000127218	0.000204918	7.00525e-05	0	0	0.000239544
>LacT2_D7_1-06462	0.000147189	0.000335008	6.36092e-05	0.000204918	0	0.000643501	6.749e-05	0
>LacT2_D7_1-00096	0.000588755	6.70017e-05	6.36092e-05	0.000204918	0.000420315	0	6.749e-05	4.79088e-05
>LacT2_D14_2-00313	0.000637818	0.000335008	6.36092e-05	0	7.00525e-05	0.0002574	0	9.58176e-05
>LacT2_D14_2-01580	0	6.70017e-05	0.000190828	0.000409836	0.000210158	0.0003861	0	0.000191635
>LacT2_D7_1-02337	0.000834069	0.000201005	0.000127218	0	0	0.0001287	6.749e-05	9.58176e-05
>LacT2_D7_3-01154	0.000147189	6.70017e-05	0.000190828	0.000307377	0.000210158	0	0.00033745	0.000191635
>LacT2_D14_2-06612	0.000147189	0.000469012	0	0	0.000140105	0.000643501	0	4.79088e-05
>LacT2_D7_3-27984	0	0	0.000190828	0.000307377	0.000140105	0.0001287	0.00033745	0.000335361
>LacT2_D7_2-14447	0.000196252	0.000335008	0.000190828	0.000307377	0.00028021	0.0001287	0	0
>LacT2_D14_2-36550	0.000392503	0.000469012	6.36092e-05	0	0.000140105	0.0002574	6.749e-05	4.79088e-05
>LacT2_D14_2-02293	4.90629e-05	6.70017e-05	0.000190828	0.000204918	0.00028021	0.0003861	6.749e-05	0.000191635
>LacT2_D7_3-01378	4.90629e-05	6.70017e-05	0.000190828	0.000102459	0.000490368	0.0002574	0.00013498	0.000143726
>LacT2_D7_1-05346	0.000147189	0	0.000508873	0.000204918	7.00525e-05	0.0001287	0.00013498	0.000239544
>LacT2_D7_3-00585	0.000196252	0	0.000190828	0.000204918	0.000630473	0	6.749e-05	0.000143726
>LacT2_D7_1-06723	0.000147189	0	0.000254437	0.000307377	0.000210158	0.0001287	0.00033745	4.79088e-05
>LacCon_D0-35301	4.90629e-05	0.000737018	0	0	0	0.000643501	0	0
>LacT2_D7_3-01684	0.000147189	0.000201005	6.36092e-05	0	0.000140105	0.000643501	0.00013498	9.58176e-05
>LacT2_D7_3-02227	0	0.000536013	0	0	7.00525e-05	0.000772201	0	4.79088e-05
>LacT2_D14_1-01161	9.81258e-05	0	0.000190828	0.000307377	0.000350263	0.0001287	0.00020247	0.000143726
>LacT2_D14_1-05005	9.81258e-05	0.000134003	0.000190828	0.000102459	0.000210158	0	0.00053992	0.000143726
>LacT2_D7_3-12188	0.000147189	0.000268007	0.000127218	0	7.00525e-05	0.0003861	0.00026996	0.000143726
>LacT2_D7_1-28514	0	0	0.000954138	0	7.00525e-05	0	0.00033745	4.79088e-05
>LacT2_D14_2-11629	0	0.000670017	0	0	0	0.000643501	0	9.58176e-05
>LacT2_D7_3-00980	9.81258e-05	0.000134003	6.36092e-05	0.000204918	0.000140105	0.000514801	0.00020247	4.79088e-05
>LacT2_D7_1-13269	0.00122657	6.70017e-05	6.36092e-05	0	0	0	0	4.79088e-05
>LacT2_D7_1-00589	0.00034344	0	0.000190828	0.000307377	0.00028021	0	0.00013498	0.000143726
>LacT2_D7_1-02197	0.000147189	6.70017e-05	0.000127218	0.000409836	0.000210158	0.0003861	0	4.79088e-05
>LacT2_D7_3-25823	4.90629e-05	0.000268007	0	0.000204918	0.000140105	0.000514801	6.749e-05	0.000143726
>LacT2_D7_2-00265	4.90629e-05	0	0.000318046	0.000409836	0.000350263	0	6.749e-05	0.000191635
>LacT2_D14_1-00002	0	0.000134003	6.36092e-05	0.000102459	0.00056042	0.0001287	0.00020247	0.000191635
>LacT2_D14_2-00423	0.000147189	0	0	0.000307377	0.00028021	0.0003861	6.749e-05	0.000191635
>LacT2_D7_3-02000	0	0	0.000190828	0.000409836	0.000140105	0.0001287	0.00026996	0.000239544
>LacT2_D7_2-09499	0.00127564	0	0	0.000102459	0	0	0	0
>LacT2_D14_1-00837	0	0.00040201	0.000254437	0.000204918	0.00028021	0	0.00013498	9.58176e-05
>LacT2_D7_1-03576	0	6.70017e-05	0.000254437	0.000409836	0.00028021	0	6.749e-05	0.000287453
>LacT2_D7_3-00792	9.81258e-05	0.000335008	6.36092e-05	0.000204918	0.000420315	0.0001287	6.749e-05	4.79088e-05
>LacT2_D7_3-14641	9.81258e-05	0	0.000445264	0.000204918	0.000420315	0.0001287	6.749e-05	0
>LacT2_D7_3-24903	0.00034344	0	0.000127218	0.000204918	0.00028021	0.0001287	0.00013498	0.000143726
>LacT2_D14_1-01714	0.000147189	0.000268007	0.000190828	0.000307377	0.000140105	0	6.749e-05	0.000239544
>LacT2_D7_1-00065	0.000539692	6.70017e-05	0.000190828	0	0	0.000514801	0	4.79088e-05
>LacT2_D7_2-00583	0.00034344	0	0.000127218	0.000307377	0.000350263	0	0.00013498	9.58176e-05
>LacT2_D14_1-11596	0.000392503	0.000134003	0.000127218	0.000307377	0.00028021	0	6.749e-05	4.79088e-05
>LacT2_D14_2-27835	4.90629e-05	0.000335008	0	0.000102459	0	0.000772201	0	9.58176e-05
>LacT2_D7_1-04917	9.81258e-05	0.00040201	0.000127218	0	0.000210158	0.000514801	0	0
>LacT2_D14_2-02422	0.000392503	0.00040201	0.000127218	0	7.00525e-05	0.0001287	0.00013498	9.58176e-05
>LacT2_D7_2-01813	0.00034344	0.000134003	0.000127218	0.000409836	0.000140105	0.0001287	6.749e-05	0
>LacT2_D7_2-01432	0.000147189	0.000536013	6.36092e-05	0.000204918	0.000140105	0.0002574	0	0
>LacT2_D7_2-07127	4.90629e-05	0	0.000381655	0.000204918	7.00525e-05	0.0003861	0.00020247	4.79088e-05
>LacT2_D14_1-01843	9.81258e-05	6.70017e-05	0.000254437	0.000102459	7.00525e-05	0	0.00026996	0.000479088
>LacT2_D14_2-02226	0	0.000134003	0	0	0	0.0011583	0	4.79088e-05
>LacT2_D7_2-03907	0.000196252	0.000938023	0	0.000204918	0	0	0	0
>LacT2_D7_3-03430	0.000147189	0	0.000190828	0.000307377	0.000420315	0.0001287	0	0.000143726
>LacT2_D7_1-01228	9.81258e-05	0.000268007	0.000318046	0.000102459	0.000420315	0.0001287	0	0
>LacT2_D7_1-09594	0.000932195	6.70017e-05	0.000127218	0	0.000140105	0	6.749e-05	0
>LacT2_D14_1-01330	0.000196252	0.00040201	6.36092e-05	0.000204918	0.000350263	0	6.749e-05	4.79088e-05
>LacT2_D14_2-04461	0.000147189	6.70017e-05	0.000381655	0	7.00525e-05	0.0001287	0.00020247	0.000335361
>LacT2_D14_2-09527	9.81258e-05	0	0.000381655	0.000409836	7.00525e-05	0.0001287	0	0.000239544
>LacT2_D7_3-00282	4.90629e-05	0.000134003	0.000318046	0.000409836	0.00028021	0	0.00013498	0
>LacT2_D14_2-19281	0.000441566	0.000268007	0.000254437	0	7.00525e-05	0.0001287	6.749e-05	9.58176e-05
>LacT2_D7_3-00938	0.000490629	6.70017e-05	0.000127218	0.000102459	0.00028021	0.0002574	0	0
>LacT2_D14_1-03863	9.81258e-05	0.000201005	6.36092e-05	0.000204918	0.000140105	0.0003861	0.00013498	9.58176e-05
>LacCon_D7-18191	0	0.000938023	0	0	0	0.0003861	0	0
>LacT2_D14_1-02000	0.000147189	6.70017e-05	0.000127218	0.000307377	7.00525e-05	0.0002574	0.00020247	0.000143726
>LacT2_D7_2-07659	0.00034344	0.000201005	0.000127218	0.000102459	0.00028021	0.0001287	0.00013498	0
>LacT2_D7_1-19258	0.000294377	0.000268007	0.000190828	0	0.000210158	0.0002574	0	9.58176e-05
>LacT2_D7_1-00858	0.000147189	0	0.000127218	0.000409836	0.000140105	0	0.00020247	0.000287453
>LacT2_D14_1-02417	4.90629e-05	0	0.000254437	0.000409836	0.000140105	0.0002574	0.00020247	0
>LacT2_D7_1-28153	4.90629e-05	6.70017e-05	0.000190828	0	0.00028021	0.000514801	6.749e-05	0.000143726
>LacT2_D7_2-21636	0.00107938	6.70017e-05	6.36092e-05	0.000102459	0	0	0	0
>LacT2_D7_1-06064	0.000196252	0.000134003	0.000318046	0.000204918	0.000140105	0	0.00026996	4.79088e-05
>LacT2_D7_3-00250	9.81258e-05	0.000469012	0	0.000307377	0.000140105	0.0001287	6.749e-05	9.58176e-05
>LacT2_D7_3-13464	0.000147189	0.000201005	0	0.000512295	0.000350263	0	0	9.58176e-05
>LacT2_D14_1-03642	0.00034344	0.000268007	6.36092e-05	0	0	0.000514801	6.749e-05	4.79088e-05
>LacT2_D14_2-22167	0.000932195	6.70017e-05	0	0	0	0.0002574	0	4.79088e-05
>LacT2_D14_1-07049	4.90629e-05	6.70017e-05	0	0.000409836	0.000140105	0.0003861	0.00020247	4.79088e-05
>LacT2_D7_3-02768	0.00117751	0	0	0	7.00525e-05	0	0	4.79088e-05
>LacT2_D7_2-14712	9.81258e-05	6.70017e-05	0.000127218	0.000512295	0.000490368	0	0	0
>LacCon_D7-07114	9.81258e-05	0.000670017	0	0	0.000140105	0.0003861	0	0
>LacT2_D14_2-00242	0.000196252	6.70017e-05	0.000127218	0.000409836	0.000350263	0	0	0.000143726
>LacCon_D0-09714	0.00122657	0	0	0	0	0	6.749e-05	0
>LacT2_D7_3-08522	0.000392503	0.00040201	6.36092e-05	0.000102459	0.00028021	0	0	4.79088e-05
>LacCon_D7-32645	9.81258e-05	0.000469012	0	0.000102459	0	0.0003861	0.00013498	9.58176e-05
>LacT2_D7_2-00153	9.81258e-05	0.000201005	6.36092e-05	0.000409836	0.000350263	0	6.749e-05	9.58176e-05
>LacT2_D7_2-00791	0.000196252	0.000134003	0.000127218	0.000102459	0.000140105	0.0002574	0.00013498	0.000191635
>LacCon_D0-12893	0.00107938	0	6.36092e-05	0	0.000140105	0	0	0
>LacT2_D7_3-19859	0.000245314	0	0.000127218	0.000512295	0.000350263	0	0	4.79088e-05
>LacT2_D14_1-04874	0	0	0	0	0	0	0.00128231	0
>LacCon_D0-10900	0.000490629	0.000134003	0.000190828	0.000204918	7.00525e-05	0	0	0.000191635
>LacT2_D7_3-04830	0.000147189	0.000201005	6.36092e-05	0.000204918	0.000350263	0.0001287	0.00013498	4.79088e-05
>LacT2_D7_2-03672	4.90629e-05	0.000134003	0.000190828	0.000409836	0.000140105	0.0002574	0	9.58176e-05
>LacCon_D0-07955	0.000294377	0.000737018	0	0	0	0.0001287	6.749e-05	4.79088e-05
>LacT2_D7_3-00224	4.90629e-05	0	0.000190828	0.000307377	0.000350263	0	0.00013498	0.000239544
>LacT2_D7_1-09975	0.000539692	0.000335008	0.000127218	0.000102459	7.00525e-05	0	0	9.58176e-05
>LacT2_D7_1-11478	0.000245314	0.000469012	6.36092e-05	0.000102459	0	0.0003861	0	0
>LacT2_D14_2-24960	0	6.70017e-05	0.000318046	0	0.000140105	0	0.00040494	0.000335361
>LacT2_D7_1-02567	4.90629e-05	0	0.000254437	0.000102459	0.000210158	0.0001287	0.00013498	0.00038327
>LacT2_D14_2-01106	0.000588755	0	0.000127218	0.000307377	0.000140105	0	0	9.58176e-05
>LacT2_D7_3-09191	9.81258e-05	0	0.000190828	0.000307377	0.00028021	0.0001287	0.00020247	4.79088e-05
>LacT2_D14_2-17599	0	0	0.000381655	0.000102459	7.00525e-05	0	0.00026996	0.000431179
>LacT2_D14_1-18494	0	0.000335008	0.000318046	0	0.000140105	0	0.00026996	0.000191635
>LacT2_D7_2-03407	4.90629e-05	6.70017e-05	0.000127218	0.000204918	0.000350263	0.0001287	0.00013498	0.000191635
>LacT2_D14_1-00341	0.00034344	0.000134003	0.000318046	0	7.00525e-05	0.0001287	6.749e-05	0.000191635
>LacT2_D7_3-00719	0	0.000335008	0.000190828	0.000102459	0.000140105	0	0.00033745	0.000143726
>LacT2_D14_2-28576	0	0	0	0	0	0	0	0.00124563
>LacT2_D14_2-00873	9.81258e-05	6.70017e-05	0.000254437	0.000307377	0.000210158	0	6.749e-05	0.000239544
>LacT2_D7_1-00590	0.000245314	0.000134003	0.000254437	0.000409836	7.00525e-05	0.0001287	0	0
>LacT2_D7_3-00645	9.81258e-05	6.70017e-05	0.000318046	0.000102459	0.000350263	0.0002574	0	4.79088e-05
>LacT2_D14_1-07419	0.000785006	6.70017e-05	6.36092e-05	0	0	0.0002574	6.749e-05	0
>LacT2_D7_3-08201	4.90629e-05	0.000603015	0.000127218	0	0.000140105	0.0001287	0	0.000191635
>LacT2_D14_2-06480	9.81258e-05	0	0.000190828	0.000307377	0.000350263	0.0001287	6.749e-05	9.58176e-05
>LacT2_D14_2-02432	9.81258e-05	0.000469012	0.000127218	0.000102459	0.000210158	0	0.00013498	9.58176e-05
>LacT2_D14_1-19705	0.000196252	6.70017e-05	0.000127218	0.000102459	0.000140105	0.0002574	0.00020247	0.000143726
>LacT2_D7_3-01652	0.000490629	0.000201005	0.000127218	0	0.000350263	0	6.749e-05	0
>LacT2_D14_2-06421	0	0	0.000318046	0.000204918	0	0.0003861	0.00013498	0.000191635
>LacT2_D14_1-00308	0	0	0.000381655	0.000307377	0.000350263	0.0001287	6.749e-05	0
>LacT2_D7_1-18575	4.90629e-05	0.000201005	0.000127218	0	0.00028021	0.0002574	0.00026996	4.79088e-05
>LacT2_D7_2-11125	0.000637818	6.70017e-05	0	0.000409836	7.00525e-05	0	0	4.79088e-05
>LacT2_D7_3-00316	0	0	0.000190828	0.000409836	0.000420315	0	6.749e-05	0.000143726
>LacT2_D7_3-14095	4.90629e-05	0	0.000190828	0.000102459	0.000210158	0.000514801	6.749e-05	9.58176e-05
>LacT2_D7_3-03181	4.90629e-05	0	0.000254437	0.000409836	0.000210158	0.0002574	0	4.79088e-05
>LacT2_D7_2-12286	0.000490629	0.000268007	6.36092e-05	0.000204918	7.00525e-05	0.0001287	0	0
>LacT2_D7_1-00074	0.00103032	6.70017e-05	0.000127218	0	0	0	0	0
>LacT2_D7_1-00460	0	0.000201005	0.000381655	0.000102459	0.00028021	0.0002574	0	0
>LacT2_D7_1-05778	0.000196252	0.00040201	0.000127218	0.000307377	0.000140105	0	0	4.79088e-05
>LacT2_D14_1-02445	4.90629e-05	0.00040201	0	0	7.00525e-05	0.000514801	0.00013498	4.79088e-05
>LacCon_D0-26989	0.00034344	0	0.000127218	0.000102459	0.000210158	0.0003861	0	4.79088e-05
>LacT2_D7_1-01394	0.000196252	0.000335008	6.36092e-05	0.000102459	7.00525e-05	0.0001287	0.00026996	4.79088e-05
>LacT2_D7_1-04092	0	0	0.00120857	0	0	0	0	0
>LacT2_D7_1-00276	0.000196252	0.000134003	0.000318046	0.000102459	0.00028021	0.0001287	0	4.79088e-05
>LacT2_D14_2-05082	0.000147189	0.00040201	6.36092e-05	0.000102459	7.00525e-05	0.0002574	6.749e-05	9.58176e-05
>LacT2_D7_3-08535	0	0	0.000381655	0.000102459	0.000420315	0	0.00020247	9.58176e-05
>LacT2_D14_2-23813	0	0	0	0	0	0	0	0.00119772
>LacT2_D14_2-03177	4.90629e-05	6.70017e-05	0.000127218	0.000204918	0.000490368	0	6.749e-05	0.000191635
>LacT2_D7_1-13315	0.00034344	0.00040201	6.36092e-05	0	0	0.0003861	0	0
>LacT2_D14_1-01292	0.00107938	0	0	0	0	0	6.749e-05	4.79088e-05
>LacT2_D7_3-04933	0	0.000134003	0.000254437	0.000204918	0.000140105	0.0001287	0.00013498	0.000191635
>LacT2_D14_1-02569	9.81258e-05	0	0.000190828	0.000409836	0.000210158	0	0.00013498	0.000143726
>LacT2_D14_2-09651	0.000392503	0.000268007	0	0.000102459	0.00028021	0	0	0.000143726
>LacT2_D7_1-24851	0	0.000737018	6.36092e-05	0	0	0.0003861	0	0
>LacT2_D7_1-01218	9.81258e-05	6.70017e-05	0.000127218	0.000409836	0.00028021	0	0.00020247	0
>LacT2_D7_2-00070	0.000147189	6.70017e-05	0.000127218	0.000409836	0.000140105	0.0001287	6.749e-05	9.58176e-05
>LacT2_D14_2-13199	0.000245314	6.70017e-05	0.000381655	0.000204918	0.000140105	0	0	0.000143726
>LacT2_D14_2-02307	0.000490629	0.000469012	0.000127218	0	0	0	0	9.58176e-05
>LacT2_D7_2-13676	0.000196252	0	6.36092e-05	0.000512295	7.00525e-05	0.0001287	6.749e-05	0.000143726
>LacT2_D7_1-01502	0.000245314	6.70017e-05	0.000127218	0.000307377	0.000210158	0.0001287	0	9.58176e-05
>LacT2_D14_2-04969	0	0.000268007	0.000190828	0	7.00525e-05	0.0002574	0.00020247	0.000191635
>LacCon_D0-24043	0.000588755	6.70017e-05	0.000127218	0.000102459	7.00525e-05	0.0001287	0	9.58176e-05
>LacT2_D14_2-17687	4.90629e-05	0.000134003	0.000127218	0	0.000210158	0.000514801	0	0.000143726
>LacT2_D14_1-04516	4.90629e-05	6.70017e-05	0.000127218	0.000307377	0.000140105	0.0001287	6.749e-05	0.000287453
>LacT2_D14_1-20330	0	0	6.36092e-05	0.000204918	0.00028021	0	0.00033745	0.000287453
>LacT2_D7_2-12093	0.000147189	0.000268007	0.000190828	0.000102459	0.000140105	0.0002574	6.749e-05	0
>LacT2_D7_2-04559	4.90629e-05	0.000134003	0.000127218	0.000307377	0.000140105	0	0.00026996	0.000143726
>LacT2_D7_2-21751	0.000539692	6.70017e-05	0.000127218	0.000307377	0	0.0001287	0	0
>LacT2_D14_1-04036	9.81258e-05	0	0	0.000409836	0.000350263	0.0001287	0.00013498	4.79088e-05
>LacT2_D7_2-00788	0	0	0.000381655	0.000204918	0.00028021	0	0.00020247	9.58176e-05
>LacT2_D7_2-03040	0	6.70017e-05	0.000127218	0.000409836	0.000140105	0.0002574	6.749e-05	9.58176e-05
>LacT2_D7_1-00111	9.81258e-05	0.000134003	0.000318046	0.000102459	7.00525e-05	0.0002574	0.00013498	4.79088e-05
>LacCon_D0-15547	0.00103032	0	0	0	0	0.0001287	0	0
>LacT2_D7_3-01247	9.81258e-05	6.70017e-05	0.000190828	0.000102459	0.000210158	0.0002574	0.00013498	9.58176e-05
>LacT2_D7_1-05026	9.81258e-05	0	0.000318046	0.000307377	0.000140105	0.0001287	6.749e-05	9.58176e-05
>LacT2_D14_1-20075	0.000196252	0.000201005	0.000254437	0.000102459	0.000140105	0	6.749e-05	0.000191635
>LacT2_D7_3-03900	0.000735943	6.70017e-05	0	0.000204918	0.000140105	0	0	0
>LacT2_D7_3-01848	0.000490629	6.70017e-05	0.000127218	0	0.000140105	0.0001287	0	0.000191635
>LacT2_D14_2-15470	9.81258e-05	0	0.000254437	0.000204918	0.00028021	0	6.749e-05	0.000239544
>LacT2_D7_3-03081	0	0	0.000254437	0.000307377	0.000350263	0	0.00013498	9.58176e-05
>LacT2_D7_2-02907	9.81258e-05	0.000134003	6.36092e-05	0.000307377	0.00028021	0	6.749e-05	0.000191635
>LacT2_D7_1-06421	0.000490629	6.70017e-05	0.000127218	0	7.00525e-05	0.0003861	0	0
>LacT2_D7_1-01461	9.81258e-05	0.000335008	0.000254437	0.000204918	7.00525e-05	0.0001287	0	4.79088e-05
>LacCon_D7-09938	0	0.00113903	0	0	0	0	0	0
>LacT2_D7_1-04415	0.000245314	0.000134003	0.000127218	0.000102459	0.000140105	0.0001287	6.749e-05	0.000191635
>LacT2_D14_1-01434	0.000392503	0.000134003	0.000254437	0.000102459	7.00525e-05	0	0.00013498	4.79088e-05
>LacT2_D7_1-03965	9.81258e-05	0.000134003	0.000190828	0.000204918	0.000210158	0.0001287	6.749e-05	9.58176e-05
>LacT2_D7_3-24794	0.000294377	0	0.000254437	0.000204918	0.00028021	0	0	9.58176e-05
>LacT2_D7_1-01382	0.000147189	6.70017e-05	0.000190828	0.000307377	7.00525e-05	0.0001287	6.749e-05	0.000143726
>LacT2_D14_1-00921	0.000441566	0	0.000127218	0	0.000210158	0.0001287	6.749e-05	0.000143726
>LacT2_D7_2-13021	9.81258e-05	0	0.000508873	0.000102459	0.00028021	0.0001287	0	0
>LacT2_D7_2-05505	0	0	0.000254437	0.000307377	7.00525e-05	0.0003861	0	9.58176e-05
>LacT2_D14_1-04508	0.000147189	6.70017e-05	6.36092e-05	0	7.00525e-05	0.000514801	0.00020247	4.79088e-05
>LacT2_D7_2-00303	0.000147189	0.000335008	6.36092e-05	0.000204918	7.00525e-05	0.0001287	6.749e-05	9.58176e-05
>LacT2_D14_2-04183	0	0.00080402	0	0	0	0.0002574	0	4.79088e-05
>LacCon_D0-21354	9.81258e-05	0.000201005	0.000127218	0	0.00028021	0.0002574	0	0.000143726
>LacT2_D14_2-00380	0	6.70017e-05	0	0.000204918	0.000210158	0	0.00033745	0.000287453
>LacT2_D7_3-02343	0	0	6.36092e-05	0.000307377	7.00525e-05	0.0003861	0.00013498	0.000143726
>LacT2_D7_3-06625	0.000147189	0.000536013	6.36092e-05	0.000102459	0.000140105	0	6.749e-05	4.79088e-05
>LacT2_D7_1-23543	4.90629e-05	0	0.000254437	0.000204918	0.000210158	0.0003861	0	0
>LacT2_D14_2-01658	9.81258e-05	0.000201005	6.36092e-05	0.000102459	7.00525e-05	0.0003861	0.00013498	4.79088e-05
>LacT2_D7_3-00415	0.000294377	0.000268007	6.36092e-05	0.000102459	7.00525e-05	0.0002574	0	4.79088e-05
>LacT2_D7_3-03648	4.90629e-05	0.000469012	0	0	7.00525e-05	0.000514801	0	0
>LacT2_D14_1-00579	4.90629e-05	0	0.000127218	0.000307377	0.000210158	0.0001287	0.00013498	0.000143726
>LacCon_D0-47111	0.000883132	6.70017e-05	0	0.000102459	0	0	0	4.79088e-05
>LacT2_D7_2-00208	4.90629e-05	0.000134003	0.000127218	0.000102459	0.000490368	0.0001287	6.749e-05	0
>LacT2_D14_1-10005	0	0.000268007	0.000127218	0	7.00525e-05	0.000514801	6.749e-05	4.79088e-05
>LacT2_D7_3-24344	0	0	0.000127218	0.000307377	0.000420315	0	0	0.000239544
>LacT2_D7_3-03582	9.81258e-05	0.000134003	0.000127218	0.000102459	0.000210158	0	0.00013498	0.000287453
>LacT2_D7_1-01477	0.00034344	0.000134003	0.000254437	0.000102459	0.000210158	0	0	4.79088e-05
>LacCon_D7-02910	9.81258e-05	0.000469012	0.000127218	0	7.00525e-05	0.0002574	6.749e-05	0
>LacT2_D7_3-01441	4.90629e-05	0.000268007	0.000254437	0.000102459	0.00028021	0	0.00013498	0
>LacT2_D14_1-02182	0	0	6.36092e-05	0.000102459	0.000210158	0	0.00047243	0.000239544
>LacT2_D7_3-07927	0.000196252	0	0.000190828	0.000102459	0.000210158	0.0001287	6.749e-05	0.000191635
>LacT2_D14_1-00569	0	0	0.000254437	0.000204918	0.000210158	0	0.00026996	0.000143726
>LacT2_D7_1-01984	0	0	0.00108136	0	0	0	0	0
>LacT2_D7_1-11464	0	0.000335008	0.000127218	0.000102459	0	0.000514801	0	0
>LacT2_D7_3-07250	9.81258e-05	0	0.000254437	0.000204918	0.000210158	0.0001287	0.00013498	4.79088e-05
>LacT2_D14_1-00477	0	0	0.000190828	0.000102459	0	0.0001287	0.00026996	0.00038327
>LacT2_D7_1-13592	0	0	0.000127218	0.000204918	7.00525e-05	0	0.00033745	0.000335361
>LacT2_D14_2-18222	0	0.000201005	0	0	0.000140105	0.0003861	0.00020247	0.000143726
>LacT2_D7_1-00153	4.90629e-05	6.70017e-05	0.000127218	0.000307377	0.000140105	0.0001287	0.00020247	4.79088e-05
>LacT2_D7_2-02023	4.90629e-05	6.70017e-05	0.000381655	0.000102459	0.000210158	0	6.749e-05	0.000191635
>LacT2_D14_1-23166	0.000196252	6.70017e-05	0	0.000204918	0.000140105	0.0002574	0.00020247	0
>LacT2_D14_1-00778	0.000147189	0.00040201	6.36092e-05	0	0	0.0003861	6.749e-05	0
>LacT2_D7_3-19494	4.90629e-05	0	6.36092e-05	0.000307377	0.000210158	0.0001287	6.749e-05	0.000239544
>LacT2_D7_1-13811	0.000932195	0	6.36092e-05	0	7.00525e-05	0	0	0
>LacT2_D14_2-01993	0	0.000335008	0.000318046	0	0.000140105	0.0001287	0	0.000143726
>LacT2_D14_2-05976	4.90629e-05	0	6.36092e-05	0.000409836	0.000210158	0	0.00013498	0.000191635
>LacT2_D7_1-00374	0.000245314	6.70017e-05	0.000254437	0	0.00028021	0	6.749e-05	0.000143726
>LacT2_D14_1-04429	0	0	0.000127218	0.000512295	7.00525e-05	0	0.00020247	0.000143726
>LacT2_D7_1-06980	0.000294377	0.00040201	0.000127218	0.000102459	0	0.0001287	0	0
>LacT2_D7_1-07796	9.81258e-05	0.00040201	6.36092e-05	0.000102459	0	0.0003861	0	0
>LacT2_D7_3-17967	4.90629e-05	0.00040201	6.36092e-05	0.000102459	0.000140105	0.0001287	6.749e-05	9.58176e-05
>LacT2_D7_3-01073	0	6.70017e-05	0.000381655	0.000204918	0.00028021	0	6.749e-05	4.79088e-05
>LacT2_D7_2-00885	9.81258e-05	0.00040201	0.000127218	0.000102459	0.000140105	0.0001287	0	4.79088e-05
>LacCon_D0-23041	0.000785006	0	6.36092e-05	0	0	0.0001287	6.749e-05	0
>LacT2_D7_1-00658	0.000147189	0.000268007	0.000381655	0	7.00525e-05	0.0001287	0	4.79088e-05
>LacT2_D14_2-12980	4.90629e-05	0	0	0.000307377	7.00525e-05	0.0003861	0.00013498	9.58176e-05
>LacT2_D7_3-02327	0.000196252	0.000134003	0.000127218	0	0.00028021	0.0002574	0	4.79088e-05
>LacT2_D7_1-13004	0.000147189	0.000268007	0.000254437	0	0	0.0002574	6.749e-05	4.79088e-05
>LacT2_D7_1-05706	0.000147189	0	0.000318046	0.000204918	0.000140105	0	0.00013498	9.58176e-05
>LacT2_D7_3-02119	0.000490629	0	0.000127218	0.000102459	0.000140105	0.0001287	0	4.79088e-05
>LacCon_D0-15092	0.000735943	6.70017e-05	6.36092e-05	0.000102459	0	0	6.749e-05	0
>LacT2_D14_2-07112	0.000294377	0.000335008	6.36092e-05	0	7.00525e-05	0.0001287	0	0.000143726
>LacT2_D14_2-08795	9.81258e-05	0.00040201	6.36092e-05	0	7.00525e-05	0.0002574	0	0.000143726
>LacT2_D7_3-03360	9.81258e-05	0.000268007	6.36092e-05	0	0.00028021	0.0002574	6.749e-05	0
>LacT2_D14_2-33374	0.000392503	6.70017e-05	0	0.000102459	0.00028021	0	0	0.000191635
>LacT2_D14_1-13410	0	0	0.00076331	0	0	0	0.00026996	0
>LacT2_D7_2-00414	0	0.000134003	0	0.000102459	0.00028021	0.000514801	0	0
>LacT2_D7_3-14675	0.000147189	0	6.36092e-05	0.000307377	0.000140105	0.0002574	6.749e-05	4.79088e-05
>LacT2_D14_2-02134	0.000441566	0	0	0	0.000140105	0.0002574	0	0.000191635
>LacT2_D7_2-07662	9.81258e-05	0	0.000318046	0.000307377	0.000210158	0	0	9.58176e-05
>LacT2_D14_2-05512	4.90629e-05	6.70017e-05	0.000190828	0.000102459	0.00028021	0.0001287	6.749e-05	0.000143726
>LacT2_D14_2-20056	0.000981258	0	0	0	0	0	0	4.79088e-05
>LacT2_D14_2-03332	4.90629e-05	6.70017e-05	0.000127218	0	0.000140105	0.0003861	6.749e-05	0.000191635
>LacT2_D7_1-00638	4.90629e-05	6.70017e-05	0.000190828	0.000102459	0.000490368	0.0001287	0	0
>LacT2_D7_3-05301	0.000883132	0	0	0	0.000140105	0	0	0
>LacT2_D7_2-01042	9.81258e-05	0.000134003	0.000190828	0.000204918	7.00525e-05	0.0002574	6.749e-05	0
>LacT2_D7_3-23847	4.90629e-05	6.70017e-05	0	0.000204918	0.00028021	0.0002574	6.749e-05	9.58176e-05
>LacT2_D7_1-06216	0.000147189	0.000469012	0.000254437	0.000102459	0	0	0	4.79088e-05
>LacT2_D14_2-09479	4.90629e-05	0.000603015	0.000190828	0	0	0.0001287	0	4.79088e-05
>LacT2_D7_3-07732	0.000147189	0.000134003	6.36092e-05	0.000204918	0.000210158	0.0002574	0	0
>LacT2_D14_1-16934	0.000147189	0	0.000127218	0.000307377	0.000140105	0.0001287	6.749e-05	9.58176e-05
>LacT2_D7_2-07551	4.90629e-05	0	0.000190828	0.000102459	0.000140105	0	0.00033745	0.000191635
>LacT2_D7_2-05189	0.000588755	6.70017e-05	0	0.000307377	0	0	0	4.79088e-05
>LacT2_D7_3-02006	0	0.000134003	6.36092e-05	0.000204918	0.00056042	0	0	4.79088e-05
>LacT2_D14_2-19368	0.000834069	0	0	0	0	0.0001287	0	4.79088e-05
>LacT2_D7_2-00878	0.000196252	0.000134003	6.36092e-05	0.000102459	0.000140105	0.0002574	6.749e-05	4.79088e-05
>LacT2_D7_3-00805	0	0	6.36092e-05	0.000409836	0.000420315	0	6.749e-05	4.79088e-05
>LacT2_D7_1-30878	4.90629e-05	0.000335008	0.000318046	0	0	0.0002574	0	4.79088e-05
>LacT2_D7_1-11017	4.90629e-05	0.000670017	6.36092e-05	0	0	0.0001287	0	9.58176e-05
>LacT2_D7_1-22166	0.000147189	6.70017e-05	0.000127218	0.000409836	0.000140105	0	6.749e-05	4.79088e-05
>LacT2_D7_3-27673	0	0	0.000190828	0.000307377	0.000210158	0	0.00020247	9.58176e-05
>LacT2_D7_3-10193	0.000147189	6.70017e-05	0	0.000102459	0.00056042	0.0001287	0	0
>LacT2_D7_1-07542	4.90629e-05	0.000134003	0.000190828	0	0	0.000514801	6.749e-05	4.79088e-05
>LacT2_D7_2-09071	0.000196252	6.70017e-05	0	0.000409836	0.00028021	0	0	4.79088e-05
>LacT2_D7_3-24737	0.000539692	0.000134003	0	0	7.00525e-05	0.0002574	0	0
>LacT2_D7_3-08049	0.000588755	0.000201005	0	0	0.000210158	0	0	0
>LacT2_D14_2-01037	0	0	0.000254437	0.000204918	0.00028021	0	6.749e-05	0.000191635
>LacT2_D14_2-15110	0	0.000134003	0.000254437	0.000102459	0.000210158	0.0001287	6.749e-05	9.58176e-05
>LacCon_D7-17483	0.00034344	0.000134003	6.36092e-05	0.000204918	7.00525e-05	0.0001287	0	4.79088e-05
>LacCon_D14-07468	0.000196252	6.70017e-05	0	0.000102459	0.000140105	0.0003861	0	9.58176e-05
>LacT2_D14_2-19365	0	0.000938023	0	0	0	0	0	4.79088e-05
>LacT2_D14_2-00036	0	0	0.000127218	0.000307377	7.00525e-05	0	0.00033745	0.000143726
>LacT2_D7_2-08428	9.81258e-05	6.70017e-05	0.000254437	0.000307377	0.000210158	0	0	4.79088e-05
>LacCon_D7-04014	0	0.000469012	0	0	0	0.000514801	0	0
>LacT2_D7_1-00876	0	0.000134003	0.000190828	0.000102459	0	0.0002574	0.00020247	9.58176e-05
>LacT2_D7_3-20092	0.000196252	0.000268007	0.000190828	0	7.00525e-05	0.0002574	0	0
>LacT2_D7_3-10910	4.90629e-05	0.000134003	0.000127218	0.000204918	0.000140105	0	0.00013498	0.000191635
>LacCon_D0-06078	0.000981258	0	0	0	0	0	0	0
>LacT2_D14_1-00744	0	0.000201005	0.000254437	0	0.000140105	0	0.00033745	4.79088e-05
>LacT2_D14_2-04444	0	0	0.000190828	0.000409836	0.000140105	0	0	0.000239544
>LacT2_D7_1-05953	4.90629e-05	0.000134003	0.000127218	0.000102459	0.000140105	0.0001287	0.00020247	9.58176e-05
>LacT2_D7_3-04481	0.000196252	6.70017e-05	0.000127218	0.000204918	0.000140105	0.0001287	6.749e-05	4.79088e-05
>LacT2_D7_1-18029	4.90629e-05	0	0.000127218	0.000409836	0.000140105	0	0.00020247	4.79088e-05
>LacT2_D7_1-05550	4.90629e-05	6.70017e-05	0.000381655	0	0.00028021	0.0001287	6.749e-05	0
>LacT2_D7_2-10605	0.000392503	0	0	0.000307377	0.000140105	0.0001287	0	0
>LacT2_D7_3-14414	0.000196252	6.70017e-05	0	0	0.000140105	0.000514801	0	4.79088e-05
>LacT2_D14_1-04011	9.81258e-05	0	0	0.000409836	0.000140105	0	0.00026996	4.79088e-05
>LacT2_D7_1-00556	4.90629e-05	0.000201005	0.000127218	0.000204918	7.00525e-05	0.0001287	0.00013498	4.79088e-05
>LacT2_D7_2-01716	0	0	0.000445264	0.000307377	0.000210158	0	0	0
>LacCon_D0-37240	0.000834069	0	0	0	0	0.0001287	0	0
>LacT2_D14_1-00955	0	0.000268007	0.000127218	0.000102459	0.000140105	0.0002574	6.749e-05	0
>LacT2_D14_1-01795	4.90629e-05	6.70017e-05	6.36092e-05	0.000204918	0.000210158	0	0.00026996	9.58176e-05
>LacT2_D7_1-02682	0.000245314	0.000335008	0.000127218	0.000204918	0	0	0	4.79088e-05
>LacT2_D7_3-21308	0.000147189	0.00040201	0.000127218	0	0.000140105	0	0	0.000143726
>LacT2_D7_2-09979	4.90629e-05	0.000268007	0.000318046	0.000204918	7.00525e-05	0	0	4.79088e-05
>LacT2_D7_3-00572	9.81258e-05	6.70017e-05	6.36092e-05	0.000102459	0.00028021	0	0.00020247	0.000143726
>LacT2_D7_2-00877	0.000294377	0.000201005	0.000127218	0.000204918	0	0.0001287	0	0
>LacT2_D7_2-17820	0	6.70017e-05	0.000190828	0.000307377	0.000140105	0	0.00020247	4.79088e-05
>LacT2_D7_3-03702	4.90629e-05	0.000335008	0	0	7.00525e-05	0.0003861	6.749e-05	4.79088e-05
>LacT2_D7_3-01428	0.000392503	0	0.000127218	0.000102459	0.00028021	0	0	4.79088e-05
>LacCon_D0-28718	0.000883132	6.70017e-05	0	0	0	0	0	0
>LacT2_D7_2-03677	9.81258e-05	0	0.000127218	0.000204918	0.000420315	0	0	9.58176e-05
>LacT2_D7_1-00963	0	6.70017e-05	0.000254437	0.000307377	0.000140105	0.0001287	0	4.79088e-05
>LacT2_D14_2-10542	9.81258e-05	6.70017e-05	0.000127218	0.000102459	0.000210158	0.0001287	6.749e-05	0.000143726
>LacT2_D7_3-23821	0.000147189	0	6.36092e-05	0.000102459	0.000210158	0.0002574	6.749e-05	9.58176e-05
>LacT2_D14_1-12406	0	0	0.000127218	0.000307377	0.000210158	0	0.00020247	9.58176e-05
>LacT2_D7_3-05776	0	0	0.000127218	0.000307377	0.000210158	0	0.00020247	9.58176e-05
>LacT2_D7_3-03289	0	0	0.000127218	0.000204918	0.00056042	0	0	4.79088e-05
>LacT2_D7_1-30890	0.000196252	0.000134003	0.000190828	0.000102459	0.000140105	0.0001287	0	4.79088e-05
>LacT2_D7_2-02546	0	0	0	0.000614754	0.000140105	0	0.00013498	4.79088e-05
>LacCon_D7-02455	0	0.00080402	0	0	0	0.0001287	0	0
>LacT2_D7_1-21097	0	6.70017e-05	0.000190828	0	0.00028021	0	0.00020247	0.000191635
>LacCon_D0-19740	0.000735943	6.70017e-05	0	0	0	0.0001287	0	0
>LacT2_D14_1-01686	0.000196252	6.70017e-05	0.000190828	0	7.00525e-05	0.0001287	0.00013498	0.000143726
>LacT2_D7_1-13980	0.000637818	0.000134003	6.36092e-05	0	0	0	0	9.58176e-05
>LacT2_D7_1-00184	4.90629e-05	6.70017e-05	0.000190828	0.000102459	0.000210158	0.0001287	0.00013498	4.79088e-05
>LacT2_D14_2-00440	0	0	0	0	0	0	6.749e-05	0.000862358
>LacT2_D14_2-00548	0.000588755	0	0.000127218	0	7.00525e-05	0	0	0.000143726
>LacCon_D7-11063	9.81258e-05	0.000335008	0.000190828	0	0	0.0002574	0	4.79088e-05
>LacT2_D7_2-04489	0.00034344	0.000134003	0	0.000204918	7.00525e-05	0.0001287	0	4.79088e-05
>LacT2_D7_3-00183	4.90629e-05	0.000268007	6.36092e-05	0.000102459	0.000140105	0.0002574	0	4.79088e-05
>LacCon_D0-38382	0.000392503	0.000536013	0	0	0	0	0	0
>LacT2_D7_1-30626	0	0	0.000190828	0.000102459	7.00525e-05	0.0002574	6.749e-05	0.000239544
>LacT2_D7_2-02548	0	6.70017e-05	0.000127218	0.000204918	0.000140105	0.0001287	6.749e-05	0.000191635
>LacT2_D14_1-09338	0.000392503	0.000268007	0	0	7.00525e-05	0.0001287	6.749e-05	0
>LacT2_D7_2-11428	4.90629e-05	0	0.000190828	0.000102459	0.000210158	0.0002574	6.749e-05	4.79088e-05
>LacT2_D7_2-00025	0.000196252	0.000201005	6.36092e-05	0.000204918	0.000210158	0	0	4.79088e-05
>LacT2_D14_1-00712	0.000294377	0	0	0	0.000140105	0.0002574	0.00013498	9.58176e-05
>LacT2_D7_1-00308	0	0	0.000190828	0.000307377	0.00028021	0	0	0.000143726
>LacT2_D7_1-01197	0.000147189	0.000201005	0.000318046	0	7.00525e-05	0	0.00013498	4.79088e-05
>LacT2_D14_1-15918	9.81258e-05	0	0.000127218	0.000102459	7.00525e-05	0.0003861	0.00013498	0
>LacT2_D14_1-00896	4.90629e-05	0.000335008	6.36092e-05	0.000204918	7.00525e-05	0.0001287	6.749e-05	0
>LacT2_D7_1-05363	0	0.000737018	6.36092e-05	0	7.00525e-05	0	0	4.79088e-05
>LacT2_D7_1-18359	4.90629e-05	0	0.000190828	0.000409836	0.000140105	0.0001287	0	0
>LacT2_D7_3-02837	9.81258e-05	6.70017e-05	0.000381655	0.000102459	0.000140105	0.0001287	0	0
>LacT2_D7_1-19002	0.000539692	6.70017e-05	6.36092e-05	0.000102459	0.000140105	0	0	0
>LacT2_D7_2-21892	0	6.70017e-05	0	0.000307377	0.000210158	0	0.00013498	0.000191635
>LacT2_D7_3-04206	4.90629e-05	0.000201005	0.000127218	0	7.00525e-05	0.0002574	0.00020247	0
>LacT2_D7_3-04314	0	0	0	0.000102459	0.000140105	0	0.00047243	0.000191635
>LacT2_D7_3-01719	0.000539692	0.000201005	0	0	7.00525e-05	0	0	9.58176e-05
>LacT2_D14_1-00393	0	0.000134003	6.36092e-05	0.000204918	7.00525e-05	0	0.00033745	9.58176e-05
>LacCon_D0-22030	0.000735943	6.70017e-05	0	0.000102459	0	0	0	0
>LacT2_D7_1-04211	4.90629e-05	0	0.000254437	0.000307377	0	0.0001287	6.749e-05	9.58176e-05
>LacT2_D7_3-24522	4.90629e-05	0	6.36092e-05	0.000307377	0.000210158	0.0001287	0	0.000143726
>LacT2_D14_1-13698	0.000834069	0	0	0	0	0	6.749e-05	0
>LacT2_D7_3-21125	9.81258e-05	6.70017e-05	6.36092e-05	0.000204918	0.000210158	0.0002574	0	0
>LacCon_D0-04465	0.000834069	6.70017e-05	0	0	0	0	0	0
>LacT2_D14_2-25055	4.90629e-05	0	0	0.000307377	0.000140105	0	6.749e-05	0.000335361
>LacT2_D7_1-01517	0	6.70017e-05	6.36092e-05	0.000204918	0.000210158	0.0002574	0	9.58176e-05
>LacT2_D7_1-27644	4.90629e-05	0.000737018	6.36092e-05	0	0	0	0	4.79088e-05
>LacT2_D14_2-31146	0.00034344	0	0.000127218	0.000307377	7.00525e-05	0	0	4.79088e-05
>LacT2_D7_1-02982	0.000147189	6.70017e-05	0.000190828	0	7.00525e-05	0.0002574	6.749e-05	9.58176e-05
>LacT2_D14_1-11634	9.81258e-05	0	0.000127218	0	0.000140105	0	0.00033745	0.000191635
>LacT2_D7_3-03414	9.81258e-05	6.70017e-05	6.36092e-05	0.000409836	0.000140105	0	6.749e-05	4.79088e-05
>LacT2_D14_1-00638	4.90629e-05	0	0.000127218	0.000307377	0.000140105	0	0.00026996	0
>LacT2_D14_2-03260	0.000245314	0.000134003	0.000127218	0	0.000210158	0.0001287	0	4.79088e-05
>LacT2_D7_1-23041	0	6.70017e-05	0.000254437	0.000102459	0.000140105	0	0.00013498	0.000191635
>LacT2_D14_2-00878	0.00034344	0	0	0.000102459	0.00028021	0	6.749e-05	9.58176e-05
>LacT2_D14_2-05151	0	0	6.36092e-05	0.000102459	7.00525e-05	0	0.00026996	0.00038327
>LacT2_D7_1-03848	0.000196252	6.70017e-05	0.000127218	0.000204918	0	0.0001287	6.749e-05	9.58176e-05
>LacT2_D7_3-00749	9.81258e-05	0	0.000190828	0.000409836	0.000140105	0	0	4.79088e-05
>LacT2_D7_2-01448	0.000392503	0.000134003	0	0.000102459	0.000140105	0	6.749e-05	4.79088e-05
>LacT2_D7_2-07182	0	0.000268007	0	0.000204918	7.00525e-05	0.0001287	6.749e-05	0.000143726
>LacT2_D14_2-17815	0.000834069	0	0	0	0	0	0	4.79088e-05
>LacT2_D7_1-02009	0.000147189	6.70017e-05	0.000190828	0.000102459	0.000210158	0	6.749e-05	9.58176e-05
>LacT2_D14_1-02506	0	0.000134003	0.000254437	0	7.00525e-05	0	0.00013498	0.000287453
>LacT2_D14_2-29372	0.000539692	0	0.000190828	0.000102459	0	0	0	4.79088e-05
>LacT2_D14_2-00894	0.000588755	6.70017e-05	0	0	0	0.0001287	0	9.58176e-05
>LacT2_D7_3-09269	4.90629e-05	0.000268007	6.36092e-05	0.000204918	7.00525e-05	0.0001287	0	9.58176e-05
>LacT2_D14_1-01539	0	0	0.000127218	0	0	0	0.00060741	0.000143726
>LacT2_D14_1-00533	4.90629e-05	6.70017e-05	6.36092e-05	0	0	0.000514801	0.00013498	4.79088e-05
>LacT2_D7_1-10285	0.000147189	0.00040201	0.000127218	0	7.00525e-05	0.0001287	0	0
>LacT2_D14_1-03972	0.000637818	6.70017e-05	0	0.000102459	0	0	6.749e-05	0
>LacT2_D7_3-24218	4.90629e-05	6.70017e-05	0.000190828	0.000102459	0.000140105	0.0002574	6.749e-05	0
>LacT2_D7_2-00281	0	0	6.36092e-05	0.000307377	0.000210158	0.0001287	6.749e-05	9.58176e-05
>LacCon_D7-05394	9.81258e-05	0.000335008	0	0	7.00525e-05	0.0001287	0	0.000239544
>LacT2_D14_2-15127	0	0	0	0.000307377	0.000420315	0	0	0.000143726
>LacT2_D7_3-11100	0.000196252	6.70017e-05	0	0.000102459	0.00028021	0.0001287	0	9.58176e-05
>LacT2_D14_2-10339	4.90629e-05	0.00040201	0	0.000102459	0.000140105	0.0001287	0	4.79088e-05
>LacT2_D7_2-02467	0.000147189	0	6.36092e-05	0.000204918	0.000210158	0.0001287	6.749e-05	4.79088e-05
>LacT2_D7_1-13019	0	6.70017e-05	6.36092e-05	0.000204918	0.000140105	0.0002574	0.00013498	0
>LacT2_D7_3-02734	9.81258e-05	6.70017e-05	0.000190828	0.000102459	0.00028021	0.0001287	0	0
>LacT2_D7_3-03417	0.000147189	0	6.36092e-05	0	0.000350263	0.0002574	0	4.79088e-05
>LacT2_D14_2-01543	0.000686881	0	0	0	0	0.0001287	0	4.79088e-05
>LacT2_D14_2-00084	0.000147189	0	0.000254437	0.000204918	0.000140105	0	6.749e-05	4.79088e-05
>LacT2_D14_2-18034	0.000686881	0	0.000127218	0	0	0	0	4.79088e-05
>LacCon_D0-09729	0.00034344	0.000134003	0	0	0.000140105	0.0001287	6.749e-05	4.79088e-05
>LacT2_D7_1-02465	0	0.000134003	0.000127218	0	0.000140105	0.0001287	0.00013498	0.000191635
>LacT2_D7_1-02357	0.000147189	6.70017e-05	0.000127218	0.000307377	0.000140105	0	6.749e-05	0
>LacT2_D7_1-23085	0	0	0.000190828	0.000409836	0.000140105	0	6.749e-05	4.79088e-05
>LacT2_D7_3-00026	0.000147189	0	0.000190828	0.000307377	0.000210158	0	0	0
>LacT2_D7_1-05609	0	0	0.000254437	0.000204918	7.00525e-05	0.0002574	6.749e-05	0
>LacT2_D7_1-01705	0.000196252	6.70017e-05	6.36092e-05	0	0.000140105	0.0003861	0	0
>LacT2_D14_2-02171	0	0.000335008	6.36092e-05	0	0.000210158	0.0001287	6.749e-05	4.79088e-05
>LacT2_D7_1-00434	0	0	0.000127218	0.000204918	0.00028021	0	0	0.000239544
>LacT2_D7_3-06985	9.81258e-05	0	0.000190828	0	0.000350263	0	6.749e-05	0.000143726
>LacT2_D7_1-01848	0.000245314	0.000201005	6.36092e-05	0	0.000210158	0.0001287	0	0
>LacT2_D14_1-23062	0.000196252	6.70017e-05	0.000127218	0.000204918	7.00525e-05	0	0.00013498	4.79088e-05
>LacT2_D14_2-02460	4.90629e-05	6.70017e-05	0.000190828	0.000102459	0.000140105	0	0.00020247	9.58176e-05
>LacT2_D7_1-14219	0	0.000268007	6.36092e-05	0	0	0.000514801	0	0
>LacT2_D14_1-07750	0	0	0.000190828	0	0.00028021	0	0.00013498	0.000239544
>LacT2_D14_2-06192	0	0.000201005	6.36092e-05	0.000204918	7.00525e-05	0.0002574	0	4.79088e-05
>LacT2_D7_1-01574	4.90629e-05	0.000268007	0.000190828	0.000102459	7.00525e-05	0	6.749e-05	9.58176e-05
>LacT2_D7_1-03232	4.90629e-05	0.000134003	0.000127218	0.000204918	7.00525e-05	0.0002574	0	0
>LacT2_D7_1-04452	9.81258e-05	0.000268007	0.000127218	0.000102459	7.00525e-05	0.0001287	0	4.79088e-05
>LacT2_D14_1-17633	4.90629e-05	0	6.36092e-05	0.000307377	0.000210158	0	6.749e-05	0.000143726
>LacCon_D7-15038	0	0.000469012	6.36092e-05	0	0	0.0002574	0	4.79088e-05
>LacT2_D7_1-01463	0	0	6.36092e-05	0.000512295	7.00525e-05	0	0	0.000191635
>LacT2_D7_3-01334	0.000245314	0.000201005	6.36092e-05	0	0.000210158	0	6.749e-05	4.79088e-05
>LacCon_D0-01692	0.000834069	0	0	0	0	0	0	0
>LacCon_D0-01749	0.000834069	0	0	0	0	0	0	0
>LacT2_D7_3-00160	0	0	6.36092e-05	0.000512295	0.000210158	0	0	4.79088e-05
>LacT2_D7_3-04041	4.90629e-05	0.000201005	6.36092e-05	0.000102459	0.000350263	0	6.749e-05	0
>LacT2_D7_1-02325	0.000147189	6.70017e-05	0.000318046	0.000102459	7.00525e-05	0.0001287	0	0
>LacT2_D14_2-00599	0	6.70017e-05	0.000127218	0.000307377	0.000140105	0	0	0.000191635
>LacT2_D7_2-04748	0.000490629	6.70017e-05	0	0.000204918	7.00525e-05	0	0	0
>LacT2_D7_1-29253	0.00034344	6.70017e-05	0.000254437	0	7.00525e-05	0	0	9.58176e-05
>LacT2_D7_3-01543	0	0	0.000127218	0.000307377	0.00028021	0	6.749e-05	4.79088e-05
>LacT2_D7_3-02738	4.90629e-05	0.000268007	0	0	0.000140105	0.0002574	6.749e-05	4.79088e-05
>LacT2_D7_1-04638	0	0	0.000318046	0	0.00028021	0	0.00013498	9.58176e-05
>LacT2_D7_3-06725	0	0	0	0.000204918	0.000210158	0	0.00026996	0.000143726
>LacT2_D7_3-08391	0.000147189	0	0.000127218	0.000307377	7.00525e-05	0.0001287	0	4.79088e-05
>LacT2_D7_3-03344	4.90629e-05	0.000134003	0.000190828	0.000102459	0.000140105	0	6.749e-05	0.000143726
>LacT2_D7_1-22778	9.81258e-05	0.000134003	6.36092e-05	0.000307377	0	0.0001287	0	9.58176e-05
>LacT2_D7_1-08206	0.000147189	0	6.36092e-05	0.000102459	0.000140105	0.0002574	6.749e-05	4.79088e-05
>LacT2_D7_1-01082	0.000147189	0	6.36092e-05	0.000614754	0	0	0	0
>LacT2_D7_3-00907	0.000147189	6.70017e-05	0	0.000204918	0.000210158	0.0001287	6.749e-05	0
>LacT2_D14_1-04661	0	0	6.36092e-05	0.000204918	0.000210158	0	0.00020247	0.000143726
>LacT2_D14_1-06832	0.000245314	6.70017e-05	6.36092e-05	0.000102459	0	0	0.00020247	0.000143726
>LacT2_D7_3-06504	4.90629e-05	0	0.000127218	0.000307377	0.000210158	0.0001287	0	0
>LacT2_D14_2-26515	4.90629e-05	0	0.000127218	0.000102459	0.000140105	0	6.749e-05	0.000335361
>LacT2_D7_1-00343	0	0	0.000381655	0.000102459	0	0	0.00033745	0
>LacT2_D7_3-05885	0	0.000201005	0	0	0.00028021	0.0001287	6.749e-05	0.000143726
>LacCon_D0-01117	0.000686881	0.000134003	0	0	0	0	0	0
>LacT2_D14_2-21449	0.000637818	0.000134003	0	0	0	0	0	4.79088e-05
>LacT2_D14_2-01069	0.000196252	0.000335008	6.36092e-05	0	0	0.0001287	0	9.58176e-05
>LacT2_D14_1-03196	0	0	0	0.000204918	0.000350263	0.0001287	0.00013498	0
>LacT2_D14_2-17740	0.000245314	0.000268007	0	0	0	0.0002574	0	4.79088e-05
>LacT2_D7_3-11118	0.000588755	0	6.36092e-05	0	7.00525e-05	0	0	9.58176e-05
>LacT2_D7_2-00326	0.000147189	0	6.36092e-05	0.000102459	0.00028021	0.0001287	0	9.58176e-05
>LacT2_D14_2-04980	9.81258e-05	6.70017e-05	0	0.000204918	0.000140105	0	6.749e-05	0.000239544
>LacT2_D7_3-04463	0.000539692	6.70017e-05	0	0	0.000210158	0	0	0
>LacT2_D14_1-24295	9.81258e-05	0	0.000127218	0.000102459	0.000210158	0	0.00013498	0.000143726
>LacT2_D14_2-21830	0.000441566	0.000134003	0	0	0	0	0	0.000239544
>LacT2_D7_1-30271	4.90629e-05	6.70017e-05	0.000127218	0.000102459	0.000210158	0	6.749e-05	0.000191635
>LacT2_D7_1-14617	0	0.000134003	6.36092e-05	0.000102459	0	0.000514801	0	0
>LacT2_D14_2-05842	0	0.000268007	6.36092e-05	0	0	0.0003861	0	9.58176e-05
>LacT2_D7_3-08325	4.90629e-05	6.70017e-05	6.36092e-05	0	7.00525e-05	0.000514801	0	4.79088e-05
>LacT2_D7_1-04808	0	0	0.000254437	0	0.000420315	0	0.00013498	0
>LacT2_D7_2-02699	0.000147189	0	6.36092e-05	0.000204918	0.000210158	0	0.00013498	4.79088e-05
>LacT2_D7_3-05883	0	0	0.000127218	0.000102459	0.000210158	0.0001287	0	0.000239544
>LacT2_D7_2-03555	0	0	0.000127218	0.000307377	0.000210158	0	6.749e-05	9.58176e-05
>LacCon_D0-09802	9.81258e-05	6.70017e-05	0.000127218	0.000307377	0.000140105	0	6.749e-05	0
>LacT2_D14_2-14978	0	0.000335008	0.000190828	0.000102459	0	0.0001287	0	4.79088e-05
>LacT2_D7_3-02910	0	0.000134003	0.000127218	0.000307377	0.000140105	0	0	9.58176e-05
>LacT2_D14_2-05478	4.90629e-05	6.70017e-05	0.000190828	0	0.000140105	0	6.749e-05	0.000287453
>LacT2_D14_2-00525	0	0	0.000127218	0.000102459	0.00028021	0.0001287	6.749e-05	9.58176e-05
>LacT2_D14_2-14948	0	0	0.000127218	0.000204918	0.000420315	0	0	4.79088e-05
>LacT2_D7_1-04798	0.000245314	6.70017e-05	0.000127218	0.000102459	0.000210158	0	0	4.79088e-05
>LacT2_D7_1-10629	0.000147189	0.000268007	0.000127218	0	0	0.0002574	0	0
>LacT2_D7_2-03165	0	0	0.000127218	0.000204918	0.000140105	0	0.00013498	0.000191635
>LacT2_D14_2-01663	9.81258e-05	0	6.36092e-05	0.000204918	0.000140105	0.0001287	6.749e-05	9.58176e-05
>LacCon_D7-05339	0	0.000670017	0	0	0	0.0001287	0	0
>LacT2_D7_1-04677	0	0.000201005	6.36092e-05	0.000204918	7.00525e-05	0	6.749e-05	0.000191635
>LacT2_D14_1-02206	0.00034344	0	0.000190828	0	0	0.0001287	0.00013498	0
>LacCon_D0-22065	0.000392503	6.70017e-05	0.000127218	0	0	0	6.749e-05	0.000143726
>LacT2_D7_3-26410	0	0.000469012	0	0	7.00525e-05	0.0002574	0	0
>LacT2_D7_3-05054	0	0.000469012	0.000127218	0	7.00525e-05	0.0001287	0	0
>LacT2_D14_1-02203	0	0.000201005	0	0.000204918	7.00525e-05	0	0.00026996	4.79088e-05
>LacT2_D7_1-10310	9.81258e-05	0.000134003	6.36092e-05	0.000102459	7.00525e-05	0.0002574	6.749e-05	0
>LacT2_D7_2-00835	0.000196252	0	6.36092e-05	0.000204918	0.00028021	0	0	4.79088e-05
>LacT2_D7_3-08482	0	0	0.000127218	0.000204918	0.000210158	0	0.00020247	4.79088e-05
>LacT2_D14_1-16637	4.90629e-05	6.70017e-05	0.000318046	0.000102459	0.000140105	0	6.749e-05	4.79088e-05
>LacT2_D14_1-02601	0.00034344	0.000134003	0.000127218	0	7.00525e-05	0	6.749e-05	4.79088e-05
>LacT2_D14_1-17609	4.90629e-05	0	0	0.000204918	0.000140105	0	0.00020247	0.000191635
>LacT2_D7_1-05690	0.000147189	0.000201005	0.000254437	0	7.00525e-05	0	6.749e-05	4.79088e-05
>LacCon_D7-31936	0.000147189	0.000134003	6.36092e-05	0	7.00525e-05	0.0002574	6.749e-05	4.79088e-05
>LacT2_D7_1-18424	0	0	0.000190828	0	0.000210158	0.0003861	0	0
>LacT2_D14_2-17185	9.81258e-05	0.000335008	0	0	0	0.0002574	0	9.58176e-05
>LacT2_D7_2-00524	0.000245314	6.70017e-05	6.36092e-05	0.000409836	0	0	0	0
>LacT2_D14_1-00710	9.81258e-05	0	0.000127218	0.000307377	7.00525e-05	0	0.00013498	4.79088e-05
>LacT2_D7_1-01286	0.000294377	6.70017e-05	0.000190828	0	7.00525e-05	0	6.749e-05	9.58176e-05
>LacCon_D0-01690	0.000785006	0	0	0	0	0	0	0
>LacT2_D7_1-01499	0	0	0.000254437	0.000204918	0.000210158	0	6.749e-05	4.79088e-05
>LacT2_D7_1-07014	0.000294377	0	0.000254437	0	0.000140105	0	0	9.58176e-05
>LacCon_D0-27691	9.81258e-05	0	0.000127218	0.000102459	7.00525e-05	0.0003861	0	0
>LacT2_D14_1-01187	9.81258e-05	0.000201005	6.36092e-05	0	0	0.0002574	6.749e-05	9.58176e-05
>LacT2_D14_2-21214	0.000539692	6.70017e-05	0	0	0	0.0001287	0	4.79088e-05
>LacT2_D7_1-01010	0.000441566	6.70017e-05	6.36092e-05	0	0.000210158	0	0	0
>LacT2_D7_3-00660	0	0	0.000127218	0.000307377	0.00028021	0	6.749e-05	0
>LacT2_D7_3-25072	4.90629e-05	0	0	0.000204918	0.000210158	0	0.00026996	4.79088e-05
>LacT2_D14_2-10534	4.90629e-05	0	0.000254437	0.000102459	0.00028021	0	0	9.58176e-05
>LacT2_D7_2-08739	0.000147189	0.000134003	0	0.000102459	0.000140105	0.0002574	0	0
>LacT2_D7_2-01407	4.90629e-05	0	6.36092e-05	0.000102459	0.000210158	0.0002574	0	9.58176e-05
>LacT2_D7_1-06595	4.90629e-05	0.000201005	0.000318046	0	0.000210158	0	0	0
>LacT2_D14_1-00331	0	0.000134003	0	0.000102459	0.000210158	0.0001287	0.00020247	0
>LacT2_D7_3-00350	0.000147189	6.70017e-05	6.36092e-05	0	0.000140105	0.0001287	0.00013498	9.58176e-05
>LacT2_D14_1-07059	0	0	0.000190828	0.000102459	7.00525e-05	0	0.00026996	0.000143726
>LacT2_D7_1-27576	4.90629e-05	0	0.000190828	0.000102459	0.000210158	0.0001287	0	9.58176e-05
>LacT2_D7_1-01549	0	6.70017e-05	0.000190828	0.000204918	7.00525e-05	0.0001287	6.749e-05	4.79088e-05
>LacT2_D14_1-23901	0.000441566	0	0.000127218	0	0.000140105	0	6.749e-05	0
>LacT2_D7_3-19972	9.81258e-05	6.70017e-05	0	0.000102459	0.000210158	0	0.00020247	9.58176e-05
>LacT2_D7_1-27998	0	0	0.000190828	0.000102459	0.000210158	0.0001287	0	0.000143726
>LacT2_D7_2-17545	0.000147189	6.70017e-05	6.36092e-05	0.000102459	7.00525e-05	0.0002574	6.749e-05	0
>LacT2_D7_3-02505	4.90629e-05	6.70017e-05	0.000127218	0.000204918	0.000210158	0	6.749e-05	4.79088e-05
>LacT2_D7_2-05875	0.00034344	0.000134003	6.36092e-05	0.000102459	0	0.0001287	0	0
>LacT2_D7_3-04687	9.81258e-05	6.70017e-05	6.36092e-05	0.000102459	7.00525e-05	0.0001287	0	0.000239544
>LacT2_D14_2-00342	4.90629e-05	0	0.000127218	0.000307377	0.000140105	0	0	0.000143726
>LacT2_D7_2-03397	0	0.000134003	0.000127218	0.000307377	7.00525e-05	0.0001287	0	0
>LacT2_D14_2-00446	9.81258e-05	6.70017e-05	0	0.000102459	0.000140105	0.0001287	0.00013498	9.58176e-05
>LacT2_D7_3-11523	0	0.000201005	0.000127218	0.000102459	0.000140105	0.0001287	6.749e-05	0
>LacT2_D7_2-03336	0	6.70017e-05	0.000190828	0.000102459	0.000210158	0.0001287	6.749e-05	0
>LacT2_D7_1-03557	0	0	0.000190828	0.000409836	7.00525e-05	0	0	9.58176e-05
>LacT2_D14_1-11248	0.000441566	0	0	0	0	0.0002574	6.749e-05	0
>LacT2_D7_1-06434	0	0	0.000127218	0.000102459	0.000210158	0	0.00013498	0.000191635
>LacT2_D7_3-02742	9.81258e-05	6.70017e-05	0.000127218	0	0.000210158	0.0001287	0.00013498	0
>LacT2_D7_2-10982	0.000196252	0	0	0.000204918	0.000140105	0.0001287	0	9.58176e-05
>LacT2_D7_1-24783	4.90629e-05	0.000201005	0.000190828	0	0	0.0002574	6.749e-05	0
>LacT2_D7_1-00029	9.81258e-05	0.000134003	0.000127218	0	0.000210158	0.0001287	6.749e-05	0
>LacT2_D7_2-03095	0	0.000134003	0	0.000102459	0.000140105	0.0003861	0	0
>LacT2_D14_2-17879	0.000147189	0	6.36092e-05	0	7.00525e-05	0	0.00033745	0.000143726
>LacT2_D14_2-05242	9.81258e-05	0.000268007	0.000127218	0.000102459	7.00525e-05	0	0	9.58176e-05
>LacT2_D7_1-13786	4.90629e-05	0	0.000190828	0.000307377	7.00525e-05	0	0	0.000143726
>LacT2_D7_3-32354	0.000147189	0	6.36092e-05	0.000409836	0.000140105	0	0	0
>LacT2_D14_2-01725	0.000196252	0	0	0.000102459	0	0	0.00026996	0.000191635
>LacT2_D7_1-06673	4.90629e-05	6.70017e-05	0.000190828	0.000102459	0.00028021	0	6.749e-05	0
>LacT2_D7_3-11985	4.90629e-05	0.000134003	0	0.000102459	7.00525e-05	0.0002574	0	0.000143726
>LacCon_D0-00210	0.000686881	6.70017e-05	0	0	0	0	0	0
>LacT2_D14_2-27181	0	6.70017e-05	0.000127218	0.000102459	0	0.0001287	0.00013498	0.000191635
>LacT2_D7_2-03611	0	6.70017e-05	6.36092e-05	0.000204918	0.00028021	0	0.00013498	0
>LacT2_D14_2-00102	0	6.70017e-05	0.000190828	0.000307377	7.00525e-05	0	6.749e-05	4.79088e-05
>LacT2_D7_3-08669	0	0	0.000190828	0.000204918	0.000210158	0	0	0.000143726
>LacT2_D7_2-02357	0	0	0.000190828	0.000102459	7.00525e-05	0.0003861	0	0
>LacT2_D14_2-09266	0.000539692	0	6.36092e-05	0	0	0	0	0.000143726
>LacCon_D0-33269	0.000147189	0.000469012	0	0	0	0.0001287	0	0
>LacT2_D14_1-00618	0	0	6.36092e-05	0.000102459	0.00028021	0	0.00020247	9.58176e-05
>LacT2_D7_3-00839	0	0	0	0.000204918	0.00028021	0	6.749e-05	0.000191635
>LacT2_D7_2-18876	4.90629e-05	0	6.36092e-05	0.000307377	0.000140105	0	0.00013498	4.79088e-05
>LacT2_D7_2-12363	0	6.70017e-05	6.36092e-05	0.000307377	0.000140105	0	6.749e-05	9.58176e-05
>LacT2_D7_3-00299	4.90629e-05	6.70017e-05	0.000127218	0.000102459	0.00028021	0	6.749e-05	4.79088e-05
>LacT2_D14_1-02350	0.000147189	6.70017e-05	0.000190828	0	0.000140105	0.0001287	6.749e-05	0
>LacT2_D7_3-03701	9.81258e-05	6.70017e-05	0.000190828	0	0.000140105	0.0001287	6.749e-05	4.79088e-05
>LacT2_D7_3-13485	0	0	6.36092e-05	0	0.00056042	0	6.749e-05	4.79088e-05
>LacT2_D7_3-06614	0.000196252	0	6.36092e-05	0.000102459	0.00028021	0	0	9.58176e-05
>LacT2_D14_2-00030	0	0	0.000127218	0.000102459	0.000210158	0	0.00020247	9.58176e-05
>LacT2_D7_3-18432	4.90629e-05	6.70017e-05	0	0.000307377	7.00525e-05	0.0001287	6.749e-05	4.79088e-05
>LacT2_D14_2-00743	0.000196252	6.70017e-05	0.000127218	0.000102459	0	0.0001287	6.749e-05	4.79088e-05
>LacT2_D7_1-02397	0.000294377	0	0.000254437	0	0.000140105	0	0	4.79088e-05
>LacT2_D7_3-00811	4.90629e-05	0.000268007	6.36092e-05	0.000102459	7.00525e-05	0	0.00013498	4.79088e-05
>LacCon_D0-01284	0.000735943	0	0	0	0	0	0	0
>LacCon_D0-42285	0.000735943	0	0	0	0	0	0	0
>LacT2_D7_2-05299	0.000196252	0.000201005	6.36092e-05	0.000204918	7.00525e-05	0	0	0
>LacT2_D7_1-07030	0	0	0.000445264	0.000102459	0.000140105	0	0	4.79088e-05
>LacT2_D7_3-01186	0	0	6.36092e-05	0	0.000210158	0	0.00026996	0.000191635
>LacT2_D7_3-23787	0	0	6.36092e-05	0.000204918	0.000140105	0	0.00013498	0.000191635
>LacT2_D14_1-03505	0.00034344	0	6.36092e-05	0	0	0	0.00013498	0.000191635
>LacT2_D14_1-04060	9.81258e-05	0.000335008	0	0.000102459	0	0.0001287	6.749e-05	0
>LacCon_D7-05293	0	0.000603015	0	0	0	0.0001287	0	0
>LacT2_D14_1-05276	0	0	6.36092e-05	0.000102459	7.00525e-05	0.0001287	0.00026996	9.58176e-05
>LacCon_D0-05577	0.000147189	6.70017e-05	0.000254437	0	7.00525e-05	0	0	0.000191635
>LacT2_D14_1-02386	0	6.70017e-05	0.000127218	0.000204918	7.00525e-05	0	6.749e-05	0.000191635
>LacT2_D14_1-08998	0	0	0	0.000204918	7.00525e-05	0	0.00040494	4.79088e-05
>LacCon_D7-15088	0.000147189	0.000335008	0.000127218	0	7.00525e-05	0	0	4.79088e-05
>LacCon_D7-07760	0	0.000469012	0	0	0	0.0002574	0	0
>LacT2_D14_1-05574	0.000294377	0	0.000190828	0.000102459	7.00525e-05	0	6.749e-05	0
>LacT2_D14_2-13774	9.81258e-05	0.000134003	6.36092e-05	0.000204918	0	0.0001287	0	9.58176e-05
>LacT2_D14_2-10999	4.90629e-05	0.000134003	6.36092e-05	0	7.00525e-05	0.0001287	0.00013498	0.000143726
>LacT2_D14_1-13059	0.000196252	0	0.000190828	0.000102459	7.00525e-05	0	6.749e-05	9.58176e-05
>LacT2_D14_1-04455	0	0	0	0	0	0	0.0006749	4.79088e-05
>LacT2_D7_1-03087	9.81258e-05	0	0.000127218	0.000102459	0.000210158	0	0.00013498	4.79088e-05
>LacT2_D14_2-04626	4.90629e-05	0.000134003	0	0.000102459	0.000210158	0.0001287	0	9.58176e-05
>LacT2_D7_2-00293	0	0	0.000127218	0.000409836	0	0	0.00013498	4.79088e-05
>LacT2_D14_2-00282	0	0	0.000318046	0	0.000210158	0	0	0.000191635
>LacT2_D7_1-11195	0.000196252	0.000268007	0.000254437	0	0	0	0	0
>LacT2_D14_2-02437	0	0	0	0	0	0	0	0.000718632
>LacT2_D14_2-02724	0	0	0	0	0	0	0	0.000718632
>LacT2_D7_3-10410	0.000392503	6.70017e-05	0	0	0.000210158	0	0	4.79088e-05
>LacT2_D7_1-03012	4.90629e-05	6.70017e-05	0.000127218	0	0.000210158	0.0001287	0.00013498	0
>LacT2_D7_3-04848	0	0.000201005	0.000127218	0	0.000210158	0.0001287	0	4.79088e-05
>LacT2_D7_1-04312	0.000245314	6.70017e-05	0.000190828	0	0.000210158	0	0	0
>LacT2_D7_3-20080	0.000441566	0.000134003	0	0	7.00525e-05	0	6.749e-05	0
>LacT2_D14_1-02881	0	6.70017e-05	0	0.000204918	0.000210158	0	0.00013498	9.58176e-05
>LacT2_D7_3-04417	9.81258e-05	6.70017e-05	6.36092e-05	0	0.000210158	0.0001287	0	0.000143726
>LacT2_D14_2-00269	4.90629e-05	0.000134003	6.36092e-05	0	7.00525e-05	0	0.00020247	0.000191635
>LacT2_D7_2-01428	0.000196252	6.70017e-05	0	0.000307377	0.000140105	0	0	0
>LacT2_D7_2-04036	0	6.70017e-05	0	0.000307377	0.000140105	0.0001287	6.749e-05	0
>LacT2_D7_3-19108	4.90629e-05	0	0	0.000102459	0.00028021	0	0.00013498	0.000143726
>LacCon_D0-39027	9.81258e-05	6.70017e-05	0.000127218	0	0.000350263	0	6.749e-05	0
>LacT2_D14_1-00522	0	0	6.36092e-05	0.000204918	0.000210158	0	0.00013498	9.58176e-05
>LacT2_D14_2-10436	0	0	6.36092e-05	0.000204918	0.000210158	0	0.00013498	9.58176e-05
>LacT2_D7_3-11386	0	0	0	0.000102459	0.00028021	0	0.00013498	0.000191635
>LacT2_D7_1-06318	0.00034344	0	6.36092e-05	0.000102459	7.00525e-05	0.0001287	0	0
>LacT2_D14_1-00850	0	0	0.000254437	0	0	0	0.00040494	4.79088e-05
>LacT2_D7_1-03975	0	0.000201005	0.000190828	0	7.00525e-05	0.0001287	6.749e-05	4.79088e-05
>LacT2_D7_3-01423	0	0	0.000127218	0.000204918	0.000210158	0	6.749e-05	9.58176e-05
>LacT2_D7_1-02580	0	0.000268007	0.000190828	0	7.00525e-05	0.0001287	0	4.79088e-05
>LacT2_D7_3-05752	0	0.000268007	0.000190828	0	7.00525e-05	0.0001287	0	4.79088e-05
>LacCon_D0-02880	0.000637818	6.70017e-05	0	0	0	0	0	0
>LacT2_D7_2-11906	0	0.00040201	0	0.000102459	7.00525e-05	0.0001287	0	0
>LacT2_D7_2-00854	0	0	6.36092e-05	0.000204918	0.000210158	0.0001287	0	9.58176e-05
>LacT2_D7_1-03229	0	6.70017e-05	0.000636092	0	0	0	0	0
>LacT2_D14_1-06705	0	0.000201005	0	0	0	0.0003861	6.749e-05	4.79088e-05
>LacT2_D14_2-02133	0.000196252	0.000134003	0	0.000204918	7.00525e-05	0	0	9.58176e-05
>LacT2_D14_1-00753	0.000196252	0.000201005	6.36092e-05	0.000102459	7.00525e-05	0	6.749e-05	0
>LacT2_D7_1-29957	4.90629e-05	0	6.36092e-05	0.000204918	7.00525e-05	0.0001287	0.00013498	4.79088e-05
>LacT2_D7_2-02808	0	0	0	0.000204918	0.000140105	0.0002574	0	9.58176e-05
>LacT2_D7_3-10198	0	0	0.000254437	0	0.00028021	0	6.749e-05	9.58176e-05
>LacT2_D14_1-00270	0	0.000134003	0	0.000102459	0.000210158	0	0.00020247	4.79088e-05
>LacT2_D14_2-11322	0.00034344	0.000134003	0	0.000102459	0	0	6.749e-05	4.79088e-05
>LacT2_D7_3-02506	4.90629e-05	6.70017e-05	0	0.000102459	0.00028021	0.0001287	6.749e-05	0
>LacT2_D14_1-08416	0.000147189	6.70017e-05	0	0.000204918	0.000140105	0	0.00013498	0
>LacT2_D7_2-03239	4.90629e-05	0.000134003	6.36092e-05	0.000307377	0.000140105	0	0	0
>LacT2_D14_2-06884	4.90629e-05	0.00040201	0.000127218	0	0	0	6.749e-05	4.79088e-05
>LacT2_D14_2-03889	0	0	6.36092e-05	0	0.000140105	0	0.00020247	0.000287453
>LacT2_D7_3-01711	4.90629e-05	0	0	0.000102459	0.000350263	0	0	0.000191635
>LacT2_D14_1-00259	4.90629e-05	0	6.36092e-05	0.000102459	7.00525e-05	0.0001287	0.00013498	0.000143726
>LacT2_D7_1-07214	9.81258e-05	0	0.000127218	0.000102459	0.000140105	0.0001287	0	9.58176e-05
>LacT2_D7_3-04297	0.000196252	6.70017e-05	0	0.000102459	0.000210158	0	6.749e-05	4.79088e-05
>LacT2_D7_1-05430	0	6.70017e-05	0.000127218	0.000307377	0.000140105	0	0	4.79088e-05
>LacT2_D7_3-03583	0.000196252	6.70017e-05	0	0.000102459	0.000140105	0	0.00013498	4.79088e-05
>LacT2_D7_3-28487	0	0.000201005	6.36092e-05	0	7.00525e-05	0.0002574	0	9.58176e-05
>LacCon_D0-01259	0.000686881	0	0	0	0	0	0	0
>LacCon_D0-00093	4.90629e-05	0.000201005	6.36092e-05	0	0	0.0002574	6.749e-05	4.79088e-05
>LacT2_D14_1-00507	4.90629e-05	0	0	0.000204918	0.000140105	0.0001287	6.749e-05	9.58176e-05
>LacT2_D7_1-06130	0.000147189	0.000335008	6.36092e-05	0	0.000140105	0	0	0
>LacT2_D7_1-01226	0	6.70017e-05	0.000254437	0.000102459	7.00525e-05	0	0	0.000191635
>LacT2_D7_3-02865	4.90629e-05	0.000201005	6.36092e-05	0.000102459	0.000140105	0.0001287	0	0
>LacT2_D14_2-17671	4.90629e-05	0.000201005	0	0	0	0.0003861	0	4.79088e-05
>LacT2_D7_3-27233	4.90629e-05	0	6.36092e-05	0.000102459	0.000420315	0	0	4.79088e-05
>LacT2_D7_2-02386	0.000245314	6.70017e-05	6.36092e-05	0.000307377	0	0	0	0
>LacT2_D14_1-00310	0	0	6.36092e-05	0.000102459	0.000210158	0	6.749e-05	0.000239544
>LacT2_D7_1-00286	0	0	0.000318046	0	0.000140105	0.0001287	0	9.58176e-05
>LacT2_D14_2-15615	0	0	0.000127218	0.000102459	0.000140105	0.0001287	0.00013498	4.79088e-05
>LacT2_D7_3-00487	0	0	0	0.000204918	0.00028021	0.0001287	6.749e-05	0
>LacT2_D14_1-03838	0.000147189	0.000134003	6.36092e-05	0	0.000140105	0.0001287	6.749e-05	0
>LacT2_D7_3-04925	9.81258e-05	0	0.000127218	0.000102459	0.000140105	0	6.749e-05	0.000143726
>LacT2_D14_2-06907	0	0	6.36092e-05	0.000102459	0.00028021	0	0.00013498	9.58176e-05
>LacT2_D14_2-00428	4.90629e-05	6.70017e-05	0.000190828	0.000204918	0	0	6.749e-05	9.58176e-05
>LacT2_D14_1-06820	0	0	0	0	0	0	0.0006749	0
>LacT2_D14_2-01344	0	0	0.000127218	0.000204918	7.00525e-05	0.0001287	0	0.000143726
>LacT2_D14_1-05760	0.000392503	0	6.36092e-05	0.000102459	0	0	6.749e-05	4.79088e-05
>LacT2_D7_1-00437	0	0	0.000190828	0.000204918	0.000210158	0	6.749e-05	0
>LacT2_D7_3-07951	0	0	0.000127218	0.000102459	0.00028021	0	6.749e-05	9.58176e-05
>LacT2_D14_2-10169	0.00034344	6.70017e-05	6.36092e-05	0.000102459	0	0	0	9.58176e-05
>LacT2_D7_3-00873	0.000147189	0.000134003	6.36092e-05	0	7.00525e-05	0.0002574	0	0
>LacT2_D7_2-01592	4.90629e-05	0.00040201	0	0.000102459	7.00525e-05	0	0	4.79088e-05
>LacT2_D7_1-24101	0.000245314	6.70017e-05	6.36092e-05	0.000102459	0	0	0	0.000191635
>LacCon_D7-18787	0	0.000670017	0	0	0	0	0	0
>LacT2_D14_2-00755	9.81258e-05	6.70017e-05	6.36092e-05	0.000204918	0.000140105	0	0	9.58176e-05
>LacT2_D14_2-02251	4.90629e-05	0	6.36092e-05	0.000102459	0.000210158	0.0001287	6.749e-05	4.79088e-05
>LacT2_D7_1-05310	9.81258e-05	0	0.000127218	0	7.00525e-05	0.0002574	6.749e-05	4.79088e-05
>LacT2_D14_2-02407	0.000147189	6.70017e-05	6.36092e-05	0.000204918	7.00525e-05	0	6.749e-05	4.79088e-05
>LacT2_D7_3-05296	0.000294377	0.000201005	0	0.000102459	7.00525e-05	0	0	0
>LacT2_D7_1-17460	0	0	0.000127218	0	7.00525e-05	0	0.00013498	0.000335361
>LacT2_D7_2-00228	4.90629e-05	0	0.000190828	0.000102459	0	0.0002574	6.749e-05	0
>LacCon_D0-06552	9.81258e-05	6.70017e-05	0.000127218	0.000102459	0	0.0001287	0	0.000143726
>LacT2_D14_1-01016	4.90629e-05	0	6.36092e-05	0.000102459	0.000140105	0.0001287	0.00013498	4.79088e-05
>LacT2_D7_3-02662	0	0	0.000190828	0.000102459	0.000210158	0	6.749e-05	9.58176e-05
>LacT2_D14_1-01696	9.81258e-05	0	0	0.000204918	7.00525e-05	0.0001287	6.749e-05	9.58176e-05
>LacT2_D7_3-12179	4.90629e-05	0.000268007	0.000127218	0.000102459	7.00525e-05	0	0	4.79088e-05
>LacT2_D14_2-00544	4.90629e-05	0	6.36092e-05	0.000307377	0	0.0001287	6.749e-05	4.79088e-05
>LacT2_D7_1-07179	0.000245314	0.000134003	6.36092e-05	0.000102459	7.00525e-05	0	0	4.79088e-05
>LacT2_D7_3-00093	0.000294377	0	0	0.000102459	7.00525e-05	0.0001287	6.749e-05	0
>LacT2_D14_2-00616	0	6.70017e-05	6.36092e-05	0	0.000210158	0.0001287	0	0.000191635
>LacT2_D7_1-13442	9.81258e-05	0.000268007	6.36092e-05	0.000102459	0	0.0001287	0	0
>LacT2_D7_3-01673	0	0	6.36092e-05	0	0.000420315	0.0001287	0	4.79088e-05
>LacT2_D7_3-19053	0	6.70017e-05	0.000254437	0	0.000210158	0.0001287	0	0
>LacT2_D7_3-03269	0	0.000201005	6.36092e-05	0	7.00525e-05	0.0002574	6.749e-05	0
>LacCon_D7-04700	0	0.00040201	0	0	0	0.0002574	0	0
>LacCon_D7-25039	0	0.00040201	0	0	0	0.0002574	0	0
>LacT2_D7_3-20086	0.000588755	0	0	0	7.00525e-05	0	0	0
>LacT2_D7_2-15033	0	6.70017e-05	0	0.000204918	0.000210158	0.0001287	0	4.79088e-05
>LacT2_D14_1-00015	0.000245314	6.70017e-05	0.000127218	0.000102459	0	0	6.749e-05	4.79088e-05
>LacT2_D14_2-07296	4.90629e-05	6.70017e-05	0	0	0.000140105	0.0002574	0	0.000143726
>LacT2_D14_2-12492	0	6.70017e-05	6.36092e-05	0.000102459	0.00028021	0	0	0.000143726
>LacT2_D7_3-00963	9.81258e-05	0	0	0.000204918	0.000210158	0	0	0.000143726
>LacT2_D14_2-07119	0.000196252	0	6.36092e-05	0.000102459	7.00525e-05	0.0001287	0	9.58176e-05
>LacT2_D7_1-03903	0.000196252	0.000268007	6.36092e-05	0	0	0.0001287	0	0
>LacT2_D7_2-01533	4.90629e-05	6.70017e-05	0.000127218	0.000204918	0.000140105	0	6.749e-05	0
>LacT2_D7_3-14093	0	0.000201005	0.000127218	0	7.00525e-05	0.0002574	0	0
>LacT2_D14_2-05560	0	0	0.000127218	0.000204918	0.000140105	0	0.00013498	4.79088e-05
>LacT2_D14_2-01775	4.90629e-05	0	0.000127218	0.000102459	0.00028021	0	0	9.58176e-05
>LacT2_D7_2-02757	4.90629e-05	0	0.000127218	0.000102459	7.00525e-05	0.0002574	0	4.79088e-05
>LacT2_D7_1-02446	0	0.000335008	0.000127218	0	0	0	0	0.000191635
>LacT2_D7_3-07336	4.90629e-05	0.000335008	0	0	0.000140105	0.0001287	0	0
>LacT2_D7_3-22010	0.000147189	6.70017e-05	0	0.000204918	7.00525e-05	0	6.749e-05	9.58176e-05
>LacCon_D0-30338	0.000588755	0	6.36092e-05	0	0	0	0	0
>LacT2_D7_1-09890	0	0.000134003	0.000190828	0	7.00525e-05	0.0002574	0	0
>LacT2_D7_1-00884	0.000196252	0.000134003	6.36092e-05	0	0.000210158	0	0	4.79088e-05
>LacT2_D7_3-00925	0	0	0.000127218	0.000102459	0.000210158	0	6.749e-05	0.000143726
>LacT2_D7_3-08042	0	0	0	0.000204918	0.000140105	0.0002574	0	4.79088e-05
>LacT2_D14_1-07834	0	6.70017e-05	0	0.000102459	0.000140105	0.0001287	6.749e-05	0.000143726
>LacT2_D7_1-11146	4.90629e-05	0	0.000254437	0.000204918	0.000140105	0	0	0
>LacT2_D7_3-13500	0.000245314	6.70017e-05	0	0.000102459	7.00525e-05	0	6.749e-05	9.58176e-05
>LacCon_D0-00055	0.000245314	0.00040201	0	0	0	0	0	0
>LacT2_D7_2-02534	0.000147189	0	0	0.000102459	0.000140105	0.0002574	0	0
>LacT2_D7_2-01978	0.00034344	0.000201005	0	0.000102459	0	0	0	0
>LacT2_D14_1-11324	9.81258e-05	6.70017e-05	0	0.000102459	0	0.0001287	0.00020247	4.79088e-05
>LacT2_D7_1-00689	0	6.70017e-05	0.000508873	0	7.00525e-05	0	0	0
>LacT2_D7_1-00167	0	0	0.000190828	0.000102459	0.000140105	0	6.749e-05	0.000143726
>LacT2_D7_1-25223	0	0	0.000190828	0.000102459	0.000140105	0	6.749e-05	0.000143726
>LacT2_D7_3-12483	4.90629e-05	0.000268007	0	0	7.00525e-05	0.0002574	0	0
>LacT2_D7_2-10889	0.00034344	0.000134003	6.36092e-05	0.000102459	0	0	0	0
>LacT2_D7_1-21681	0.000147189	0.000134003	6.36092e-05	0.000102459	0	0.0001287	6.749e-05	0
>LacT2_D7_3-00322	4.90629e-05	0	6.36092e-05	0.000204918	0.000210158	0	6.749e-05	4.79088e-05
>LacT2_D7_3-17785	4.90629e-05	6.70017e-05	0	0	0.000350263	0.0001287	0	4.79088e-05
>LacT2_D7_1-00334	4.90629e-05	6.70017e-05	0.000254437	0.000204918	0	0	6.749e-05	0
>LacT2_D14_2-10691	0	0.00040201	6.36092e-05	0	0	0.0001287	0	4.79088e-05
>LacT2_D7_1-00736	0.000196252	6.70017e-05	0.000190828	0	0.000140105	0	0	4.79088e-05
>LacT2_D7_1-01145	0	0	6.36092e-05	0.000204918	0.000210158	0	6.749e-05	9.58176e-05
>LacT2_D14_2-23184	0.000196252	0.000134003	0	0	0	0.0001287	0.00013498	4.79088e-05
>LacT2_D7_2-03213	9.81258e-05	0	0	0.000307377	0.000140105	0	0	9.58176e-05
>LacT2_D14_2-05451	0	0	6.36092e-05	0.000204918	0	0.0002574	6.749e-05	4.79088e-05
>LacT2_D7_1-10950	4.90629e-05	0.000134003	0.000190828	0	7.00525e-05	0.0001287	6.749e-05	0
>LacT2_D7_1-00075	0.000196252	6.70017e-05	0.000190828	0	7.00525e-05	0	6.749e-05	4.79088e-05
>LacT2_D14_2-02285	4.90629e-05	0	0.000190828	0	0.000140105	0	6.749e-05	0.000191635
>LacT2_D7_2-06632	4.90629e-05	0.000134003	0	0.000102459	0	0.0002574	0	9.58176e-05
>LacCon_D0-00416	0.000637818	0	0	0	0	0	0	0
>LacCon_D0-14140	0.000637818	0	0	0	0	0	0	0
>LacCon_D0-44600	0.000637818	0	0	0	0	0	0	0
>LacT2_D7_1-00394	0.000245314	0.000134003	0.000190828	0	0	0	6.749e-05	0
>LacT2_D7_3-15806	0	0.000335008	0	0.000102459	7.00525e-05	0.0001287	0	0
>LacT2_D7_1-07078	0	0	0.000636092	0	0	0	0	0
>LacT2_D7_1-12497	0.000441566	0	6.36092e-05	0	0	0.0001287	0	0
>LacT2_D7_2-01980	0.000196252	0.000335008	0	0.000102459	0	0	0	0
>LacT2_D7_1-16321	4.90629e-05	0	0.000127218	0	0.00028021	0.0001287	0	4.79088e-05
>LacT2_D7_2-00542	9.81258e-05	6.70017e-05	6.36092e-05	0.000204918	7.00525e-05	0.0001287	0	0
>LacT2_D7_3-19272	9.81258e-05	0.000268007	0	0	7.00525e-05	0.0001287	6.749e-05	0
>LacT2_D14_2-09543	4.90629e-05	0.000134003	0	0	0	0.0002574	0	0.000191635
>LacT2_D7_1-03199	0	0	6.36092e-05	0.000102459	0.000350263	0	6.749e-05	4.79088e-05
>LacT2_D7_3-00845	0	0	6.36092e-05	0.000102459	0.000350263	0	6.749e-05	4.79088e-05
>LacT2_D14_2-22169	0.000392503	0	0.000190828	0	0	0	0	4.79088e-05
>LacT2_D7_2-00553	0.000147189	6.70017e-05	0	0.000102459	7.00525e-05	0.0001287	6.749e-05	4.79088e-05
>LacT2_D14_2-00194	0	0.000201005	0	0	7.00525e-05	0.0001287	0.00013498	9.58176e-05
>LacT2_D14_2-01326	4.90629e-05	0	0.000190828	0.000204918	7.00525e-05	0	6.749e-05	4.79088e-05
>LacT2_D7_1-00119	0	6.70017e-05	0.000190828	0.000102459	0.000140105	0.0001287	0	0
>LacT2_D7_3-16777	0	0	6.36092e-05	0.000307377	0.000210158	0	0	4.79088e-05
>LacCon_D0-00682	9.81258e-05	0.00040201	0	0	0	0.0001287	0	0
>LacT2_D14_2-07313	0	6.70017e-05	0.000190828	0.000204918	7.00525e-05	0	0	9.58176e-05
>LacT2_D7_3-02512	9.81258e-05	0.000134003	0.000127218	0	0.000140105	0.0001287	0	0
>LacT2_D14_2-27917	0.000441566	6.70017e-05	0	0	7.00525e-05	0	0	4.79088e-05
>LacT2_D14_1-01710	0	6.70017e-05	6.36092e-05	0.000102459	0.000210158	0	0.00013498	4.79088e-05
>LacT2_D7_3-00688	0	0	0.000254437	0	0.000140105	0	0.00013498	9.58176e-05
>LacT2_D7_3-24384	0	0	0.000127218	0.000102459	0.00028021	0	6.749e-05	4.79088e-05
>LacT2_D7_3-07037	9.81258e-05	0	6.36092e-05	0	0.00028021	0	0.00013498	4.79088e-05
>LacT2_D7_1-01722	4.90629e-05	6.70017e-05	0.000127218	0.000204918	0	0.0001287	0	4.79088e-05
>LacT2_D14_1-00459	9.81258e-05	0	0.000190828	0.000102459	7.00525e-05	0	6.749e-05	9.58176e-05
>LacT2_D14_2-10634	0.000147189	0	6.36092e-05	0	0	0	0.00026996	0.000143726
>LacT2_D7_3-00975	0	0	0.000318046	0	0.000210158	0	0	9.58176e-05
>LacT2_D14_1-00407	0	0	0	0	0.000210158	0	0.00026996	0.000143726
>LacT2_D14_1-01389	0.000147189	6.70017e-05	0.000190828	0.000102459	0	0	6.749e-05	4.79088e-05
>LacT2_D14_2-04407	0.00034344	0.000134003	0	0	0	0	0	0.000143726
>LacT2_D7_3-00643	9.81258e-05	0.000134003	0.000127218	0	7.00525e-05	0	0	0.000191635
>LacT2_D7_2-00727	0	0.000134003	0	0.000102459	0.000140105	0.0001287	6.749e-05	4.79088e-05
>LacCon_D0-04779	0.000490629	0	0	0	0	0.0001287	0	0
>LacT2_D7_2-01057	0.000196252	0	0	0.000307377	0	0	6.749e-05	4.79088e-05
>LacT2_D7_2-01361	0	0	0.000190828	0.000102459	0.000210158	0	6.749e-05	4.79088e-05
>LacT2_D14_1-05165	0	0	0	0	7.00525e-05	0	0.00040494	0.000143726
>LacT2_D7_3-06901	4.90629e-05	6.70017e-05	6.36092e-05	0.000102459	0.000140105	0.0001287	6.749e-05	0
>LacT2_D7_3-18087	4.90629e-05	0	0.000127218	0.000102459	0.000210158	0.0001287	0	0
>LacT2_D7_2-17537	4.90629e-05	0	0.000190828	0.000307377	7.00525e-05	0	0	0
>LacT2_D7_3-02097	0	0	0.000190828	0.000307377	7.00525e-05	0	0	4.79088e-05
>LacCon_D0-37090	0.000294377	0	6.36092e-05	0	0.000210158	0	0	4.79088e-05
>LacT2_D7_1-03336	0	0	0.000127218	0.000102459	0	0	0.00033745	4.79088e-05
>LacT2_D14_2-14238	4.90629e-05	0.000201005	0	0	0.000140105	0.0001287	0	9.58176e-05
>LacT2_D7_3-06016	9.81258e-05	0	6.36092e-05	0.000102459	0.000350263	0	0	0
>LacT2_D14_1-25085	0	0	0	0.000307377	0	0	6.749e-05	0.000239544
>LacT2_D14_2-07280	9.81258e-05	0	0	0.000102459	0	0	0.00026996	0.000143726
>LacT2_D7_1-03359	4.90629e-05	6.70017e-05	0.000127218	0.000204918	7.00525e-05	0	0	9.58176e-05
>LacT2_D14_1-03578	0	0	6.36092e-05	0.000204918	0.000210158	0	0.00013498	0
>LacT2_D14_2-36153	0	6.70017e-05	0.000127218	0.000204918	7.00525e-05	0	0	0.000143726
>LacT2_D7_2-05823	0	6.70017e-05	0.000254437	0.000102459	0.000140105	0	0	4.79088e-05
>LacT2_D14_1-12055	0.000147189	0.000201005	0	0	0	0.0001287	0.00013498	0
>LacT2_D7_2-02393	0	0	6.36092e-05	0.000409836	7.00525e-05	0	6.749e-05	0
>LacT2_D14_2-07189	0	0	0	0.000307377	0.000140105	0	6.749e-05	9.58176e-05
>LacT2_D7_3-14210	0	0.000134003	6.36092e-05	0.000204918	0.000140105	0	6.749e-05	0
>LacT2_D7_1-10361	0	0	0.000127218	0	0.00028021	0	0.00020247	0
>LacT2_D14_2-26807	9.81258e-05	0.000335008	0	0	0	0.0001287	0	4.79088e-05
>LacT2_D7_2-01861	4.90629e-05	6.70017e-05	6.36092e-05	0.000102459	7.00525e-05	0.0002574	0	0
>LacT2_D7_2-09411	9.81258e-05	0.000134003	0	0.000307377	7.00525e-05	0	0	0
>LacT2_D7_1-00300	0	0	0.000127218	0.000204918	0.000140105	0	0.00013498	0
>LacT2_D7_3-23589	0	0	6.36092e-05	0.000102459	0.000210158	0	0.00013498	9.58176e-05
>LacCon_D0-02615	0.000539692	6.70017e-05	0	0	0	0	0	0
>LacT2_D14_2-00086	0	0	0.000127218	0.000102459	0	0	0.00013498	0.000239544
>LacT2_D7_3-03989	4.90629e-05	0	6.36092e-05	0	0.00028021	0	6.749e-05	0.000143726
>LacCon_D7-07000	0	0.000603015	0	0	0	0	0	0
>LacT2_D14_1-04120	0	0	0.000127218	0.000102459	0	0.0002574	6.749e-05	4.79088e-05
>LacT2_D7_2-18730	9.81258e-05	0	0	0.000307377	0	0.0001287	6.749e-05	0
>LacT2_D7_2-02916	4.90629e-05	0	0.000127218	0.000307377	7.00525e-05	0	0	4.79088e-05
>LacT2_D7_3-01082	0	0	0	0.000204918	0.00028021	0	6.749e-05	4.79088e-05
>LacT2_D7_1-02113	4.90629e-05	0	0.000190828	0.000102459	0.000210158	0	0	4.79088e-05
>LacT2_D7_3-01938	0.000245314	0.000134003	0	0.000102459	7.00525e-05	0	0	4.79088e-05
>LacT2_D14_2-01362	4.90629e-05	6.70017e-05	6.36092e-05	0.000102459	0.000140105	0.0001287	0	4.79088e-05
>LacT2_D7_1-14767	0.000294377	0	0.000127218	0	0	0.0001287	0	4.79088e-05
>LacT2_D7_1-00799	0.00034344	0	0.000254437	0	0	0	0	0
>LacCon_D7-01203	0	0.000469012	0	0	0	0.0001287	0	0
>LacT2_D7_1-02749	0	0	0.000318046	0.000102459	0	0.0001287	0	4.79088e-05
>LacCon_D7-03766	0	6.70017e-05	0.000127218	0.000204918	0	0.0001287	6.749e-05	0
>LacT2_D14_2-03892	4.90629e-05	0.000134003	0.000190828	0.000102459	7.00525e-05	0	0	4.79088e-05
>LacT2_D14_1-00893	0	0.000134003	6.36092e-05	0	7.00525e-05	0	0.00013498	0.000191635
>LacT2_D7_1-19828	0	0.000134003	0.000190828	0	0.000140105	0.0001287	0	0
>LacT2_D7_2-08580	0.000490629	0	0	0.000102459	0	0	0	0
>LacCon_D0-30465	0.000196252	0.000268007	0	0	0	0.0001287	0	0
>LacT2_D7_1-02098	0.000245314	0	0.000127218	0.000102459	7.00525e-05	0	0	4.79088e-05
>LacT2_D14_1-00939	0	6.70017e-05	0.000127218	0	0	0.0001287	0.00026996	0
>LacT2_D14_2-01215	0.000196252	6.70017e-05	6.36092e-05	0.000102459	0	0	6.749e-05	9.58176e-05
>LacT2_D7_3-25613	4.90629e-05	0	6.36092e-05	0.000409836	7.00525e-05	0	0	0
>LacT2_D14_1-05353	4.90629e-05	0	0	0.000102459	0.000210158	0	0.00013498	9.58176e-05
>LacT2_D7_1-03026	0	0	6.36092e-05	0.000204918	0.000140105	0	0.00013498	4.79088e-05
>LacT2_D14_2-10918	0.000196252	6.70017e-05	0	0.000102459	0	0.0001287	0	9.58176e-05
>LacT2_D7_2-03237	4.90629e-05	6.70017e-05	0	0.000204918	0.000140105	0.0001287	0	0
>LacT2_D14_2-00979	4.90629e-05	0.000134003	0.000127218	0.000102459	0	0.0001287	0	4.79088e-05
>LacT2_D14_2-01469	0	0	6.36092e-05	0.000204918	7.00525e-05	0	0.00020247	4.79088e-05
>LacT2_D7_3-01703	4.90629e-05	0	0.000127218	0.000204918	0.000140105	0	6.749e-05	0
>LacCon_D0-00042	0.000588755	0	0	0	0	0	0	0
>LacCon_D0-39507	0.000588755	0	0	0	0	0	0	0
>LacT2_D7_1-17620	0	0.000134003	0.000127218	0	7.00525e-05	0.0002574	0	0
>LacT2_D7_1-15235	4.90629e-05	6.70017e-05	0.000127218	0.000204918	0.000140105	0	0	0
>LacT2_D14_2-00181	0	0	0	0.000204918	0	0	0	0.00038327
>LacT2_D14_2-34833	0.000245314	0	6.36092e-05	0.000102459	0	0.0001287	0	4.79088e-05
>LacT2_D7_2-01708	0	0	0.000127218	0.000204918	0.000140105	0	6.749e-05	4.79088e-05
>LacCon_D0-17134	0.000539692	0	0	0	0	0	0	4.79088e-05
>LacT2_D14_2-14825	0.000539692	0	0	0	0	0	0	4.79088e-05
>LacT2_D14_1-16600	0	0.000134003	0	0	0	0.0003861	6.749e-05	0
>LacT2_D7_3-03040	4.90629e-05	0	0.000190828	0	0.00028021	0	6.749e-05	0
>LacT2_D7_3-06873	0	6.70017e-05	6.36092e-05	0	0.00028021	0.0001287	0	4.79088e-05
>LacCon_D7-10370	0	0.000201005	0	0	0	0.0003861	0	0
>LacT2_D7_3-05663	4.90629e-05	6.70017e-05	0.000190828	0	0.00028021	0	0	0
>LacT2_D7_3-01389	0.000147189	0	0	0.000102459	0.000140105	0.0001287	6.749e-05	0
>LacT2_D14_1-01241	0	0.000134003	0	0	0.000140105	0.0001287	0.00013498	4.79088e-05
>LacT2_D14_2-01748	4.90629e-05	0	0	0.000102459	0	0.0003861	0	4.79088e-05
>LacT2_D7_2-01087	0	0	0	0.000307377	0.000210158	0	6.749e-05	0
>LacT2_D7_1-08004	0.000392503	0	6.36092e-05	0	0	0.0001287	0	0
>LacT2_D7_1-06021	0	0.000134003	0.000254437	0	0	0.0001287	6.749e-05	0
>LacT2_D7_1-00773	4.90629e-05	6.70017e-05	0.000254437	0	7.00525e-05	0	0	0.000143726
>LacT2_D7_1-16021	0	0.000134003	6.36092e-05	0	0	0.0003861	0	0
>LacT2_D14_2-21127	0	0	0.000254437	0	7.00525e-05	0	6.749e-05	0.000191635
>LacT2_D14_1-16403	0	0	0.000127218	0.000204918	0	0	0.00020247	4.79088e-05
>LacT2_D14_2-27710	0.000294377	0	6.36092e-05	0	0	0.0001287	0	9.58176e-05
>LacCon_D7-20264	0	6.70017e-05	0	0	0	0.000514801	0	0
>LacT2_D7_2-03772	0	0	0.000190828	0.000204918	7.00525e-05	0	6.749e-05	4.79088e-05
>LacT2_D14_1-00971	0	0.000134003	0.000190828	0	0.000140105	0	6.749e-05	4.79088e-05
>LacT2_D7_2-04665	0	0	0	0.000204918	7.00525e-05	0.0002574	0	4.79088e-05
>LacT2_D7_1-26091	4.90629e-05	0	0.000127218	0.000204918	7.00525e-05	0.0001287	0	0
>LacT2_D7_3-18518	0.000441566	6.70017e-05	0	0	7.00525e-05	0	0	0
>LacT2_D14_2-30976	0	0.00040201	0	0	0	0.0001287	0	4.79088e-05
>LacT2_D7_1-20964	0	0	6.36092e-05	0.000307377	0.000140105	0	6.749e-05	0
>LacT2_D7_2-07359	0	6.70017e-05	6.36092e-05	0.000307377	0.000140105	0	0	0
>LacT2_D7_3-04973	0.000245314	0.000134003	0	0	7.00525e-05	0.0001287	0	0
>LacT2_D7_3-26342	9.81258e-05	6.70017e-05	0	0.000204918	0.000140105	0	6.749e-05	0
>LacT2_D7_1-06641	0	0	0.000254437	0	0.000140105	0	0.00013498	4.79088e-05
>LacT2_D7_3-01616	0	0	6.36092e-05	0.000102459	0.000140105	0	0.00026996	0
>LacT2_D7_1-03651	0.000147189	0	0.000127218	0.000102459	7.00525e-05	0.0001287	0	0
>LacT2_D7_3-01223	0.000245314	6.70017e-05	6.36092e-05	0	7.00525e-05	0.0001287	0	0
>LacT2_D7_3-03572	9.81258e-05	6.70017e-05	6.36092e-05	0.000204918	0.000140105	0	0	0
>LacT2_D14_1-01654	0	0	6.36092e-05	0.000102459	7.00525e-05	0	0.00033745	0
>LacT2_D7_1-06876	4.90629e-05	0	0.000127218	0.000102459	7.00525e-05	0.0001287	0	9.58176e-05
>LacT2_D7_2-03042	0	6.70017e-05	0	0.000409836	0	0	0	9.58176e-05
>LacT2_D7_1-03981	4.90629e-05	0	0.000254437	0	0.000140105	0.0001287	0	0
>LacT2_D7_3-26098	4.90629e-05	6.70017e-05	0	0	7.00525e-05	0.0003861	0	0
>LacT2_D14_1-04590	0	0	6.36092e-05	0	0.000210158	0	0.00020247	9.58176e-05
>LacT2_D7_1-07643	0.000245314	0.000134003	6.36092e-05	0	0	0.0001287	0	0
>LacT2_D7_1-22927	0.000245314	0.000134003	6.36092e-05	0	0	0.0001287	0	0
>LacT2_D14_1-06344	0.000147189	0	0.000190828	0	7.00525e-05	0	6.749e-05	9.58176e-05
>LacT2_D14_1-08074	4.90629e-05	0	6.36092e-05	0.000204918	7.00525e-05	0	0.00013498	4.79088e-05
>LacT2_D14_2-08885	9.81258e-05	0	0.000254437	0.000102459	0	0	6.749e-05	4.79088e-05
>LacT2_D14_2-00716	9.81258e-05	6.70017e-05	0	0.000102459	7.00525e-05	0	0.00013498	9.58176e-05
>LacT2_D14_1-00035	0	0	0	0	0	0	0.00047243	9.58176e-05
>LacT2_D7_2-00693	0	0	6.36092e-05	0.000102459	0.000210158	0	0	0.000191635
>LacT2_D7_1-07905	4.90629e-05	0	0.000190828	0	7.00525e-05	0.0002574	0	0
>LacT2_D7_1-22667	4.90629e-05	0	0.000190828	0	7.00525e-05	0.0002574	0	0
>LacT2_D14_1-01074	0	0.000201005	0	0.000102459	0	0.0001287	0.00013498	0
>LacT2_D7_2-00627	0	0	0	0.000102459	7.00525e-05	0	0.00020247	0.000191635
>LacT2_D7_2-04199	4.90629e-05	0	0	0.000307377	0.000210158	0	0	0
>LacT2_D7_2-08914	0	0.000335008	0	0.000102459	0	0.0001287	0	0
>LacT2_D7_2-02631	0.000147189	0	6.36092e-05	0.000307377	0	0	0	4.79088e-05
>LacT2_D7_3-04147	0.000147189	6.70017e-05	6.36092e-05	0.000102459	7.00525e-05	0	6.749e-05	4.79088e-05
>LacT2_D14_2-05839	0	0	0.000127218	0	0.000140105	0	0.00020247	9.58176e-05
>LacT2_D7_3-01963	0	0	0.000127218	0.000204918	7.00525e-05	0	6.749e-05	9.58176e-05
>LacT2_D7_1-27886	4.90629e-05	0	6.36092e-05	0.000204918	7.00525e-05	0.0001287	0	4.79088e-05
>LacCon_D0-38177	0.000147189	6.70017e-05	0	0.000102459	7.00525e-05	0.0001287	0	4.79088e-05
>LacT2_D7_1-01209	4.90629e-05	6.70017e-05	6.36092e-05	0.000102459	0.00028021	0	0	0
>LacT2_D14_2-02310	0.000147189	0	0.000127218	0.000102459	7.00525e-05	0	6.749e-05	4.79088e-05
>LacT2_D7_1-08911	0	0	0.000254437	0.000102459	7.00525e-05	0	0.00013498	0
>LacT2_D7_3-17771	9.81258e-05	0.000201005	6.36092e-05	0	7.00525e-05	0.0001287	0	0
>LacT2_D7_3-01945	0.000294377	6.70017e-05	0	0	7.00525e-05	0.0001287	0	0
>LacT2_D7_3-05715	9.81258e-05	0.000134003	0	0	7.00525e-05	0.0002574	0	0
>LacT2_D14_1-05539	0	0	0.000190828	0.000204918	0	0	6.749e-05	9.58176e-05
>LacT2_D7_3-01087	0.000245314	6.70017e-05	0	0	7.00525e-05	0.0001287	0	4.79088e-05
>LacT2_D14_2-22058	0.000147189	0.000268007	0	0	0	0	0	0.000143726
>LacT2_D7_3-00333	0	6.70017e-05	6.36092e-05	0.000102459	0.000210158	0	6.749e-05	4.79088e-05
>LacT2_D7_1-00574	0.000392503	0	6.36092e-05	0.000102459	0	0	0	0
>LacT2_D14_2-04945	0.000392503	0	0	0	7.00525e-05	0	0	9.58176e-05
>LacT2_D7_2-00190	0	6.70017e-05	0.000127218	0.000102459	7.00525e-05	0	0	0.000191635
>LacT2_D14_2-07315	0	0	0	0.000204918	0	0.0002574	0	9.58176e-05
>LacCon_D0-12668	0.000490629	6.70017e-05	0	0	0	0	0	0
>LacT2_D14_2-02592	4.90629e-05	0	6.36092e-05	0.000102459	7.00525e-05	0.0001287	0	0.000143726
>LacT2_D7_3-01451	9.81258e-05	0	0.000190828	0.000102459	7.00525e-05	0	0	9.58176e-05
>LacT2_D14_2-02961	4.90629e-05	6.70017e-05	0	0	0	0.0002574	0.00013498	4.79088e-05
>LacT2_D7_2-00595	0.000294377	0	6.36092e-05	0.000102459	0	0	0	9.58176e-05
>LacT2_D7_1-06811	0.000147189	0	6.36092e-05	0.000204918	0.000140105	0	0	0
>LacT2_D7_3-15632	0.000147189	0.000268007	0	0	0.000140105	0	0	0
>LacT2_D7_1-04938	0.000196252	0	0.000127218	0.000102459	0	0.0001287	0	0
>LacT2_D7_2-01702	0	0	6.36092e-05	0.000102459	7.00525e-05	0	0.00026996	4.79088e-05
>LacT2_D7_3-00366	4.90629e-05	0.000201005	6.36092e-05	0.000102459	7.00525e-05	0	6.749e-05	0
>LacT2_D14_1-16351	0.000147189	0	6.36092e-05	0.000204918	7.00525e-05	0	6.749e-05	0
>LacT2_D7_3-27499	0	6.70017e-05	6.36092e-05	0	0.000210158	0	6.749e-05	0.000143726
>LacT2_D7_3-06880	0.000196252	0	0	0.000102459	7.00525e-05	0	0.00013498	4.79088e-05
>LacT2_D14_1-04904	0	0	0	0.000102459	7.00525e-05	0.0001287	0.00020247	4.79088e-05
>LacT2_D7_2-01389	0	0.000201005	0	0.000102459	7.00525e-05	0.0001287	0	4.79088e-05
>LacT2_D14_1-01442	4.90629e-05	0	0.000190828	0.000102459	0.000140105	0	6.749e-05	0
>LacT2_D14_1-02274	0	0	6.36092e-05	0	0.000350263	0	0.00013498	0
>LacT2_D7_3-00386	0	0	0.000190828	0.000102459	0.000140105	0	6.749e-05	4.79088e-05
>LacT2_D7_2-04011	4.90629e-05	0	0	0.000204918	7.00525e-05	0.0001287	0	9.58176e-05
>LacT2_D7_3-01437	4.90629e-05	0	0	0.000204918	7.00525e-05	0.0001287	0	9.58176e-05
>LacT2_D7_2-03258	9.81258e-05	0	0.000127218	0.000204918	7.00525e-05	0	0	4.79088e-05
>LacT2_D14_2-03263	0	0.000201005	0	0	0	0	0.00020247	0.000143726
>LacT2_D14_1-08562	0	6.70017e-05	0	0.000204918	0.000140105	0	0.00013498	0
>LacT2_D14_2-20682	0	0	0.000127218	0	0.000140105	0	0.00013498	0.000143726
>LacT2_D7_3-00689	0.000147189	0.000134003	0.000127218	0	7.00525e-05	0	6.749e-05	0
>LacT2_D7_1-02700	0	0	0.000127218	0.000204918	7.00525e-05	0	0	0.000143726
>LacT2_D7_3-01047	0	6.70017e-05	0	0.000102459	0.00028021	0	0	9.58176e-05
>LacT2_D7_2-02948	0	0	0.000254437	0.000102459	0.000140105	0	0	4.79088e-05
>LacT2_D7_1-11300	4.90629e-05	0.000201005	6.36092e-05	0.000102459	0	0.0001287	0	0
>LacT2_D14_2-15868	9.81258e-05	0.000335008	6.36092e-05	0	0	0	0	4.79088e-05
>LacT2_D7_1-06807	4.90629e-05	6.70017e-05	0.000127218	0.000102459	7.00525e-05	0.0001287	0	0
>LacT2_D7_2-01685	4.90629e-05	0	0	0.000307377	0.000140105	0	0	4.79088e-05
>LacT2_D7_1-03103	4.90629e-05	6.70017e-05	0.000127218	0.000204918	0	0	0	9.58176e-05
>LacCon_D0-14842	0.000147189	0.000268007	0	0	0	0.0001287	0	0
>LacT2_D14_1-17572	0	0	0	0	7.00525e-05	0	0.00047243	0
>LacT2_D7_3-02456	0	0	6.36092e-05	0.000102459	0.00028021	0	0	9.58176e-05
>LacT2_D7_2-03926	0	6.70017e-05	0	0.000204918	0.000140105	0.0001287	0	0
>LacT2_D7_1-00926	0	0	0.000190828	0.000102459	7.00525e-05	0.0001287	0	4.79088e-05
>LacT2_D14_1-00598	0	0	0	0	0	0	0.00053992	0
>LacCon_D0-01040	0.000539692	0	0	0	0	0	0	0
>LacCon_D0-03833	0.000539692	0	0	0	0	0	0	0
>LacCon_D0-33923	0.000539692	0	0	0	0	0	0	0
>LacT2_D7_2-11823	4.90629e-05	6.70017e-05	6.36092e-05	0.000102459	0	0.0002574	0	0
>LacT2_D7_1-00702	0	6.70017e-05	0.000127218	0.000204918	0.000140105	0	0	0
>LacT2_D7_3-03609	0	0.000469012	0	0	7.00525e-05	0	0	0
>LacT2_D14_2-21455	0.000490629	0	0	0	0	0	0	4.79088e-05
>LacT2_D7_2-04461	0	0	0	0.000409836	0	0.0001287	0	0
>LacT2_D7_3-01691	4.90629e-05	0	6.36092e-05	0.000307377	7.00525e-05	0	0	4.79088e-05
>LacT2_D14_1-04205	0	6.70017e-05	0	0.000102459	7.00525e-05	0	0.00020247	9.58176e-05
>LacT2_D7_3-04562	0	0	6.36092e-05	0.000204918	0.000140105	0.0001287	0	0
>LacCon_D7-04029	0	0.000536013	0	0	0	0	0	0
>LacCon_D7-10258	0	0.000536013	0	0	0	0	0	0
>LacCon_D7-18437	0	0.000536013	0	0	0	0	0	0
>LacT2_D14_2-16827	9.81258e-05	0.000134003	0.000127218	0	0	0.0001287	0	4.79088e-05
>LacT2_D7_3-03450	0.000147189	0	0.000318046	0	7.00525e-05	0	0	0
>LacT2_D14_2-01402	4.90629e-05	0.000134003	6.36092e-05	0.000102459	7.00525e-05	0	6.749e-05	4.79088e-05
>LacT2_D7_1-00209	0	0	6.36092e-05	0.000102459	7.00525e-05	0	0.00020247	9.58176e-05
>LacT2_D7_2-03092	0	0	6.36092e-05	0.000307377	0	0	6.749e-05	9.58176e-05
>LacT2_D14_1-15795	0	0	0	0.000204918	7.00525e-05	0	6.749e-05	0.000191635
>LacT2_D7_3-02402	0	6.70017e-05	6.36092e-05	0.000102459	7.00525e-05	0	0.00013498	9.58176e-05
>LacT2_D7_3-16122	0	0.000335008	0	0	7.00525e-05	0.0001287	0	0
>LacT2_D7_1-03510	0.000147189	0	0.000318046	0	0	0	6.749e-05	0
>LacT2_D7_2-00635	9.81258e-05	0	0.000127218	0.000307377	0	0	0	0
>LacT2_D7_1-01547	0	0.000134003	0.000190828	0	0.000140105	0	6.749e-05	0
>LacT2_D7_3-13286	0.000196252	6.70017e-05	0	0	0.000140105	0.0001287	0	0
>LacT2_D14_1-00025	0	0	0	0.000102459	7.00525e-05	0.0001287	0.00013498	9.58176e-05
>LacT2_D7_3-01167	0.000196252	0.000201005	6.36092e-05	0	7.00525e-05	0	0	0
>LacCon_D7-04221	0	0.00040201	0	0	0	0.0001287	0	0
>LacCon_D7-27569	0	0.00040201	0	0	0	0.0001287	0	0
>LacT2_D7_2-01016	0	0	0	0.000204918	0.000210158	0	6.749e-05	4.79088e-05
>LacT2_D7_1-21532	0	0	0.000127218	0.000307377	0	0	0	9.58176e-05
>LacT2_D7_2-11656	9.81258e-05	0.000201005	0	0.000102459	0	0.0001287	0	0
>LacT2_D7_2-01467	9.81258e-05	0	0	0.000102459	7.00525e-05	0.0002574	0	0
>LacT2_D7_2-09312	9.81258e-05	0.000134003	6.36092e-05	0.000102459	0	0.0001287	0	0
>LacT2_D7_2-11991	0	0	6.36092e-05	0.000204918	0.000210158	0	0	4.79088e-05
>LacCon_D7-01634	0	0.000268007	0	0	0	0.0002574	0	0
>LacT2_D14_1-04015	0.000147189	0	0	0.000102459	0.000140105	0	0.00013498	0
>LacT2_D7_3-13569	0.000147189	6.70017e-05	6.36092e-05	0	7.00525e-05	0.0001287	0	4.79088e-05
>LacT2_D7_3-02556	0	0.000134003	0	0.000204918	7.00525e-05	0	6.749e-05	4.79088e-05
>LacT2_D14_2-16969	0	0	6.36092e-05	0.000204918	0.000140105	0	6.749e-05	4.79088e-05
>LacT2_D7_2-02648	0	0	6.36092e-05	0.000204918	0.000140105	0	6.749e-05	4.79088e-05
>LacT2_D7_3-21897	4.90629e-05	0	0	0.000204918	0.000140105	0.0001287	0	0
>LacT2_D7_1-01571	4.90629e-05	0	6.36092e-05	0.000204918	7.00525e-05	0	0.00013498	0
>LacT2_D7_2-00926	4.90629e-05	0	6.36092e-05	0.000204918	7.00525e-05	0	0.00013498	0
>LacT2_D7_1-06402	0	6.70017e-05	0.000127218	0	0.00028021	0	0	4.79088e-05
>LacT2_D7_1-16085	0	0.000201005	6.36092e-05	0	0	0.0002574	0	0
>LacT2_D7_1-01190	0.00034344	6.70017e-05	6.36092e-05	0	0	0	0	4.79088e-05
>LacT2_D7_1-11219	4.90629e-05	0	0.000127218	0.000204918	0.000140105	0	0	0
>LacCon_D0-48018	0.000392503	0	0	0	0	0.0001287	0	0
>LacT2_D7_1-27755	0	0	0.000318046	0	0	0	0.00020247	0
>LacT2_D7_1-09455	0	0.000134003	6.36092e-05	0.000204918	7.00525e-05	0	0	4.79088e-05
>LacT2_D7_2-07041	0	0	0.000127218	0.000204918	0.000140105	0	0	4.79088e-05
>LacCon_D7-04768	0	0.000134003	0	0	0	0.0003861	0	0
>LacCon_D7-19046	0	0.00040201	0	0	7.00525e-05	0	0	4.79088e-05
>LacT2_D14_2-04087	4.90629e-05	0	0	0.000102459	7.00525e-05	0	0.00020247	9.58176e-05
>LacT2_D7_3-00536	0	0	0	0	0.00028021	0	0	0.000239544
>LacT2_D7_2-06659	4.90629e-05	6.70017e-05	0	0.000204918	7.00525e-05	0.0001287	0	0
>LacT2_D7_3-01544	0.000245314	0.000134003	0	0	0.000140105	0	0	0
>LacT2_D7_1-00205	0.000245314	0	6.36092e-05	0	0.000210158	0	0	0
>LacT2_D14_1-03151	0.000196252	6.70017e-05	0	0	0.000140105	0	6.749e-05	4.79088e-05
>LacT2_D14_1-00419	0	0	0	0.000102459	7.00525e-05	0	0.00020247	0.000143726
>LacT2_D7_3-02740	0	0.000134003	0	0	0.000140105	0.0001287	6.749e-05	4.79088e-05
>LacT2_D7_1-11603	0.000147189	6.70017e-05	0.000127218	0	0	0.0001287	0	4.79088e-05
>LacT2_D7_1-05522	0	0	6.36092e-05	0	0.000210158	0.0001287	6.749e-05	4.79088e-05
>LacT2_D7_2-00127	0	0	0	0.000307377	0.000210158	0	0	0
>LacT2_D7_2-02453	0	0	0	0.000307377	0.000210158	0	0	0
>LacT2_D14_2-01367	0	0	6.36092e-05	0.000102459	0.000140105	0	6.749e-05	0.000143726
>LacT2_D7_2-05157	0.000245314	6.70017e-05	0	0.000204918	0	0	0	0
>LacT2_D14_1-02155	9.81258e-05	0	0	0	0.000140105	0	0.00013498	0.000143726
>LacT2_D7_1-04386	4.90629e-05	0	6.36092e-05	0.000204918	7.00525e-05	0.0001287	0	0
>LacT2_D14_2-23137	4.90629e-05	0	6.36092e-05	0.000307377	0	0	0	9.58176e-05
>LacT2_D7_1-03968	0	0	0.000190828	0	0	0.0002574	6.749e-05	0
>LacT2_D7_3-03514	0	0	6.36092e-05	0	0.000140105	0.0001287	0.00013498	4.79088e-05
>LacT2_D7_2-00459	0	0.000134003	0	0.000102459	0	0	0.00013498	0.000143726
>LacT2_D14_2-01652	0	0	0	0.000102459	0.000140105	0.0001287	0	0.000143726
>LacT2_D7_2-11602	0	0	0	0.000307377	0.000140105	0	6.749e-05	0
>LacT2_D14_2-14610	4.90629e-05	0.000134003	0	0	0.000140105	0	0	0.000191635
>LacCon_D14-02015	0	0	0	0	0	0.000514801	0	0
>LacT2_D14_1-05592	0	6.70017e-05	0	0.000102459	0.000210158	0	0.00013498	0
>LacT2_D7_1-03929	0.000147189	0.000201005	6.36092e-05	0.000102459	0	0	0	0
>LacT2_D7_3-06655	0.000245314	0	0	0	0.000140105	0.0001287	0	0
>LacT2_D7_3-06448	0	0	0.000127218	0	0.000210158	0.0001287	0	4.79088e-05
>LacT2_D7_2-02295	0	0.000201005	0	0.000102459	0.000210158	0	0	0
>LacT2_D7_3-01229	4.90629e-05	6.70017e-05	0	0	0.000140105	0.0002574	0	0
>LacT2_D7_3-04732	0	6.70017e-05	0.000190828	0	0.000140105	0	6.749e-05	4.79088e-05
>LacT2_D14_1-08373	9.81258e-05	0	0.000127218	0.000102459	7.00525e-05	0	6.749e-05	4.79088e-05
>LacT2_D7_2-12461	0.000147189	0.000134003	0	0.000102459	0	0.0001287	0	0
>LacT2_D7_3-14407	0.000196252	0.000134003	6.36092e-05	0	7.00525e-05	0	0	4.79088e-05
>LacT2_D7_3-25960	0.000441566	0	0	0	7.00525e-05	0	0	0
>LacT2_D7_3-05646	0	0	0	0.000102459	0.00028021	0.0001287	0	0
>LacT2_D7_2-00780	0	0	6.36092e-05	0.000102459	0.000210158	0	0.00013498	0
>LacT2_D7_2-00729	0	0	6.36092e-05	0.000307377	0.000140105	0	0	0
>LacT2_D14_2-01374	0.000147189	0.000134003	6.36092e-05	0	7.00525e-05	0	0	9.58176e-05
>LacT2_D7_2-08607	0	0.000134003	6.36092e-05	0.000102459	0.000210158	0	0	0
>LacT2_D14_2-11749	4.90629e-05	0.000134003	0	0.000102459	0	0.0001287	0	9.58176e-05
>LacT2_D7_2-11705	4.90629e-05	0.000134003	0	0.000102459	0	0.0001287	0	9.58176e-05
>LacT2_D14_2-04246	0.000147189	6.70017e-05	0	0	7.00525e-05	0.0001287	0	9.58176e-05
>LacT2_D14_1-00945	4.90629e-05	0.000134003	0	0	0.000210158	0	6.749e-05	4.79088e-05
>LacCon_D0-01928	0.000441566	6.70017e-05	0	0	0	0	0	0
>LacT2_D7_2-03875	9.81258e-05	0	6.36092e-05	0.000102459	0	0.0001287	6.749e-05	4.79088e-05
>LacT2_D14_2-13337	0.000147189	0.000201005	6.36092e-05	0	0	0	0	9.58176e-05
>LacT2_D14_1-01182	9.81258e-05	6.70017e-05	0	0.000204918	7.00525e-05	0	6.749e-05	0
>LacCon_D0-30160	4.90629e-05	0.000201005	0	0	0	0.0002574	0	0
>LacT2_D7_2-01718	0	0	0	0.000307377	7.00525e-05	0.0001287	0	0
>LacT2_D7_3-01475	4.90629e-05	0	0	0	0.00028021	0.0001287	0	4.79088e-05
>LacT2_D7_1-10503	4.90629e-05	6.70017e-05	0.000190828	0	7.00525e-05	0.0001287	0	0
>LacT2_D14_1-05367	0	6.70017e-05	6.36092e-05	0.000102459	7.00525e-05	0	0.00020247	0
>LacT2_D7_1-22011	0.000147189	0	6.36092e-05	0	7.00525e-05	0.0001287	0	9.58176e-05
>LacT2_D7_1-24696	0.000441566	0	6.36092e-05	0	0	0	0	0
>LacT2_D7_1-25927	0.000441566	0	6.36092e-05	0	0	0	0	0
>LacT2_D7_1-01263	4.90629e-05	6.70017e-05	6.36092e-05	0	0	0.0002574	6.749e-05	0
>LacCon_D0-39846	9.81258e-05	0.000335008	0	0	7.00525e-05	0	0	0
>LacT2_D7_1-04840	9.81258e-05	0	0.000190828	0	7.00525e-05	0	0	0.000143726
>LacT2_D7_3-07165	4.90629e-05	6.70017e-05	6.36092e-05	0.000204918	7.00525e-05	0	0	4.79088e-05
>LacT2_D7_3-00949	0	0	0	0	0.000210158	0.0001287	6.749e-05	9.58176e-05
>LacT2_D14_2-11897	0	0	6.36092e-05	0.000204918	7.00525e-05	0	6.749e-05	9.58176e-05
>LacT2_D7_1-26128	0	6.70017e-05	6.36092e-05	0.000102459	0.000140105	0.0001287	0	0
>LacT2_D7_3-19306	0	6.70017e-05	0.000127218	0.000102459	7.00525e-05	0	0.00013498	0
>LacT2_D14_1-19274	9.81258e-05	0.000268007	0	0	0	0	0.00013498	0
>LacT2_D14_2-27821	0	6.70017e-05	0	0	0	0.0003861	0	4.79088e-05
>LacCon_D0-22007	9.81258e-05	0.00040201	0	0	0	0	0	0
>LacT2_D14_1-04773	0	0	6.36092e-05	0.000204918	0	0	0.00013498	9.58176e-05
>LacT2_D7_2-09144	0	0.000268007	0	0.000102459	0	0.0001287	0	0
>LacT2_D14_2-06414	0	0	0	0.000102459	7.00525e-05	0	0.00013498	0.000191635
>LacT2_D7_2-02817	9.81258e-05	6.70017e-05	0	0.000204918	0	0.0001287	0	0
>LacT2_D7_2-06077	9.81258e-05	6.70017e-05	0	0.000204918	0	0.0001287	0	0
>LacT2_D7_1-01099	0	0	0.000254437	0.000102459	0.000140105	0	0	0
>LacT2_D14_2-00496	0	0	6.36092e-05	0	0	0	0.00033745	9.58176e-05
>LacT2_D14_2-07857	4.90629e-05	0	6.36092e-05	0.000102459	7.00525e-05	0	6.749e-05	0.000143726
>LacT2_D7_1-05979	0.000196252	0	0.000127218	0.000102459	7.00525e-05	0	0	0
>LacT2_D7_1-01294	0	6.70017e-05	0.000127218	0.000102459	7.00525e-05	0.0001287	0	0
>LacT2_D7_2-02454	0	6.70017e-05	0.000127218	0.000102459	7.00525e-05	0.0001287	0	0
>LacCon_D0-22071	4.90629e-05	6.70017e-05	0.000190828	0	0.000140105	0	0	4.79088e-05
>LacT2_D7_1-07469	9.81258e-05	0	0.000127218	0	0.000140105	0.0001287	0	0
>LacT2_D7_1-03601	0.000245314	6.70017e-05	6.36092e-05	0	7.00525e-05	0	0	4.79088e-05
>LacT2_D7_3-23041	4.90629e-05	6.70017e-05	6.36092e-05	0	7.00525e-05	0.0001287	6.749e-05	4.79088e-05
>LacT2_D7_1-01405	9.81258e-05	6.70017e-05	0.000190828	0	7.00525e-05	0	6.749e-05	0
>LacT2_D14_1-01724	0	6.70017e-05	0.000127218	0	0	0	0.00020247	9.58176e-05
>LacT2_D14_2-09900	0.000245314	0	0	0	7.00525e-05	0.0001287	0	4.79088e-05
>LacT2_D7_2-03784	0	0	0.000254437	0.000102459	0	0	0.00013498	0
>LacT2_D14_2-07092	0	6.70017e-05	6.36092e-05	0.000102459	0.000210158	0	0	4.79088e-05
>LacCon_D0-00569	0.000490629	0	0	0	0	0	0	0
>LacCon_D0-00793	0.000490629	0	0	0	0	0	0	0
>LacCon_D0-02865	0.000490629	0	0	0	0	0	0	0
>LacCon_D0-04687	0.000490629	0	0	0	0	0	0	0
>LacCon_D0-13028	0.000490629	0	0	0	0	0	0	0
>LacCon_D0-46645	0.000490629	0	0	0	0	0	0	0
>LacCon_D0-04890	9.81258e-05	0.000134003	0	0	0	0.0002574	0	0
>LacT2_D7_3-02815	0.000147189	6.70017e-05	0	0.000204918	7.00525e-05	0	0	0
>LacT2_D14_2-08196	0	0	6.36092e-05	0.000102459	0.000140105	0	0.00013498	4.79088e-05
>LacT2_D7_3-06416	0.000147189	0.000134003	0	0	0.000140105	0	6.749e-05	0
>LacT2_D14_2-06556	0	0	0	0.000204918	0.000140105	0	0	0.000143726
>LacT2_D7_2-04291	4.90629e-05	0	6.36092e-05	0.000307377	0	0	6.749e-05	0
>LacT2_D14_2-13739	0	0	6.36092e-05	0.000307377	0	0	6.749e-05	4.79088e-05
>LacT2_D7_3-28748	4.90629e-05	0	0.000127218	0.000102459	0.000140105	0	6.749e-05	0
>LacT2_D14_2-01864	0.000196252	6.70017e-05	0.000127218	0	0	0	0	9.58176e-05
>LacT2_D7_1-09855	0	6.70017e-05	0.000127218	0	0	0.0001287	6.749e-05	9.58176e-05
>LacT2_D7_2-07749	0.000147189	0.000134003	0	0.000204918	0	0	0	0
>LacT2_D7_3-04428	4.90629e-05	6.70017e-05	0.000127218	0.000102459	0.000140105	0	0	0
>LacT2_D7_3-11392	0.000147189	6.70017e-05	6.36092e-05	0	0.000140105	0	6.749e-05	0
>LacT2_D7_1-24588	0	0	0.000127218	0.000102459	0.000140105	0	6.749e-05	4.79088e-05
>LacT2_D7_2-04393	0	0	0	0.000204918	0.00028021	0	0	0
>LacT2_D14_2-04623	0	6.70017e-05	6.36092e-05	0	0.000210158	0	0	0.000143726
>LacT2_D7_3-02378	4.90629e-05	0	6.36092e-05	0.000102459	0.000140105	0.0001287	0	0
>LacT2_D7_3-02502	4.90629e-05	0	6.36092e-05	0.000102459	0.000140105	0.0001287	0	0
>LacT2_D7_1-09587	9.81258e-05	0.000134003	6.36092e-05	0	0.000140105	0	0	4.79088e-05
>LacT2_D14_1-04456	4.90629e-05	0	6.36092e-05	0	0.000140105	0	0.00013498	9.58176e-05
>LacT2_D7_2-00216	0	6.70017e-05	0	0.000204918	0	0	6.749e-05	0.000143726
>LacT2_D7_3-06086	4.90629e-05	6.70017e-05	6.36092e-05	0	0.000140105	0	6.749e-05	9.58176e-05
>LacT2_D7_2-16752	0.000245314	6.70017e-05	0	0.000102459	0	0	6.749e-05	0
>LacT2_D7_2-02932	0	6.70017e-05	0	0.000204918	0.000210158	0	0	0
>LacT2_D7_1-01762	0	0	0.000190828	0.000102459	0.000140105	0	0	4.79088e-05
>LacT2_D7_2-20655	4.90629e-05	0.000201005	0	0.000102459	0	0.0001287	0	0
>LacT2_D7_1-25784	4.90629e-05	6.70017e-05	6.36092e-05	0.000102459	7.00525e-05	0.0001287	0	0
>LacT2_D7_1-02063	4.90629e-05	6.70017e-05	0.000190828	0.000102459	7.00525e-05	0	0	0
>LacT2_D14_2-00612	0	0	0	0	0	0	0	0.000479088
>LacT2_D14_2-02072	0	0	0	0	0	0	0	0.000479088
>LacT2_D14_2-06278	0	0	0	0	0	0	0	0.000479088
>LacT2_D7_3-10867	0	0	0	0.000102459	0.00028021	0	0	9.58176e-05
>LacT2_D7_1-13550	0.000245314	6.70017e-05	6.36092e-05	0.000102459	0	0	0	0
>LacT2_D14_2-13154	0.000245314	6.70017e-05	0	0	7.00525e-05	0	0	9.58176e-05
>LacT2_D7_2-01987	9.81258e-05	0	0.000127218	0.000204918	0	0	0	4.79088e-05
>LacT2_D14_1-19206	0.00034344	6.70017e-05	0	0	0	0	6.749e-05	0
>LacT2_D7_1-21130	4.90629e-05	0.000134003	6.36092e-05	0.000102459	0	0.0001287	0	0
>LacT2_D7_3-06248	9.81258e-05	6.70017e-05	0	0.000102459	0.000210158	0	0	0
>LacT2_D7_3-00858	0	0	0.000127218	0	0.000350263	0	0	0
>LacT2_D7_3-05226	4.90629e-05	0	0.000127218	0	7.00525e-05	0	0.00013498	9.58176e-05
>LacT2_D14_2-34692	0	0	0	0.000102459	0	0	0.00013498	0.000239544
>LacT2_D14_1-11325	0	6.70017e-05	0	0.000204918	7.00525e-05	0	0.00013498	0
>LacCon_D0-01618	0.000147189	0.000201005	0	0	0	0.0001287	0	0
>LacT2_D7_1-20433	4.90629e-05	6.70017e-05	0.000127218	0	7.00525e-05	0	6.749e-05	9.58176e-05
>LacT2_D14_2-05142	0.000147189	0	6.36092e-05	0.000102459	0	0	6.749e-05	9.58176e-05
>LacT2_D7_2-18968	4.90629e-05	0	0	0.000102459	0	0.0002574	6.749e-05	0
>LacT2_D7_2-00380	0	0	6.36092e-05	0.000204918	0.000140105	0	6.749e-05	0
>LacT2_D7_1-16769	4.90629e-05	0	0.000254437	0.000102459	7.00525e-05	0	0	0
>LacT2_D7_1-00316	4.90629e-05	0	0.000190828	0	0.000140105	0	0	9.58176e-05
>LacT2_D14_2-11888	9.81258e-05	0.000201005	0	0	0	0.0001287	0	4.79088e-05
>LacT2_D7_1-01586	0	6.70017e-05	0.000190828	0.000102459	0	0	6.749e-05	4.79088e-05
>LacT2_D14_2-02583	0	6.70017e-05	0	0.000102459	0.000210158	0	0	9.58176e-05
>LacT2_D7_1-06919	4.90629e-05	6.70017e-05	0.000127218	0.000102459	0	0.0001287	0	0
>LacT2_D7_1-06939	0.000196252	0	0.000127218	0.000102459	0	0	0	4.79088e-05
>LacT2_D7_2-01233	0	0	0	0.000204918	0.000140105	0.0001287	0	0
>LacT2_D7_2-07901	0	0	0	0.000204918	0.000140105	0.0001287	0	0
>LacT2_D14_2-00692	0.000147189	0.000134003	0	0	0	0	0	0.000191635
>LacT2_D7_3-09409	0	0	6.36092e-05	0	0.00028021	0.0001287	0	0
>LacT2_D14_2-18399	0	0.000134003	0.000127218	0	0	0	6.749e-05	0.000143726
>LacT2_D7_2-00999	9.81258e-05	0.000134003	0	0.000102459	7.00525e-05	0	6.749e-05	0
>LacT2_D7_3-02861	0	0	6.36092e-05	0.000102459	0.000210158	0	0	9.58176e-05
>LacCon_D0-47946	0.000147189	0	0.000254437	0	7.00525e-05	0	0	0
>LacT2_D7_3-09519	9.81258e-05	6.70017e-05	6.36092e-05	0.000102459	0.000140105	0	0	0
>LacT2_D14_1-02945	0	0	0	0.000204918	7.00525e-05	0.0001287	6.749e-05	0
>LacT2_D7_1-19861	0	0	0.000190828	0	0.00028021	0	0	0
>LacT2_D14_2-32038	0.000294377	0	0	0	0	0.0001287	0	4.79088e-05
>LacT2_D7_2-20764	4.90629e-05	6.70017e-05	6.36092e-05	0.000102459	0.000140105	0	0	4.79088e-05
>LacT2_D14_1-03883	0	0	0.000127218	0.000204918	7.00525e-05	0	6.749e-05	0
>LacT2_D7_3-12531	9.81258e-05	0	0	0.000102459	0.000140105	0.0001287	0	0
>LacT2_D7_2-00249	0	0	0	0.000204918	0	0.0001287	0.00013498	0
>LacT2_D14_1-07193	0	0	0.000190828	0	0.000210158	0	6.749e-05	0
>LacT2_D7_2-00785	0	0.000134003	0	0.000204918	0	0.0001287	0	0
>LacT2_D7_2-18656	0	0.000134003	0	0.000204918	0	0.0001287	0	0
>LacT2_D7_3-18203	0	0	0	0	0.000210158	0.0002574	0	0
>LacT2_D7_2-06784	0	0	6.36092e-05	0.000204918	7.00525e-05	0.0001287	0	0
>LacT2_D14_2-04958	9.81258e-05	0	6.36092e-05	0	0	0.0002574	0	4.79088e-05
>LacT2_D7_3-08467	0	0.000268007	0	0	7.00525e-05	0.0001287	0	0
>LacT2_D7_3-14370	0	0.000268007	0	0	7.00525e-05	0.0001287	0	0
>LacT2_D7_1-11649	0	0	0.000190828	0.000204918	7.00525e-05	0	0	0
>LacT2_D7_3-15760	9.81258e-05	0	0.000127218	0.000102459	7.00525e-05	0	6.749e-05	0
>LacT2_D7_1-02842	9.81258e-05	6.70017e-05	0.000127218	0.000102459	7.00525e-05	0	0	0
>LacT2_D14_1-10550	0	0	6.36092e-05	0	7.00525e-05	0.0001287	0.00020247	0
>LacT2_D14_1-07585	0	0	0.000127218	0	0	0	0.00033745	0
>LacT2_D14_2-06201	4.90629e-05	0	0.000127218	0.000102459	7.00525e-05	0	6.749e-05	4.79088e-05
>LacT2_D14_1-02272	0.000147189	0	6.36092e-05	0	7.00525e-05	0	0.00013498	4.79088e-05
>LacCon_D7-03184	0	0.000335008	0	0	0	0.0001287	0	0
>LacCon_D7-26612	0	0.000335008	0	0	0	0.0001287	0	0
>LacT2_D7_2-10640	9.81258e-05	0.000134003	0	0.000102459	0	0.0001287	0	0
>LacT2_D7_1-23676	0	0	0.000127218	0.000102459	7.00525e-05	0	6.749e-05	9.58176e-05
>LacCon_D0-06064	0.000392503	0	0	0	7.00525e-05	0	0	0
>LacT2_D7_3-07808	0	6.70017e-05	0	0	7.00525e-05	0.0002574	6.749e-05	0
>LacT2_D7_3-04789	4.90629e-05	6.70017e-05	0	0.000204918	0.000140105	0	0	0
>LacT2_D7_1-05484	0	0	0.000127218	0	7.00525e-05	0.0001287	0.00013498	0
>LacT2_D14_2-01162	0	0	6.36092e-05	0.000204918	0	0	0	0.000191635
>LacT2_D7_1-11452	9.81258e-05	6.70017e-05	6.36092e-05	0.000102459	0	0.0001287	0	0
>LacT2_D7_2-01744	9.81258e-05	6.70017e-05	6.36092e-05	0.000102459	0	0.0001287	0	0
>LacT2_D7_3-07509	0	0.000134003	0	0	0.000210158	0	6.749e-05	4.79088e-05
>LacCon_D0-02082	0.000392503	6.70017e-05	0	0	0	0	0	0
>LacT2_D7_1-10175	0	0.000268007	0.000190828	0	0	0	0	0
>LacT2_D7_1-00802	4.90629e-05	6.70017e-05	6.36092e-05	0.000102459	0	0.0001287	0	4.79088e-05
>LacT2_D7_3-00417	9.81258e-05	0	0	0.000102459	0.000210158	0	0	4.79088e-05
>LacCon_D7-05362	0	0.000201005	0	0	0	0.0002574	0	0
>LacCon_D7-17003	0	0.000201005	0	0	0	0.0002574	0	0
>LacT2_D7_1-13222	0	0	0.000127218	0	0	0.0001287	0.00020247	0
>LacT2_D7_1-19686	0	0	0.000318046	0	0.000140105	0	0	0
>LacT2_D14_2-29070	0.000196252	0	6.36092e-05	0.000102459	0	0	0	9.58176e-05
>LacT2_D14_2-04720	0	0	0	0.000204918	7.00525e-05	0	0.00013498	4.79088e-05
>LacT2_D14_2-19229	0	0	0	0.000204918	7.00525e-05	0	0.00013498	4.79088e-05
>LacT2_D14_2-02689	0.000147189	0.000134003	0	0	0	0.0001287	0	4.79088e-05
>LacT2_D7_2-00789	0	0	0	0.000409836	0	0	0	4.79088e-05
>LacT2_D7_3-09397	4.90629e-05	0	6.36092e-05	0.000204918	0.000140105	0	0	0
>LacT2_D14_2-06374	0	0	6.36092e-05	0.000204918	0.000140105	0	0	4.79088e-05
>LacT2_D7_2-03349	0	0	6.36092e-05	0.000204918	0.000140105	0	0	4.79088e-05
>LacT2_D7_1-02539	0.000392503	0	6.36092e-05	0	0	0	0	0
>LacT2_D14_2-05654	0	0	0	0.000102459	0	0.0002574	0	9.58176e-05
>LacT2_D7_1-13374	0.000196252	6.70017e-05	6.36092e-05	0	0	0.0001287	0	0
>LacT2_D14_2-07098	0.000196252	0	0	0	0	0	6.749e-05	0.000191635
>LacT2_D7_1-03309	4.90629e-05	0	0.000127218	0.000102459	0	0.0001287	0	4.79088e-05
>LacT2_D14_1-02180	0	0	0	0.000204918	0	0	0.00020247	4.79088e-05
>LacT2_D7_3-01169	4.90629e-05	0	0	0.000102459	0.000140105	0	6.749e-05	9.58176e-05
>LacT2_D7_3-13968	4.90629e-05	6.70017e-05	0.000127218	0	0.000210158	0	0	0
>LacT2_D7_1-07252	0.000147189	0	0.000190828	0	0	0	6.749e-05	4.79088e-05
>LacCon_D14-04017	0	6.70017e-05	0	0	0	0.0003861	0	0
>LacCon_D7-06157	0	6.70017e-05	0	0	0	0.0003861	0	0
>LacCon_D7-20300	0	6.70017e-05	0	0	0	0.0003861	0	0
>LacT2_D14_1-15222	0	0	0.000127218	0	0.000210158	0	6.749e-05	4.79088e-05
>LacT2_D7_3-01381	0	0	0.000127218	0	0.000210158	0	6.749e-05	4.79088e-05
>LacT2_D7_3-08605	0	0	0	0.000102459	0.000350263	0	0	0
>LacT2_D7_3-03521	0	0.000201005	6.36092e-05	0	0.000140105	0	0	4.79088e-05
>LacT2_D7_3-01330	4.90629e-05	0.000134003	0	0	0.000140105	0.0001287	0	0
>LacT2_D14_1-00293	0	0	0	0.000102459	7.00525e-05	0	0.00013498	0.000143726
>LacT2_D14_1-08238	0	0	0	0.000102459	7.00525e-05	0	0.00013498	0.000143726
>LacT2_D7_3-12952	0	6.70017e-05	0	0	0.000140105	0.0001287	6.749e-05	4.79088e-05
>LacT2_D7_3-20098	4.90629e-05	0	6.36092e-05	0.000102459	0.000140105	0	0	9.58176e-05
>LacT2_D14_2-02402	9.81258e-05	6.70017e-05	0	0.000102459	0	0	0.00013498	4.79088e-05
>LacT2_D14_1-01424	4.90629e-05	0	0	0.000204918	0	0.0001287	6.749e-05	0
>LacT2_D7_2-10158	0	6.70017e-05	0	0.000102459	0.00028021	0	0	0
>LacT2_D7_2-01921	9.81258e-05	6.70017e-05	6.36092e-05	0.000102459	7.00525e-05	0	0	4.79088e-05
>LacT2_D7_3-02101	0.000245314	0	6.36092e-05	0	0.000140105	0	0	0
>LacT2_D7_3-05403	0.000147189	0	0	0.000102459	7.00525e-05	0.0001287	0	0
>LacT2_D14_2-07403	0	6.70017e-05	0.000127218	0.000204918	0	0	0	4.79088e-05
>LacT2_D7_2-05466	0.000147189	0	0.000127218	0.000102459	7.00525e-05	0	0	0
>LacT2_D7_1-09938	9.81258e-05	6.70017e-05	6.36092e-05	0.000102459	0	0	6.749e-05	4.79088e-05
>LacT2_D7_3-13048	4.90629e-05	6.70017e-05	6.36092e-05	0	7.00525e-05	0.0001287	6.749e-05	0
>LacCon_D0-04334	4.90629e-05	0.000268007	0	0	0	0.0001287	0	0
>LacCon_D0-34808	4.90629e-05	0.000268007	0	0	0	0.0001287	0	0
>LacT2_D7_3-03438	4.90629e-05	0.000134003	6.36092e-05	0	7.00525e-05	0.0001287	0	0
>LacT2_D7_2-10394	0.000147189	6.70017e-05	0	0.000102459	0	0.0001287	0	0
>LacT2_D14_2-03432	0	0.000268007	0	0	0	0.0001287	0	4.79088e-05
>LacT2_D7_2-13765	0	6.70017e-05	0	0.000307377	7.00525e-05	0	0	0
>LacT2_D14_2-02807	0	0.000134003	6.36092e-05	0	7.00525e-05	0.0001287	0	4.79088e-05
>LacT2_D7_3-01360	0	0	0.000190828	0	7.00525e-05	0	0.00013498	4.79088e-05
>LacT2_D14_2-00354	0	0	0	0	0.00028021	0	6.749e-05	9.58176e-05
>LacT2_D7_3-15261	4.90629e-05	6.70017e-05	0	0	7.00525e-05	0.0002574	0	0
>LacT2_D7_3-04332	9.81258e-05	0	0	0.000204918	0.000140105	0	0	0
>LacT2_D7_3-08668	9.81258e-05	0	0	0.000204918	0.000140105	0	0	0
>LacT2_D14_1-03528	0	0	0	0	0	0	0.00020247	0.000239544
>LacT2_D14_1-01169	0	6.70017e-05	0	0.000102459	7.00525e-05	0	0.00020247	0
>LacT2_D7_2-06030	0.000147189	0	6.36092e-05	0.000102459	0	0.0001287	0	0
>LacT2_D14_2-02441	0.000196252	0.000134003	6.36092e-05	0	0	0	0	4.79088e-05
>LacCon_D0-00961	0.000441566	0	0	0	0	0	0	0
>LacCon_D0-02337	0.000441566	0	0	0	0	0	0	0
>LacCon_D0-07969	0.000441566	0	0	0	0	0	0	0
>LacCon_D0-08534	0.000441566	0	0	0	0	0	0	0
>LacCon_D0-09140	0.000441566	0	0	0	0	0	0	0
>LacCon_D0-11143	0.000441566	0	0	0	0	0	0	0
>LacCon_D0-13527	0.000441566	0	0	0	0	0	0	0
>LacCon_D0-20097	0.000441566	0	0	0	0	0	0	0
>LacCon_D0-35302	0.000441566	0	0	0	0	0	0	0
>LacT2_D7_2-02811	0	0.000201005	0	0.000102459	7.00525e-05	0	6.749e-05	0
>LacT2_D7_3-02091	9.81258e-05	0	0	0.000204918	7.00525e-05	0	6.749e-05	0
>LacCon_D0-30774	4.90629e-05	0.000134003	0	0	0	0.0002574	0	0
>LacCon_D0-48564	4.90629e-05	0.000134003	0	0	0	0.0002574	0	0
>LacT2_D14_2-09583	0.000392503	0	0	0	0	0	0	4.79088e-05
>LacT2_D7_3-02052	0	0.000134003	6.36092e-05	0.000102459	0.000140105	0	0	0
>LacT2_D7_3-05915	4.90629e-05	0	6.36092e-05	0	7.00525e-05	0.0002574	0	0
>LacT2_D7_3-10328	4.90629e-05	0	6.36092e-05	0	7.00525e-05	0.0002574	0	0
>LacT2_D7_3-15885	4.90629e-05	0	6.36092e-05	0	7.00525e-05	0.0002574	0	0
>LacT2_D14_2-30763	0.00034344	0	0	0	0	0	0	9.58176e-05
>LacT2_D7_3-22430	9.81258e-05	0.000201005	0	0	0.000140105	0	0	0
>LacT2_D14_1-05844	0.000196252	0	0.000127218	0	0	0	6.749e-05	4.79088e-05
>LacT2_D14_1-00535	0	0.000201005	0	0.000102459	0	0	0.00013498	0
>LacT2_D14_1-00863	0	0	0	0	0.000140105	0	0.00020247	9.58176e-05
>LacT2_D14_2-00964	0.000147189	0	0.000127218	0	0	0	6.749e-05	9.58176e-05
>LacT2_D7_2-17205	0	0.000335008	0	0.000102459	0	0	0	0
>LacT2_D14_1-03500	0	0	0.000127218	0.000102459	0.000140105	0	6.749e-05	0
>LacT2_D7_3-09324	0	0	0.000127218	0.000102459	0.000140105	0	6.749e-05	0
>LacT2_D14_1-00808	0	0	6.36092e-05	0	0.000210158	0	6.749e-05	9.58176e-05
>LacT2_D7_1-12116	4.90629e-05	6.70017e-05	6.36092e-05	0	0	0.0002574	0	0
>LacT2_D7_1-12643	4.90629e-05	6.70017e-05	6.36092e-05	0	0	0.0002574	0	0
>LacT2_D14_2-25550	0	0	0.000190828	0.000102459	0	0	0	0.000143726
>LacT2_D7_3-06929	9.81258e-05	0	0	0	0.000210158	0.0001287	0	0
>LacT2_D7_3-08461	9.81258e-05	0	0	0	0.000210158	0.0001287	0	0
>LacT2_D7_2-00680	4.90629e-05	6.70017e-05	0	0.000204918	0	0	6.749e-05	4.79088e-05
>LacT2_D7_1-06651	0.000245314	0	0.000190828	0	0	0	0	0
>LacT2_D7_1-02248	0	6.70017e-05	6.36092e-05	0	0	0.0002574	0	4.79088e-05
>LacT2_D7_3-01324	9.81258e-05	0.000134003	6.36092e-05	0	0.000140105	0	0	0
>LacT2_D7_1-04297	4.90629e-05	6.70017e-05	0.000190828	0	0	0.0001287	0	0
>LacT2_D7_2-08655	0	0.000134003	0	0.000102459	7.00525e-05	0.0001287	0	0
>LacT2_D7_2-10296	0	0.000134003	0	0.000102459	7.00525e-05	0.0001287	0	0
>LacCon_D0-20544	4.90629e-05	0	0	0	0	0.0003861	0	0
>LacT2_D7_2-01764	0	0	0.000127218	0.000102459	7.00525e-05	0	0.00013498	0
>LacT2_D7_3-05890	0.000147189	6.70017e-05	0	0.000102459	7.00525e-05	0	0	4.79088e-05
>LacT2_D7_1-00476	0	0.000134003	0.000127218	0.000102459	7.00525e-05	0	0	0
>LacT2_D7_3-12182	9.81258e-05	6.70017e-05	0	0.000102459	7.00525e-05	0	0	9.58176e-05
>LacT2_D14_2-03569	0	0	0	0	0	0	0.00033745	9.58176e-05
>LacCon_D0-06438	9.81258e-05	0.000335008	0	0	0	0	0	0
>LacT2_D7_2-16785	0.000196252	0.000134003	0	0.000102459	0	0	0	0
>LacT2_D14_2-17022	4.90629e-05	6.70017e-05	0	0.000102459	7.00525e-05	0	0	0.000143726
>LacT2_D14_2-25930	4.90629e-05	0.000335008	0	0	0	0	0	4.79088e-05
>LacT2_D14_2-29567	4.90629e-05	0.000335008	0	0	0	0	0	4.79088e-05
>LacT2_D7_2-05535	9.81258e-05	0	0	0.000204918	0	0.0001287	0	0
>LacT2_D14_1-20506	0	6.70017e-05	6.36092e-05	0	7.00525e-05	0	0.00013498	9.58176e-05
>LacT2_D7_3-19612	0.000294377	6.70017e-05	0	0	7.00525e-05	0	0	0
>LacT2_D7_3-22561	0.000294377	6.70017e-05	0	0	7.00525e-05	0	0	0
>LacT2_D14_1-00185	9.81258e-05	6.70017e-05	0	0	7.00525e-05	0.0001287	6.749e-05	0
>LacT2_D14_2-17759	0.000147189	0	6.36092e-05	0.000102459	7.00525e-05	0	0	4.79088e-05
>LacT2_D7_1-10557	0	0	0.000190828	0.000102459	7.00525e-05	0	6.749e-05	0
>LacT2_D7_2-01239	0	0	0	0.000102459	0.00028021	0	0	4.79088e-05
>LacT2_D7_3-06047	4.90629e-05	6.70017e-05	0	0	7.00525e-05	0.0001287	6.749e-05	4.79088e-05
>LacT2_D7_2-12374	0	0	0	0.000102459	7.00525e-05	0.0002574	0	0
>LacT2_D7_1-00719	4.90629e-05	0	6.36092e-05	0	0.000140105	0.0001287	0	4.79088e-05
>LacT2_D14_1-02872	0	6.70017e-05	6.36092e-05	0.000102459	0	0.0001287	6.749e-05	0
>LacT2_D7_3-05411	4.90629e-05	0	6.36092e-05	0.000102459	7.00525e-05	0	0	0.000143726
>LacT2_D7_1-21505	0	0.000134003	6.36092e-05	0.000102459	0	0.0001287	0	0
>LacT2_D7_2-10397	0	0.000134003	6.36092e-05	0.000102459	0	0.0001287	0	0
>LacT2_D7_2-21046	0	0	0.000127218	0.000102459	7.00525e-05	0.0001287	0	0
>LacT2_D7_3-10590	0	0	0	0.000102459	0.000210158	0	6.749e-05	4.79088e-05
>LacCon_D0-38549	9.81258e-05	0.000201005	0	0	0	0.0001287	0	0
>LacT2_D14_2-07341	0	6.70017e-05	0	0.000102459	0.000210158	0	0	4.79088e-05
>LacT2_D7_1-03757	0	0.000134003	0.000190828	0.000102459	0	0	0	0
>LacT2_D14_2-20397	9.81258e-05	6.70017e-05	6.36092e-05	0.000102459	0	0	0	9.58176e-05
>LacT2_D7_2-16909	0	6.70017e-05	0	0.000102459	0	0.0002574	0	0
>LacT2_D14_2-35845	4.90629e-05	0.000201005	0	0	0	0.0001287	0	4.79088e-05
>LacT2_D7_1-03114	9.81258e-05	0	0.000190828	0	7.00525e-05	0	6.749e-05	0
>LacT2_D7_1-25555	9.81258e-05	0	0.000190828	0	7.00525e-05	0	6.749e-05	0
[truncated: 3,116 more rows]

## Sheet: Exp#2-OTU table
OTU	inoculum (D0)	Control culture D7	Lactate culture#1 D7	Lactate culture#2 D7	Lactate culture#3 D7	Control culture D7	Lactate culture#1 D14	Lactate culture#2 D14	Lactate culture#3 D14	Assigned name
>LT4.7-00154	0.000939896	0.000641849	0.000684756	0.000327826	0.00104354	0.000493194	0.467114	0.00284018	0.0249513	SD_Bt-01899_Ap
>LT4.2-09948	0.0570863	0.202916	0.0547805	0.00111461	0.0105777	0.00700335	0.00055205	0.00180738	0.0017696
>LT4.7-01259	0.000296809	0.000366771	0.000513567	0.000327826	0.000569206	9.86388e-05	0.0511041	0.000774593	0.223235
>LT4.8-08697	0.000197873	0.000275078	0.000599161	0.142735	0.000426904	9.86388e-05	0.00764984	0.0805577	0.00274288
>LT4.6-12946	0.000197873	0.000275078	0.000256783	6.55652e-05	0.000284603	0.199349	0.000157729	0.000516396	8.84799e-05
>LT4.7-08849	4.94682e-05	0.000275078	0.00179748	0	0.000758941	0.000295916	0.155284	0.000516396	0.00159264
>LT4.1-00005	0.0730646	0.00210893	0.00119832	0.00413061	0.000853809	0.000690471	0	0.00335657	0.000530879
>LT4.9-00035	0.00143458	0.0256739	0.0148078	0.00544191	0.0157006	0.0298876	0.00449527	0.00413116	0.00884799
>LT4.5-03230	0.00232501	0.0099945	0.0103569	0.0135064	0.0133289	0.0238706	0.00496845	0.0371805	0.0135374
>LT4.9-01758	0.00232501	0.0141207	0.0163485	0.00485182	0.0320178	0.00473466	0.00165615	0.000774593	0.00990975
>LT4.5-51747	0.00905268	0.00641849	0.0177181	0.0139654	0.0102457	0.0101598	0.00299685	0.027369	0.00893647
>LT4.4-28166	9.89364e-05	0.000458463	0.000171189	0.00996591	0.0339152	0.000394555	0.000157729	0.0170411	0.0215891
>LT4.5-07411	0.0021766	0.00614341	0.0105281	0.0162602	0.01257	0.0100612	0.00236593	0.0134263	0.0125641
>LT4.6-11529	0.00742023	0.00935265	0.00950098	0.00649095	0.00882269	0.00946932	0.00394322	0.0170411	0.00716687
>LT4.5-14325	4.94682e-05	9.16926e-05	0.000171189	0.0132442	0.0314961	0.000197278	7.88644e-05	0.00955332	0.00035392
>LT4.4-00468	0.0021766	0.0219145	0.0100146	0.0140965	0.0092496	0.000986388	0.00157729	0.00955332	0.00318528
>LT4.3-00553	0.00316597	0.00100862	0.0309852	0.0102937	0.0109572	0.000690471	0.000315457	0.00413116	0.00212352
>LT4.9-15891	0.00158298	0.00971942	0.00693315	0.00649095	0.0114316	0.00818702	0.0035489	0.00568035	0.0133605
>LT4.2-01473	0.00286916	0.0507977	0.00445091	0.000983478	0.00436391	0.00621424	0.000394322	0.000774593	0.000530879
>LT4.4-15915	0.0020282	0.0113699	0.0112129	0.00963808	0.00872782	0.00858157	0.000630915	0.00516396	0.000796319
>LT4.1-02953	0.0314123	0.00192555	0.000513567	0.00137687	0.000284603	0.000295916	7.88644e-05	0.00129099	8.84799e-05
>LT4.1-02555	0.0115261	0.0101779	0.00453651	0.00957252	0.00341524	0.00453738	0.000157729	0.00387297	0.000796319
>LT4.3-21705	0.00237447	0.00550156	0.0114697	0.00334382	0.0122854	0.00374827	0.00157729	0.00232378	0.00230048
>LT4.3-00280	0.00425427	0.00100862	0.0151502	0.00944138	0.00706764	0.000690471	0.00141956	0.00413116	0.00106176
>LT4.3-01699	0.00450161	0.00458463	0.00633399	0.00504852	0.00545489	0.00542513	0.00268139	0.0108443	0.0048664
>LT4.7-01101	0	0	0.000256783	0	4.74338e-05	0.000197278	0.0440852	0	0
>LT4.5-00778	0.00242394	0.00284247	0.0141231	0.0088513	0.00407931	0.00197278	0.00102524	0.00335657	0.00380464
>LT4.2-02226	0.00222607	0.00559325	0.00898742	0.00688434	0.00256143	0.00759519	0.00141956	0.0103279	0.00415856
>LT4.5-41742	4.94682e-05	0.000183385	0.00179748	0.00622869	0.011811	0.000295916	0.00055205	0.00361477	0.0133605
>LT4.4-14007	0.000296809	0.001192	0.00445091	0.00649095	0.00801632	0.000690471	0.00181388	0.0111025	0.00637055
>LT4.5-01235	0.000890428	0.00412617	0.00547805	0.00340939	0.00512285	0.00779246	0.00118297	0.0100697	0.00530879
>LT4.2-24208	0.0010883	0.0191638	0	0	9.48677e-05	0.0233774	0	0	0
>LT4.1-00841	0.0187485	0.00348432	0.00136951	0.000590087	0.000379471	0	0.000157729	0.000258198	0.00017696
>LT4.7-00600	0	0.000183385	8.55945e-05	0.000262261	4.74338e-05	0	0.0275237	0.00335657	0.00681295
>LT4.6-21635	0.00534257	0.00440125	0.00701875	0.00314713	0.00384214	0.00552377	0.000788644	0.000774593	0.0004424
>LT4.4-14702	0.000346278	0.0012837	0.00128392	0.00826121	0.00863296	0.0017755	0.000473186	0.00516396	0.00460096
>LT4.7-00017	0.00395746	0.00485971	0.00641958	0.00249148	0.00744711	0.00187414	0.000946372	0	0.0004424
>LT4.1-41069	0.0175612	9.16926e-05	8.55945e-05	0.00327826	0.000806375	9.86388e-05	0.000157729	0.000516396	0.00017696
>LT4.6-00107	0	0.000825234	0	0.000917912	0.000332037	0.0374827	0	0.00103279	8.84799e-05
>LT4.7-01561	4.94682e-05	0	0	0	9.48677e-05	0	0.0261041	0.00154919	0.00575119
>LT4.4-04296	0.00875587	0.00302586	0.000941539	0.00668765	0.00303577	0.000493194	0	0.000516396	0.000619359
>LT4.1-02059	0.00232501	0.00476802	0.00368056	0.00216365	0.00811118	0.000394555	0.000867508	0.00154919	0.00203504
>LT4.3-00350	0.00173139	0.00293416	0.00582042	0.00347495	0.00725738	0.00226869	0.00055205	0.000516396	0.000884799
>LT4.3-12496	0.00227554	0.00366771	0.00231105	0.00104904	0.00948677	0.000394555	0.000315457	0	0.00300832
>LT4.9-02501	0.000395746	0.00210893	0.00231105	0.00360608	0.00687791	0.00138094	0.0011041	0.00232378	0.00637055
>LT4.1-00580	0.0174623	9.16926e-05	0.000256783	0.000262261	0	0	0	0.000516396	8.84799e-05
>LT4.3-11323	0.0031165	0.0171465	0.0046221	6.55652e-05	0.00170762	0.000986388	7.88644e-05	0.000258198	0.000707839
>LT4.2-00158	0.00390799	0.00174216	0.00385175	0.00616313	0.00332037	0.000986388	0.000867508	0.00464756	0.00106176
>LT4.2-13816	0.00306703	0.0049514	0.00376616	0.00170469	0.000758941	0.0115407	0.000315457	0.00309837	0.00168112
>LT4.5-24504	0.000791491	0.00320924	0.00419413	0.00485182	0.00346267	0.00463602	0.00118297	0.00284018	0.00291984
>LT4.3-01952	0.00163245	0.00403448	0.00376616	0.00367165	0.00441135	0.000986388	0.000709779	0.00516396	0.00327376
>LT4.4-12834	0.000989364	0.00339263	0.00718993	0.00183582	0.00132815	0.00937068	0.000788644	0.00387297	0.00123872
>LT4.2-01452	0.00212713	0.00366771	0.00359497	0.00209809	0.00128071	0.00818702	0.00055205	0.0111025	0.00115024
>LT4.9-00242	0.000445214	0.000916926	0.00196867	0.00340939	0.00607153	0.000986388	0.00118297	0.00490576	0.00513184
>LT4.8-00765	0	0	0	0.000524521	0.000237169	0	0.00102524	0.0180738	0.0199965
>LT4.5-42936	0.000247341	0.001192	0.00196867	0.00354052	0.00507542	0.0012823	0.000946372	0.00800413	0.00513184
>LT4.9-01465	0	0	0	0.0056386	0.000853809	9.86388e-05	0.000157729	0.0103279	0.0144222
>LT4.5-00525	0.00123671	0.00421786	0.00273902	0.00203252	0.00431648	0.00246597	0.000630915	0.00284018	0.00362768
>LT4.4-01287	0	0	0	0.0163257	0	9.86388e-05	0.000867508	0.0111025	0.000530879
>LT4.4-08501	0.000395746	0.0024757	0.00256783	0.00236035	0.00583436	0.000887749	0.000788644	0.00800413	0.0030968
>LT4.9-02204	0.000247341	0.00137539	0.00119832	0.00550747	0.00554976	0.00118367	0.000394322	0.00129099	0.00433552
>LT4.4-17012	0.000395746	0.00412617	0.00171189	0.00196696	0.00450621	0.00325508	0.0011041	0.000258198	0.00433552
>LT4.8-00870	0.000494682	0.00192555	0.00231105	0.00314713	0.00388957	0.00167686	0.00126183	0.00697134	0.00380464
>LT4.4-25028	0.0021766	0.00238401	0.00316699	0.0028193	0.0027986	0.00187414	0.000788644	0.00154919	0.00415856
>LT4.5-04997	0.000148405	0.000275078	0.00368056	0.00170469	0.00654587	0	0.00134069	0.00103279	0.00433552
>LT4.5-02961	0.000395746	0.00229232	0.00145511	0.00249148	0.00517029	0.00207141	0.000709779	0.00129099	0.004424
>LT4.4-00571	0.00103883	0.00137539	0.00556364	0.00517965	0.00203965	0.00138094	0.000473186	0.00232378	0.0017696
>LT4.5-05504	0.000989364	0.00852742	0.0046221	0.00111461	0.00109098	0.00522786	0.000315457	0.000516396	0.000530879
>LT4.6-06883	0	0	0	6.55652e-05	9.48677e-05	0.0263366	0	0	8.84799e-05
>LT4.9-24078	4.94682e-05	0	0.00128392	0.00255704	0.00678304	9.86388e-05	0.000236593	0.00154919	0.00539727
>LT4.7-14604	0	0	8.55945e-05	0	4.74338e-05	9.86388e-05	0.0145899	0.000516396	0.00619359
>LT4.1-01003	0.00850853	0.000183385	0.000171189	0.00445843	0.000474338	9.86388e-05	0	0.000516396	8.84799e-05
>LT4.1-01429	0.0114272	0.000641849	0	0.000524521	0.000237169	0.000394555	7.88644e-05	0	0.00017696
>LT4.1-01943	0.00845907	0.0024757	0	0.00203252	0.000806375	9.86388e-05	0	0	0.00026544
>LT4.6-01131	0.000494682	0.00357601	0.00231105	0.00236035	0.0027986	0.00424147	0.000630915	0.00232378	0.00168112
>LT4.4-00231	0.000395746	0.00330094	0.00273902	0.00170469	0.00284603	0.00295916	0.000394322	0.00619675	0.00230048
>LT4.5-52268	0.00113777	0.00302586	0.00256783	0.00144243	0.00393701	0.00256461	7.88644e-05	0.00129099	0.00150416
>LT4.2-11910	0.000197873	0.00137539	0.00239664	0.00203252	0.00403188	0.000493194	0.000394322	0.00722954	0.00238896
>LT4.5-16963	0.00084096	0.001192	0.00213986	0.00288487	0.00265629	0.00147958	0.000946372	0.00232378	0.0030968
>LT4.5-08251	0.00247341	0.00100862	0.00522126	0.00288487	0.00203965	0.000591833	0.000394322	0.000258198	0.00035392
>LT4.6-00843	0	0.00256739	0.000171189	0.000721217	0.000569206	0.0150917	0.000157729	0.00154919	0.000884799
>LT4.9-00779	0.000346278	0.00146708	0.00205427	0.00163913	0.00203965	0.00286052	0.000867508	0.00800413	0.0026544
>LT4.3-16264	0.00128617	0.00192555	0.00650518	0.00268817	0.000569206	0.00295916	7.88644e-05	0.000516396	8.84799e-05
>LT4.5-04106	0	0.000916926	0.000599161	0.000983478	0.0033678	0.00493194	0.000946372	0.000774593	0.0035392
>LT4.9-04963	0.000296809	0.00238401	0.00231105	0.00177026	0.00232426	0.003551	0.000394322	0.00154919	0.00194656
>LT4.1-13187	0.00568884	0.000916926	0.00119832	0.00236035	0.000901243	0.000493194	7.88644e-05	0	0.00017696
>LT4.5-14205	0.000148405	0.000825234	0.00128392	0.001508	0.00474338	0.000197278	0.000236593	0.00232378	0.00336224
>LT4.6-06575	0.0010883	0.00339263	0.00487888	0.00124574	0.00147045	0.00217005	7.88644e-05	0.00129099	0.00026544
>LT4.3-24355	9.89364e-05	0.000916926	0.00145511	0.0028193	0.00218196	0.00276189	0.000630915	0.00232378	0.00291984
>LT4.1-32530	0.00939896	0.000275078	0	0	0	0	0	0.000258198	0
>LT4.1-00891	0.00534257	0.00284247	8.55945e-05	0.00242591	9.48677e-05	0.000887749	0	0.00103279	0
>LT4.8-01407	9.89364e-05	0.000458463	0.0015407	0.00222922	0.00270373	0.000591833	0.000946372	0.00516396	0.00327376
>LT4.1-03649	0.00123671	0.00220062	0.00162629	0.001508	0.00184992	0.00157822	0.000788644	0.00438936	0.00159264
>LT4.4-01381	0.000296809	9.16926e-05	0.000342378	0.00609756	0.00147045	9.86388e-05	7.88644e-05	0.00593855	0.0026544
>LT4.9-03153	0.00232501	0.00183385	0.00222546	0.00222922	0.00194479	0.000493194	0.000236593	0.00154919	0.000530879
>LT4.5-02626	0.00173139	0.00155877	0.00265343	0.00190139	0.00241913	0.000493194	0.000709779	0.000774593	0.00026544
>LT4.4-04835	0.00222607	0.000641849	0.00188308	0.00314713	0.00166018	9.86388e-05	0.000236593	0.00464756	0.00026544
>LT4.1-04990	0.00791491	9.16926e-05	8.55945e-05	0.000786782	9.48677e-05	0	7.88644e-05	0	0.00017696
>LT4.4-00770	0.000247341	9.16926e-05	0.000941539	0.00203252	0.0036524	0.000197278	0.000788644	0.00154919	0.00300832
>LT4.4-01540	0.000395746	0.000916926	0.00213986	0.00203252	0.00298833	0.000887749	0.000394322	0.00206558	0.00150416
>LT4.4-00471	0.00588672	0.000458463	0.000599161	0.00170469	0.000284603	0.000295916	0	0.00180738	8.84799e-05
>LT4.7-09688	4.94682e-05	0	8.55945e-05	0	0	0	0.0106467	0	0.00318528
>LT4.8-07638	0	0	0	0.00177026	0.0027986	0	7.88644e-05	0.00516396	0.00557423
>LT4.7-09884	0	0	0	0.00013113	4.74338e-05	0	0.00276025	0	0.0114139
>LT4.3-03696	0.000395746	0.00100862	0.00077035	0.00190139	0.00289346	0.000887749	0.000315457	0	0.00318528
>LT4.1-08307	0.00692555	0	0.000171189	0.00104904	0.000189735	0	0	0.000774593	8.84799e-05
>LT4.9-14724	0.000395746	0.001192	0.000599161	0.00170469	0.00203965	0.00187414	0.000709779	0.000516396	0.00336224
>LT4.2-02847	9.89364e-05	0.00210893	0.0015407	0.000262261	0.00355754	0.00226869	0.000315457	0.000258198	0.00123872
>LT4.9-06176	0.00054415	0.000550156	0.00111273	0.00190139	0.00232426	0.00078911	0.00118297	0.00309837	0.00185808
>LT4.2-01297	0.000791491	0.0024757	0.00213986	0.00137687	0.00237169	0.0012823	0.000157729	0.00129099	0.0004424
>LT4.1-03415	0.00192926	0.000366771	0.00282462	0.00170469	0.00232426	0	0.000236593	0.000774593	0.0004424
>LT4.3-03701	0.000197873	0.000733541	0.00111273	0.00144243	0.00213452	0.00078911	0.000473186	0.00180738	0.00424704
>LT4.7-00763	0.00113777	0.00146708	0.00325259	0.00137687	0.00123328	0.000887749	0.00055205	0.00361477	0.000530879
>LT4.5-02913	0.000148405	0.0012837	0.00111273	0.001508	0.00203965	0.00167686	0.000788644	0.000774593	0.00256592
>LT4.9-03140	0.00351224	0.000366771	0.000684756	0.00216365	0.00123328	9.86388e-05	7.88644e-05	0.000516396	0.00026544
>LT4.5-11462	0.000593619	0.00110031	0.00205427	0.00229478	0.00132815	0.000690471	0.000473186	0.00103279	0.00123872
>LT4.1-02144	0.00494682	0.000275078	0	0.00183582	0.000284603	0	0	0.000258198	0.00026544
>LT4.9-00388	0	0	0	0.00124574	0.00147045	0	7.88644e-05	0.00154919	0.00716687
>LT4.5-02136	0.000890428	0.000550156	0.00273902	0.00144243	0.00275116	0	0	0	0.00017696
>LT4.5-40502	0.00123671	0.000275078	0.00470769	0.00118017	0.00147045	9.86388e-05	0.000157729	0	0.00017696
>LT4.4-04521	0.000247341	0.000641849	0.00111273	0.00177026	0.00189735	0.000986388	0.000473186	0.00103279	0.002212
>LT4.9-05362	0.000346278	0.000550156	0.0015407	0.000983478	0.00284603	0.000295916	0.000709779	0.00180738	0.00106176
>LT4.2-04183	0.0010883	0.00155877	0.00205427	0.00144243	0.000901243	0.000394555	0.000315457	0.00154919	0.00123872
>LT4.5-10529	0.00128617	0.00165047	0.00179748	0.00177026	0.00113841	0.00108503	0.000236593	0	0.00017696
>LT4.1-06275	0.00351224	0	0.00145511	0.00118017	0.00061664	0.000197278	0.000236593	0.000258198	0.000530879
>LT4.6-01779	0.000148405	0.000733541	0.000855945	0.00137687	0.00128071	0.00315644	0.000315457	0.00154919	0.00168112
>LT4.4-00030	0.000890428	0.00110031	0.0015407	0.00124574	0.00241913	0.000295916	0.000236593	0.00103279	0.00017696
>LT4.5-11593	4.94682e-05	0.0024757	0.00196867	0.00118017	0.000948677	0.0030578	0.000315457	0.00103279	0.00017696
>LT4.6-01098	0	0.000183385	0	0	0	0.0125271	0	0	0
>LT4.3-05174	0.000494682	0.00201724	0.00282462	0.000655652	0.00137558	0.00138094	0.000157729	0.00206558	8.84799e-05
>LT4.4-00878	0.000346278	0.000366771	0.00179748	0.00229478	0.00137558	0.00108503	0.000315457	0.000516396	0.0013272
>LT4.1-01441	0.000791491	0.00137539	0.00145511	0.000917912	0.00180249	0.00138094	0.000394322	0	0.000707839
>LT4.3-11192	0.000643087	0.000275078	0.00188308	0.00104904	0.0033678	0.000197278	0	0	0
>LT4.4-04992	0.000939896	0.000733541	0.000513567	0.000721217	0.00175505	0.000591833	0.000394322	0.00103279	0.00274288
>LT4.3-06197	0.00227554	0.000183385	0.00162629	0.000983478	0.00104354	9.86388e-05	0.000315457	0.00103279	0.00115024
>LT4.6-04827	0.000395746	0.00201724	0.00128392	0.000524521	0.000853809	0.00414283	0.000394322	0.000258198	0.00035392
>LT4.6-22908	0.000247341	0.00201724	0.00077035	0.000393391	0.00180249	0.00246597	0.000394322	0.000258198	0.000884799
>LT4.1-02789	0.00400693	0	0.000171189	0.00177026	0.000426904	0	0	0.000516396	0
>LT4.1-08779	0.00563938	9.16926e-05	0.000171189	0.00013113	0	0	0	0.000258198	8.84799e-05
>LT4.5-07195	0.00054415	0.000733541	0.00231105	0.00196696	0.000474338	0.000394555	0.000315457	0.00180738	0.00168112
>LT4.4-04086	0.00054415	0.000916926	0.00119832	0.00137687	0.000948677	0.00246597	0.000394322	0.00103279	0.000884799
>LT4.3-05850	0.00380905	9.16926e-05	0.00282462	0.00013113	0.000189735	0	0	0.000516396	0
>LT4.5-03473	0.000346278	0.0012837	0.000599161	0.00137687	0.00142301	0.00078911	0.000630915	0.000258198	0.00194656
>LT4.5-21361	0.000148405	0.00110031	0.00333818	0.00111461	0.00128071	0.000493194	7.88644e-05	0.000774593	0.000796319
>LT4.4-01080	9.89364e-05	0.00137539	0.000599161	0.00111461	0.00194479	0.00078911	0.000236593	0.00103279	0.00159264
>LT4.4-00608	0.000890428	0.00275078	0.000684756	0.000524521	0.000711507	0.00147958	0.000315457	0.000516396	0.00123872
>LT4.1-08261	0.00445214	0.000641849	8.55945e-05	0.000786782	9.48677e-05	9.86388e-05	0	0	8.84799e-05
>LT4.5-20716	0.00103883	0.00146708	0.0015407	0.000458956	0.00184992	0.00078911	7.88644e-05	0	0.00026544
>LT4.8-01763	0.000346278	0.00137539	0.0015407	0.000655652	0.00156532	0.000986388	7.88644e-05	0.00180738	0.000973279
>LT4.4-17881	0.00212713	9.16926e-05	0.00136951	0.0013113	0.00104354	0	7.88644e-05	0.00154919	0.00017696
>LT4.4-20329	0	0	8.55945e-05	0.00557304	0	0	0.000236593	0.00568035	0
>LT4.3-06361	4.94682e-05	0.000458463	0.000599161	0.00163913	0.00184992	0.000591833	0.000157729	0.00154919	0.00159264
>LT4.3-01530	0.000148405	0.00192555	0.00119832	0.00111461	0.00142301	0.000591833	0.000236593	0.00154919	0.000530879
>LT4.5-03678	0.000445214	0.000641849	0.00145511	0.00196696	0.00142301	0.000690471	0.000157729	0.000774593	8.84799e-05
>LT4.3-22468	0.000890428	0.000733541	0.00256783	0.000524521	0.00161275	0.000394555	0.000157729	0.000516396	0
>LT4.5-26134	0.000395746	0.00110031	0.00128392	0.000983478	0.00166018	0.000394555	0.000236593	0.00129099	0.000796319
>LT4.5-00283	0.000593619	0.000733541	0.00162629	0.000852347	0.00151788	0.00138094	0.000157729	0	0.00026544
>LT4.8-01295	0.000247341	0.000733541	0.00128392	0.000983478	0.000237169	0.00167686	7.88644e-05	0.00645494	0.00106176
>LT4.1-06896	0.00153351	0.000275078	0.00205427	0.00157356	0.000569206	9.86388e-05	7.88644e-05	0.00103279	8.84799e-05
>LT4.9-10669	4.94682e-05	0.000916926	0.00102713	0.000327826	0.00241913	0.000591833	7.88644e-05	0	0.00123872
>LT4.4-01537	0.000395746	0.00110031	0.000684756	0.000655652	0.00142301	0.000591833	0.000236593	0.000258198	0.00194656
>LT4.1-01859	0.0043532	0.000183385	8.55945e-05	0.000393391	4.74338e-05	9.86388e-05	0	0	8.84799e-05
>LT4.1-03669	0.000494682	0.000183385	0.00179748	0.00104904	0.00123328	0	0.000236593	0.000516396	0.00141568
>LT4.3-30377	0.000148405	0.000366771	0.00077035	0.00118017	0.00203965	0.000394555	7.88644e-05	0.00103279	0.000884799
>LT4.2-05293	0.00084096	0.00165047	0.000427972	0.0013113	0.00142301	0	0	0.000774593	0.00017696
>LT4.4-00752	0.00192926	0.000825234	0.000684756	0.00190139	0.000284603	9.86388e-05	7.88644e-05	0.000258198	0
>LT4.1-02088	0.00163245	0	0.000599161	0.000327826	0.00227682	0	0	0	8.84799e-05
>LT4.2-01408	0.000296809	0.00559325	0.000599161	0	0.000426904	0.00078911	7.88644e-05	0	0
>LT4.1-04444	0.000247341	0.000550156	0.000513567	0.00190139	0.000521772	0.00197278	0.000157729	0.00129099	0.000707839
>LT4.5-19926	0.00118724	0	0.00136951	0.00163913	0.000758941	0	0.000157729	0.000516396	0.000619359
>LT4.3-05019	4.94682e-05	0.00110031	0.00119832	0.000655652	0.00109098	0.00138094	0.000157729	0.00258198	0.0004424
>LT4.4-00945	0.000296809	9.16926e-05	0.00077035	0.001508	0.00137558	9.86388e-05	0.000157729	0	0.0017696
>LT4.4-10292	4.94682e-05	0.00110031	0.000855945	0.00104904	0.00118585	0.00187414	0.000394322	0.000516396	8.84799e-05
>LT4.9-01655	0	0	8.55945e-05	0	0	0	0.00323344	0	0.00433552
>LT4.9-20395	0.000692555	0.000366771	0.00162629	0.00118017	0.00061664	0.000493194	0.000630915	0.000258198	0.000796319
>LT4.6-00761	0.000247341	0.000825234	0.000171189	0.00118017	0.000426904	0.00266325	0.000157729	0.00180738	0.000973279
>LT4.5-02702	0.000395746	0.000733541	0.00102713	0.00124574	0.000379471	0.00138094	0.000157729	0.00154919	0.00115024
>LT4.2-12423	0.000296809	0.000641849	0.000941539	0.000721217	0.000758941	0.00147958	0.000236593	0.00180738	0.00123872
>LT4.1-07249	0.00128617	0.00137539	0.000941539	0.000393391	0.000142301	0.00236733	0	0.000258198	0.00035392
>LT4.1-08482	0.00346278	0	8.55945e-05	0.000393391	0.000474338	9.86388e-05	0	0.000258198	0
>LT4.8-08277	0.000296809	0.000550156	0.000855945	0.00190139	0.00061664	0.00078911	7.88644e-05	0.00180738	0.000707839
>LT4.6-09560	0.000395746	0.000641849	0.00162629	0.000393391	0.00170762	0.000591833	0.000315457	0	8.84799e-05
>LT4.4-05910	0.000890428	0.00137539	0.000684756	0.00137687	0.00099611	9.86388e-05	7.88644e-05	0	8.84799e-05
>LT4.5-05955	0.000494682	0.00192555	0.000684756	0.000983478	0.000901243	0.000887749	0	0.000258198	0.00026544
>LT4.6-05371	9.89364e-05	0.00155877	0.000599161	0.000590087	0.00142301	0.00147958	0.000236593	0	8.84799e-05
>LT4.1-35298	0.00281969	9.16926e-05	0	0.0013113	0.000237169	0	0	0.000258198	0
>LT4.9-01895	0.000148405	0.000550156	0.000513567	0.000721217	0.00123328	0.000591833	0.000236593	0.00154919	0.00141568
>LT4.6-02235	0.00113777	0.00100862	0.000342378	0.000655652	0.000426904	0.00147958	0.000236593	0.000516396	0.0004424
>LT4.6-15205	0.000445214	0.000550156	0.00102713	0.000524521	0.000664074	0.00138094	0.000236593	0.000516396	0.00115024
>LT4.2-00802	0.00351224	0.000366771	0	0.00013113	9.48677e-05	9.86388e-05	0	0	0
>LT4.6-00476	0.000197873	0.000916926	0.000855945	0.00104904	0.000332037	0.00236733	7.88644e-05	0.00129099	0.00026544
>LT4.3-04125	0.00247341	0.000458463	0.000256783	0.000721217	0.000237169	9.86388e-05	7.88644e-05	0.000516396	0
>LT4.1-25435	0.000346278	0.000825234	0.000427972	0.000786782	0.000853809	0.000887749	0.000157729	0.00180738	0.000707839
>LT4.2-00610	0.000742023	0.000458463	0.000599161	0.000458956	0.00137558	0.000197278	0	0.000258198	0.000973279
>LT4.1-16509	0.00281969	0	0.000171189	0.000262261	0.000664074	0	0	0	0
>LT4.5-29939	0.000197873	0.000825234	0.000427972	0.000852347	0.00113841	0.00078911	0	0.000516396	0.000973279
>LT4.1-09013	0.00212713	0.00100862	0.00128392	0.00013113	0.000142301	0	0	0	0
>LT4.8-08994	0	0	0	0.00399948	0	0	0.000236593	0.00258198	0
>LT4.1-07509	0.00296809	9.16926e-05	0	0.000721217	4.74338e-05	0	7.88644e-05	0	0
>LT4.4-01197	0.00232501	9.16926e-05	0	0.00111461	0.000284603	9.86388e-05	0	0.000258198	0
>LT4.2-22708	0.000593619	0.00110031	0.000941539	0.00013113	0.00142301	0	0	0	0.000530879
>LT4.1-31446	0.00296809	0	8.55945e-05	0.000590087	0	0	0	0	8.84799e-05
>LT4.3-01911	0.00113777	0.000825234	0.000599161	0.000721217	0.000664074	0.000295916	7.88644e-05	0.000774593	0
>LT4.5-46529	0.000692555	0.000458463	0.00102713	0.000524521	0.00137558	0	0	0.000516396	0
>LT4.4-02666	0.000643087	0.00100862	0.000684756	0.000983478	0.000758941	0.000493194	0	0	0.00017696
>LT4.6-01635	0.000197873	0.000550156	0.00111273	0.000393391	0.000189735	0.00286052	0.000236593	0.00129099	0
>LT4.5-04779	9.89364e-05	0.00100862	0.000342378	0.000655652	0.00099611	0.000986388	0.000157729	0.000258198	0.000796319
>LT4.4-15051	0.000148405	0.000641849	0.000171189	0.000983478	0.000711507	0.00078911	0.000315457	0.000258198	0.0013272
>LT4.1-01404	9.89364e-05	0.000275078	0.000855945	0.0013113	0.00061664	0.00078911	7.88644e-05	0.000258198	0.00106176
>LT4.9-28223	9.89364e-05	0.000183385	0.000427972	0.000590087	0.00113841	9.86388e-05	0.000236593	0.00232378	0.0013272
>LT4.4-01642	0.000247341	0.000641849	0.000855945	0.000458956	0.00118585	0.000591833	0.000236593	0.000258198	0.000530879
>LT4.5-03245	0.00054415	0.000641849	0.00077035	0.000590087	0.000569206	0.000394555	0.000394322	0.00154919	0.000619359
>LT4.1-38328	0.00262182	9.16926e-05	8.55945e-05	0.000655652	0.000189735	0	0	0.000258198	0
>LT4.1-04012	0.00277022	0.000733541	0.000171189	0	4.74338e-05	0.000197278	0	0	0
>LT4.4-06543	0	9.16926e-05	0	0.00360608	0	0	0	0.00309837	8.84799e-05
>LT4.1-21308	0.000643087	0.000733541	0.000427972	0.000393391	0.00061664	0.00157822	7.88644e-05	0.000774593	0.00035392
>LT4.2-05105	0	0.00284247	0.00222546	6.55652e-05	0.000142301	9.86388e-05	7.88644e-05	0.000774593	0.00017696
>LT4.1-10675	0.00187979	0.000275078	8.55945e-05	0.0013113	0.000189735	9.86388e-05	0	0.000258198	0
>LT4.5-29428	0.000494682	0.000550156	0.00171189	0.000524521	0.000284603	0.00118367	0.000157729	0.000774593	8.84799e-05
>LT4.1-02576	0.00148405	9.16926e-05	0.000342378	0.000458956	0.000758941	9.86388e-05	0	0	0.000707839
>LT4.1-01621	0.00267128	0.000183385	8.55945e-05	0.000393391	4.74338e-05	0	0	0.000516396	8.84799e-05
>LT4.2-11147	0.00123671	0.0012837	0.000427972	6.55652e-05	0.000664074	0	0.000236593	0	0.0004424
>LT4.3-12662	4.94682e-05	9.16926e-05	0.000684756	0.000458956	0.000521772	0.000295916	7.88644e-05	0.00593855	0.000973279
>LT4.5-07610	9.89364e-05	0	0.000171189	0.000524521	0.00151788	0.000197278	0.000315457	0.00103279	0.00106176
>LT4.1-01298	0.00178086	0.000183385	8.55945e-05	0.000917912	0.000426904	0	7.88644e-05	0.000258198	0.00017696
>LT4.6-01787	0.000148405	0.000183385	0.000684756	0.000655652	0.000284603	0.00266325	7.88644e-05	0.000774593	0.000530879
>LT4.2-00923	9.89364e-05	0.000550156	0.00145511	0.000196696	0.00113841	0.00078911	0.000236593	0.000258198	8.84799e-05
>LT4.9-21563	4.94682e-05	0.000550156	0.000599161	0.000786782	0.000806375	0.000493194	7.88644e-05	0.00103279	0.00106176
>LT4.2-01098	0	0.000275078	0.000342378	0.000655652	0.00156532	0.000295916	7.88644e-05	0.000258198	0.000884799
>LT4.3-09626	0.00173139	0.0012837	0.00111273	0	0.000142301	0	0	0	0
>LT4.4-04321	0.000197873	0.000641849	0.00077035	0.000458956	0.000711507	0.000197278	0.000157729	0.00335657	0.0004424
>LT4.1-05783	0.00267128	0.000183385	0	0.000524521	0	0	0	0	0
>LT4.6-19457	0.000395746	0.000183385	0.000684756	0.000524521	0.000521772	0.0017755	7.88644e-05	0.000258198	0.000619359
>LT4.2-00829	0.000296809	0.000366771	0.00102713	0.000590087	0.000664074	0	0.000473186	0	0.00106176
>LT4.5-01968	4.94682e-05	0.000641849	0.000342378	0.00111461	0.00061664	0.000986388	0.000315457	0.00103279	0.00017696
>LT4.9-01275	9.89364e-05	0.000550156	0.000342378	0.000393391	0.000806375	0.000591833	0.000157729	0.000516396	0.00150416
>LT4.6-21382	9.89364e-05	0.000733541	0.00136951	0.000393391	0.00099611	0.000394555	0.000157729	0	0.00026544
>LT4.6-12055	0.000247341	0.000825234	0.000513567	0.000590087	0.000379471	0.0012823	0.000394322	0.000516396	0.00035392
>LT4.2-09953	4.94682e-05	0.000641849	0.000513567	0.000852347	0.000474338	0.0012823	7.88644e-05	0.00129099	0.0004424
>LT4.4-03391	0.000296809	0.000275078	0.000684756	0.00118017	0.000474338	0.000493194	0.000157729	0.000516396	0.000619359
>LT4.6-00425	0.00054415	0.000275078	0.00119832	0.000786782	0.000474338	0.000493194	7.88644e-05	0.000258198	0.00035392
>LT4.3-02474	0.000593619	0.000183385	0.00136951	0.000590087	0.000901243	0	7.88644e-05	0	0.00017696
>LT4.4-25329	0	9.16926e-05	0.000256783	0.000524521	0.00175505	9.86388e-05	7.88644e-05	0.000516396	0.000707839
>LT4.3-00128	0.000197873	0	0.000599161	0.000917912	0.00061664	9.86388e-05	0.000315457	0.000516396	0.0013272
>LT4.1-00652	0.00153351	0	0.000171189	0.0013113	0.000237169	9.86388e-05	0	0.000258198	0
>LT4.5-16999	0.000296809	9.16926e-05	0.00179748	0.000590087	0.000332037	9.86388e-05	0.000236593	0.00103279	0.000707839
>LT4.4-03185	0.00054415	0.000550156	0.000599161	0.00118017	0.000664074	9.86388e-05	7.88644e-05	0	8.84799e-05
>LT4.4-01454	0.00187979	0	0	0.000852347	0.000189735	9.86388e-05	0	0.000258198	0.00017696
>LT4.1-10282	0.00054415	0.000366771	0.000684756	0.000721217	0.000806375	0	0.000315457	0.000516396	0.00017696
>LT4.9-12613	9.89364e-05	0.000275078	0.000427972	0.000524521	0.00123328	9.86388e-05	7.88644e-05	0.00103279	0.000707839
>LT4.1-03926	0.00277022	0	0	6.55652e-05	0	0	0	0	0
>LT4.3-03811	0.000593619	0.000183385	0.00162629	0.000786782	0.000332037	0.000295916	0	0	0.00017696
>LT4.1-04823	0.00252288	9.16926e-05	0	0.000262261	0	0	0	0.000258198	0
>LT4.4-13446	0.00212713	0	0	0.000655652	9.48677e-05	0	0	0.000258198	8.84799e-05
>LT4.2-03290	0.000395746	0.000458463	0.000684756	0.000262261	0.00061664	0.00078911	0.000236593	0.000516396	0.000530879
>LT4.9-01604	0	0	0	0	4.74338e-05	0	0.000630915	0	0.00424704
>LT4.5-11649	0.00084096	0	0.000256783	0.000590087	0.000758941	0	7.88644e-05	0.000516396	0.000707839
>LT4.1-06851	0.000692555	9.16926e-05	0.00171189	0.000590087	0.000426904	0	7.88644e-05	0	0.00017696
>LT4.4-19420	0.000247341	0.000550156	0.000684756	0.000393391	0.000521772	0.000986388	0.000157729	0.000516396	0.000530879
>LT4.3-02173	0.000296809	0.000916926	0.00136951	0.000393391	0.000521772	0.000394555	7.88644e-05	0	8.84799e-05
>LT4.4-06852	4.94682e-05	9.16926e-05	8.55945e-05	0.000655652	0.00118585	0	0	0.000258198	0.00141568
>LT4.1-20505	0.00197873	0.000183385	0.000171189	0.000393391	0.000142301	9.86388e-05	7.88644e-05	0	0
>LT4.5-17742	0.000197873	0.000550156	0.000513567	0.000196696	0.00123328	0.000394555	0.000157729	0	0.00035392
>LT4.2-01107	0.000346278	0.000366771	0.000855945	0.000721217	0.000142301	0.00138094	0	0.00129099	8.84799e-05
>LT4.9-04970	0.000148405	0.000183385	0.000941539	0.000196696	0.000901243	0.000197278	0.000236593	0.000516396	0.000884799
>LT4.9-00087	0.000494682	0.000458463	0.000513567	0.000590087	0.000332037	0.000493194	7.88644e-05	0.000258198	0.000973279
>LT4.4-16889	0.00252288	0	0	0.00013113	4.74338e-05	0	0	0	8.84799e-05
>LT4.3-15376	4.94682e-05	0.000458463	0.000855945	0.000721217	0.000426904	0.00078911	0.000236593	0.000258198	0.000619359
>LT4.5-11520	0.000197873	0.000550156	0.000342378	0.000393391	0.00118585	0.000197278	7.88644e-05	0.000258198	0.000530879
>LT4.6-23792	0.000296809	0.000641849	0.00171189	0.000196696	0.000189735	0.000986388	7.88644e-05	0.000516396	0.00017696
>LT4.3-14075	9.89364e-05	0.000733541	0.000342378	0.000196696	0.00109098	0.000493194	7.88644e-05	0	0.000796319
>LT4.5-08879	0.000148405	9.16926e-05	0.000599161	0.00124574	0.000426904	0.000591833	0.000236593	0.000774593	0.00026544
>LT4.1-16103	0.000890428	0.00137539	8.55945e-05	0.000590087	0.000237169	0.000493194	0	0	8.84799e-05
>LT4.1-04460	0.00118724	9.16926e-05	8.55945e-05	6.55652e-05	0.000948677	0	0	0	0.000530879
>LT4.1-07687	0.00163245	0.000458463	0	0.000721217	4.74338e-05	0	0	0.000258198	0.00017696
>LT4.5-17174	0	0.000183385	0.000684756	0.000262261	0.00099611	0.00078911	0	0.00129099	0.0004424
>LT4.4-01640	0.000197873	0.000458463	0.000941539	0.000786782	0.000379471	0.000295916	0	0.000516396	0.000619359
>LT4.3-02932	0.000296809	0.000275078	0.000427972	0.000786782	0.000379471	0.000591833	0.000236593	0.000258198	0.000707839
>LT4.1-41141	0.000989364	9.16926e-05	0.00119832	0.000721217	0.000189735	0	0	0.000516396	0
>LT4.9-01277	0.000445214	0.000458463	0.000513567	0.000262261	0.000806375	0.000690471	7.88644e-05	0.000258198	0.00017696
>LT4.9-09724	0.00173139	0.000458463	8.55945e-05	0.000458956	0.000142301	0	0	0	8.84799e-05
>LT4.5-05352	0.000939896	0	0.000171189	0.000721217	0.000474338	0	0	0.000774593	0.000619359
>LT4.5-61277	0.000742023	0.000458463	0.000427972	0.00013113	0.000948677	0	0	0.000258198	0.00035392
>LT4.1-15281	4.94682e-05	0.000366771	0.000855945	0.000524521	0.000853809	9.86388e-05	7.88644e-05	0.000516396	0.000619359
>LT4.2-24417	0.000148405	0.00330094	0.000513567	0	0.000237169	0.000197278	0	0	0
>LT4.1-39459	0.00237447	0.000183385	0	0	0	9.86388e-05	0	0	0
>LT4.3-03063	0.000346278	0.000825234	0.000513567	0.000786782	0.000521772	9.86388e-05	0	0.00129099	0
>LT4.5-03259	4.94682e-05	0.000275078	0.000256783	0.000524521	0.000379471	0.000887749	0.000315457	0.000258198	0.00123872
>LT4.1-01062	0.00054415	0.000183385	0.00162629	0.000327826	0.000521772	9.86388e-05	0.000157729	0	0
>LT4.1-21163	0.0021766	0	0	0.00013113	0.000189735	0	0	0.000258198	0
>LT4.8-08503	0.000148405	0.000275078	0.000171189	0.000786782	0.000569206	0.000690471	0.000315457	0.000774593	0.0004424
>LT4.3-09344	4.94682e-05	0.000275078	0.00171189	0.000721217	0.000426904	0.000197278	0	0.00129099	0
>LT4.4-17183	0.000148405	0.000550156	0.000513567	0.000393391	0.000332037	0.00118367	0.000315457	0	0.000619359
>LT4.1-12237	0.00242394	0	0	0	0	9.86388e-05	0	0	8.84799e-05
>LT4.1-01211	0.00222607	9.16926e-05	8.55945e-05	0.000196696	0	9.86388e-05	0	0	0
>LT4.5-51996	0	0.000550156	0.000171189	0.000196696	0.00118585	0.000493194	7.88644e-05	0.00103279	0.0004424
>LT4.5-39942	0.000494682	0.000183385	0.0015407	0.000524521	0.000379471	0	7.88644e-05	0.000516396	8.84799e-05
>LT4.5-25358	9.89364e-05	0	0.000256783	0.000655652	0.00099611	0.000690471	0.000236593	0	0.00035392
>LT4.3-05414	0.000791491	0.000825234	0.000855945	0.000524521	0.000189735	0	0	0.000258198	0.00017696
>LT4.9-06165	0.000148405	0.000916926	0.000342378	0.000393391	9.48677e-05	0.00167686	0	0.000774593	0.0004424
>LT4.1-18793	0.00242394	0	0	0	4.74338e-05	0	0	0	0
>LT4.3-05003	9.89364e-05	0.000916926	0.00102713	0.000262261	0.000758941	9.86388e-05	0.000157729	0	0.00017696
>LT4.6-05939	0.000148405	9.16926e-05	0.000342378	0.000655652	0.00099611	0.000295916	7.88644e-05	0.000258198	0.0004424
>LT4.6-05942	0.000148405	0.000366771	0.00111273	0.000655652	0.000189735	0.000887749	7.88644e-05	0.000516396	0.00026544
>LT4.9-16099	0.000593619	0.00165047	0.00077035	0.00013113	0.000237169	9.86388e-05	0	0.000258198	8.84799e-05
>LT4.1-26351	0.000494682	0.000550156	0.000513567	0.000590087	0.000474338	9.86388e-05	7.88644e-05	0.00129099	8.84799e-05
>LT4.2-16580	0.000247341	0.000641849	0.00128392	0.000327826	0.000379471	0.000295916	7.88644e-05	0	0.00035392
>LT4.5-00564	9.89364e-05	0.000275078	0.000427972	0.000393391	0.00128071	9.86388e-05	0.000157729	0	0.00017696
>LT4.4-01096	4.94682e-05	0.000275078	0.000256783	0.000721217	0.000806375	0.000295916	7.88644e-05	0.000516396	0.000619359
>LT4.5-29892	0.000197873	0	0.000513567	0.000393391	0.00061664	0.000295916	0.000157729	0.000516396	0.00106176
>LT4.8-00804	9.89364e-05	0.000275078	0.000684756	0.000327826	0.00109098	0.000197278	7.88644e-05	0.000258198	0.00026544
>LT4.3-03038	0.000296809	0.000916926	0.000256783	0.000262261	0.000853809	9.86388e-05	0.000157729	0	0.00035392
>LT4.4-07885	0	0	0.00196867	0.000786782	0.000474338	0	7.88644e-05	0.000258198	0
>LT4.2-08217	0.000494682	0.000458463	0.00136951	0.000590087	0.000189735	9.86388e-05	0	0	0.00017696
>LT4.1-03463	0.000346278	0.000275078	0.000256783	0.000721217	0.000569206	0	0.000157729	0.000774593	0.000530879
>LT4.1-13467	0.000247341	0.000458463	0.000684756	0.000458956	0.000569206	0.000394555	0.000315457	0	0.00017696
>LT4.6-17488	4.94682e-05	0.000641849	0.000342378	0.000590087	0.000189735	0.0012823	7.88644e-05	0.000516396	0.000530879
>LT4.6-01307	0.000197873	0.000550156	0.000855945	0.000327826	0.00061664	0.00078911	0	0	8.84799e-05
>LT4.5-08562	0.000445214	0.000550156	0.000342378	0.000393391	0.000284603	0.00118367	7.88644e-05	0	0.00017696
>LT4.4-12312	0.00113777	9.16926e-05	0.000427972	0.000655652	0.000284603	0	0	0	8.84799e-05
>LT4.1-13036	0.000247341	0.000366771	0.000256783	0.000458956	0.000426904	0.000197278	7.88644e-05	0.00129099	0.000884799
>LT4.4-00119	0.00123671	9.16926e-05	0.000342378	0.000852347	0.000142301	0	0	0	0
>LT4.1-14476	0.00197873	0.000275078	0	0.000196696	0	0	0	0	0
>LT4.3-00731	0.000445214	0.000366771	0.000342378	0.000327826	4.74338e-05	0.00187414	0	0.000774593	8.84799e-05
>LT4.9-16638	4.94682e-05	0.000275078	0.000427972	0.000917912	0.000379471	0.000394555	0.000157729	0.000516396	0.000619359
>LT4.4-00952	0	0	0	0.000852347	0.000332037	0	0.000315457	0.00103279	0.00150416
>LT4.6-01227	9.89364e-05	0.000366771	0.000513567	0.000458956	0.000189735	0.00147958	7.88644e-05	0.000516396	0.00035392
>LT4.1-09228	0.00148405	0	0.000427972	0.000524521	9.48677e-05	0	0	0	0
>LT4.2-07447	0.000197873	0.0012837	0.000256783	0.00013113	0.000664074	0.00078911	0	0	0
>LT4.6-05114	0.000346278	0.000458463	0.000599161	0.000524521	0.000189735	0.000887749	0	0.000258198	0.00035392
>LT4.6-01091	0	0.000641849	0.000513567	0.000590087	9.48677e-05	0.0017755	0	0	0.00017696
>LT4.3-10634	0.000395746	0.00137539	0.000171189	0.000327826	0.000189735	0.00078911	0	0.000516396	0
>LT4.4-07863	0.000148405	0.000183385	0.000684756	0.000393391	0.000758941	0.000295916	0.000236593	0	0.00026544
>LT4.1-06875	4.94682e-05	0.000366771	0.000513567	0.000590087	0.000569206	0.000197278	7.88644e-05	0	0.000796319
>LT4.5-06316	0.000395746	0.000275078	0.000513567	0.000196696	0.000853809	0.000197278	7.88644e-05	0	0.00026544
>LT4.4-03880	0.000445214	0.000458463	0.000941539	0.000458956	0.000379471	0	7.88644e-05	0.000516396	0
>LT4.5-04226	4.94682e-05	0	0.000256783	0.000524521	0.00128071	0	7.88644e-05	0	0.00026544
>LT4.2-00931	4.94682e-05	0.000366771	0.000256783	0.000262261	0.00061664	0.000690471	0.000236593	0.000516396	0.000530879
>LT4.5-22490	9.89364e-05	0.000183385	0.000684756	0.000458956	0.00061664	0.000197278	0.000157729	0.000516396	0.0004424
>LT4.2-00140	9.89364e-05	0.000916926	0.000342378	0.000196696	9.48677e-05	0.00207141	0	0	8.84799e-05
>LT4.2-12306	0.000346278	0.00110031	0.00077035	0.000327826	9.48677e-05	0.000295916	0	0.000516396	0.00026544
>LT4.2-21946	0.000346278	0.000458463	0.000513567	0.000590087	0.000379471	0.000493194	7.88644e-05	0	0.00017696
>LT4.6-09178	4.94682e-05	0.000275078	0.000427972	0.000393391	0.000332037	0.0012823	0.000157729	0.00129099	0
>LT4.7-14665	0	0	0	0	0	9.86388e-05	0.00323344	0	0
>LT4.2-01733	0.000296809	0.000641849	0.00119832	0.000524521	9.48677e-05	0	0	0.000774593	0.00017696
>LT4.1-12819	0.000247341	0.000275078	0.00077035	0.000393391	0.000569206	0.000295916	0	0	0.00035392
>LT4.1-12245	0.00168192	0.000183385	0	0.000262261	4.74338e-05	0	0	0	8.84799e-05
>LT4.5-15324	4.94682e-05	0.000641849	0.000171189	0.000196696	0.000758941	0.000394555	0.000157729	0.000516396	0.0004424
>LT4.3-25500	0.000346278	0	0.00145511	0.000262261	0.000664074	0	0	0	0
>LT4.5-08277	9.89364e-05	0.000275078	0.00077035	0.000327826	0.000521772	0	0.000236593	0.000516396	0.000619359
>LT4.2-12311	0.000197873	0.000733541	0.000256783	0.000721217	0.000426904	0.000197278	0.000236593	0.000516396	0
>LT4.5-17160	0.000247341	0.000275078	0.000599161	0.000196696	0.000284603	0	0.000157729	0.00129099	0.000884799
>LT4.1-18065	0.0020282	0	0	0	0	0	0	0	0
>LT4.5-47612	0.000148405	0.000275078	0.000427972	0.000393391	0.000711507	9.86388e-05	0	0.00103279	0.00035392
>LT4.5-02601	0	0	0	0.000393391	0.00161275	0	0	0.000258198	0
>LT4.6-05858	0.000197873	0.000275078	0.000256783	0.000262261	0.000189735	0.00187414	0	0.000258198	0.00026544
>LT4.5-03091	9.89364e-05	0.000183385	0.000855945	0.000196696	0.000711507	0.000493194	7.88644e-05	0.000258198	0.00017696
>LT4.1-15404	0.00197873	0	0	6.55652e-05	0	0	0	0	0
>LT4.4-06110	9.89364e-05	0.000916926	0.000171189	0.000393391	0.000142301	0.00078911	0	0.00103279	0.000530879
>LT4.4-01939	0.00118724	9.16926e-05	0	0.000786782	0.000142301	9.86388e-05	0	0	0
>LT4.6-19056	0	0.000183385	0.000256783	0.00013113	0.000474338	9.86388e-05	7.88644e-05	0.00387297	0.000619359
>LT4.3-21686	4.94682e-05	0.000550156	0.000342378	0.00013113	0.000521772	0.00078911	0	0	0.000796319
>LT4.3-13972	4.94682e-05	0.000366771	0.000256783	0.000458956	0.000569206	0.000394555	0.000236593	0	0.000530879
>LT4.4-10110	0	0	0	0.00249148	0	0	0	0.000516396	0
>LT4.5-05419	9.89364e-05	0.000275078	0.000256783	0.000196696	0.00109098	0.000197278	0	0.000516396	0.00017696
>LT4.6-00043	4.94682e-05	9.16926e-05	0.000513567	6.55652e-05	9.48677e-05	0.00266325	0	0.000516396	0
>LT4.5-56005	0.000247341	0.000458463	0.000513567	0.000458956	0.00061664	0	0	0.000516396	0.00017696
>LT4.1-48423	0.00168192	9.16926e-05	0	0.000262261	0	0	0	0	0
>LT4.9-07760	0	0	8.55945e-05	0.000852347	0.000711507	0	0	0	0.000884799
>LT4.5-39663	0.000148405	0.000458463	0.000855945	0.000262261	0.000379471	0.000295916	0	0	0.000530879
>LT4.6-04156	4.94682e-05	0.000275078	0.000684756	0.000721217	9.48677e-05	0.000986388	0	0.00103279	0
>LT4.6-01283	0.000148405	0.000641849	0.000342378	0.00013113	0.000237169	0.00167686	0	0.000258198	0
>LT4.1-06440	0.00158298	0.000275078	0	0.000196696	0	0	0	0.000258198	0
>LT4.3-13883	0.000197873	9.16926e-05	0.000256783	0.000721217	0.000569206	0.000197278	7.88644e-05	0.000258198	0.00035392
>LT4.1-01976	0.000247341	0.000550156	0.000427972	0.000393391	0.000521772	0.000394555	7.88644e-05	0	8.84799e-05
>LT4.1-47953	0.00192926	0	0	0	0	0	0	0	0
>LT4.6-01112	0.000148405	9.16926e-05	0.000513567	0.000655652	0.000189735	0.000690471	0	0.000516396	0.0004424
>LT4.4-06536	9.89364e-05	9.16926e-05	0.000427972	0.000393391	0.000332037	0.00118367	7.88644e-05	0.000516396	0.00017696
>LT4.6-15642	0.000247341	0.000275078	0.000256783	0.000458956	0.000237169	0.000295916	0.000236593	0.000516396	0.000619359
>LT4.1-17719	0.00123671	0	8.55945e-05	0.000590087	9.48677e-05	0	0	0.000258198	0
>LT4.9-02327	4.94682e-05	0.000366771	0.000513567	0.000393391	0.000426904	0.000493194	7.88644e-05	0.000258198	0.0004424
>LT4.9-04621	0.000247341	0.000366771	0.00077035	0.000458956	0.000237169	9.86388e-05	0.000157729	0.000516396	0.00017696
>LT4.5-06039	0.00103883	0	0.000171189	0.000458956	0.000189735	0	7.88644e-05	0	0.00017696
>LT4.4-06647	4.94682e-05	0	0	0.00118017	0.000569206	0	0	0.000258198	0.0004424
>LT4.1-43350	0.000939896	0	8.55945e-05	0.000917912	0.000142301	0	0	0	0
>LT4.8-00635	4.94682e-05	0	0	0.000458956	0.000853809	9.86388e-05	0	0.000774593	0.000619359
>LT4.6-07669	0.000247341	0.000275078	0.000256783	0.000327826	0.000474338	0.000493194	0	0.00103279	0.00017696
>LT4.7-01499	0.000148405	9.16926e-05	0.000513567	0.000524521	0.000332037	0.000197278	0.000236593	0.000516396	0.0004424
>LT4.1-07226	0.00158298	0	0	0.000262261	0	0	0	0.000258198	0
>LT4.2-01020	0.000395746	0.000366771	0.000171189	0.000196696	0.000569206	0.000197278	0	0	0.0004424
>LT4.3-12905	0.000197873	0.00137539	0.000855945	6.55652e-05	0.000189735	9.86388e-05	0	0	8.84799e-05
>LT4.4-03143	0	0.000275078	0.000342378	0.000721217	0.000332037	0.000394555	0.000236593	0.000516396	0.00017696
>LT4.1-04313	0.000197873	0.000458463	0.00077035	0.000262261	0.000569206	0.000197278	0	0	0
>LT4.6-01057	4.94682e-05	0.000641849	0.000342378	0.000393391	0.000189735	0.0012823	0	0.000258198	0
>LT4.3-00133	0.000346278	0.000275078	0.000599161	6.55652e-05	0.000664074	0	0	0.000258198	0.00026544
>LT4.5-40690	9.89364e-05	0.000275078	0.000256783	0.000458956	0.000332037	0.000394555	0.000157729	0.000774593	0.0004424
>LT4.5-32381	0	0.000183385	0.000171189	0.000196696	0.00099611	0	7.88644e-05	0	0.000619359
>LT4.4-10440	0.00138511	0.000183385	0	0.000327826	0	0	0	0.000258198	0
>LT4.5-33024	4.94682e-05	9.16926e-05	0.000256783	0.000262261	0.000758941	0	0.000157729	0.000516396	0.000619359
>LT4.6-02402	0.000148405	9.16926e-05	0.00077035	0.00013113	9.48677e-05	0.0012823	0	0.000774593	0.00026544
>LT4.3-08105	9.89364e-05	0.000275078	0.000427972	0.000393391	0.000758941	0.000197278	7.88644e-05	0	8.84799e-05
>LT4.3-02920	0.000296809	9.16926e-05	0.00102713	0.00013113	0.00061664	9.86388e-05	0	0	8.84799e-05
>LT4.6-01037	0.00054415	0.00174216	0	0	4.74338e-05	0.000394555	7.88644e-05	0	0
>LT4.3-00720	0.000148405	0.000366771	0.000171189	0.000196696	0.000901243	9.86388e-05	0	0.000258198	0.00017696
>LT4.3-28606	0.000346278	9.16926e-05	0.000684756	0.000393391	0.000189735	0.000197278	0	0.00154919	8.84799e-05
>LT4.4-08223	0.000247341	0.000183385	0.000513567	0.000721217	9.48677e-05	0	0.000394322	0.000258198	0.00026544
>LT4.9-15878	0	0	8.55945e-05	0.000458956	0.00061664	0	0	0.000258198	0.00115024
>LT4.5-04790	0.00163245	0	0	0	4.74338e-05	9.86388e-05	0	0	0
>LT4.3-08947	0.000395746	0.000458463	0.000599161	0.000327826	0.000284603	0	0.000157729	0.000258198	8.84799e-05
>LT4.5-16319	0.000593619	0	0.000256783	6.55652e-05	0.000853809	0	7.88644e-05	0	0
>LT4.4-01428	0.000890428	0	0.000256783	0.000655652	0.000189735	0	0	0	0
>LT4.1-18842	0.000890428	0.00137539	0	0	0	0.000197278	0	0	0
>LT4.1-17357	0.000939896	9.16926e-05	8.55945e-05	0.000655652	0.000189735	0	0	0	0
>LT4.1-23635	0.000296809	0.000183385	0.000342378	0.000327826	0.000379471	0.000295916	0.000157729	0.000774593	0.00017696
>LT4.1-33113	0.000197873	0.000366771	0.000599161	0.00013113	0.000142301	0.00147958	0	0	0
>LT4.6-13611	0.000148405	0.00201724	8.55945e-05	0	0.000284603	0.000197278	0	0	0
>LT4.4-06772	0.000148405	0.000183385	0.000256783	0.000655652	0.000379471	0	0	0.000774593	0.0004424
>LT4.4-08665	9.89364e-05	0.000641849	0.000256783	0.00118017	9.48677e-05	0.000197278	0	0	0
>LT4.2-00719	0.00153351	0.000183385	0	6.55652e-05	0	0	0	0	0
>LT4.3-02106	0.000296809	0.000733541	0.000342378	6.55652e-05	4.74338e-05	0.000690471	7.88644e-05	0.00154919	0
>LT4.6-24136	0.000148405	0.000183385	0.000599161	0.00013113	4.74338e-05	0.00138094	0	0.00103279	8.84799e-05
>LT4.5-09512	0.000395746	0.000275078	0.000171189	0.000458956	0.000332037	9.86388e-05	0	0.000774593	0.00026544
>LT4.1-01090	0.000296809	0	0.000599161	6.55652e-05	0.000901243	0	0	0	8.84799e-05
>LT4.2-01951	0.000197873	0.000275078	0.00102713	0.000262261	0.000142301	0.000591833	0	0.000258198	8.84799e-05
>LT4.1-15149	0.000197873	0	0.00136951	0.000262261	0.000332037	0	0	0.000258198	0.00017696
>LT4.5-55635	0.00113777	0	0.000599161	0	4.74338e-05	0	7.88644e-05	0	0.00017696
>LT4.1-29208	0.00163245	0	0	6.55652e-05	0	0	0	0	0
>LT4.1-03219	0.00118724	0.000183385	0	0.000327826	9.48677e-05	0	0	0	0
>LT4.4-11399	4.94682e-05	0	0.000342378	0.000458956	0.000569206	0.000197278	0	0.000258198	0.000530879
>LT4.3-00543	0.000148405	0.000183385	0.000256783	0.000590087	0.000379471	0.000394555	0	0	0.00035392
>LT4.7-01184	0.000197873	0.00137539	0.000342378	0.00013113	4.74338e-05	0.000493194	0.000157729	0	0
>LT4.1-05294	0.000593619	0.000183385	0.000171189	0.000721217	4.74338e-05	9.86388e-05	0	0.000774593	8.84799e-05
>LT4.4-17135	0.000494682	0.000183385	8.55945e-05	0.000917912	0.000284603	0	0	0	0
>LT4.5-00911	9.89364e-05	0	0.000256783	0.000590087	0.000569206	9.86388e-05	7.88644e-05	0	0.0004424
>LT4.1-12959	0.00163245	0	0	0	0	0	0	0	0
>LT4.4-22901	0	0.000183385	0.000256783	0.000458956	0.000474338	0.000493194	7.88644e-05	0	0.00035392
>LT4.5-45036	4.94682e-05	0.000550156	0.000342378	6.55652e-05	0.000521772	0.000197278	0	0	0.000619359
>LT4.1-44039	0.00128617	0.000275078	0	0	9.48677e-05	9.86388e-05	0	0	0
>LT4.1-04136	0.000494682	0.000183385	0.000599161	0.000196696	0.000426904	0	0	0.000258198	0
>LT4.6-03272	9.89364e-05	0.000550156	0.000427972	0.000196696	0.000237169	0.000394555	7.88644e-05	0.000774593	0.00026544
>LT4.2-00301	9.89364e-05	0.001192	0.000171189	0.00013113	0.000284603	0.000493194	0	0.000258198	8.84799e-05
>LT4.9-20618	0	0	0	0	0	0	0.000473186	0	0.00230048
>LT4.3-19457	9.89364e-05	0.000275078	0.000513567	0.000655652	0.000284603	9.86388e-05	0	0.000516396	0.00017696
>LT4.6-11275	0.000148405	0.000366771	0.000342378	0.000590087	0.000332037	9.86388e-05	7.88644e-05	0.000774593	0
>LT4.2-05690	0.000346278	0.000275078	0.000256783	0.00013113	0.000711507	9.86388e-05	0	0	8.84799e-05
>LT4.4-09673	0.000148405	0.000183385	0.000427972	0.000327826	0.000664074	0	7.88644e-05	0	0.00017696
>LT4.8-04401	0.000346278	9.16926e-05	0.00136951	6.55652e-05	9.48677e-05	0.000394555	0	0.000258198	0
>LT4.5-51497	0.000247341	0.000366771	8.55945e-05	0.000196696	0.000853809	0	0	0	8.84799e-05
>LT4.5-37146	0.000148405	0.000366771	0.00119832	0.000327826	0.000284603	0	0	0	0
>LT4.9-21464	0	0.000183385	0.000855945	0.000786782	0.000189735	0	7.88644e-05	0.000258198	8.84799e-05
>LT4.8-12156	4.94682e-05	0.000275078	8.55945e-05	6.55652e-05	0.000521772	9.86388e-05	0.000236593	0.000774593	0.000619359
>LT4.5-07814	0.000197873	9.16926e-05	0.000855945	0.000196696	0.000332037	0	0.000157729	0	0.00035392
>LT4.3-06300	0.000247341	0	0.000342378	0.000458956	0.000379471	9.86388e-05	0	0	0.000530879
>LT4.5-06352	4.94682e-05	0.000183385	0.000513567	0.000458956	0.000521772	0	7.88644e-05	0.000258198	0.00017696
>LT4.1-02205	0.000593619	0.000458463	8.55945e-05	0.000327826	0.000379471	0	0	0	0
>LT4.1-47496	0.00084096	0	8.55945e-05	0.000524521	9.48677e-05	0	0	0	0.00026544
>LT4.2-05034	9.89364e-05	0.000366771	0.000684756	0.000327826	0.000284603	0.000493194	0	0	8.84799e-05
>LT4.7-16049	4.94682e-05	0.000183385	0.000513567	0.000590087	9.48677e-05	0.000197278	7.88644e-05	0.000258198	0.000619359
>LT4.1-22826	0.0010883	0	0	0.000327826	0.000142301	0	0	0	8.84799e-05
>LT4.1-47542	0.00148405	0	0	6.55652e-05	0	0	0	0	0
>LT4.4-04069	0.000445214	9.16926e-05	0.000256783	0.000393391	0.000379471	0	0	0.000774593	8.84799e-05
>LT4.8-07304	0.000148405	9.16926e-05	0.000427972	0.000590087	0.000284603	0.000197278	0	0.000516396	0.00026544
>LT4.6-04007	4.94682e-05	0.000275078	0	0	9.48677e-05	0.00236733	0	0.000258198	0
>LT4.3-23202	0.000197873	0.000183385	0.000427972	0.000524521	0.000142301	0.000394555	0	0.000258198	0.00035392
>LT4.1-02350	0.00054415	0.000183385	0	0.000655652	0.000332037	0	7.88644e-05	0	0
>LT4.3-08024	0.000346278	0.000183385	0.000256783	0.000721217	0.000332037	0	0	0	8.84799e-05
>LT4.4-05628	0.000247341	0.000275078	0.00077035	0.000393391	0.000284603	0.000197278	0	0	0
>LT4.1-14784	0.00153351	0	0	0	0	0	0	0	0
>LT4.9-07804	0.000296809	0.000183385	0.000599161	0.000196696	0.000189735	0.000394555	7.88644e-05	0.000258198	0.00026544
>LT4.1-43664	0.000890428	0	0	0.000458956	0.000237169	0	0	0.000258198	0
>LT4.5-13110	0	0.000458463	0.000427972	0.00013113	0.000664074	0.000295916	7.88644e-05	0	8.84799e-05
>LT4.4-00040	0.000939896	0	8.55945e-05	0.000590087	9.48677e-05	0	0	0	0
>LT4.2-21638	0.000197873	0.000916926	0.000171189	0.000196696	0.000284603	9.86388e-05	0	0.000258198	0.00035392
>LT4.4-25952	0	9.16926e-05	0.000171189	0.000655652	0.000284603	0	0	0.000516396	0.000884799
>LT4.3-30386	0.000395746	0	0.00102713	0.000262261	0.000142301	0.000197278	7.88644e-05	0	0
>LT4.9-13347	0	0	0	0.00013113	0.000806375	0	0	0.000258198	0.000884799
>LT4.9-25992	4.94682e-05	0.000183385	0.00077035	6.55652e-05	0	0.0012823	7.88644e-05	0.000516396	8.84799e-05
>LT4.1-05637	0.00113777	0	0	0.000196696	4.74338e-05	9.86388e-05	0	0	0.00017696
>LT4.5-06908	9.89364e-05	9.16926e-05	0	0.000196696	0.000806375	9.86388e-05	0.000157729	0	0.00035392
>LT4.3-00285	9.89364e-05	0	0.000342378	0.000590087	0.000284603	0	7.88644e-05	0.00103279	0.00035392
>LT4.2-07557	0.000989364	0.000275078	8.55945e-05	0.000262261	9.48677e-05	0	0	0	0
>LT4.5-25800	4.94682e-05	0.000183385	0.000342378	0.000327826	0.000426904	0.000591833	0	0	0.00026544
>LT4.5-30246	0	0	0.000171189	0.000196696	0.000758941	0	0	0.000258198	0.000707839
>LT4.5-01518	9.89364e-05	0.000825234	8.55945e-05	0.000393391	0.000474338	9.86388e-05	0	0	8.84799e-05
>LT4.1-35044	0.00103883	0	0	0.000262261	0.000142301	0	0	0.000258198	8.84799e-05
>LT4.9-20006	0.000148405	0.000183385	0.00077035	0.000262261	0.000332037	9.86388e-05	0	0	0.00035392
>LT4.5-09914	4.94682e-05	0.000733541	8.55945e-05	0.000327826	0.000332037	0.000197278	0	0.000516396	0.00035392
>LT4.2-23951	0	0.000183385	0	0.000524521	0.000758941	0	7.88644e-05	0	0.00026544
>LT4.8-12796	0	9.16926e-05	0.000342378	6.55652e-05	0.000332037	0.000493194	0.000157729	0.00154919	0.00035392
>LT4.4-17112	9.89364e-05	0.000183385	0.000256783	6.55652e-05	0.000853809	9.86388e-05	0	0.000258198	8.84799e-05
>LT4.6-17803	0	0.000275078	0.000342378	0.000590087	0.000189735	9.86388e-05	0	0.00103279	0.00035392
>LT4.6-05667	0.000148405	0.000275078	0.000342378	0.000393391	0.000189735	0.000197278	0.000157729	0.000774593	0.00017696
>LT4.4-11797	0	0.00155877	0.000599161	6.55652e-05	0.000142301	0	7.88644e-05	0	0
>LT4.1-05317	0.0010883	9.16926e-05	0	0.000393391	0	0	0	0	0
>LT4.4-00273	0.000197873	0.000458463	0.000171189	0.000196696	0.000664074	0	0	0	8.84799e-05
>LT4.1-13081	0.000791491	0	0.000171189	0.000655652	4.74338e-05	0	0	0	0
>LT4.4-29233	0.0010883	0	0	0.000262261	4.74338e-05	0	0	0.000516396	0
>LT4.4-25674	9.89364e-05	0	0.000513567	0.000262261	0.000189735	0.000690471	0.000236593	0	0.00026544
>LT4.2-07653	0.000494682	0.000366771	0.000513567	0.000196696	0.000189735	9.86388e-05	0	0	8.84799e-05
>LT4.6-02623	0	0.000458463	0	0	0	0.00236733	0	0	0
>LT4.4-05524	0.000643087	0	0.000427972	0.000458956	0.000189735	0	0	0	0
>LT4.4-04395	0.000296809	0.000275078	0.000855945	0.000458956	0.000142301	0	0	0	0
>LT4.1-44795	0.00113777	0.000183385	0	0.000196696	0	0	0	0	0
>LT4.9-06142	4.94682e-05	0.000183385	0.000599161	0.00013113	0.000426904	0.000394555	0	0.000258198	0.00017696
>LT4.7-10853	0.000197873	9.16926e-05	0.00077035	0.000327826	0.000284603	0	7.88644e-05	0.000258198	8.84799e-05
>LT4.1-01836	0.00084096	0	0	0.000590087	9.48677e-05	0	0	0	0
>LT4.2-05698	0.000989364	0.000458463	8.55945e-05	0	9.48677e-05	0	0	0	0
>LT4.2-04179	0.000989364	0.000275078	8.55945e-05	0.00013113	0	0.000197278	0	0	0
>LT4.1-17825	0.000692555	0.000366771	8.55945e-05	0.000458956	9.48677e-05	0	0	0	0
>LT4.5-03292	0.000148405	9.16926e-05	0.000342378	0	0.000521772	0.000394555	0	0	0.0004424
>LT4.5-13722	0.000197873	0.000183385	0.000684756	0.00013113	0.000284603	9.86388e-05	0	0.000258198	0.00035392
>LT4.1-18745	0.00133564	0	0	6.55652e-05	0	0	0	0	0
>LT4.7-00548	4.94682e-05	0	8.55945e-05	0.000262261	0.00061664	0	0.000236593	0.000258198	0.0004424
>LT4.6-03919	0	9.16926e-05	0	0	0	0.00256461	0	0	0
>LT4.6-01298	0	0.000458463	0	0.00013113	0	0.00197278	0	0	0
>LT4.4-01030	0.000296809	0.000183385	0.000256783	0.000327826	0.000237169	9.86388e-05	0	0.000258198	0.00035392
>LT4.5-60001	0.000148405	0.000275078	0.000513567	0.000196696	0.000237169	0.000295916	0	0.000516396	0.00017696
>LT4.1-41514	0.00103883	0	8.55945e-05	0.000262261	0	0	0	0	8.84799e-05
>LT4.4-28365	0	0.000458463	0.000171189	0.000327826	0.000426904	0	0.000157729	0.000774593	8.84799e-05
>LT4.1-11826	0.00113777	0	0	0.000262261	0	0	0	0	0
>LT4.4-19442	4.94682e-05	0.000366771	0.000513567	0.000393391	9.48677e-05	9.86388e-05	0	0.00103279	0.00026544
>LT4.7-06198	0	0.000183385	0.000342378	0.000458956	0.000569206	9.86388e-05	7.88644e-05	0	0
>LT4.3-28227	0.000197873	9.16926e-05	0.000513567	0.000458956	0.000189735	0.000197278	0	0	0.00026544
>LT4.1-37658	0.000989364	0	0	0.000327826	4.74338e-05	0	0	0	8.84799e-05
>LT4.1-36657	0.000148405	0.000458463	0.000513567	0.00013113	0.000474338	0	0	0	0
>LT4.5-09104	0	9.16926e-05	8.55945e-05	0.00013113	0.000569206	0	0.000157729	0.000774593	0.0004424
>LT4.4-03194	4.94682e-05	0.000275078	0.000342378	0.000393391	0.000332037	0.000197278	0	0.000258198	0.00017696
>LT4.3-12081	4.94682e-05	9.16926e-05	0.000513567	0.000393391	0.000237169	9.86388e-05	0	0.00103279	0.00017696
>LT4.5-05007	0.000296809	0.000275078	0.000171189	0.00013113	0.000332037	9.86388e-05	0	0.000774593	0.00017696
>LT4.6-11220	0.000346278	0.000275078	0.000171189	0.000590087	4.74338e-05	9.86388e-05	0	0.000258198	0.00017696
>LT4.2-05864	0	0.000183385	0.000171189	0.000393391	0.000189735	0.000394555	7.88644e-05	0.00129099	0.00017696
>LT4.5-10772	0.000593619	0.000183385	8.55945e-05	0.000262261	0.000284603	0	0	0	8.84799e-05
>LT4.6-00578	0	9.16926e-05	0.000171189	0.000393391	0.000189735	0.000394555	7.88644e-05	0.000258198	0.000619359
>LT4.1-04756	0.000148405	0.000183385	0.000513567	0.000262261	0.000284603	0	0	0.000774593	0.00017696
>LT4.9-12596	4.94682e-05	9.16926e-05	0.000171189	0.000196696	0.000664074	0	7.88644e-05	0	0.00035392
>LT4.6-10160	0.000197873	9.16926e-05	0.000342378	0	0.000284603	0.000493194	0.000157729	0.000774593	8.84799e-05
>LT4.3-15346	0.000296809	0	0.000855945	0	0.000426904	0	0	0.000258198	0
>LT4.5-15983	9.89364e-05	0.000183385	8.55945e-05	0.000327826	0.000142301	0.000295916	0	0.00154919	0.00035392
>LT4.5-31044	0.000296809	0.000183385	0.000342378	6.55652e-05	0.00061664	0	0	0	0
>LT4.5-24013	0	0.000183385	0	0.000262261	0.000379471	0.000295916	0.000157729	0.000258198	0.000530879
>LT4.9-23285	0	0.000183385	8.55945e-05	0.00013113	0.000474338	0.000197278	0.000157729	0	0.000619359
>LT4.8-02528	9.89364e-05	9.16926e-05	0.000342378	0.000196696	0.000474338	9.86388e-05	7.88644e-05	0.000774593	8.84799e-05
>LT4.1-47032	0.000197873	0.001192	0.000171189	6.55652e-05	4.74338e-05	0.000295916	0.000157729	0	0
>LT4.6-03259	0	0	0	0	0	0.00246597	0	0	0
>LT4.1-12071	0.0010883	9.16926e-05	0	6.55652e-05	4.74338e-05	0	0	0	0
>LT4.4-02436	0.000395746	0	0.000684756	0.000327826	0.000142301	9.86388e-05	0	0	0
>LT4.6-15439	0.000148405	0.000275078	0.000427972	0.000196696	0.000237169	9.86388e-05	0	0.000258198	0.00035392
>LT4.4-13907	4.94682e-05	0.000275078	0.000342378	0.000458956	0.000237169	9.86388e-05	0	0.000258198	0.00026544
>LT4.1-22943	0.000494682	0.000275078	0.000342378	0.00013113	9.48677e-05	0.000295916	0	0	8.84799e-05
>LT4.7-12184	0	0.000550156	0.000599161	0	0.000332037	0.000197278	0.000157729	0.000258198	0
>LT4.4-08410	0.000395746	0.000183385	0.000342378	0.000458956	0.000142301	9.86388e-05	0	0	0
>LT4.2-20258	0	0.00155877	8.55945e-05	6.55652e-05	0.000142301	9.86388e-05	7.88644e-05	0	8.84799e-05
>LT4.2-05261	0.000395746	0.000275078	0.000427972	0.00013113	0.000284603	0	0	0.000258198	0
>LT4.5-09500	0.000395746	0	0.000427972	0.00013113	0.000426904	9.86388e-05	0	0	0
>LT4.1-43671	0.000494682	0.000275078	0.000256783	0.000196696	0.000237169	0	0	0	8.84799e-05
>LT4.5-00023	9.89364e-05	0	0.00077035	0.00013113	0.000189735	0.000394555	0	0.000516396	0.00017696
>LT4.1-11686	0.000346278	0.000366771	0.000427972	0.000196696	0.000284603	0	0	0	0
>LT4.5-39080	4.94682e-05	0.000275078	0.000342378	6.55652e-05	0.000569206	0.000295916	7.88644e-05	0	0
>LT4.6-14076	0.000247341	0.000275078	0.000256783	0.00013113	9.48677e-05	0.000887749	0	0	0
>LT4.2-12244	0.000296809	0.00146708	8.55945e-05	0	4.74338e-05	0	0	0	0
>LT4.6-07034	0	0.000275078	0	6.55652e-05	0	0.0017755	7.88644e-05	0.000258198	0
>LT4.7-00815	0	0.000458463	0.000256783	0.000262261	0.000189735	0.000295916	0.000157729	0.000516396	8.84799e-05
>LT4.5-22688	0.00103883	0	0	6.55652e-05	9.48677e-05	0	0	0	0
>LT4.3-04140	0	0	0.00196867	0	0	0	0	0.000258198	0
>LT4.1-23135	0.000791491	0.000733541	0	0	0	0	0	0	0
>LT4.1-17098	0.000148405	0.000183385	0.000427972	0.000196696	0.000284603	9.86388e-05	0	0.000516396	0.00017696
>LT4.1-24914	0.000692555	0	0	0.000524521	0	9.86388e-05	0	0	8.84799e-05
>LT4.1-27970	0.00118724	0	0	0	0	0	0	0	0
>LT4.3-00127	4.94682e-05	0.000183385	0.000171189	0.00013113	0.000379471	9.86388e-05	0	0.000516396	0.000530879
>LT4.5-03902	4.94682e-05	0.000275078	0.000427972	0.000262261	0.000284603	0	0	0	0.0004424
>LT4.8-04285	0.000247341	9.16926e-05	0.000941539	0.000196696	0.000142301	0	0	0.000258198	0
>LT4.3-13318	0.000148405	0.000183385	0.00077035	6.55652e-05	0.000379471	0	7.88644e-05	0	0
>LT4.2-15776	0.000197873	0.000183385	0.000599161	0.000327826	0.000284603	0	0	0	0
>LT4.6-06523	9.89364e-05	0.00155877	0	0	0	0.000493194	0	0	0
>LT4.4-02488	9.89364e-05	9.16926e-05	0.000256783	0.000262261	0.000474338	0	0	0.000516396	0.00017696
>LT4.1-37229	0.00084096	0	8.55945e-05	0.00013113	0.000142301	9.86388e-05	0	0	0
>LT4.5-61584	0	0.000550156	8.55945e-05	6.55652e-05	0.000237169	0.000197278	0.000157729	0.000258198	0.000530879
>LT4.9-01187	0	0.000458463	0.000342378	0.000327826	0.000379471	0	0	0.000258198	8.84799e-05
>LT4.3-05391	4.94682e-05	0	0.000599161	0.00013113	0.000142301	0.000197278	7.88644e-05	0.000516396	0.0004424
>LT4.7-11772	0	0	0	0	0	9.86388e-05	0.00141956	0	0.00035392
>LT4.4-29327	0.000148405	0.000550156	0.000256783	0.00013113	0	0.000197278	0	0.000774593	0.00035392
>LT4.6-21010	0.000296809	0	0.000342378	0.000196696	0.000237169	0.000295916	7.88644e-05	0	8.84799e-05
>LT4.3-25793	9.89364e-05	9.16926e-05	0.000342378	0.000196696	9.48677e-05	0.000295916	0	0.000258198	0.000619359
>LT4.5-34001	0.000148405	0.000183385	8.55945e-05	0.000196696	0.000379471	9.86388e-05	7.88644e-05	0	0.00035392
>LT4.5-14624	0	0.000275078	8.55945e-05	0.00013113	0.000237169	9.86388e-05	0.000236593	0	0.000707839
>LT4.3-31527	0	0.000183385	0.000684756	0	4.74338e-05	0.000591833	0	0.00154919	0
>LT4.2-05858	4.94682e-05	0.000275078	0.000342378	0.000393391	0.000284603	0	7.88644e-05	0.000258198	8.84799e-05
>LT4.4-08360	4.94682e-05	0.000183385	0.000171189	0.000590087	9.48677e-05	0.000197278	0	0.000258198	0.00035392
>LT4.4-08505	0.000742023	9.16926e-05	0	0.000196696	0	0.000394555	0	0	0
>LT4.6-06467	0	0.000366771	8.55945e-05	0.000196696	0	0.0012823	0	0.000516396	0
>LT4.2-20210	0	0.000733541	0	0	0	0.00138094	7.88644e-05	0	0
>LT4.5-05711	0	0	0	0.000721217	0.000521772	0	0	0	8.84799e-05
>LT4.5-24935	0	0	8.55945e-05	0	0.000426904	9.86388e-05	7.88644e-05	0.000258198	0.000884799
>LT4.4-17413	4.94682e-05	0.000183385	0.000171189	0.000196696	0.000284603	0.000394555	0	0	0.0004424
>LT4.3-02280	0.000197873	9.16926e-05	0.00077035	0.00013113	9.48677e-05	0.000197278	0	0.000516396	8.84799e-05
>LT4.1-15488	0.00113777	0	0	0	0	0	0	0	0
>LT4.2-01708	0.000148405	0.000550156	0.000342378	0.000262261	4.74338e-05	0.000197278	0	0.000258198	0.00017696
>LT4.5-03033	0	0.000275078	0.000256783	0.000327826	0.000379471	0.000295916	7.88644e-05	0	0
>LT4.4-23746	0.000989364	0	0	0.000196696	0	0	0	0	0
>LT4.9-03915	0	0	0	0.00013113	0.000521772	0	7.88644e-05	0	0.000796319
>LT4.4-06102	0	0.000366771	0.000342378	0.000262261	0.000189735	9.86388e-05	0.000157729	0	0.00035392
>LT4.4-06366	4.94682e-05	0.000183385	8.55945e-05	0.000983478	9.48677e-05	0	0	0.000516396	0
>LT4.4-26086	0.000296809	9.16926e-05	0.000171189	0.000458956	0.000237169	0	0	0.000258198	0
>LT4.9-17152	0.000247341	9.16926e-05	0.000171189	0.000196696	9.48677e-05	0.000394555	0	0.000774593	0.00017696
>LT4.1-11241	0.0010883	0	0	0	0	0	0	0	0
>LT4.1-37195	9.89364e-05	0.000183385	0.000256783	0.00013113	0.000332037	9.86388e-05	0	0.000258198	0.00035392
>LT4.5-10262	4.94682e-05	0	8.55945e-05	0.00013113	0.000758941	0	0	0	0.00017696
>LT4.5-08711	4.94682e-05	0.000183385	8.55945e-05	0.00013113	0.000426904	9.86388e-05	0.000157729	0	0.00035392
>LT4.4-05574	4.94682e-05	0	8.55945e-05	0.000524521	0.000237169	0.000295916	0	0.000516396	0.00017696
>LT4.1-10133	0.000692555	9.16926e-05	0	0.000262261	0.000142301	0	0	0	0
>LT4.3-07121	4.94682e-05	9.16926e-05	0.000684756	0.000458956	0.000189735	0	7.88644e-05	0	0
>LT4.3-19068	0.000148405	0.000183385	0.000684756	0.000262261	0	0.000295916	7.88644e-05	0	8.84799e-05
>LT4.1-15363	0.000346278	0.000275078	0.000684756	0.00013113	4.74338e-05	0	7.88644e-05	0	0
>LT4.5-08133	0	0	0	0.000262261	0.000853809	0	0	0	0
>LT4.5-12226	4.94682e-05	0.000275078	0.000427972	0.000262261	0.000284603	0	7.88644e-05	0	0.00017696
>LT4.6-14593	0	0.000641849	0.000256783	6.55652e-05	9.48677e-05	0.000690471	0	0	0.00017696
>LT4.5-28623	0	0.000275078	0.000256783	0.00013113	0.000379471	0.000197278	0	0.000258198	0.00026544
>LT4.5-12080	9.89364e-05	0.000183385	8.55945e-05	0.000327826	0.000379471	0.000197278	0	0.000516396	0
>LT4.3-02606	0	0	0.000342378	0.000524521	9.48677e-05	0.000394555	0.000157729	0	0.00017696
>LT4.4-07715	4.94682e-05	9.16926e-05	0.000342378	0.000262261	0.000189735	0.000493194	0	0	0.00026544
>LT4.1-08329	0.000148405	0.000183385	0.000342378	0.000393391	9.48677e-05	9.86388e-05	0	0.000516396	0.00017696
>LT4.9-16104	0	0	0	0	4.74338e-05	0.000197278	0.000394322	0	0.00123872
>LT4.9-04591	4.94682e-05	0.000458463	0.000171189	6.55652e-05	0.000379471	0.000295916	7.88644e-05	0	8.84799e-05
>LT4.4-01498	4.94682e-05	0.000458463	0.000342378	6.55652e-05	9.48677e-05	0.000295916	7.88644e-05	0.000258198	0.00035392
>LT4.1-28600	9.89364e-05	0.000275078	0.000342378	0	0.000284603	0.000295916	0	0	0.00035392
>LT4.3-18286	0.000296809	9.16926e-05	0.000513567	6.55652e-05	0.000189735	0	7.88644e-05	0	0.00017696
>LT4.6-06760	9.89364e-05	0.000733541	0.000256783	0	0	0.000690471	0	0	8.84799e-05
>LT4.7-04312	0	0.000183385	0.000599161	0.00013113	9.48677e-05	0.000197278	0.000157729	0.000774593	8.84799e-05
>LT4.9-24661	0	0	0	0	0	0	0.000236593	0	0.00159264
>LT4.5-26208	4.94682e-05	9.16926e-05	0.000171189	0.000393391	0.000237169	0.000493194	0	0.000258198	0
>LT4.3-05398	0.000395746	0.000183385	0.000342378	0.000327826	9.48677e-05	0	0	0	0
>LT4.9-16334	0	9.16926e-05	0	0.000393391	0.000474338	0	0	0.000516396	0.00017696
>LT4.6-18433	9.89364e-05	9.16926e-05	0.000171189	0.00013113	9.48677e-05	0.000986388	7.88644e-05	0	8.84799e-05
>LT4.8-02162	0.00054415	0	0.000171189	0.000327826	4.74338e-05	9.86388e-05	0	0.000258198	0
>LT4.5-44516	4.94682e-05	9.16926e-05	8.55945e-05	0.000196696	0.000332037	0.000295916	0.000157729	0	0.00026544
>LT4.5-00100	4.94682e-05	0	0.000684756	6.55652e-05	0.000521772	0	0	0	0
>LT4.5-19457	0.000148405	9.16926e-05	0.000855945	0.00013113	0.000189735	9.86388e-05	0	0	0
>LT4.1-31494	0.000445214	0.000275078	0.000256783	0.000196696	0.000142301	0	0	0	0
>LT4.1-07140	0.000939896	0	0	6.55652e-05	0	0	0	0.000258198	0
>LT4.5-35386	0.000197873	0.000183385	8.55945e-05	0.000262261	0.000237169	9.86388e-05	7.88644e-05	0	0.00026544
>LT4.3-20988	0.000247341	0.000275078	0.000513567	0	0.000284603	0	0	0	8.84799e-05
>LT4.2-13722	9.89364e-05	0.000275078	0.000171189	0.000196696	0.000379471	0	0	0	0.00026544
>LT4.6-04996	4.94682e-05	9.16926e-05	0.000599161	0.00013113	9.48677e-05	0.000591833	0	0.000258198	8.84799e-05
>LT4.4-12851	0.00054415	0	8.55945e-05	0.000327826	9.48677e-05	0	0	0.000258198	8.84799e-05
>LT4.1-41432	0.000296809	0.000366771	0	0.000196696	0.000284603	9.86388e-05	7.88644e-05	0	0
>LT4.3-28748	0	0	0.000171189	0	0	0	0.00134069	0	8.84799e-05
>LT4.4-20314	9.89364e-05	0.000183385	0.000427972	0.000393391	0.000237169	0	0	0	0
>LT4.1-08870	0.000296809	0.000183385	0.000256783	0.000327826	4.74338e-05	0	7.88644e-05	0.000258198	8.84799e-05
>LT4.2-09571	0.000692555	0.000183385	0	0.000196696	4.74338e-05	0	0	0	0
>LT4.1-10874	0.000593619	0	0	0.000327826	0.000142301	0	0	0	0
>LT4.4-08461	0.000197873	0.000183385	0.000171189	0.00013113	0	0.000887749	0	0.000258198	0
>LT4.1-36548	0.000742023	0	8.55945e-05	6.55652e-05	9.48677e-05	9.86388e-05	0	0	0
>LT4.1-05200	0.00084096	9.16926e-05	0	0.00013113	0	0	0	0	0
>LT4.5-53287	9.89364e-05	9.16926e-05	0.000684756	0.000196696	0.000189735	0	7.88644e-05	0.000258198	0
>LT4.9-02559	0	0	8.55945e-05	0.00013113	0.000332037	0.000295916	0.000236593	0.000258198	0.00026544
>LT4.1-10703	9.89364e-05	0	0.00077035	0.00013113	0.000142301	0.000295916	0	0	8.84799e-05
>LT4.9-05746	9.89364e-05	9.16926e-05	8.55945e-05	6.55652e-05	0.000426904	0.000197278	7.88644e-05	0	0.00026544
>LT4.5-20422	0.000148405	0.000183385	0	0	0.00061664	0	0	0	0.00017696
>LT4.3-16584	0.000148405	0.000183385	0.000684756	0.00013113	4.74338e-05	9.86388e-05	0.000157729	0	8.84799e-05
>LT4.2-05818	0.000197873	0.000366771	0.000342378	0.000196696	9.48677e-05	9.86388e-05	7.88644e-05	0.000258198	0
>LT4.5-56404	4.94682e-05	0.000275078	0.000684756	0.00013113	0.000284603	0	0	0	0
>LT4.1-09080	9.89364e-05	0.000183385	0.000427972	0.000196696	0.000189735	0.000295916	0	0.000258198	0
>LT4.6-24737	0.000197873	9.16926e-05	0.000342378	0.000196696	9.48677e-05	9.86388e-05	0	0.000258198	0.00035392
>LT4.6-24317	0	9.16926e-05	0	0	0	0.00187414	0	0	0
>LT4.1-43810	0.00084096	0	8.55945e-05	0.00013113	0	0	0	0	0
>LT4.1-37379	4.94682e-05	9.16926e-05	0.000427972	0.000196696	0.000189735	9.86388e-05	0.000236593	0.000258198	8.84799e-05
>LT4.5-32115	0	0	0.000171189	0.000393391	0.000379471	0	0	0	0.00026544
>LT4.5-25768	4.94682e-05	9.16926e-05	8.55945e-05	0.000262261	0.000237169	0.000690471	0	0	0
>LT4.9-22008	4.94682e-05	9.16926e-05	8.55945e-05	0.00013113	0.000474338	0	0	0.000516396	0.00017696
>LT4.6-12005	0	0.000275078	0.000513567	6.55652e-05	9.48677e-05	0.000591833	7.88644e-05	0	0
>LT4.2-10370	9.89364e-05	0.000183385	8.55945e-05	0.000393391	0.000142301	0	7.88644e-05	0.000516396	0.00017696
>LT4.3-08352	9.89364e-05	9.16926e-05	0.000513567	6.55652e-05	0.000379471	9.86388e-05	0	0	0
>LT4.6-22021	0	9.16926e-05	0.000171189	6.55652e-05	0.000189735	9.86388e-05	7.88644e-05	0.00103279	0.0004424
>LT4.7-02430	0	0	0.000171189	0	0	0	0.00134069	0	0
>LT4.3-10639	0.000296809	9.16926e-05	0.000342378	0.000327826	4.74338e-05	9.86388e-05	0	0.000258198	0
>LT4.6-02032	0	0	0	0	0	0.00187414	0	0	0
>LT4.3-03170	0	9.16926e-05	0.000171189	0.00013113	0.000189735	0.000690471	0	0.000258198	0.00017696
>LT4.8-09263	0	0	0.000599161	0.000327826	9.48677e-05	0	0	0.000516396	0.00026544
>LT4.9-23973	0.000197873	0.000183385	8.55945e-05	0.000262261	9.48677e-05	9.86388e-05	7.88644e-05	0.000258198	0.00026544
>LT4.6-10664	4.94682e-05	0.000183385	0	0.000196696	4.74338e-05	0.000493194	0.000157729	0	0.0004424
>LT4.3-03886	0	9.16926e-05	0.000599161	0.000262261	4.74338e-05	0	0	0.000258198	0.0004424
>LT4.4-27059	0.000148405	0.000275078	0.000171189	0.000196696	0.000237169	0.000197278	7.88644e-05	0	0
>LT4.1-35660	0.000939896	0	0	0	0	0	0	0	0
>LT4.1-12314	0.000494682	0	0.000427972	0.00013113	4.74338e-05	0	0	0.000258198	0
>LT4.5-41460	9.89364e-05	0.000275078	0.000256783	6.55652e-05	0.000332037	0	0	0	0.00026544
>LT4.8-06750	0.000247341	9.16926e-05	8.55945e-05	0.000196696	0.000142301	9.86388e-05	0.000157729	0.000774593	0
>LT4.2-03957	0.000247341	0.000183385	8.55945e-05	0.000262261	4.74338e-05	0	0	0.00103279	0.00017696
>LT4.2-25034	0	0.000275078	8.55945e-05	0	0.000569206	0	0.000157729	0	8.84799e-05
>LT4.8-10767	0	0.000275078	0.000256783	0	0.000521772	0	7.88644e-05	0.000258198	0
>LT4.3-15509	9.89364e-05	9.16926e-05	0.00077035	0.000196696	0.000189735	0	0	0	0
>LT4.4-27386	4.94682e-05	0.000366771	8.55945e-05	0.000262261	9.48677e-05	0	0.000157729	0	0.0004424
>LT4.7-07055	0	0.000366771	8.55945e-05	0	0.000237169	9.86388e-05	0.000157729	0	0.000530879
>LT4.1-47722	0.000445214	0	0.000256783	0.00013113	0.000142301	0.000197278	0	0	0
>LT4.5-21443	4.94682e-05	0	0.000427972	6.55652e-05	0.000521772	0	7.88644e-05	0	0
>LT4.6-15400	0	9.16926e-05	0	6.55652e-05	0.000379471	0.000394555	0	0.000516396	0.00017696
>LT4.5-12174	0.000643087	0	8.55945e-05	6.55652e-05	9.48677e-05	0	7.88644e-05	0	0
>LT4.4-16690	0	0.000183385	0.000171189	0.000327826	0.000189735	0.000394555	0	0.000258198	0
>LT4.9-05597	0.000593619	0	8.55945e-05	6.55652e-05	4.74338e-05	9.86388e-05	0	0	0.00017696
>LT4.1-08426	0.000148405	0.000550156	0.000427972	0	4.74338e-05	0.000197278	7.88644e-05	0	0
>LT4.1-05902	0.000692555	0	0	0.000196696	0	0	0	0.000258198	0
>LT4.4-00620	0	0.000183385	8.55945e-05	0.000393391	0.000189735	0.000295916	0	0.000258198	8.84799e-05
>LT4.5-29625	9.89364e-05	9.16926e-05	0.000342378	6.55652e-05	0.000189735	9.86388e-05	7.88644e-05	0	0.00035392
>LT4.6-12212	4.94682e-05	0.000275078	0	0.000196696	0.000237169	0.000394555	0	0	0.00017696
>LT4.4-17598	0.000395746	9.16926e-05	8.55945e-05	0.000393391	9.48677e-05	0	0	0	0
>LT4.9-13833	0.000148405	0.000183385	0	6.55652e-05	0.000142301	9.86388e-05	0.000236593	0.000258198	0.00035392
>LT4.9-04607	0.000445214	0	8.55945e-05	0.000327826	9.48677e-05	0	0	0	8.84799e-05
>LT4.1-14347	0.000643087	0	0	6.55652e-05	0.000189735	0	0	0	0
>LT4.2-19909	0.000197873	0.000183385	0.000256783	0.000196696	0.000142301	0.000197278	0	0	8.84799e-05
>LT4.3-00377	4.94682e-05	9.16926e-05	0.000427972	6.55652e-05	0.000189735	9.86388e-05	7.88644e-05	0.000516396	0.00017696
>LT4.4-05756	4.94682e-05	0.000183385	0.000427972	0.000327826	0.000142301	0	7.88644e-05	0.000258198	0
>LT4.9-06472	9.89364e-05	9.16926e-05	0.000171189	0.000196696	0.000189735	9.86388e-05	0.000236593	0.000258198	8.84799e-05
>LT4.8-00726	4.94682e-05	0	0.000171189	0.00013113	0.000284603	0.000394555	7.88644e-05	0.000516396	0
>LT4.5-34817	9.89364e-05	0.000183385	0.000342378	0.00013113	0.000379471	0	0	0	0
>LT4.2-01910	0	0.000275078	0.000256783	0.00013113	0.000379471	0	0	0	0.00017696
>LT4.2-18616	9.89364e-05	0.000183385	0.000427972	0.000196696	0.000142301	0.000197278	0	0	0
>LT4.6-05674	4.94682e-05	0.000550156	8.55945e-05	0	0	0.000887749	0	0	0
>LT4.1-11616	0.000197873	0	0.000256783	0.000327826	0.000142301	9.86388e-05	0	0.000258198	0
>LT4.5-14163	0.000197873	0.000183385	8.55945e-05	6.55652e-05	0.000379471	0	0	0	8.84799e-05
>LT4.5-35663	0	9.16926e-05	0.000427972	0.000262261	0.000189735	0.000295916	0	0	0
>LT4.1-12701	0.000742023	0	0	0.00013113	0	0	0	0	0
>LT4.9-22476	0	0	8.55945e-05	0.000458956	9.48677e-05	0	0	0.000258198	0.000530879
>LT4.3-24881	0.000296809	0	8.55945e-05	0.000393391	0.000189735	0	0	0	0
>LT4.6-03427	9.89364e-05	0.000183385	0	0.00013113	9.48677e-05	0.000887749	0	0	0
>LT4.6-07095	0.000197873	0.000275078	0.000171189	0.00013113	0.000142301	0.000295916	0	0	0
>LT4.6-05880	0	9.16926e-05	0	0	0	0.000887749	0	0.00103279	0.00026544
>LT4.8-00120	0	0	0	0.000196696	4.74338e-05	0	0	0.00103279	0.000796319
>LT4.1-15519	0.000494682	9.16926e-05	8.55945e-05	0.000196696	4.74338e-05	0	0	0	8.84799e-05
>LT4.5-01444	4.94682e-05	0	0.000256783	6.55652e-05	0.000521772	0	0	0	8.84799e-05
>LT4.5-19098	0	9.16926e-05	0.000171189	0.00013113	0.000379471	9.86388e-05	0	0.000258198	0.00017696
>LT4.4-02655	0.000247341	9.16926e-05	8.55945e-05	0.000262261	9.48677e-05	0.000197278	0.000157729	0	0
>LT4.4-07600	4.94682e-05	0.000183385	0.000599161	0.000262261	4.74338e-05	0.000197278	0	0	0
>LT4.2-23302	0	0.000458463	0.000599161	6.55652e-05	0	0.000295916	0	0.000258198	0
>LT4.6-06256	0.000247341	0.000183385	0.000342378	0.00013113	0.000142301	9.86388e-05	0	0	0
>LT4.4-08375	4.94682e-05	0.000366771	0.000171189	0.000327826	0.000142301	9.86388e-05	0	0.000258198	0
>LT4.9-04086	9.89364e-05	0	0.000256783	0.00013113	0.000237169	0.000197278	0	0.000258198	0.00017696
>LT4.1-30882	0.000296809	0	0.000171189	0	0.000142301	0.000197278	0	0.000516396	0.00017696
>LT4.6-09954	0.000197873	9.16926e-05	0.000171189	6.55652e-05	4.74338e-05	0.00078911	0	0	0
>LT4.5-03144	4.94682e-05	9.16926e-05	0.000171189	0	0.000521772	0	0	0	0.00017696
>LT4.3-05913	0	0	0.000855945	0.000196696	0.000189735	0	0	0	0
>LT4.1-14847	0.000742023	0	0	0.00013113	0	0	0	0	0
>LT4.1-01549	0.00084096	0	0	0	0	0	0	0	0
>LT4.9-11750	4.94682e-05	9.16926e-05	8.55945e-05	0.00013113	0.000379471	0	7.88644e-05	0	0.00026544
>LT4.5-59649	9.89364e-05	0	0.000256783	6.55652e-05	0.000379471	0	0	0.000258198	0.00017696
>LT4.1-14491	0.00054415	0	0.000171189	6.55652e-05	0	0	0	0	0.00026544
>LT4.1-33506	0.000791491	0	8.55945e-05	0	0	0	0	0	0
>LT4.4-03312	0.000395746	0	8.55945e-05	0.000196696	0.000142301	0.000197278	0	0	0
>LT4.1-19328	0.000593619	0	0	0.000327826	0	0	0	0	0
>LT4.4-12617	4.94682e-05	0.000275078	0	0.000196696	0.000189735	0.000295916	0	0	0.00026544
>LT4.3-01153	9.89364e-05	0	0.000513567	0.000196696	0.000142301	0	7.88644e-05	0.000516396	0
>LT4.3-10798	4.94682e-05	9.16926e-05	0.000513567	0.00013113	9.48677e-05	0.000197278	7.88644e-05	0.000258198	8.84799e-05
>LT4.3-03756	4.94682e-05	9.16926e-05	0.000599161	0.000262261	9.48677e-05	9.86388e-05	7.88644e-05	0	0
>LT4.5-48363	0	9.16926e-05	0.000855945	6.55652e-05	0.000237169	0	0	0	0
>LT4.6-15348	0	0	0	0	4.74338e-05	0.00157822	0	0	0
>LT4.1-09252	0.000148405	0.000183385	8.55945e-05	0.000196696	0.000332037	0	0	0	8.84799e-05
>LT4.3-03275	0.000148405	0	8.55945e-05	0.000262261	0.000332037	0	0	0	0.00017696
>LT4.3-08677	9.89364e-05	0	0.000256783	6.55652e-05	0.000426904	9.86388e-05	0	0	8.84799e-05
>LT4.9-14699	0	9.16926e-05	8.55945e-05	0.00013113	0.000332037	0.000197278	0	0	0.00035392
>LT4.2-18336	4.94682e-05	9.16926e-05	8.55945e-05	0.000327826	0.000332037	0	0	0	0.00017696
>LT4.6-03364	0	0.000275078	0	6.55652e-05	0	0.0012823	0	0	0
>LT4.4-12562	0	0	8.55945e-05	0.000196696	0.000474338	0	0	0	0.00026544
>LT4.5-15294	0.000197873	9.16926e-05	0.000342378	6.55652e-05	0.000332037	0	0	0	0
>LT4.1-36264	0.00054415	0.000183385	8.55945e-05	0.000196696	0	0	0	0	0
>LT4.2-00969	9.89364e-05	0.000458463	0	6.55652e-05	0.000189735	0.000295916	0	0.000258198	8.84799e-05
>LT4.7-08730	0	0	0	6.55652e-05	0	0	0.00126183	0	0
>LT4.7-18401	0.000148405	0	0.000256783	0.000196696	4.74338e-05	9.86388e-05	7.88644e-05	0.000774593	0.00017696
>LT4.3-25416	4.94682e-05	0	0.000256783	6.55652e-05	0.000332037	0	7.88644e-05	0.000258198	0.00017696
>LT4.9-21629	0	0	0	0.000327826	0.000142301	9.86388e-05	0	0.000516396	0.0004424
>LT4.5-27437	4.94682e-05	9.16926e-05	0.000171189	0.000196696	0.000237169	9.86388e-05	0.000157729	0.000258198	0
>LT4.4-03620	0	9.16926e-05	0	0.000393391	4.74338e-05	0.000394555	0	0.000258198	0.00026544
>LT4.5-11094	0.000346278	0	8.55945e-05	0.000327826	9.48677e-05	0	0	0.000258198	0
>LT4.1-02221	0.000791491	0	0	0	0	0	0	0	0
>LT4.4-08997	0	0	0	0.000524521	0.000189735	0.000394555	0	0	0
>LT4.2-15047	0	0.000275078	8.55945e-05	0	0.000237169	0.000295916	0.000157729	0	0.00017696
>LT4.5-16015	0.000197873	0	0.000256783	0.000327826	0.000189735	0	0	0	0
>LT4.5-30236	0.000247341	0	0.000171189	0.000196696	0.000284603	0	0	0	0
>LT4.3-10013	0.000494682	0.000183385	8.55945e-05	6.55652e-05	4.74338e-05	0	0	0.000258198	0
>LT4.4-00206	0.000296809	0.000183385	8.55945e-05	0.000196696	9.48677e-05	0.000197278	0	0	0
>LT4.7-05961	9.89364e-05	0	0.000599161	0.000196696	9.48677e-05	0	7.88644e-05	0	8.84799e-05
>LT4.3-00386	4.94682e-05	0	8.55945e-05	0.000196696	0.000474338	0	7.88644e-05	0	0
>LT4.8-02735	0	0	0.000256783	6.55652e-05	0.000379471	0	0	0.000774593	8.84799e-05
>LT4.2-14971	0	0.00110031	8.55945e-05	0	9.48677e-05	9.86388e-05	0	0	0
>LT4.5-13975	4.94682e-05	0.000275078	8.55945e-05	0	0.000284603	0.000295916	0	0.000258198	8.84799e-05
>LT4.4-21232	0	9.16926e-05	8.55945e-05	0.00013113	0.000332037	9.86388e-05	7.88644e-05	0	0.00026544
>LT4.5-55554	4.94682e-05	9.16926e-05	8.55945e-05	6.55652e-05	0.000474338	0	0	0	0.00017696
>LT4.1-10739	0.000742023	0	0	0	4.74338e-05	0	0	0	0
>LT4.4-03220	9.89364e-05	0	0.000513567	0.00013113	0.000189735	0	0	0	0.00017696
>LT4.5-31992	0	0	0	0.00013113	0.000474338	0	0	0.000258198	0.00026544
>LT4.1-26695	9.89364e-05	0.000458463	0	0.000196696	4.74338e-05	0.000197278	0.000157729	0	8.84799e-05
>LT4.1-14013	0.000395746	0	0.000171189	6.55652e-05	4.74338e-05	9.86388e-05	7.88644e-05	0	0.00017696
>LT4.3-21142	9.89364e-05	0	0.000427972	0.000196696	0.000142301	9.86388e-05	0	0.000258198	8.84799e-05
>LT4.1-07278	0.000148405	0	0.000342378	0.000196696	0.000189735	9.86388e-05	7.88644e-05	0	0
>LT4.3-06888	4.94682e-05	9.16926e-05	0.000256783	0.000196696	0.000237169	0	7.88644e-05	0.000258198	8.84799e-05
>LT4.5-12148	0.000197873	0.000183385	0.000427972	6.55652e-05	0.000189735	0	0	0	0
>LT4.5-06174	4.94682e-05	0.000183385	8.55945e-05	0	0.000284603	0	7.88644e-05	0	0.0004424
>LT4.3-25143	0.000395746	0	0.000513567	0	9.48677e-05	0	0	0	0
>LT4.3-15739	0.000197873	0.000366771	0.000256783	0	0.000189735	0	0	0.000258198	0
>LT4.1-10790	0.000494682	0.000183385	0	0.00013113	4.74338e-05	0	0	0	8.84799e-05
>LT4.3-26752	0.000247341	0	0.000171189	6.55652e-05	0.000237169	0	0	0.000258198	0.00017696
>LT4.1-05985	0.00054415	0.000183385	0	0.00013113	0	0	0	0	8.84799e-05
>LT4.1-02677	0.000742023	0	8.55945e-05	0	0	0	0	0	0
>LT4.5-18867	0	0.000183385	0.000342378	0.000196696	0.000237169	9.86388e-05	0	0	8.84799e-05
>LT4.2-13803	0.000148405	0.000366771	8.55945e-05	0	9.48677e-05	0.000394555	0	0	0.00017696
>LT4.1-23327	0.000692555	9.16926e-05	0	0	4.74338e-05	0	0	0	0
>LT4.3-05988	0	9.16926e-05	0.000427972	0.000196696	9.48677e-05	0.000197278	7.88644e-05	0	0.00017696
>LT4.3-02144	0	0.000183385	0.000513567	0.000196696	0.000237169	0	0	0	0
>LT4.5-00041	0	0	0	0.000196696	0.000426904	0.000197278	0	0	0.00017696
>LT4.5-45836	0.000197873	0	0.000171189	0.00013113	0.000284603	0	0	0.000258198	8.84799e-05
>LT4.5-40163	0	0	0.000256783	0.00013113	0.000474338	0	0	0	8.84799e-05
>LT4.4-19902	0	9.16926e-05	8.55945e-05	0.000262261	0.000332037	0	0	0	0.00026544
>LT4.1-24517	0.000197873	9.16926e-05	0.000256783	6.55652e-05	9.48677e-05	9.86388e-05	0	0.000516396	0.00017696
>LT4.1-20822	0.000643087	0	0	0.00013113	4.74338e-05	0	0	0	0
>LT4.6-20754	9.89364e-05	0.000458463	8.55945e-05	6.55652e-05	9.48677e-05	0.000295916	7.88644e-05	0	8.84799e-05
>LT4.2-00276	4.94682e-05	0.000183385	8.55945e-05	0.00013113	0.000379471	0	0.000157729	0	0
>LT4.1-22008	0.000742023	0	0	6.55652e-05	0	0	0	0	0
>LT4.1-11802	0.000247341	0	8.55945e-05	6.55652e-05	0.000284603	0	7.88644e-05	0.000258198	8.84799e-05
>LT4.6-12028	4.94682e-05	0.000366771	8.55945e-05	0.000327826	4.74338e-05	0.000197278	0	0.000258198	0
>LT4.5-20017	4.94682e-05	0	8.55945e-05	6.55652e-05	0.000379471	0	0	0.000516396	0.00017696
>LT4.5-18463	4.94682e-05	9.16926e-05	8.55945e-05	0.000262261	0.000332037	0	0	0.000258198	0
>LT4.2-04144	9.89364e-05	0.000550156	0.000427972	6.55652e-05	0	0	0	0	8.84799e-05
>LT4.6-15435	4.94682e-05	0.000183385	0.000513567	6.55652e-05	0	0.000493194	0	0	0
>LT4.3-09890	0	9.16926e-05	0.000256783	6.55652e-05	0.000142301	9.86388e-05	0.000236593	0	0.00026544
>LT4.2-00074	0.000197873	0.000458463	0	0.000262261	4.74338e-05	9.86388e-05	0	0	0
>LT4.3-09687	9.89364e-05	9.16926e-05	0.000427972	0.000262261	0.000142301	0	0	0	0
>LT4.3-03999	0	9.16926e-05	0.000256783	0.000196696	9.48677e-05	0.000493194	7.88644e-05	0	0
>LT4.4-01312	0.000148405	0.000275078	8.55945e-05	0.000262261	9.48677e-05	9.86388e-05	0	0.000258198	0
>LT4.3-19710	0	0	0.000256783	6.55652e-05	0.000284603	0	0	0.000258198	0.00035392
>LT4.4-16449	0	0	0	0.00013113	4.74338e-05	0	7.88644e-05	0.000516396	0.000796319
>LT4.3-01224	0	0.000183385	0.000171189	0.000327826	0.000142301	9.86388e-05	0	0.000516396	0
>LT4.6-04359	0	0.000275078	0	0	0	0.00118367	0	0	0
>LT4.3-07506	0.000148405	9.16926e-05	0.000171189	0.000196696	0.000189735	0	7.88644e-05	0	8.84799e-05
>LT4.4-05647	0.000148405	9.16926e-05	0.000171189	0.000262261	0.000142301	0.000197278	0	0	0
>LT4.4-09981	0	0	0	0.00013113	0.000284603	0	0	0.000516396	0.0004424
>LT4.5-28483	0.000395746	0	0	0.000196696	0.000189735	0	0	0	0
>LT4.1-31738	0.000445214	0	0	0.000196696	4.74338e-05	0	0	0.000516396	0
>LT4.2-13191	4.94682e-05	0.000366771	0	6.55652e-05	0.000189735	9.86388e-05	7.88644e-05	0.000258198	0.00017696
>LT4.9-28521	0	0	0	0	0.000664074	0	0	0	8.84799e-05
>LT4.1-24292	0.000197873	0	0.000855945	0	4.74338e-05	0	0	0	0
>LT4.6-07678	4.94682e-05	0	0.000256783	0.00013113	0.000142301	0.000197278	0	0.000258198	0.00026544
>LT4.4-26153	9.89364e-05	0.000183385	0	0.00013113	0.000237169	9.86388e-05	0	0	0.00026544
>LT4.8-05276	4.94682e-05	0	0	0.000590087	0.000189735	0	0	0.000258198	0
>LT4.4-08490	9.89364e-05	9.16926e-05	0.000171189	0.000262261	0.000142301	9.86388e-05	0	0.000258198	8.84799e-05
>LT4.4-25020	0.000247341	0.000183385	8.55945e-05	0.000327826	9.48677e-05	0	0	0	0
>LT4.5-08852	0.000148405	0	0	6.55652e-05	0.000426904	0	7.88644e-05	0	8.84799e-05
>LT4.3-08922	4.94682e-05	0	0.000171189	6.55652e-05	0.000474338	0	0	0	8.84799e-05
>LT4.1-03092	0.000494682	0	8.55945e-05	6.55652e-05	9.48677e-05	9.86388e-05	0	0	0
>LT4.4-08963	9.89364e-05	0	0.000513567	0.000196696	0.000142301	9.86388e-05	0	0	0
>LT4.3-23634	4.94682e-05	0.000183385	0.000599161	6.55652e-05	0.000142301	9.86388e-05	0	0	0
>LT4.8-00057	0	9.16926e-05	0.000256783	0.000262261	0.000237169	0	0	0.000258198	8.84799e-05
>LT4.5-11709	0.000148405	0	0	6.55652e-05	0.000521772	0	0	0	0
>LT4.6-12222	4.94682e-05	9.16926e-05	0.000171189	6.55652e-05	0.000237169	0.000295916	0	0.000258198	8.84799e-05
>LT4.1-03885	0.000247341	0.000366771	0.000171189	0.00013113	0	9.86388e-05	0	0.000258198	0
>LT4.1-02958	0.000296809	0	0.000427972	0	0.000189735	0	0	0	0
>LT4.4-30659	0.000247341	9.16926e-05	0.000256783	0.000262261	4.74338e-05	0	0	0.000258198	0
>LT4.5-20552	4.94682e-05	0	0.000171189	0.00013113	0.000379471	0	0	0.000258198	8.84799e-05
>LT4.6-07721	4.94682e-05	0.000183385	0	0	0	0.00118367	0	0	0
>LT4.2-02269	4.94682e-05	0.000183385	8.55945e-05	0.000262261	9.48677e-05	9.86388e-05	0	0	0.00035392
>LT4.4-27514	4.94682e-05	9.16926e-05	0.000171189	0.000327826	0.000189735	9.86388e-05	0	0.000258198	0
>LT4.9-03002	0	0	0	0.00013113	0.000521772	9.86388e-05	0	0	8.84799e-05
>LT4.3-10064	0.000593619	0	8.55945e-05	6.55652e-05	4.74338e-05	0	0	0	0
>LT4.3-13902	9.89364e-05	0.000550156	0.000171189	6.55652e-05	9.48677e-05	9.86388e-05	0	0.000258198	0
>LT4.7-03198	4.94682e-05	0	0.000256783	0.000262261	0.000189735	0	7.88644e-05	0.000258198	8.84799e-05
>LT4.5-59290	9.89364e-05	9.16926e-05	0.000171189	6.55652e-05	4.74338e-05	0.000591833	0	0.000258198	8.84799e-05
>LT4.2-24266	4.94682e-05	0.000550156	8.55945e-05	6.55652e-05	9.48677e-05	0.000197278	0	0	0.00017696
>LT4.8-06887	4.94682e-05	0	0.000256783	6.55652e-05	4.74338e-05	0	0	0.000774593	0.000530879
>LT4.4-11705	4.94682e-05	0	8.55945e-05	0.000393391	0.000237169	0	0	0.000516396	0
>LT4.5-62064	0	0	0	0.00013113	0.000474338	9.86388e-05	0	0.000258198	8.84799e-05
>LT4.4-01844	4.94682e-05	0.000183385	0	0.000196696	4.74338e-05	0.000591833	0	0	0.00017696
>LT4.5-24516	4.94682e-05	9.16926e-05	0.000342378	0.00013113	0.000332037	0	0	0	0
>LT4.3-00521	0	9.16926e-05	0.000513567	0.00013113	0.000237169	0	7.88644e-05	0	0
>LT4.7-14467	0	0	0	0	0	0	0.0011041	0	8.84799e-05
>LT4.1-42602	0.000148405	0.000183385	8.55945e-05	0.00013113	0.000237169	0	0	0	0.00017696
>LT4.5-56118	0	0.000183385	0	0.00013113	0.000189735	9.86388e-05	0	0	0.0004424
>LT4.5-01365	0	0	0.000342378	6.55652e-05	0.000426904	0	0	0	0
>LT4.4-20752	0	0.000183385	0.000171189	0.000196696	0.000142301	0.000197278	7.88644e-05	0	8.84799e-05
>LT4.5-64019	4.94682e-05	0	8.55945e-05	6.55652e-05	0.000474338	0	0	0	8.84799e-05
>LT4.5-22247	0.000445214	0	0	0.00013113	0.000142301	0	0	0	0
>LT4.4-14672	4.94682e-05	0.000183385	8.55945e-05	0.00013113	4.74338e-05	0.000493194	0	0.000516396	0
>LT4.4-19075	9.89364e-05	0.000183385	0.000256783	6.55652e-05	0.000142301	9.86388e-05	7.88644e-05	0.000258198	0
>LT4.9-06455	0	0	0	0.000458956	0	0	0	0.000516396	0.0004424
>LT4.6-03580	0.000247341	0.000275078	0	0	4.74338e-05	0.000493194	0	0	0
>LT4.1-46639	0.000643087	0	0	0	0	9.86388e-05	0	0	0
>LT4.5-07724	0	0.000275078	0.000171189	6.55652e-05	0.000189735	0	7.88644e-05	0	0.00026544
>LT4.6-05803	0	0	0	0	0	0.0012823	0	0	8.84799e-05
>LT4.6-07342	0	0	0	0	0	0.0012823	0	0.000258198	0
>LT4.4-10485	0.000296809	0	0.000256783	6.55652e-05	0.000189735	0	0	0	0
>LT4.6-16915	0	0.000458463	0	0	0	0.000887749	0	0	0
>LT4.1-06710	0.000247341	0.000183385	0.000256783	0.00013113	9.48677e-05	0	0	0	0
>LT4.2-22978	4.94682e-05	0.000275078	0	0	0.000142301	9.86388e-05	7.88644e-05	0	0.0004424
>LT4.3-15705	0	0	0.000171189	0	0	0	0	0.00309837	0
>LT4.1-03080	0.000148405	0	0.000171189	6.55652e-05	0.000142301	9.86388e-05	0.000157729	0	0.00017696
>LT4.4-04942	4.94682e-05	0.000275078	0.000599161	6.55652e-05	9.48677e-05	0	0	0	0
>LT4.5-13813	0	9.16926e-05	0.000171189	0.000262261	0.000189735	0	0	0	0.00026544
>LT4.5-13602	4.94682e-05	9.16926e-05	8.55945e-05	6.55652e-05	0.000379471	0	7.88644e-05	0	8.84799e-05
>LT4.3-00313	4.94682e-05	9.16926e-05	0.000427972	6.55652e-05	4.74338e-05	9.86388e-05	0	0.000774593	8.84799e-05
>LT4.5-16238	0	0	0.000513567	0.00013113	0.000237169	0	0	0	8.84799e-05
>LT4.1-45898	0.000643087	0	0	0	0	0	0	0.000258198	0
>LT4.4-17232	0	0	8.55945e-05	0.000262261	0.000142301	0	0	0.000774593	0.00026544
>LT4.6-16491	4.94682e-05	0.000366771	0.000171189	0.00013113	4.74338e-05	0.000295916	0	0	8.84799e-05
>LT4.9-13266	4.94682e-05	9.16926e-05	0.000171189	0.00013113	0.000142301	0	7.88644e-05	0	0.00035392
>LT4.1-01623	0.000346278	9.16926e-05	0.000171189	0.00013113	4.74338e-05	9.86388e-05	0	0	0
>LT4.3-01403	4.94682e-05	0	0.000342378	0	0.000189735	0	0	0	0.0004424
>LT4.1-43765	0.000247341	9.16926e-05	8.55945e-05	0	0	0.000493194	0	0	0.00017696
>LT4.9-10127	0	0.000275078	0.000171189	0.00013113	0.000142301	0	0	0	0.00035392
>LT4.2-06971	9.89364e-05	9.16926e-05	0.000256783	0.000262261	9.48677e-05	0.000197278	0	0	0
>LT4.4-07177	4.94682e-05	0	8.55945e-05	0.000590087	0.000142301	0	0	0	0
>LT4.5-34120	0	0	0.000256783	6.55652e-05	0.000332037	0	7.88644e-05	0.000258198	8.84799e-05
>LT4.6-18925	9.89364e-05	0.000366771	0	0.000196696	0	0.000295916	7.88644e-05	0	8.84799e-05
>LT4.9-07567	0	0	0	0	0	0	0.000315457	0	0.000884799
>LT4.9-25426	0	0	8.55945e-05	0.00013113	0.000189735	0.000197278	0.000236593	0.000258198	8.84799e-05
>LT4.1-30937	0.000692555	0	0	0	0	0	0	0	0
>LT4.1-04950	0.000346278	9.16926e-05	8.55945e-05	0.000262261	4.74338e-05	0	0	0	0
>LT4.5-01043	0	0.000183385	8.55945e-05	0.00013113	0.000332037	0	0	0	8.84799e-05
>LT4.9-03794	0	0	0	0	0	0	0.000709779	0	0.00035392
>LT4.9-04330	0	9.16926e-05	8.55945e-05	0.000196696	0.000237169	0	0	0.000258198	0.00017696
>LT4.1-29060	0.000247341	0.000183385	8.55945e-05	0.00013113	0	0.000295916	0	0	0
>LT4.4-03534	0.00054415	0	0	0.00013113	0	0	0	0	0
>LT4.4-18257	0.000197873	0	0.000171189	0.000196696	0	0.000295916	7.88644e-05	0	0
>LT4.3-03289	0	9.16926e-05	8.55945e-05	0.000196696	0.000189735	9.86388e-05	0	0.000258198	0.00017696
>LT4.8-01985	0.000197873	9.16926e-05	8.55945e-05	6.55652e-05	4.74338e-05	0	7.88644e-05	0.000258198	0.00026544
>LT4.5-12275	0.000296809	0	0.000171189	0.000196696	4.74338e-05	9.86388e-05	0	0	0
>LT4.7-10998	4.94682e-05	0	0.000256783	0.000196696	0.000189735	0	7.88644e-05	0	8.84799e-05
>LT4.3-13054	9.89364e-05	0	8.55945e-05	0.00013113	0.000284603	0	0	0	0.00017696
>LT4.3-10911	9.89364e-05	9.16926e-05	0.000599161	0	9.48677e-05	0	7.88644e-05	0	0
>LT4.1-02434	0.000395746	0.000275078	8.55945e-05	0	0	0	0	0.000258198	0
>LT4.5-04251	9.89364e-05	9.16926e-05	8.55945e-05	0.00013113	0.000332037	0	0	0	0
>LT4.4-14266	0	0.000183385	8.55945e-05	0.000196696	0.000189735	9.86388e-05	0	0.000258198	8.84799e-05
>LT4.1-35088	4.94682e-05	0	0.000171189	0.00013113	0.000189735	0.000197278	0	0	0.00017696
>LT4.3-32294	4.94682e-05	0	0.000342378	0	0.000189735	0	0	0.000774593	8.84799e-05
>LT4.6-13558	0.000197873	9.16926e-05	0	0.000262261	9.48677e-05	0.000197278	0	0	0
>LT4.8-09938	9.89364e-05	0	0.000427972	0.00013113	4.74338e-05	9.86388e-05	0	0.000516396	0
>LT4.5-15946	0	0	0.000171189	0.00013113	0.000284603	0	0	0	0.00026544
>LT4.5-13316	0	0	0	0	0.000142301	0	7.88644e-05	0	0.000796319
>LT4.8-04657	0	9.16926e-05	0.000171189	0.000393391	4.74338e-05	0.000197278	0	0.000258198	0
>LT4.5-24146	0	0.000183385	0.000171189	0.00013113	0.000142301	0.000197278	0	0	0.00017696
>LT4.5-49619	0	9.16926e-05	0.000342378	6.55652e-05	0.000284603	9.86388e-05	0	0	0
>LT4.3-03599	9.89364e-05	0	0.000513567	0	0.000189735	0	0	0	8.84799e-05
>LT4.3-14223	0.000197873	9.16926e-05	8.55945e-05	0	9.48677e-05	0.000197278	7.88644e-05	0	0.00017696
>LT4.6-03451	0.000494682	9.16926e-05	0	0	0	0.000197278	0	0	0
>LT4.2-13349	4.94682e-05	0.000733541	0	0	0	0.000394555	0	0	0
>LT4.1-17118	0.000197873	9.16926e-05	0	0.000262261	0.000142301	0	0	0.000258198	0
>LT4.1-26015	4.94682e-05	0	0.000171189	0	9.48677e-05	0.000197278	0.000236593	0.000516396	8.84799e-05
>LT4.1-42671	0.000148405	0	0.000342378	0.000196696	4.74338e-05	0	0.000157729	0	0
>LT4.9-00636	0	0.000183385	0.000256783	0	0.000237169	0	7.88644e-05	0	0.00017696
>LT4.4-09547	0	9.16926e-05	0	0.000196696	0.000237169	0	7.88644e-05	0.000258198	0.00017696
>LT4.3-29591	4.94682e-05	9.16926e-05	0.000171189	6.55652e-05	0.000332037	0	0	0	8.84799e-05
>LT4.1-15232	0.000593619	9.16926e-05	0	0	0	0	0	0	0
>LT4.1-30045	9.89364e-05	9.16926e-05	0.000256783	0.00013113	9.48677e-05	0	7.88644e-05	0.000258198	8.84799e-05
>LT4.1-45823	9.89364e-05	0.000183385	8.55945e-05	0	4.74338e-05	9.86388e-05	0.000157729	0.00103279	0
>LT4.5-30081	4.94682e-05	0	8.55945e-05	0	0.000189735	9.86388e-05	0.000157729	0.000516396	0.00017696
>LT4.3-14191	0	0	8.55945e-05	0	0.000237169	0.000295916	0.000157729	0.000258198	8.84799e-05
>LT4.7-03870	4.94682e-05	0.000183385	0	0.00013113	9.48677e-05	9.86388e-05	7.88644e-05	0.000774593	8.84799e-05
>LT4.3-11272	0.000197873	9.16926e-05	0.000427972	6.55652e-05	9.48677e-05	0	0	0	0
>LT4.6-16339	0	0	0	0	0	0.0012823	0	0	0
>LT4.4-30072	0	9.16926e-05	8.55945e-05	0.000458956	9.48677e-05	0	0	0.000258198	8.84799e-05
>LT4.1-37336	0.000247341	9.16926e-05	0	0.000196696	0	0.000295916	0	0.000258198	0
>LT4.5-29577	9.89364e-05	0	8.55945e-05	6.55652e-05	0.000379471	0	0	0.000258198	0
>LT4.5-20692	9.89364e-05	9.16926e-05	0.000171189	0	0.000237169	0.000295916	0	0	0
>LT4.2-09434	0	0.00100862	8.55945e-05	0	4.74338e-05	0	0	0	0
>LT4.4-21944	0	0	8.55945e-05	0.000196696	0.000189735	0	0	0.000516396	0.00026544
>LT4.9-07109	0	0	8.55945e-05	0	0.000379471	9.86388e-05	0	0.000258198	0.00017696
>LT4.6-10906	4.94682e-05	0	0.000342378	6.55652e-05	4.74338e-05	0.000591833	0	0	0
>LT4.5-25043	4.94682e-05	9.16926e-05	8.55945e-05	0	0.000284603	0	7.88644e-05	0.000516396	8.84799e-05
>LT4.8-02703	4.94682e-05	9.16926e-05	0.000171189	0.00013113	0.000142301	0	0	0.000258198	0.00026544
>LT4.5-30490	0	9.16926e-05	0	0	0.000332037	0	7.88644e-05	0.000516396	0.00017696
>LT4.1-15800	0.000643087	0	0	0	0	0	0	0	0
>LT4.5-40630	0	9.16926e-05	0	0.000262261	9.48677e-05	0.000197278	7.88644e-05	0	0.00026544
>LT4.5-61160	0	0.000916926	8.55945e-05	0	9.48677e-05	0	0	0	0
>LT4.9-25496	0	0	0	6.55652e-05	9.48677e-05	9.86388e-05	7.88644e-05	0.000774593	0.0004424
>LT4.6-06172	0	9.16926e-05	0.000427972	0	4.74338e-05	0.000197278	0	0.000258198	0.00017696
>LT4.2-16288	0	0.000550156	8.55945e-05	0.00013113	4.74338e-05	0.000197278	0	0	0
>LT4.4-31545	0	0	0	0.00013113	4.74338e-05	0	0	0.000258198	0.000707839
>LT4.9-13778	4.94682e-05	0	0.000171189	6.55652e-05	0.000237169	0	0	0.000258198	0.00017696
>LT4.9-18650	0	0	8.55945e-05	6.55652e-05	0.000189735	0	0	0.000774593	0.00026544
>LT4.5-47389	0	0	8.55945e-05	6.55652e-05	0.000237169	0	7.88644e-05	0.000774593	8.84799e-05
>LT4.1-18928	0.000148405	0	0.000342378	0.000196696	4.74338e-05	9.86388e-05	0	0	0
>LT4.9-24705	0	0	0.000342378	6.55652e-05	0.000189735	0	7.88644e-05	0	0.00017696
>LT4.2-14263	4.94682e-05	0.000366771	0.000171189	0	4.74338e-05	0.000295916	0	0.000258198	0
>LT4.1-21630	0.000148405	0	0.000171189	0.00013113	4.74338e-05	0.000394555	0	0	0
>LT4.4-08991	4.94682e-05	0	0.000256783	0.000262261	4.74338e-05	9.86388e-05	0	0	0.00017696
>LT4.1-14069	0.000445214	0	0	6.55652e-05	9.48677e-05	0	0	0	0
>LT4.3-12963	0.000197873	0.000183385	0.000342378	0.00013113	0	0	0	0	0
>LT4.4-05684	0	0.000733541	0	0.00013113	4.74338e-05	0	0	0.000258198	0
>LT4.8-05501	0	0.000183385	0	0.000196696	9.48677e-05	0	0	0.000516396	0.00026544
>LT4.7-15922	4.94682e-05	0.000183385	8.55945e-05	6.55652e-05	9.48677e-05	0.000197278	7.88644e-05	0	0.00017696
>LT4.1-30464	9.89364e-05	0	0.000171189	6.55652e-05	0.000237169	0	0	0	0.00017696
>LT4.4-22584	9.89364e-05	0	0.000171189	0.000196696	9.48677e-05	0.000295916	0	0	0
>LT4.4-06064	0	9.16926e-05	0.000256783	0.000196696	9.48677e-05	0	0.000236593	0	0
>LT4.1-01237	0.000247341	9.16926e-05	8.55945e-05	6.55652e-05	0.000142301	0	0	0	8.84799e-05
>LT4.1-07746	0.000197873	0	0.000171189	0.000327826	0	0	7.88644e-05	0	0
>LT4.1-10418	0.000247341	0	0.000256783	6.55652e-05	9.48677e-05	0	7.88644e-05	0	0
>LT4.3-28194	4.94682e-05	0.000183385	0.000342378	6.55652e-05	0.000142301	9.86388e-05	0	0	0
>LT4.6-02719	0.000148405	9.16926e-05	0	0	0.000237169	0.000295916	0	0	0
>LT4.6-16109	0.000296809	0	8.55945e-05	0.000196696	4.74338e-05	9.86388e-05	0	0	0
>LT4.1-01560	0.000247341	0	8.55945e-05	0.00013113	9.48677e-05	0	0	0	0.00017696
>LT4.2-01097	0.000148405	0.000275078	0.000171189	6.55652e-05	4.74338e-05	9.86388e-05	0	0.000258198	0
>LT4.2-08633	0	0.00100862	0	0	0	9.86388e-05	0	0	0
>LT4.1-03878	0.000247341	0	0.000342378	0	9.48677e-05	9.86388e-05	0	0	0
>LT4.5-12273	9.89364e-05	0	0.000342378	0	0.000284603	0	0	0	0
>LT4.8-02526	0	0	0	6.55652e-05	0.000332037	0	7.88644e-05	0.000258198	0.00017696
>LT4.1-12334	0.000494682	0	0	0	9.48677e-05	0	0	0	0
>LT4.6-04265	4.94682e-05	0.000183385	0	0.00013113	4.74338e-05	0.000394555	0	0.000516396	0
>LT4.7-13853	9.89364e-05	9.16926e-05	0.000427972	0	4.74338e-05	0	0.000157729	0.000258198	0
>LT4.1-06327	0.000247341	0.000183385	0	0.000262261	4.74338e-05	0	0	0	0
>LT4.4-09113	0	9.16926e-05	0.000171189	0.000196696	0.000142301	9.86388e-05	0	0.000258198	8.84799e-05
>LT4.4-05341	0.00054415	0	0	6.55652e-05	0	0	0	0	0
>LT4.5-26837	0.000148405	0	8.55945e-05	0.00013113	0.000189735	0	7.88644e-05	0	8.84799e-05
>LT4.6-11340	0.000148405	0	0.000256783	0.00013113	4.74338e-05	0.000197278	0	0.000258198	0
>LT4.7-06576	0.000197873	9.16926e-05	8.55945e-05	0.000196696	4.74338e-05	0	7.88644e-05	0	8.84799e-05
>LT4.6-01703	0.000148405	0	0.000342378	6.55652e-05	4.74338e-05	0.000197278	0	0.000258198	0
>LT4.5-12126	0	0	0	0.000327826	0.000142301	0	0.000315457	0	0
>LT4.5-14001	0	0	0.000171189	6.55652e-05	0.000379471	9.86388e-05	0	0	0
>LT4.1-37846	0.000346278	0	0	0.000196696	4.74338e-05	0	0	0.000258198	0
>LT4.6-01828	0.000148405	0	0.000171189	0.00013113	4.74338e-05	0.000197278	0	0.000258198	8.84799e-05
>LT4.4-09403	9.89364e-05	0	0.000513567	0.00013113	4.74338e-05	0	0	0.000258198	0
>LT4.5-02100	9.89364e-05	0.000275078	0.000256783	0.00013113	9.48677e-05	0	0	0	0
>LT4.6-06254	0	0	0	0	0	0.00118367	0	0	0
>LT4.7-21816	0	9.16926e-05	0	0	0.000189735	0	7.88644e-05	0.000516396	0.00035392
>LT4.4-22336	4.94682e-05	9.16926e-05	0	0.00013113	0.000142301	0.000197278	0	0	0.00026544
>LT4.5-38081	9.89364e-05	9.16926e-05	0.000256783	0	0.000189735	0.000197278	0	0	0
>LT4.2-03971	0.000494682	0.000183385	0	0	0	0	0	0	0
>LT4.6-07743	4.94682e-05	9.16926e-05	0.000171189	0	0.000332037	9.86388e-05	0	0	0
>LT4.5-01783	9.89364e-05	9.16926e-05	0.000256783	0.00013113	0.000142301	0	0	0.000258198	0
>LT4.5-21373	4.94682e-05	0	8.55945e-05	0.00013113	0.000142301	9.86388e-05	7.88644e-05	0	0.00026544
>LT4.6-00319	0	0.000183385	0	0.000196696	0.000142301	0.000197278	0	0.000516396	0
>LT4.6-17039	4.94682e-05	9.16926e-05	0	0.00013113	0.000142301	0.000197278	7.88644e-05	0.000258198	8.84799e-05
>LT4.1-08950	9.89364e-05	0.000183385	0.000342378	0.000196696	4.74338e-05	0	0	0	0
>LT4.9-04041	0	0	0	6.55652e-05	0.000142301	9.86388e-05	0	0.000516396	0.0004424
>LT4.9-09069	4.94682e-05	0	8.55945e-05	6.55652e-05	0.000284603	0	0	0.000516396	8.84799e-05
>LT4.9-22366	0	0	0.000256783	0.00013113	4.74338e-05	0	0.000157729	0.000258198	0.00026544
>LT4.3-07425	0	0.000183385	0.000599161	0	0	0.000295916	0	0	0
>LT4.1-37702	9.89364e-05	0	0.000513567	0.00013113	0	0.000197278	0	0	0
>LT4.8-03988	9.89364e-05	0	8.55945e-05	0.000196696	0.000189735	0	0	0.000516396	0
>LT4.1-22069	0.00054415	0	0	0	0	0	7.88644e-05	0	0
>LT4.7-15209	0	0	0	0	0	0	0.000946372	0	0
>LT4.1-25516	0.000494682	0	8.55945e-05	6.55652e-05	0	0	0	0	0
>LT4.3-33770	4.94682e-05	0.000183385	8.55945e-05	0.000196696	0.000189735	0	0	0.000258198	0
>LT4.4-03307	0	0	8.55945e-05	0.000393391	0	0.000197278	0	0	0.00026544
>LT4.1-01987	0.000494682	9.16926e-05	0	0	0	0	0	0.000258198	0
>LT4.1-38404	0.000247341	0.000183385	0.000256783	6.55652e-05	0	9.86388e-05	0	0	0
>LT4.4-03763	0	0	0.000256783	6.55652e-05	0.000237169	0	0	0.000258198	0.00017696
>LT4.9-03574	4.94682e-05	0	0.000342378	0.00013113	0.000189735	0	0	0	8.84799e-05
>LT4.9-18342	0	0	0	0	0.000284603	0	0	0.000258198	0.0004424
>LT4.1-10965	4.94682e-05	0.000183385	8.55945e-05	0.000196696	4.74338e-05	0	0	0.000258198	0.00026544
>LT4.6-10550	9.89364e-05	9.16926e-05	0	6.55652e-05	0.000189735	0.000197278	7.88644e-05	0	8.84799e-05
>LT4.9-06633	0	0	8.55945e-05	0	0.000379471	0	0	0	0.00026544
>LT4.4-12789	0	0	8.55945e-05	6.55652e-05	0.000237169	0.000197278	7.88644e-05	0	0.00017696
>LT4.6-23458	0	0.000183385	0	0	0	0.000887749	0	0.000258198	0
>LT4.4-01009	0	9.16926e-05	8.55945e-05	0.000196696	0.000189735	9.86388e-05	0	0.000258198	8.84799e-05
>LT4.6-18033	0	0.000458463	0	0	0	0.000690471	0	0	0
>LT4.6-15286	0	9.16926e-05	0	0	0	0.000986388	0	0	0
>LT4.3-01821	0	0	0.000171189	0.000262261	4.74338e-05	9.86388e-05	0	0	0.00026544
>LT4.9-00115	0	9.16926e-05	8.55945e-05	0	0.000189735	0	0	0.000258198	0.00035392
>LT4.8-00890	0.000395746	0	0	0.00013113	0	0	0	0.000258198	0
>LT4.5-04092	0	0	8.55945e-05	0	0.000142301	0.000197278	0	0	0.0004424
>LT4.8-00240	0.000197873	0	0.000171189	0.00013113	4.74338e-05	9.86388e-05	0	0.000258198	0
>LT4.5-00281	0	0	0.000342378	0.000196696	0.000189735	0	0	0	0
>LT4.5-44127	4.94682e-05	0	0	0.000262261	0.000237169	0	0	0	8.84799e-05
>LT4.4-10750	4.94682e-05	9.16926e-05	0.000171189	6.55652e-05	0.000284603	0	0	0	0
>LT4.5-20833	4.94682e-05	9.16926e-05	0.000171189	0.00013113	9.48677e-05	9.86388e-05	0	0	0.00017696
>LT4.2-12343	4.94682e-05	0.000275078	0.000256783	0	9.48677e-05	9.86388e-05	7.88644e-05	0	0
>LT4.9-03962	0	9.16926e-05	8.55945e-05	0.000196696	0.000142301	9.86388e-05	0	0	0.00017696
>LT4.4-18132	0	0	0.000256783	0.000327826	4.74338e-05	0	0	0	0.00017696
>LT4.2-05376	9.89364e-05	9.16926e-05	8.55945e-05	6.55652e-05	0	0.000295916	0	0	0.00026544
>LT4.1-06864	0.000247341	9.16926e-05	0	6.55652e-05	0.000189735	0	0	0	0
>LT4.4-20395	0	0	8.55945e-05	0.000262261	9.48677e-05	0.000197278	0	0	0.00017696
>LT4.3-18202	0	9.16926e-05	0.000171189	0	4.74338e-05	9.86388e-05	0	0.000774593	0.00026544
>LT4.5-12130	4.94682e-05	0.000183385	8.55945e-05	6.55652e-05	0.000142301	9.86388e-05	0	0	0.00017696
>LT4.2-18296	0.000197873	9.16926e-05	8.55945e-05	0	0	0.000394555	0	0	8.84799e-05
>LT4.3-09612	4.94682e-05	0	0.000427972	0.000196696	9.48677e-05	0	0	0	0
>LT4.4-15567	0	0	0.000513567	6.55652e-05	0.000142301	0	0	0	8.84799e-05
>LT4.8-10850	0	9.16926e-05	8.55945e-05	6.55652e-05	9.48677e-05	0	0.000315457	0.000516396	0
>LT4.9-07679	9.89364e-05	9.16926e-05	8.55945e-05	6.55652e-05	0.000142301	0	0	0	0.00026544
>LT4.9-08339	0	0	0	0	0.000142301	0	0	0	0.000707839
>LT4.1-39220	0.000445214	9.16926e-05	0	6.55652e-05	0	0	0	0	0
>LT4.5-14519	0	9.16926e-05	8.55945e-05	0	0.000237169	0	0	0	0.00035392
>LT4.2-21256	9.89364e-05	0.000458463	0	0	0	0.000295916	0	0.000258198	0
>LT4.1-10161	9.89364e-05	0	0.000256783	0	0.000189735	0	0	0	0.00017696
>LT4.3-06630	4.94682e-05	9.16926e-05	0.000342378	0.000196696	0	0	0	0.000258198	8.84799e-05
>LT4.1-01521	0.000395746	0	0	0.00013113	4.74338e-05	0	0	0	0
>LT4.1-01794	0.000296809	0.000183385	0	0.000196696	0	0	0	0	0
>LT4.5-34917	0.000148405	9.16926e-05	0.000256783	0	0.000189735	0	0	0	0
>LT4.1-10305	0.000395746	0	0	0.00013113	4.74338e-05	0	0	0	0
>LT4.9-14073	0.000197873	0	0.000171189	0	9.48677e-05	0.000197278	0	0	8.84799e-05
>LT4.6-13821	0	9.16926e-05	0.000171189	0	9.48677e-05	0.000394555	7.88644e-05	0.000258198	0
>LT4.5-11617	0	0	0.000171189	0.00013113	0.000332037	0	0	0	0
>LT4.3-19075	4.94682e-05	0.000275078	0.000171189	0.000196696	4.74338e-05	9.86388e-05	0	0	0
>LT4.2-01527	0	0.000366771	8.55945e-05	0.000196696	0	0.000197278	7.88644e-05	0	0
>LT4.3-06724	0.000247341	0	0.000342378	0.00013113	0	0	0	0	0
>LT4.6-14731	4.94682e-05	0.000275078	0.000171189	6.55652e-05	4.74338e-05	0.000197278	0	0	8.84799e-05
>LT4.4-05631	0.000247341	9.16926e-05	8.55945e-05	0.000196696	0	0	0	0.000258198	0
>LT4.1-16762	0.000346278	0	0	0.00013113	4.74338e-05	0	0	0.000258198	0
>LT4.4-15488	4.94682e-05	9.16926e-05	8.55945e-05	0.000196696	0.000189735	9.86388e-05	0	0	0
>LT4.1-07542	0.000395746	0	0	6.55652e-05	9.48677e-05	0	0	0	0
>LT4.3-06753	4.94682e-05	9.16926e-05	0.000256783	0.00013113	0.000142301	0	0	0	8.84799e-05
>LT4.3-02399	9.89364e-05	0	0.000342378	0	9.48677e-05	9.86388e-05	7.88644e-05	0	8.84799e-05
>LT4.2-05808	0	0.000183385	0.000171189	0	0.000332037	0	0	0	0
>LT4.5-10340	0	0.000183385	8.55945e-05	6.55652e-05	0.000189735	9.86388e-05	7.88644e-05	0	8.84799e-05
>LT4.2-03406	0	0.000458463	8.55945e-05	0	0.000189735	0	0	0	8.84799e-05
>LT4.6-18323	0	9.16926e-05	0	0	0	0.000986388	0	0	0
>LT4.5-13573	4.94682e-05	0	0.000171189	0.000262261	0.000142301	0	0	0	8.84799e-05
>LT4.5-17998	0	9.16926e-05	0	0.00013113	0.000237169	0	0	0	0.00026544
>LT4.5-45385	0	0	8.55945e-05	0.000196696	0.000284603	0	0	0	8.84799e-05
>LT4.4-07839	0	0	0.000171189	0.00013113	0.000189735	9.86388e-05	0	0	0.00017696
>LT4.3-32078	0	0.000183385	0.000256783	0	4.74338e-05	0.000394555	0	0	8.84799e-05
>LT4.1-48032	0.00054415	0	0	0	0	0	0	0	0
>LT4.1-18474	0.000494682	0	0	0	4.74338e-05	0	0	0	0
>LT4.5-33323	0	0	0.000256783	0	0.000332037	0	0	0	8.84799e-05
>LT4.1-30869	0.00054415	0	0	0	0	0	0	0	0
>LT4.5-40265	0	0	8.55945e-05	0.00013113	0.000332037	0	7.88644e-05	0	0
>LT4.4-09957	0.000148405	9.16926e-05	8.55945e-05	0.00013113	0.000142301	0	0	0.000258198	0
>LT4.1-01945	0.000197873	0.000275078	0	0	4.74338e-05	0.000295916	0	0	0
>LT4.1-14447	0.000395746	0	0	0	9.48677e-05	0	7.88644e-05	0	0
>LT4.5-50564	4.94682e-05	9.16926e-05	8.55945e-05	0.000196696	0.000142301	9.86388e-05	0	0.000258198	0
>LT4.1-18350	0.000296809	0	8.55945e-05	6.55652e-05	9.48677e-05	9.86388e-05	0	0	0
>LT4.1-20593	0.000494682	0	0	0	0	9.86388e-05	0	0	0
>LT4.3-20413	4.94682e-05	0	0.000171189	6.55652e-05	0.000142301	9.86388e-05	0	0	0.00026544
>LT4.3-11269	4.94682e-05	0	0.000171189	0	0.000189735	9.86388e-05	0	0.000516396	8.84799e-05
>LT4.4-10276	4.94682e-05	9.16926e-05	0	0.00013113	0.000284603	0	0	0	8.84799e-05
>LT4.2-09133	4.94682e-05	0.000275078	0	6.55652e-05	0.000142301	0	0	0	0.00026544
>LT4.6-02665	0	0.000183385	0.000256783	6.55652e-05	4.74338e-05	9.86388e-05	0	0.000774593	0
>LT4.5-17512	0	0	8.55945e-05	0.000196696	0.000237169	0	0	0.000258198	8.84799e-05
>LT4.9-15830	9.89364e-05	9.16926e-05	0.000171189	0	0.000142301	9.86388e-05	0	0	0.00017696
>LT4.9-00178	0	0.000183385	0	0.00013113	0.000189735	0	0	0.000258198	0.00017696
>LT4.5-05938	4.94682e-05	0	8.55945e-05	0.00013113	9.48677e-05	9.86388e-05	0	0.00103279	0
>LT4.6-11060	9.89364e-05	0	0	6.55652e-05	0.000284603	9.86388e-05	0	0	8.84799e-05
>LT4.3-12667	0.000148405	0	0.000256783	0.00013113	4.74338e-05	0	0	0.000258198	8.84799e-05
>LT4.2-24642	0.000148405	0.000458463	8.55945e-05	0.00013113	0	0	0	0	0
>LT4.9-08170	0	9.16926e-05	0.000171189	0	0.000189735	0.000197278	7.88644e-05	0	8.84799e-05
>LT4.9-05796	0	0	0	0	0	0	0.000394322	0	0.000530879
>LT4.5-20051	9.89364e-05	9.16926e-05	0	0	0.000284603	9.86388e-05	0	0.000258198	0
>LT4.1-33122	0.000494682	0	0	0	0	0	0	0.000258198	0
>LT4.2-00989	0.000148405	0.000366771	8.55945e-05	6.55652e-05	9.48677e-05	0	0	0	0
>LT4.3-09122	0	0.000183385	0.000599161	0	4.74338e-05	0	0	0.000258198	0
>LT4.7-17564	0	0	0.000171189	0	0.000237169	0.000197278	7.88644e-05	0	8.84799e-05
>LT4.5-46061	4.94682e-05	0	0	0.00013113	0.000379471	0	0	0	0
>LT4.7-07856	0	0	0	0	0	0	0.000867508	0	0
>LT4.1-26228	0.00054415	0	0	0	0	0	0	0	0
>LT4.3-07713	0	0	0.000256783	0.000262261	0.000142301	0	0	0.000258198	0
>LT4.5-20418	0	0.000275078	0	6.55652e-05	9.48677e-05	0.000197278	7.88644e-05	0	0.00017696
>LT4.3-33551	0	9.16926e-05	0.000171189	6.55652e-05	0.000237169	0	0	0	0.00017696
>LT4.4-06665	0	0	0	0.000262261	4.74338e-05	0	0	0.000258198	0.0004424
>LT4.4-04088	0.000197873	9.16926e-05	0.000171189	6.55652e-05	0.000142301	0	0	0	0
>LT4.3-29490	9.89364e-05	0	0.000342378	6.55652e-05	0.000142301	0	7.88644e-05	0	0
>LT4.7-19923	0	0	0	0	0	0	0.000473186	0	0.00035392
>LT4.7-14166	0	0	8.55945e-05	0.00013113	9.48677e-05	9.86388e-05	0.000157729	0.000258198	8.84799e-05
>LT4.1-21222	0.000395746	0	0	6.55652e-05	0	0	0	0	8.84799e-05
>LT4.1-17042	0.000445214	0	0	0	0	9.86388e-05	0	0	0
>LT4.4-23644	0	0	0	0.000393391	0	0	0	0.000258198	0.00026544
>LT4.5-03134	0	0	0	0.000196696	0.000142301	9.86388e-05	7.88644e-05	0.000258198	8.84799e-05
>LT4.2-03000	0	0.000366771	0	0	9.48677e-05	0	7.88644e-05	0	0.00026544
>LT4.4-21852	0.000197873	0	8.55945e-05	6.55652e-05	0.000142301	0	0	0	8.84799e-05
>LT4.4-17676	4.94682e-05	9.16926e-05	8.55945e-05	0.000196696	4.74338e-05	9.86388e-05	0	0.000516396	0
>LT4.3-14392	0	0	0.000171189	0.000393391	0	9.86388e-05	0	0	8.84799e-05
>LT4.5-08488	0	0.000183385	0.000256783	0	0.000189735	0	0	0	8.84799e-05
>LT4.2-10934	0	0.000458463	0.000256783	0	0	0.000197278	0	0	0
>LT4.1-04505	0.000346278	0	0	0.00013113	4.74338e-05	0	0	0	0
>LT4.2-03545	0.000148405	9.16926e-05	0	6.55652e-05	9.48677e-05	9.86388e-05	7.88644e-05	0	8.84799e-05
>LT4.9-01081	0	0	8.55945e-05	6.55652e-05	0	9.86388e-05	0	0.000516396	0.0004424
>LT4.1-11378	0.000247341	0	0.000171189	6.55652e-05	4.74338e-05	0	0	0.000258198	0
>LT4.1-34305	0.000445214	0	0	6.55652e-05	0	0	0	0	0
>LT4.9-22319	9.89364e-05	0.000183385	0	0	9.48677e-05	0	0	0.000258198	0.00026544
>LT4.1-05015	0.000197873	9.16926e-05	8.55945e-05	0	9.48677e-05	9.86388e-05	7.88644e-05	0	0
>LT4.4-06668	0	9.16926e-05	0.000171189	0.00013113	0.000237169	0	0	0	0
>LT4.5-31655	0	0	8.55945e-05	0	0.000379471	0	0	0	8.84799e-05
>LT4.3-28050	9.89364e-05	0.000183385	0.000171189	6.55652e-05	9.48677e-05	9.86388e-05	0	0	0
>LT4.5-29113	4.94682e-05	9.16926e-05	8.55945e-05	0.000196696	0.000189735	0	0	0	0
>LT4.1-12572	0.000197873	9.16926e-05	0	0.00013113	0	9.86388e-05	0	0.000516396	0
>LT4.1-07711	0.000494682	0	0	0	0	0	0	0	0
>LT4.1-01457	4.94682e-05	0	8.55945e-05	0	0.000142301	0.000493194	0	0	0
>LT4.2-04315	9.89364e-05	0.000550156	0	0	0	0.000197278	0	0	0
>LT4.2-14253	4.94682e-05	0.000825234	0	0	0	0	0	0	0
>LT4.3-17140	0	9.16926e-05	0.000513567	0.00013113	4.74338e-05	0	0	0	0
>LT4.1-12041	0.000148405	0	0.000256783	0	0.000189735	0	0	0	0
>LT4.2-01813	4.94682e-05	0.000183385	8.55945e-05	0.000196696	4.74338e-05	0	0	0	0.00017696
>LT4.4-23038	0	0	0	0.000196696	0.000237169	0	0	0	0.00017696
>LT4.3-03046	4.94682e-05	9.16926e-05	0.000342378	0	9.48677e-05	9.86388e-05	7.88644e-05	0	0
>LT4.1-28493	9.89364e-05	0	0	6.55652e-05	9.48677e-05	9.86388e-05	0	0.000258198	0.00026544
>LT4.5-18526	0.000148405	0	0.000171189	0.000196696	9.48677e-05	0	0	0	0
>LT4.9-00745	0	0	8.55945e-05	6.55652e-05	0.000237169	0	0	0	0.00026544
>LT4.1-31100	9.89364e-05	9.16926e-05	0	6.55652e-05	0.000142301	0.000197278	0	0	8.84799e-05
>LT4.3-25601	4.94682e-05	9.16926e-05	0.000427972	6.55652e-05	9.48677e-05	0	0	0	0
>LT4.5-05691	0	0.000183385	0	0.000196696	9.48677e-05	0	7.88644e-05	0	0.00017696
>LT4.5-22364	0	0.000275078	0.000171189	6.55652e-05	9.48677e-05	9.86388e-05	7.88644e-05	0	0
>LT4.2-02499	0.000148405	0.000183385	0.000342378	6.55652e-05	0	0	0	0	0
>LT4.1-29352	0.000247341	0	8.55945e-05	0.000196696	0	0	0	0.000258198	0
>LT4.1-25873	9.89364e-05	0	0	6.55652e-05	9.48677e-05	0.000295916	0	0.000258198	8.84799e-05
>LT4.5-49695	0	0	0.000171189	6.55652e-05	0.000189735	9.86388e-05	0	0	0.00017696
>LT4.9-14989	0	0	0.000342378	6.55652e-05	0.000142301	0	0	0.000258198	8.84799e-05
>LT4.5-16047	4.94682e-05	9.16926e-05	0.000427972	6.55652e-05	9.48677e-05	0	0	0	0
>LT4.1-15966	0.000148405	9.16926e-05	8.55945e-05	0.00013113	4.74338e-05	9.86388e-05	0	0.000258198	0
>LT4.4-01050	0.000197873	9.16926e-05	0	0.000327826	0	0	0	0	0
>LT4.1-11759	9.89364e-05	0.000183385	0.000171189	0	9.48677e-05	9.86388e-05	0	0.000258198	0
>LT4.4-19046	0.000197873	0.000183385	0	0.000196696	4.74338e-05	0	0	0	0
>LT4.3-09741	4.94682e-05	9.16926e-05	0.000513567	6.55652e-05	0	0	0	0	8.84799e-05
>LT4.3-07726	4.94682e-05	0	0.000256783	0.00013113	0.000189735	0	0	0	0
>LT4.6-03970	0	0.000733541	0	0	0	0.000197278	0	0	0
>LT4.1-16485	4.94682e-05	9.16926e-05	0	6.55652e-05	9.48677e-05	9.86388e-05	0	0.000258198	0.00026544
>LT4.2-10174	4.94682e-05	9.16926e-05	8.55945e-05	0	0.000284603	0	7.88644e-05	0	0
>LT4.8-02539	0.000296809	0	0	0.00013113	0	0	0	0.000516396	0
>LT4.5-33205	0	9.16926e-05	0.000171189	6.55652e-05	0.000237169	0	0	0	8.84799e-05
>LT4.1-06928	0.000445214	0	0	6.55652e-05	0	0	0	0	0
>LT4.5-16851	4.94682e-05	0	0.000342378	0	0.000189735	9.86388e-05	0	0	0
>LT4.6-06415	4.94682e-05	9.16926e-05	8.55945e-05	0	9.48677e-05	0.000295916	7.88644e-05	0.000258198	0
>LT4.4-24532	4.94682e-05	0	0	0.000327826	4.74338e-05	0.000197278	0	0.000258198	0
>LT4.6-09061	0	0	0	0	0	0.000986388	0	0	0
>LT4.5-09438	0.000148405	9.16926e-05	0	0	0.000189735	0	0	0	0.00017696
>LT4.9-14625	0	0	0	0	0.000142301	9.86388e-05	0	0.000258198	0.0004424
>LT4.1-18214	0.000494682	0	0	0	0	0	0	0	0
>LT4.6-21282	4.94682e-05	0.000183385	0	0.00013113	9.48677e-05	9.86388e-05	7.88644e-05	0	8.84799e-05
>LT4.8-12324	0	0	0.000256783	6.55652e-05	4.74338e-05	0.000295916	0	0.000516396	0
>LT4.5-12289	0	0	0	6.55652e-05	0.000379471	0	0	0	8.84799e-05
>LT4.8-06308	4.94682e-05	9.16926e-05	0	0.000196696	4.74338e-05	9.86388e-05	0	0.000258198	0.00017696
>LT4.5-19205	0	0	0	0.00013113	0.000379471	0	0	0	0
>LT4.5-09431	4.94682e-05	9.16926e-05	0	0	0.000189735	9.86388e-05	0	0.000258198	0.00017696
>LT4.1-06914	0.000346278	0.000183385	0	0	0	9.86388e-05	0	0	0
>LT4.3-26794	4.94682e-05	9.16926e-05	0.000342378	0.00013113	9.48677e-05	0	0	0	0
>LT4.6-07942	0	0	0	0	0	0.000986388	0	0	0
>LT4.5-47092	0	9.16926e-05	8.55945e-05	0.000262261	0.000189735	0	0	0	0
>LT4.6-19499	0.000197873	0.000183385	8.55945e-05	6.55652e-05	0	0.000197278	0	0	0
>LT4.5-37385	4.94682e-05	9.16926e-05	0.000256783	6.55652e-05	4.74338e-05	0.000197278	0	0	8.84799e-05
>LT4.5-62484	9.89364e-05	0.000275078	0	6.55652e-05	9.48677e-05	9.86388e-05	0	0	8.84799e-05
>LT4.3-07327	9.89364e-05	9.16926e-05	0.000427972	0	9.48677e-05	0	0	0	0
>LT4.1-26568	0.000296809	0	0	0.00013113	9.48677e-05	0	0	0	0
>LT4.1-26053	0.000395746	0	0	6.55652e-05	0	9.86388e-05	0	0	0
>LT4.9-07035	0.000148405	0.000183385	0	6.55652e-05	0	0.000197278	0	0.000258198	8.84799e-05
>LT4.1-41419	0.000395746	0	0	6.55652e-05	4.74338e-05	0	0	0	0
>LT4.6-01730	0	9.16926e-05	0.000256783	6.55652e-05	4.74338e-05	0.000197278	0	0	0.00017696
>LT4.8-08291	4.94682e-05	9.16926e-05	8.55945e-05	0.000262261	0	9.86388e-05	0	0.000516396	0
>LT4.3-18507	0	9.16926e-05	0.000256783	0.00013113	0.000189735	0	0	0	0
>LT4.2-18306	4.94682e-05	9.16926e-05	8.55945e-05	0.00013113	4.74338e-05	0.000295916	0	0.000258198	0
>LT4.9-18308	0	9.16926e-05	0.000171189	0.00013113	4.74338e-05	0	0	0.000516396	0.00017696
>LT4.3-24637	4.94682e-05	0	0.000256783	6.55652e-05	0.000189735	0	0	0.000258198	0
>LT4.2-02997	0	0.000275078	8.55945e-05	0.00013113	0	9.86388e-05	7.88644e-05	0	0.00017696
>LT4.4-25687	4.94682e-05	9.16926e-05	8.55945e-05	0.000262261	4.74338e-05	9.86388e-05	0	0	8.84799e-05
>LT4.1-32349	0.000197873	0.000183385	0.000342378	0	0	0	0	0	0
>LT4.3-31112	0	0	8.55945e-05	0.000262261	0.000142301	0	0	0.000516396	0
>LT4.4-24514	4.94682e-05	0	0	0.000262261	0.000189735	0	0	0	8.84799e-05
>LT4.2-05208	0	0.000641849	0	0	0	0.000295916	0	0	0
>LT4.1-37984	0.000494682	0	0	0	0	0	0	0	0
>LT4.5-41230	0	0	0	0.00013113	0.000379471	0	0	0	0
>LT4.9-03391	0	0.000183385	0	0	9.48677e-05	0.000197278	7.88644e-05	0.000516396	8.84799e-05
>LT4.5-61301	0.000197873	9.16926e-05	8.55945e-05	0	0.000189735	0	0	0	0
>LT4.1-16122	0.000296809	0.000183385	0	6.55652e-05	4.74338e-05	0	0	0	0
>LT4.1-12815	0.000395746	0	8.55945e-05	0	0	0	7.88644e-05	0	0
>LT4.1-21556	0.000494682	0	0	0	0	0	0	0	0
>LT4.8-05513	0	0	0	0.00013113	9.48677e-05	0	0	0.000516396	0.00035392
>LT4.5-61880	9.89364e-05	9.16926e-05	8.55945e-05	0	0.000237169	0	0	0	8.84799e-05
>LT4.3-14761	4.94682e-05	9.16926e-05	0.000171189	0.00013113	4.74338e-05	9.86388e-05	0	0.000258198	8.84799e-05
>LT4.4-01868	9.89364e-05	0	0.000171189	6.55652e-05	9.48677e-05	0	0	0.000516396	8.84799e-05
>LT4.2-24393	4.94682e-05	0.000275078	0.000256783	0	0.000142301	0	0	0	0
>LT4.8-12809	9.89364e-05	0	8.55945e-05	0.000196696	9.48677e-05	0	0	0.000516396	0
>LT4.3-15198	4.94682e-05	0	8.55945e-05	0	0.000237169	0	0	0	0.00026544
>LT4.6-15288	0	0.000825234	0	0	0	9.86388e-05	0	0	0
>LT4.1-27351	0.000197873	9.16926e-05	0.000342378	0	0	0	7.88644e-05	0	0
>LT4.6-21242	0	9.16926e-05	0.000256783	6.55652e-05	9.48677e-05	0.000197278	7.88644e-05	0	0
>LT4.5-21109	4.94682e-05	0.000183385	8.55945e-05	6.55652e-05	0.000189735	0	0	0	0
>LT4.8-02135	0	0	8.55945e-05	0.000262261	0.000142301	0	0	0.000258198	0
>LT4.3-16696	0	0	0.000171189	0.000262261	9.48677e-05	0	7.88644e-05	0	0
>LT4.1-06993	0.000247341	9.16926e-05	0	0.00013113	0	0	0	0	8.84799e-05
>LT4.5-55591	0	0	0	0.000262261	9.48677e-05	0.000197278	0	0.000258198	0
>LT4.7-02866	0	0	0	6.55652e-05	0.000142301	9.86388e-05	7.88644e-05	0	0.00026544
>LT4.5-12384	0	0	8.55945e-05	0.00013113	0.000189735	0	0	0	0.00017696
>LT4.3-06582	0.000148405	0.000183385	8.55945e-05	0	0.000142301	0	0	0	0
>LT4.1-24352	0.000445214	0	0	0	0	0	0	0	0
>LT4.1-11528	0.000197873	0	8.55945e-05	0.00013113	9.48677e-05	0	0	0	0
>LT4.3-02875	0.000148405	9.16926e-05	0.000256783	0	9.48677e-05	0	0	0	0
>LT4.5-00044	0	0	0	0.000262261	9.48677e-05	0	0	0.000258198	0.00017696
>LT4.2-12335	9.89364e-05	0.000275078	8.55945e-05	6.55652e-05	0	9.86388e-05	0	0	8.84799e-05
>LT4.1-19315	0.000296809	0	0	6.55652e-05	9.48677e-05	0	0	0	0
>LT4.5-18111	0	0	8.55945e-05	0	0.000332037	0	0	0	8.84799e-05
>LT4.4-01496	0.000197873	9.16926e-05	8.55945e-05	0.000196696	0	0	0	0	0
>LT4.4-24406	4.94682e-05	0	0.000171189	0.000196696	4.74338e-05	9.86388e-05	0	0	8.84799e-05
>LT4.3-00914	4.94682e-05	0	0.000256783	0.00013113	4.74338e-05	0.000197278	0	0	0
>LT4.5-36582	4.94682e-05	0	0	0	0.000332037	0	0	0	8.84799e-05
>LT4.4-09292	0	0	0	0.000590087	0	0	0	0	0
>LT4.6-01312	0	0	0	0	0	0.000887749	0	0	0
>LT4.4-05216	0	0	0	0.00013113	0.000237169	0	0	0	0.00017696
>LT4.5-01392	4.94682e-05	0	0.000171189	0.00013113	4.74338e-05	0.000295916	0	0	0
>LT4.1-29909	0.000346278	0	0	0	4.74338e-05	0	0	0.000258198	0
>LT4.3-22033	4.94682e-05	0	0.000171189	0	4.74338e-05	9.86388e-05	7.88644e-05	0.000516396	8.84799e-05
>LT4.4-14803	0	0	0	0.000262261	0.000142301	0	0	0.000258198	8.84799e-05
>LT4.3-08562	0.000197873	9.16926e-05	0.000171189	6.55652e-05	0	0	0	0	8.84799e-05
>LT4.3-17152	0.000247341	0	0.000171189	0	4.74338e-05	0	0	0	8.84799e-05
>LT4.5-31647	0	9.16926e-05	0.000171189	6.55652e-05	0.000237169	0	0	0	0
>LT4.3-29142	4.94682e-05	9.16926e-05	0.000342378	0	9.48677e-05	9.86388e-05	0	0	0
>LT4.5-34182	0	0.000183385	0	0	0.000284603	0	7.88644e-05	0	0
>LT4.5-49280	0	0	0	0	0.000379471	0	0	0.000258198	0
>LT4.8-03657	0	0	0	0.000393391	0	0	0	0.000774593	0
>LT4.1-08068	0.000395746	0	0	6.55652e-05	0	0	0	0	0
>LT4.1-34973	0.000247341	0	0	6.55652e-05	0	9.86388e-05	0.000157729	0	0
>LT4.9-04011	4.94682e-05	0	0.000171189	0.00013113	4.74338e-05	9.86388e-05	0	0	0.00017696
>LT4.1-32713	0.000445214	0	0	0	0	0	0	0	0
>LT4.3-11999	0	0	0.000256783	0.000262261	0	0	0	0	0.00017696
>LT4.4-28116	0	0	8.55945e-05	0.000327826	9.48677e-05	0	0	0.000258198	0
>LT4.5-64015	4.94682e-05	0	8.55945e-05	0	0.000237169	0	0	0.000258198	8.84799e-05
>LT4.4-28833	0.000247341	0	0	0.000196696	4.74338e-05	0	0	0	0
>LT4.1-19801	0.000247341	9.16926e-05	0	6.55652e-05	9.48677e-05	0	0	0	0
>LT4.3-07441	0	0	0.000513567	0.00013113	0	0	0	0.000258198	0
>LT4.6-09183	0	0.000183385	8.55945e-05	6.55652e-05	4.74338e-05	9.86388e-05	0	0.000258198	0.00017696
>LT4.4-14528	4.94682e-05	0	0.000171189	0.00013113	0	0	0.000236593	0	8.84799e-05
>LT4.5-08193	0	0	0.000256783	6.55652e-05	0.000189735	0	0	0	8.84799e-05
>LT4.1-07624	0.000247341	0	8.55945e-05	0.000196696	0	0	0	0	0
>LT4.7-20998	4.94682e-05	9.16926e-05	0	6.55652e-05	0	0.000295916	7.88644e-05	0.000258198	8.84799e-05
>LT4.2-03096	0	9.16926e-05	0	0.000196696	0	0.000295916	7.88644e-05	0.000258198	0
>LT4.5-49219	0	9.16926e-05	8.55945e-05	6.55652e-05	9.48677e-05	0.000197278	0	0.000516396	0
>LT4.1-32663	0.000346278	0	0	6.55652e-05	0	0	0	0.000258198	0
>LT4.4-19078	0.000197873	0.000183385	0	0.00013113	4.74338e-05	0	0	0	0
>LT4.2-13235	0.000247341	0.000183385	0	0	0	9.86388e-05	0	0.000258198	0
>LT4.5-41713	0	0.000183385	8.55945e-05	6.55652e-05	0.000189735	0	0	0	8.84799e-05
>LT4.3-21256	4.94682e-05	0	0.000256783	0.00013113	9.48677e-05	0	0	0	8.84799e-05
>LT4.4-33138	4.94682e-05	0	8.55945e-05	6.55652e-05	0.000189735	0	0	0	0.00017696
>LT4.9-08471	0	0	0.000171189	0.000196696	9.48677e-05	9.86388e-05	0	0	8.84799e-05
>LT4.6-19889	0	0	0	0	0	0.000887749	0	0	0
>LT4.4-13805	0	0	8.55945e-05	0.000393391	9.48677e-05	0	0	0	0
>LT4.1-11670	0.000346278	0	0	6.55652e-05	4.74338e-05	0	0	0	0
>LT4.5-19283	0	0	8.55945e-05	0.00013113	0.000189735	0	0	0.000258198	8.84799e-05
>LT4.1-28778	0.000395746	0	0	6.55652e-05	0	0	0	0	0
>LT4.2-16251	4.94682e-05	0.000275078	8.55945e-05	0.00013113	9.48677e-05	0	0	0	0
>LT4.5-42183	0	0	0	0.000196696	0.000237169	0	0	0.000258198	0
>LT4.6-10677	4.94682e-05	9.16926e-05	0.000256783	0	4.74338e-05	0.000197278	0	0	8.84799e-05
>LT4.2-13643	0	9.16926e-05	8.55945e-05	0	0.000284603	0	0	0.000258198	0
>LT4.5-34050	4.94682e-05	0	0.000171189	6.55652e-05	0.000189735	0	0	0	8.84799e-05
>LT4.5-18579	0	0.000183385	0	0	0.000142301	0	7.88644e-05	0	0.00026544
>LT4.4-05767	0.000197873	0	0.000171189	0.000196696	0	0	0	0	0
>LT4.5-15879	0	0	0.000171189	6.55652e-05	0.000237169	0	7.88644e-05	0	0
>LT4.1-03117	9.89364e-05	0	0	0.00013113	0.000142301	9.86388e-05	0	0	8.84799e-05
>LT4.3-04585	0.000148405	0	8.55945e-05	6.55652e-05	0.000142301	0	7.88644e-05	0	0
>LT4.2-15651	0	0.000275078	0.000256783	6.55652e-05	4.74338e-05	9.86388e-05	0	0	0
>LT4.4-10309	0	0	8.55945e-05	0.000196696	0.000189735	0	0	0	8.84799e-05
>LT4.6-00153	0	0	8.55945e-05	0.000196696	9.48677e-05	0.000197278	0	0	8.84799e-05
>LT4.3-14176	0.000148405	0.000183385	0.000171189	6.55652e-05	4.74338e-05	0	0	0	0
>LT4.7-02902	0	0	0	0	0	0	0.000709779	0	0
>LT4.3-20437	0.000148405	0.000183385	0.000171189	0	4.74338e-05	9.86388e-05	0	0	0
>LT4.9-11558	4.94682e-05	0.000183385	8.55945e-05	0.00013113	9.48677e-05	0	0	0	8.84799e-05
>LT4.4-24011	4.94682e-05	0	0.000171189	0.00013113	0.000189735	0	0	0	0
>LT4.4-04880	0.000296809	0	0	0.00013113	4.74338e-05	0	0	0	0
>LT4.3-30846	9.89364e-05	9.16926e-05	0.000342378	6.55652e-05	4.74338e-05	0	0	0	0
>LT4.5-52156	9.89364e-05	9.16926e-05	8.55945e-05	6.55652e-05	9.48677e-05	9.86388e-05	0	0	8.84799e-05
>LT4.1-42736	0.000445214	0	0	0	0	0	0	0	0
>LT4.4-29558	0.000346278	0	0	0.00013113	0	0	0	0	0
>LT4.3-21817	0	0	0.00077035	0	0	0	0	0	0
>LT4.4-09376	0	0	0.000171189	0.00013113	0.000142301	0	0	0	0.00017696
>LT4.5-44074	0	9.16926e-05	0	0	0.000237169	0	0	0	0.00026544
>LT4.1-30173	0.000296809	0.000183385	0	0	4.74338e-05	0	0	0	0
>LT4.2-22340	4.94682e-05	9.16926e-05	0.000256783	0	9.48677e-05	0.000197278	0	0	0
>LT4.1-15945	0.000296809	0	0	0.00013113	4.74338e-05	0	0	0	0
>LT4.4-13525	0	0	0.000256783	0.000262261	4.74338e-05	0	0	0	8.84799e-05
>LT4.6-10519	0	9.16926e-05	8.55945e-05	0.00013113	4.74338e-05	0.000197278	0	0.000258198	8.84799e-05
>LT4.1-25657	4.94682e-05	0	0.000171189	6.55652e-05	4.74338e-05	9.86388e-05	0.000157729	0	8.84799e-05
>LT4.8-13317	4.94682e-05	0	0.000171189	6.55652e-05	0	0.000197278	0	0.000774593	0
>LT4.3-18521	4.94682e-05	0	0.000171189	6.55652e-05	4.74338e-05	0.000295916	0	0	8.84799e-05
>LT4.2-06720	0.000148405	9.16926e-05	0	0.00013113	0.000142301	0	0	0	0
>LT4.6-05473	0	0.000183385	0	0	4.74338e-05	0.000394555	0	0	0.00017696
>LT4.2-20328	4.94682e-05	9.16926e-05	0.000171189	0	0.000237169	0	0	0	0
>LT4.1-22425	4.94682e-05	0	0	0	0	0	0.000157729	0.000516396	0.00035392
>LT4.4-30774	0	0.000183385	0	0.000196696	0.000142301	0	0	0.000258198	0
>LT4.4-29094	0.000197873	9.16926e-05	0	0.000262261	0	0	0	0	0
>LT4.1-43947	0.000296809	0	8.55945e-05	6.55652e-05	0	0	0	0.000258198	0
>LT4.8-12214	9.89364e-05	9.16926e-05	0.000171189	6.55652e-05	4.74338e-05	0	0	0.000258198	8.84799e-05
>LT4.7-21385	4.94682e-05	0.000183385	8.55945e-05	6.55652e-05	0	0.000197278	7.88644e-05	0	8.84799e-05
>LT4.9-06735	9.89364e-05	0	0.000256783	0.00013113	0	0	0	0.000258198	8.84799e-05
>LT4.9-00361	0	0	0	0	0	0	0.000394322	0	0.00035392
>LT4.4-14141	4.94682e-05	9.16926e-05	0.000171189	0.00013113	4.74338e-05	0	0	0	0.00017696
>LT4.2-22043	4.94682e-05	0.000183385	0.000171189	0.00013113	9.48677e-05	0	0	0	0
>LT4.5-06485	0	0	8.55945e-05	0.00013113	0.000284603	0	0	0	0
>LT4.7-07167	4.94682e-05	0	0	6.55652e-05	0	0	0.00055205	0	0
>LT4.5-41509	0	9.16926e-05	0	0.000262261	0.000142301	0	7.88644e-05	0	0
>LT4.2-05683	9.89364e-05	0.000275078	0	6.55652e-05	9.48677e-05	0	0	0	8.84799e-05
>LT4.4-12755	9.89364e-05	0.000183385	8.55945e-05	6.55652e-05	0	0	7.88644e-05	0.000258198	8.84799e-05
>LT4.3-06500	0	9.16926e-05	0.000256783	6.55652e-05	0.000142301	0	7.88644e-05	0	0
>LT4.4-12008	4.94682e-05	0.000458463	0	6.55652e-05	0	0.000197278	0	0	0
>LT4.1-40990	0.000395746	0	0	6.55652e-05	0	0	0	0	0
>LT4.3-30960	0.000247341	0	0.000171189	0	4.74338e-05	0	0	0	8.84799e-05
>LT4.3-28037	9.89364e-05	9.16926e-05	0.000171189	0	0.000189735	0	0	0	0
>LT4.5-39044	0	0	0.000256783	0.00013113	4.74338e-05	0.000197278	0	0.000258198	0
>LT4.3-33456	4.94682e-05	0	0.000342378	0.000196696	4.74338e-05	0	0	0	0
>LT4.9-25270	4.94682e-05	0	0	0	4.74338e-05	0	0	0	0.000619359
>LT4.4-27653	0	0.000275078	8.55945e-05	6.55652e-05	4.74338e-05	0.000295916	0	0	0
>LT4.6-22454	0	0	0	0	0	0.000887749	0	0	0
>LT4.3-07728	0	0	0.000256783	0.000196696	4.74338e-05	9.86388e-05	0	0	8.84799e-05
>LT4.8-01895	0	0.000183385	8.55945e-05	0	4.74338e-05	9.86388e-05	7.88644e-05	0.000258198	0.00017696
>LT4.9-27858	0	0	8.55945e-05	6.55652e-05	4.74338e-05	0.000197278	7.88644e-05	0.000258198	0.00017696
>LT4.9-26588	4.94682e-05	0	8.55945e-05	0	0.000189735	0	0	0.000258198	0.00017696
>LT4.9-02256	4.94682e-05	9.16926e-05	0.000171189	0	0.000142301	0	0	0.000258198	8.84799e-05
>LT4.2-07235	0	0.000550156	0	0	9.48677e-05	9.86388e-05	0	0	0
>LT4.3-21150	4.94682e-05	0.000275078	0.000256783	6.55652e-05	4.74338e-05	0	0	0	0
>LT4.5-20293	4.94682e-05	9.16926e-05	0.000171189	0	0.000142301	0	7.88644e-05	0	8.84799e-05
>LT4.5-38781	0	9.16926e-05	0.000171189	0	0.000284603	0	0	0	0
>LT4.1-07738	0.000395746	0	0	6.55652e-05	0	0	0	0	0
>LT4.1-28649	0.000346278	9.16926e-05	0	6.55652e-05	0	0	0	0	0
>LT4.5-64646	0	0	0	0.000262261	4.74338e-05	0	0	0	0.00035392
>LT4.5-32602	4.94682e-05	0	0	0.000262261	9.48677e-05	0	0	0.000258198	8.84799e-05
>LT4.4-11963	0	0	8.55945e-05	0.00013113	4.74338e-05	0	0	0	0.0004424
>LT4.5-21530	4.94682e-05	0.000366771	8.55945e-05	0	9.48677e-05	9.86388e-05	0	0	0
>LT4.5-35063	9.89364e-05	0	0	0.000327826	9.48677e-05	0	0	0	0
>LT4.3-01475	0	9.16926e-05	0.000171189	0.00013113	9.48677e-05	9.86388e-05	0	0	8.84799e-05
>LT4.1-24304	0.000445214	0	0	0	0	0	0	0	0
>LT4.4-14190	0.000148405	0	0.000171189	0.000196696	4.74338e-05	0	0	0	0
>LT4.3-13959	0	0	0.000256783	0.00013113	0.000189735	0	0	0	0
>LT4.1-23284	4.94682e-05	0.000183385	0.000256783	6.55652e-05	9.48677e-05	0	0	0	0
>LT4.7-16381	0.000247341	0	0	6.55652e-05	9.48677e-05	0	7.88644e-05	0	0
>LT4.5-52150	0	0	8.55945e-05	0.00013113	0.000142301	0	0	0	0.00026544
>LT4.5-51269	0	9.16926e-05	0.000256783	0	0.000189735	0	0	0.000258198	0
>LT4.1-01198	0.000445214	0	0	0	0	0	0	0	0
>LT4.1-31588	0.000445214	0	0	0	0	0	0	0	0
>LT4.1-42808	0.000395746	0	0	0	4.74338e-05	0	0	0	0
>LT4.2-09020	0	0.000458463	8.55945e-05	0	9.48677e-05	9.86388e-05	0	0	0
>LT4.3-01558	4.94682e-05	0.000458463	8.55945e-05	6.55652e-05	0	9.86388e-05	0	0	0
>LT4.1-24841	9.89364e-05	9.16926e-05	0	0.000196696	4.74338e-05	0	0	0.000258198	0
>LT4.5-24683	0	0	0	6.55652e-05	0.000189735	9.86388e-05	0	0.000516396	0
>LT4.9-12621	0	0	0	0	0	9.86388e-05	0	0.00129099	0.00017696
>LT4.1-08993	4.94682e-05	0.000183385	0.000256783	0	4.74338e-05	9.86388e-05	0	0	0
>LT4.9-04106	0	9.16926e-05	0.000171189	0.00013113	0	9.86388e-05	0	0	0.00017696
>LT4.5-60584	0	0	0.000171189	0.000196696	4.74338e-05	0	0	0	0.00017696
>LT4.1-17947	0.000197873	0	0	6.55652e-05	4.74338e-05	9.86388e-05	0	0	8.84799e-05
>LT4.4-07354	9.89364e-05	0	8.55945e-05	0.00013113	4.74338e-05	0	0	0.000258198	8.84799e-05
>LT4.4-06760	0	9.16926e-05	8.55945e-05	0.00013113	0.000142301	0	0	0	8.84799e-05
>LT4.1-00126	0.000395746	0	0	0	0	0	0	0	0
>LT4.6-16553	9.89364e-05	0	0	0	0	0.000493194	0	0.000258198	0
>LT4.1-04125	0.000395746	0	0	0	0	0	0	0	0
>LT4.1-36205	4.94682e-05	0	8.55945e-05	0	0	0.000295916	0	0.000774593	0
>LT4.6-17206	0.000148405	0	0	0.00013113	9.48677e-05	9.86388e-05	0	0	0
>LT4.6-04386	0.000197873	9.16926e-05	0	0	0	0.000197278	0	0.000258198	0
>LT4.9-05225	0	0	0	0	0	0	0	0.00129099	0.00026544
>LT4.1-02858	0.000395746	0	0	0	0	0	0	0	0
>LT4.2-23746	4.94682e-05	0.000183385	0	6.55652e-05	4.74338e-05	0.000197278	0	0	8.84799e-05
>LT4.3-02288	4.94682e-05	0	0.000427972	0	9.48677e-05	0	0	0	0
>LT4.6-21341	0	9.16926e-05	8.55945e-05	0.00013113	4.74338e-05	0.000197278	0	0	8.84799e-05
>LT4.9-01767	0	0	0	0.00013113	0.000189735	0	0	0.000258198	8.84799e-05
>LT4.6-22312	0	9.16926e-05	0	0	4.74338e-05	0.000591833	0	0	0
>LT4.3-26149	0.000197873	9.16926e-05	8.55945e-05	6.55652e-05	4.74338e-05	0	0	0	0
>LT4.8-00034	4.94682e-05	9.16926e-05	8.55945e-05	0	0.000189735	0	0	0.000258198	0
>LT4.5-30878	0	9.16926e-05	0.000171189	0	9.48677e-05	0.000197278	0	0	8.84799e-05
>LT4.3-30630	4.94682e-05	9.16926e-05	0.000342378	6.55652e-05	4.74338e-05	0	0	0	0
>LT4.9-11505	9.89364e-05	0	0.000171189	0.00013113	0	0	0	0.000258198	8.84799e-05
>LT4.7-02321	0	0	0.000171189	6.55652e-05	0	0	0.000394322	0	0
>LT4.1-09972	4.94682e-05	9.16926e-05	0	0	0	0.000394555	0.000157729	0	0
>LT4.4-11768	0	0.000183385	0.000171189	0.00013113	4.74338e-05	0	0	0.000258198	0
>LT4.9-12176	4.94682e-05	9.16926e-05	8.55945e-05	6.55652e-05	9.48677e-05	0	0	0	0.00017696
>LT4.1-11967	0.000395746	0	0	0	0	0	0	0	0
>LT4.5-11939	0	0.000275078	0	0	0.000237169	0	0	0	0
>LT4.8-00206	4.94682e-05	9.16926e-05	0.000171189	6.55652e-05	0	0.000197278	0	0.000258198	0
>LT4.5-21744	0	0	0	0	0.000284603	0	0	0	0.00017696
>LT4.5-08656	0	0	0.000171189	0	0.000189735	0	7.88644e-05	0	8.84799e-05
>LT4.4-30441	4.94682e-05	0	0.000256783	0.00013113	4.74338e-05	0	0	0	8.84799e-05
>LT4.9-08365	0	9.16926e-05	0.000171189	6.55652e-05	4.74338e-05	0	7.88644e-05	0	0.00017696
>LT4.9-00333	4.94682e-05	0	0.000171189	0	9.48677e-05	0.000197278	0	0	8.84799e-05
>LT4.4-00353	0	0	8.55945e-05	0.000262261	4.74338e-05	9.86388e-05	0	0	8.84799e-05
>LT4.7-05236	4.94682e-05	0	0.000171189	0	9.48677e-05	0	7.88644e-05	0	0.00017696
>LT4.4-02079	4.94682e-05	9.16926e-05	0.000171189	6.55652e-05	9.48677e-05	0	0	0.000258198	0
>LT4.3-27519	0	0.000183385	0.000171189	0.00013113	0	9.86388e-05	0	0.000258198	0
>LT4.9-01630	0	0	0	0	0	0	0.000157729	0	0.000530879
>LT4.4-03035	9.89364e-05	9.16926e-05	8.55945e-05	0.000196696	4.74338e-05	0	0	0	0
>LT4.5-04131	4.94682e-05	0	8.55945e-05	6.55652e-05	0.000189735	0	0	0	8.84799e-05
>LT4.2-19574	4.94682e-05	0.000183385	0	0	0	0.000493194	0	0	0
>LT4.5-61052	0	0.000183385	0	0	0.000189735	9.86388e-05	0	0	8.84799e-05
>LT4.6-05385	0	0	0	0	0	0.00078911	0	0	0
>LT4.1-03567	9.89364e-05	9.16926e-05	0	0	0.000237169	0	0	0	0
>LT4.1-03643	4.94682e-05	9.16926e-05	8.55945e-05	0.000196696	0	0	0	0.000258198	8.84799e-05
>LT4.8-10827	0	0	0.000171189	6.55652e-05	0.000142301	0	0	0.000258198	8.84799e-05
>LT4.6-23927	0	0	8.55945e-05	6.55652e-05	0.000189735	0.000197278	0	0	0
>LT4.3-00292	9.89364e-05	0	0.000256783	6.55652e-05	9.48677e-05	0	0	0	0
>LT4.2-05847	0.000148405	9.16926e-05	8.55945e-05	0	0	0.000197278	0	0	8.84799e-05
>LT4.4-25996	0.000296809	0	0	6.55652e-05	4.74338e-05	0	0	0	0
>LT4.1-16631	0.000296809	0	0	0	9.48677e-05	0	0	0	0
>LT4.4-00241	0.000247341	0	0	0.00013113	4.74338e-05	0	0	0	0
>LT4.6-17036	0	0.000366771	8.55945e-05	0	0	0.000197278	7.88644e-05	0	0
>LT4.4-17533	0	0	0.000171189	0.000196696	4.74338e-05	9.86388e-05	0	0	8.84799e-05
>LT4.5-62213	4.94682e-05	0.000275078	0.000256783	0	4.74338e-05	0	0	0	0
>LT4.4-06466	0	9.16926e-05	0	0.000196696	9.48677e-05	0	7.88644e-05	0	8.84799e-05
>LT4.2-22915	0.000247341	0.000183385	0	6.55652e-05	0	0	0	0	0
>LT4.1-18174	0.000247341	0	8.55945e-05	6.55652e-05	4.74338e-05	0	0	0	0
>LT4.9-16213	0	0	8.55945e-05	0.00013113	4.74338e-05	9.86388e-05	0	0	0.00026544
>LT4.4-09288	0	0.000183385	0	0.000327826	0	0	0	0	8.84799e-05
>LT4.2-22230	0	0.000550156	0	0	9.48677e-05	0	0	0	0
>LT4.5-14332	4.94682e-05	9.16926e-05	0.000171189	0	0.000189735	0	0	0	0
>LT4.4-22736	0	0	8.55945e-05	0.00013113	0.000142301	0	0	0.000258198	8.84799e-05
>LT4.5-30866	0	0	0.000171189	6.55652e-05	9.48677e-05	0	0	0	0.00026544
>LT4.2-15572	9.89364e-05	0.000550156	0	0	0	0	0	0	0
>LT4.8-10678	9.89364e-05	0	8.55945e-05	0	9.48677e-05	0	0.000157729	0.000258198	0
>LT4.9-08912	0	0	0	6.55652e-05	4.74338e-05	0	0	0.000258198	0.0004424
>LT4.2-12074	0	0.000641849	0	0	4.74338e-05	0	0	0	0
>LT4.3-26273	0.000148405	0	0.000256783	6.55652e-05	0	0	0	0	8.84799e-05
>LT4.4-07633	4.94682e-05	0	0	0.000196696	9.48677e-05	0	0	0	0.00017696
>LT4.1-10109	0.000296809	0	0	6.55652e-05	4.74338e-05	0	0	0	0
>LT4.5-12002	0	0	0	6.55652e-05	0.000142301	0	7.88644e-05	0	0.00026544
>LT4.5-02256	4.94682e-05	0	0.000171189	6.55652e-05	9.48677e-05	9.86388e-05	7.88644e-05	0	0
>LT4.4-22086	4.94682e-05	0	8.55945e-05	0.00013113	0.000189735	0	0	0	0
>LT4.1-30642	0.000296809	0	0	0.00013113	0	0	0	0	0
>LT4.4-16007	0	0	0	0.00013113	4.74338e-05	9.86388e-05	0	0.000516396	0.00017696
>LT4.4-13747	0	9.16926e-05	0.000171189	6.55652e-05	0	0.000295916	0	0	8.84799e-05
>LT4.3-11359	0	0	0.000171189	0	9.48677e-05	0.000197278	0	0	0.00017696
>LT4.6-04899	0	9.16926e-05	0	0.000196696	9.48677e-05	0.000197278	0	0	0
>LT4.1-29080	0.000395746	0	0	0	0	0	0	0	0
>LT4.7-01454	0	0	0	6.55652e-05	4.74338e-05	0.000295916	7.88644e-05	0	0.00017696
>LT4.1-12296	9.89364e-05	9.16926e-05	0.000171189	6.55652e-05	4.74338e-05	0	7.88644e-05	0	0
>LT4.9-03898	0.000148405	9.16926e-05	0	0.00013113	0	9.86388e-05	0	0	8.84799e-05
>LT4.3-11116	0.000148405	0	0.000256783	0	0	0	7.88644e-05	0.000258198	0
>LT4.7-03517	0	9.16926e-05	8.55945e-05	0	0.000189735	0	0.000157729	0	0
>LT4.1-34417	0.000148405	0.000366771	0	6.55652e-05	0	0	0	0	0
>LT4.5-28221	4.94682e-05	9.16926e-05	8.55945e-05	6.55652e-05	4.74338e-05	0	7.88644e-05	0.000258198	8.84799e-05
>LT4.5-07362	9.89364e-05	0	0.000171189	0	0.000142301	0	7.88644e-05	0	0
>LT4.7-02529	0	0	0.000171189	6.55652e-05	4.74338e-05	9.86388e-05	7.88644e-05	0.000258198	8.84799e-05
>LT4.5-29299	0.000148405	0	0	0.00013113	0.000142301	0	0	0	0
>LT4.5-09878	0	0.000183385	8.55945e-05	0	9.48677e-05	0	0	0	0.00026544
>LT4.4-32370	0	0	8.55945e-05	0.00013113	9.48677e-05	0	0.000157729	0	8.84799e-05
>LT4.1-46117	0.000197873	0.000275078	8.55945e-05	0	0	0	0	0	0
>LT4.9-08692	0.000296809	0	8.55945e-05	0	0	0	0	0	8.84799e-05
>LT4.5-27411	0	9.16926e-05	8.55945e-05	6.55652e-05	0.000237169	0	0	0	0
>LT4.2-21909	4.94682e-05	0.000275078	0.000171189	0	4.74338e-05	0	7.88644e-05	0	0
>LT4.5-14548	0	0	0	0	0.000332037	0	0	0	8.84799e-05
>LT4.5-50682	9.89364e-05	0	0	6.55652e-05	0.000237169	0	0	0	0
>LT4.3-27889	0	0	0.000171189	6.55652e-05	9.48677e-05	9.86388e-05	0	0.000258198	8.84799e-05
>LT4.7-00357	0	9.16926e-05	0	6.55652e-05	4.74338e-05	0	0.000157729	0.000258198	0.00017696
>LT4.9-11258	4.94682e-05	0	0	0	0.000142301	0	0	0	0.00035392
>LT4.3-26596	0	0.000183385	8.55945e-05	0.00013113	9.48677e-05	9.86388e-05	0	0	0
>LT4.3-32231	0	0	0.000599161	6.55652e-05	0	0	0	0	0
>LT4.4-27373	4.94682e-05	0.000275078	0	6.55652e-05	0	0.000197278	0	0.000258198	0
>LT4.6-19256	4.94682e-05	0	8.55945e-05	6.55652e-05	4.74338e-05	0.000394555	0	0	0
>LT4.7-06681	0	0	0	0	0	0	0.000630915	0	0
>LT4.2-08280	0.000247341	9.16926e-05	0.000171189	0	0	0	0	0	0
>LT4.6-06101	4.94682e-05	0	8.55945e-05	0	0	0.000394555	7.88644e-05	0	8.84799e-05
>LT4.3-26542	4.94682e-05	0	0.000342378	6.55652e-05	9.48677e-05	0	0	0	0
>LT4.2-15785	9.89364e-05	0.000366771	0	0	9.48677e-05	0	0	0	0
>LT4.1-20797	0.000346278	0	0	0	0	9.86388e-05	0	0	0
>LT4.2-10474	0.000197873	9.16926e-05	0	0.00013113	0	0	0	0.000258198	0
>LT4.1-16253	0.000197873	0	8.55945e-05	0	0.000142301	0	0	0	0
>LT4.5-54104	0	0	8.55945e-05	6.55652e-05	0.000189735	0	0	0	0.00017696
>LT4.9-10812	0	0	0.000171189	0.000196696	4.74338e-05	0	7.88644e-05	0	8.84799e-05
>LT4.3-09908	0.000247341	0	0.000171189	6.55652e-05	0	0	0	0	0
>LT4.6-13866	0	0	0.000427972	0	0	0.000197278	0	0.000258198	0
>LT4.1-24287	0.000395746	0	0	0	0	0	0	0	0
>LT4.1-26860	0.000247341	0	0	0	0.000142301	0	0	0	0
>LT4.5-18592	0	9.16926e-05	8.55945e-05	0	0.000237169	0	0	0	8.84799e-05
>LT4.3-01540	4.94682e-05	9.16926e-05	0.000171189	0	4.74338e-05	9.86388e-05	7.88644e-05	0	8.84799e-05
>LT4.5-29108	0	0.000366771	8.55945e-05	6.55652e-05	9.48677e-05	0	0	0	0
>LT4.5-49281	0	0	0.000256783	0	0.000142301	0	0	0.000258198	8.84799e-05
>LT4.1-42357	4.94682e-05	0	8.55945e-05	6.55652e-05	0.000189735	9.86388e-05	0	0	0
>LT4.3-24232	9.89364e-05	0	0.000427972	0	4.74338e-05	0	0	0	0
>LT4.5-36136	0	0	8.55945e-05	0	0.000284603	0	0	0	8.84799e-05
>LT4.8-06065	4.94682e-05	0.000183385	0	6.55652e-05	4.74338e-05	0.000197278	0	0.000258198	0
>LT4.5-35403	0	0	0.000256783	6.55652e-05	0.000142301	9.86388e-05	0	0	0
>LT4.1-11036	4.94682e-05	0	0.000171189	6.55652e-05	9.48677e-05	0	0	0	0.00017696
>LT4.9-00009	9.89364e-05	9.16926e-05	0.000171189	6.55652e-05	4.74338e-05	0	0	0	8.84799e-05
>LT4.5-26461	0	9.16926e-05	8.55945e-05	6.55652e-05	0.000237169	0	0	0	0
>LT4.5-31565	0	0	8.55945e-05	0	0.000332037	0	0	0	0
>LT4.5-38141	0	9.16926e-05	0.000427972	0	9.48677e-05	0	0	0	0
>LT4.3-33253	4.94682e-05	0.000183385	0.000171189	6.55652e-05	4.74338e-05	0	7.88644e-05	0	0
>LT4.1-38349	4.94682e-05	0	0	0	0.000332037	0	0	0	0
>LT4.6-14599	4.94682e-05	9.16926e-05	0.000171189	0	0	0.000394555	0	0	0
>LT4.1-36095	4.94682e-05	9.16926e-05	0.000171189	0	0.000189735	0	0	0	0
>LT4.5-52223	9.89364e-05	9.16926e-05	0	0	0.000237169	0	0	0	0
>LT4.5-50879	4.94682e-05	0	0.000171189	6.55652e-05	0.000189735	0	0	0	0
>LT4.3-33072	0	0.000183385	8.55945e-05	0	4.74338e-05	0.000295916	0	0	8.84799e-05
>LT4.1-36542	0.000346278	0	0	6.55652e-05	0	0	0	0	0
>LT4.1-37010	0.000395746	0	0	0	0	0	0	0	0
>LT4.1-08920	0.000296809	0	0	0	9.48677e-05	0	0	0	0
>LT4.4-07258	0.000197873	0	0	0.000196696	4.74338e-05	0	0	0	0
>LT4.5-05050	9.89364e-05	9.16926e-05	0	0.00013113	9.48677e-05	0	7.88644e-05	0	0
>LT4.5-61186	4.94682e-05	0	8.55945e-05	0.00013113	0.000142301	0	0	0	8.84799e-05
>LT4.2-17542	0	0.000183385	0	0	9.48677e-05	0	0.000157729	0	0.00017696
>LT4.4-17728	4.94682e-05	9.16926e-05	0.000171189	0.000196696	4.74338e-05	0	0	0	0
>LT4.1-41165	0.000346278	0	0	6.55652e-05	0	0	0	0	0
>LT4.1-15670	0.000395746	0	0	0	0	0	0	0	0
>LT4.4-24123	0.000247341	0	0	6.55652e-05	4.74338e-05	0	0	0	8.84799e-05
>LT4.6-18798	9.89364e-05	0	8.55945e-05	0.00013113	0	0.000197278	7.88644e-05	0	0
>LT4.2-08108	0	9.16926e-05	8.55945e-05	6.55652e-05	0.000237169	0	0	0	0
>LT4.5-30066	0	0.000275078	0.000171189	0	0.000142301	0	0	0	0
>LT4.6-14539	0	9.16926e-05	8.55945e-05	0.000262261	4.74338e-05	9.86388e-05	0	0	0
>LT4.8-05844	0	0	0	6.55652e-05	0	0	0	0.000516396	0.0004424
>LT4.9-08381	0	0.000183385	8.55945e-05	6.55652e-05	9.48677e-05	0	0	0	0.00017696
>LT4.4-04937	4.94682e-05	9.16926e-05	8.55945e-05	6.55652e-05	0.000142301	0	0	0.000258198	0
>LT4.2-24443	0	0.000183385	8.55945e-05	0	9.48677e-05	0.000295916	0	0	0
>LT4.5-09646	0	0.000183385	8.55945e-05	6.55652e-05	0.000189735	0	0	0	0
>LT4.3-00213	9.89364e-05	9.16926e-05	0.000171189	0.00013113	4.74338e-05	0	0	0	0
>LT4.3-22540	4.94682e-05	0	0.000342378	6.55652e-05	4.74338e-05	9.86388e-05	0	0	0
>LT4.2-04097	4.94682e-05	9.16926e-05	8.55945e-05	0	0.000142301	0.000197278	0	0	0
>LT4.2-18730	0	0.000366771	0.000171189	0.00013113	0	0	0	0	0
>LT4.3-08632	0	9.16926e-05	0.000256783	6.55652e-05	4.74338e-05	9.86388e-05	0	0.000258198	0
>LT4.8-09636	0	9.16926e-05	0.000171189	0	4.74338e-05	0.000197278	0	0.000516396	0
>LT4.5-51596	9.89364e-05	0	0	0	0.000237169	0	7.88644e-05	0	0
>LT4.4-17362	0	0	0	0.00013113	0	0.000591833	0	0	0
>LT4.7-18942	0	0.000183385	8.55945e-05	0	9.48677e-05	0.000197278	7.88644e-05	0	0
>LT4.5-38834	0	0.000183385	0.000342378	0	4.74338e-05	0	0	0.000258198	0
>LT4.3-31968	4.94682e-05	9.16926e-05	0.000427972	0	4.74338e-05	0	0	0	0
>LT4.2-23554	0	0.000183385	0	0	9.48677e-05	0	0	0.000258198	0.00026544
>LT4.8-09369	0	0	0.000256783	0.00013113	4.74338e-05	0	7.88644e-05	0.000258198	0
>LT4.4-25665	0	0.000183385	8.55945e-05	0.000196696	4.74338e-05	9.86388e-05	0	0	0
>LT4.4-04863	4.94682e-05	0	0.000256783	0.000196696	4.74338e-05	0	0	0	0
>LT4.3-10258	0.000148405	9.16926e-05	0.000256783	0	4.74338e-05	0	0	0	0
>LT4.6-12839	9.89364e-05	0	0.000171189	0	0.000142301	9.86388e-05	0	0	0
>LT4.5-38001	4.94682e-05	0	0.000427972	6.55652e-05	4.74338e-05	0	0	0	0
>LT4.4-32328	0	9.16926e-05	0.000171189	6.55652e-05	4.74338e-05	0.000197278	0	0	8.84799e-05
>LT4.6-19777	4.94682e-05	0.000458463	0	0	0	0.000197278	0	0	0
>LT4.1-43274	9.89364e-05	0.000183385	0	0.00013113	4.74338e-05	0	0	0	0
>LT4.4-01602	4.94682e-05	0	0	0.000262261	0	0	7.88644e-05	0	8.84799e-05
>LT4.3-03030	0	0	0.000171189	0.00013113	9.48677e-05	0	0	0	8.84799e-05
>LT4.9-11950	0	0	0.000171189	6.55652e-05	9.48677e-05	0	7.88644e-05	0	8.84799e-05
>LT4.4-33286	0	9.16926e-05	8.55945e-05	6.55652e-05	9.48677e-05	0	7.88644e-05	0	8.84799e-05
>LT4.1-16089	0.000148405	0	0.000256783	6.55652e-05	0	0	0	0	0
>LT4.1-33469	0.000197873	0	8.55945e-05	0.00013113	0	0	0	0	0
>LT4.1-19434	0.000346278	0	0	0	0	0	0	0	0
>LT4.7-16500	4.94682e-05	0	8.55945e-05	0.00013113	4.74338e-05	0	0.000157729	0	0
>LT4.4-28587	0.000148405	9.16926e-05	8.55945e-05	0.00013113	0	0	0	0	0
>LT4.1-20544	0.000247341	0	0	0	4.74338e-05	0	7.88644e-05	0	0
>LT4.5-59813	9.89364e-05	9.16926e-05	0	0	0.000142301	0	0	0.000258198	0
>LT4.3-12838	0	0	0.000256783	6.55652e-05	0	0	7.88644e-05	0.000258198	8.84799e-05
>LT4.6-11868	0	9.16926e-05	0.000171189	0	9.48677e-05	0.000197278	0	0	0
>LT4.8-03432	4.94682e-05	9.16926e-05	0	6.55652e-05	0	9.86388e-05	0	0.000774593	0
>LT4.1-20623	0.000247341	9.16926e-05	0	0	4.74338e-05	0	0	0	0
>LT4.1-04905	0.000148405	0	8.55945e-05	0	4.74338e-05	0	7.88644e-05	0.000258198	0
>LT4.9-09242	0	0	8.55945e-05	0	0.000189735	0	0	0	0.00017696
>LT4.1-14812	9.89364e-05	0.000183385	0	0	9.48677e-05	0	0	0	8.84799e-05
>LT4.5-07107	0	0	0.000256783	0.00013113	9.48677e-05	0	0	0	0
>LT4.5-00885	0	0	0	6.55652e-05	4.74338e-05	9.86388e-05	0	0.000258198	0.00026544
>LT4.5-58432	0	0	0	0	0.000237169	0	0	0	0.00017696
>LT4.5-31373	0	0	0	0	0.000142301	0	0	0.000258198	0.00026544
>LT4.3-11463	0	0	0.000171189	6.55652e-05	9.48677e-05	9.86388e-05	7.88644e-05	0	0
>LT4.1-38484	0.000296809	0	0	0	4.74338e-05	0	0	0	0
>LT4.3-05879	0	0	0.000513567	0	0	9.86388e-05	0	0	0
>LT4.5-23208	4.94682e-05	0	0	0	0.000237169	0	0	0	8.84799e-05
>LT4.7-00935	0	9.16926e-05	0.000256783	0	9.48677e-05	0	7.88644e-05	0	0
>LT4.9-15373	0	0.000183385	8.55945e-05	0.00013113	0	9.86388e-05	0	0	8.84799e-05
>LT4.4-04652	4.94682e-05	9.16926e-05	0	0.00013113	0.000142301	0	0	0	0
>LT4.2-01273	0	0.000275078	0.000171189	0	4.74338e-05	0	0	0	8.84799e-05
>LT4.7-19120	4.94682e-05	0	8.55945e-05	0	0	0.000295916	7.88644e-05	0.000258198	0
>LT4.5-23795	0	0	8.55945e-05	0	0.000284603	0	0	0	0
>LT4.9-10291	0	9.16926e-05	8.55945e-05	0	4.74338e-05	0.000295916	0	0	8.84799e-05
>LT4.5-05045	4.94682e-05	9.16926e-05	0	0	9.48677e-05	0	0	0.000258198	0.00017696
>LT4.7-17004	4.94682e-05	0.000183385	8.55945e-05	0	0	0.000197278	7.88644e-05	0	0
>LT4.3-08822	4.94682e-05	9.16926e-05	8.55945e-05	0	9.48677e-05	9.86388e-05	0	0.000258198	0
>LT4.9-15435	4.94682e-05	0	8.55945e-05	0	0.000189735	0	0	0	8.84799e-05
>LT4.4-07387	0	0	8.55945e-05	0.00013113	0.000189735	0	0	0	0
>LT4.4-25250	0.000197873	0	0	0.00013113	0	9.86388e-05	0	0	0
>LT4.1-17024	0.000148405	9.16926e-05	8.55945e-05	6.55652e-05	4.74338e-05	0	0	0	0
>LT4.1-00608	0.000346278	0	0	0	0	0	0	0	0
>LT4.1-34748	0.000197873	0	8.55945e-05	0	0	0	7.88644e-05	0	8.84799e-05
>LT4.5-06216	0	0	0	0.00013113	0.000142301	0	0	0	0.00017696
>LT4.5-24584	0	0	8.55945e-05	0	0.000237169	0	0	0	8.84799e-05
>LT4.5-01731	0	0	0	0	0.000142301	0	0	0	0.00035392
>LT4.1-39012	0.000346278	0	0	0	0	0	0	0	0
>LT4.3-21888	4.94682e-05	0	0.000171189	0	9.48677e-05	0	0	0	0.00017696
>LT4.9-14775	0	0.000183385	0	0	4.74338e-05	0	0	0	0.00035392
>LT4.1-03346	4.94682e-05	0	0.000171189	6.55652e-05	4.74338e-05	0	0	0	0.00017696
>LT4.1-30301	0.000247341	0	0	0.00013113	0	0	0	0	0
>LT4.1-03736	4.94682e-05	9.16926e-05	0	0.00013113	4.74338e-05	0	0	0.000516396	0
>LT4.3-10158	9.89364e-05	0	0.000171189	6.55652e-05	9.48677e-05	0	0	0	0
>LT4.2-14460	0	9.16926e-05	8.55945e-05	0	0.000142301	0	7.88644e-05	0.000258198	0
>LT4.2-07823	0	0.000275078	0	6.55652e-05	4.74338e-05	0.000197278	0	0	0
>LT4.1-22889	0.000197873	0	0	0	4.74338e-05	0	0.000157729	0	0
>LT4.3-03149	0	9.16926e-05	0.000256783	0	4.74338e-05	9.86388e-05	0	0	8.84799e-05
>LT4.3-02371	4.94682e-05	0.000183385	8.55945e-05	6.55652e-05	4.74338e-05	9.86388e-05	0	0	0
>LT4.3-16756	0	0	0.000256783	0.00013113	9.48677e-05	0	0	0	0
>LT4.5-06127	0	9.16926e-05	8.55945e-05	6.55652e-05	9.48677e-05	0.000197278	0	0	0
>LT4.6-12520	0	0	0	6.55652e-05	0	0.000493194	0	0	8.84799e-05
>LT4.8-03836	0	0	0	0.00013113	0.000142301	0	0	0.000258198	8.84799e-05
>LT4.5-18799	0	9.16926e-05	0	0	0.000189735	0	0	0.000258198	8.84799e-05
>LT4.3-23966	9.89364e-05	0	0.000342378	0	0	0	7.88644e-05	0	0
>LT4.5-60022	0	0	0.000171189	6.55652e-05	0.000142301	0	0	0	8.84799e-05
>LT4.2-05798	0	0.000641849	0	0	0	0	0	0	0
>LT4.4-23488	0	9.16926e-05	0	0.00013113	0.000142301	0	0	0	8.84799e-05
>LT4.5-07313	0	0	0	6.55652e-05	0.000189735	0	0	0	0.00017696
>LT4.3-03764	9.89364e-05	0	0.000342378	0	4.74338e-05	0	0	0	0
>LT4.3-03512	0	0	8.55945e-05	0	0.000142301	9.86388e-05	0	0.000258198	8.84799e-05
>LT4.1-04845	9.89364e-05	0.000183385	0.000171189	6.55652e-05	0	0	0	0	0
>LT4.1-09520	0.000296809	0	0	6.55652e-05	0	0	0	0	0
>LT4.5-03823	0	0	0	0	0.000284603	0	0	0	8.84799e-05
>LT4.3-20590	9.89364e-05	0	8.55945e-05	6.55652e-05	0.000142301	0	0	0	0
>LT4.5-47736	0	0	0	0	0.000142301	0.000197278	0	0.000258198	8.84799e-05
>LT4.1-40231	0.000296809	0	0	0	4.74338e-05	0	0	0	0
>LT4.4-14784	4.94682e-05	0	0	6.55652e-05	9.48677e-05	0.000197278	0	0.000258198	0
>LT4.1-22103	0.000247341	0	8.55945e-05	0	0	0	0	0	8.84799e-05
>LT4.1-04189	0.000346278	0	0	0	0	0	0	0	0
>LT4.6-13584	0.000148405	0	0	0.00013113	0	0.000197278	0	0	0
>LT4.8-02302	0.000247341	0	0	6.55652e-05	0	0	0	0.000258198	0
>LT4.9-19109	0	0	0.000171189	0	4.74338e-05	9.86388e-05	0	0	0.00026544
>LT4.3-12610	0	0	0.000427972	0.00013113	0	0	0	0	0
>LT4.7-21009	0.000247341	0	0	0	4.74338e-05	0	7.88644e-05	0	0
>LT4.4-21377	0	9.16926e-05	8.55945e-05	0.000196696	4.74338e-05	0	0	0	8.84799e-05
>LT4.1-11978	0.000296809	9.16926e-05	0	0	0	0	0	0	0
>LT4.2-12069	0	0.000366771	0	0	9.48677e-05	9.86388e-05	0	0	0
>LT4.3-28126	4.94682e-05	0.000275078	0.000171189	0	0	9.86388e-05	0	0	0
>LT4.9-13930	4.94682e-05	9.16926e-05	8.55945e-05	0	4.74338e-05	0	7.88644e-05	0	0.00017696
>LT4.9-09372	0	0	0	6.55652e-05	9.48677e-05	9.86388e-05	0	0.000258198	0.00017696
>LT4.5-43325	9.89364e-05	0	8.55945e-05	6.55652e-05	0.000142301	0	0	0	0
>LT4.8-05069	0	0	8.55945e-05	6.55652e-05	4.74338e-05	0.000197278	0	0.000516396	0
>LT4.8-02256	9.89364e-05	0.000183385	0	0	4.74338e-05	0	0	0.000258198	8.84799e-05
>LT4.4-29557	9.89364e-05	9.16926e-05	0	6.55652e-05	9.48677e-05	9.86388e-05	0	0	0
>LT4.9-17717	4.94682e-05	0	8.55945e-05	0.00013113	9.48677e-05	0	0	0	8.84799e-05
>LT4.2-21612	0.000148405	0.000183385	8.55945e-05	0	4.74338e-05	0	0	0	0
>LT4.5-59441	4.94682e-05	9.16926e-05	8.55945e-05	6.55652e-05	0.000142301	0	0	0	0
>LT4.1-31384	0.000346278	0	0	0	0	0	0	0	0
>LT4.1-46650	0.000296809	0	0	6.55652e-05	0	0	0	0	0
>LT4.9-26004	4.94682e-05	0.000183385	0	6.55652e-05	0	9.86388e-05	0	0	0.00017696
>LT4.5-35089	0	9.16926e-05	8.55945e-05	0.00013113	4.74338e-05	9.86388e-05	0	0	8.84799e-05
>LT4.4-26967	4.94682e-05	0	0	0.000196696	4.74338e-05	9.86388e-05	0	0	8.84799e-05
>LT4.8-06648	0	0.000183385	0	6.55652e-05	4.74338e-05	0	0	0.000516396	8.84799e-05
>LT4.4-31958	0	0	0.000256783	0.000196696	0	9.86388e-05	0	0	0
>LT4.2-13457	0.000148405	9.16926e-05	0.000171189	0	4.74338e-05	0	0	0	0
>LT4.1-45064	0.000148405	9.16926e-05	0.000171189	0	4.74338e-05	0	0	0	0
>LT4.4-16422	0	9.16926e-05	0.000342378	6.55652e-05	4.74338e-05	0	0	0	0
>LT4.4-00800	0	0	0.000171189	0.00013113	9.48677e-05	0	0	0	8.84799e-05
>LT4.5-12501	0	9.16926e-05	0	6.55652e-05	0.000142301	0	0	0.000258198	8.84799e-05
>LT4.1-37527	0.000197873	0.000183385	0	0	0	0	0	0	8.84799e-05
>LT4.2-07747	0.000148405	9.16926e-05	8.55945e-05	0	0	9.86388e-05	0	0.000258198	0
>LT4.6-09936	0	0	0	0	0	0.000591833	0	0.000258198	0
>LT4.1-42722	0.000247341	0	0	6.55652e-05	0	0	0	0	8.84799e-05
>LT4.1-48340	0.000247341	0	0	6.55652e-05	4.74338e-05	0	0	0	0
>LT4.1-10389	0.000247341	0	8.55945e-05	6.55652e-05	0	0	0	0	0
>LT4.1-09923	0.000346278	0	0	0	0	0	0	0	0
>LT4.1-48397	0.000296809	0	8.55945e-05	0	0	0	0	0	0
>LT4.5-26584	0	9.16926e-05	0.000171189	0	0.000142301	0	0	0.000258198	0
>LT4.2-05476	4.94682e-05	9.16926e-05	0.000171189	0	9.48677e-05	0	0	0	8.84799e-05
>LT4.1-42507	0.000296809	0	0	6.55652e-05	0	0	0	0	0
>LT4.1-06714	0.000346278	0	0	0	0	0	0	0	0
>LT4.6-00648	0	0.000183385	0	0	0	0.000493194	0	0	0
>LT4.1-42517	0.000296809	0	0	6.55652e-05	0	0	0	0	0
>LT4.4-14314	4.94682e-05	0	0	0.00013113	4.74338e-05	0.000197278	0	0	8.84799e-05
>LT4.4-18473	0.000148405	9.16926e-05	0	6.55652e-05	9.48677e-05	0	0	0	0
>LT4.6-08947	4.94682e-05	9.16926e-05	0	6.55652e-05	9.48677e-05	9.86388e-05	0	0	8.84799e-05
>LT4.3-19844	0.000148405	0	0.000171189	0.00013113	0	0	0	0	0
>LT4.3-26341	0	0	8.55945e-05	0	9.48677e-05	0	7.88644e-05	0.000774593	0
>LT4.4-19851	0	9.16926e-05	8.55945e-05	6.55652e-05	4.74338e-05	9.86388e-05	0	0.000258198	8.84799e-05
>LT4.8-07344	0	9.16926e-05	0	0	0	0.000197278	0	0.000774593	8.84799e-05
>LT4.5-54304	0	0	8.55945e-05	0	0.000189735	9.86388e-05	0	0	8.84799e-05
>LT4.9-04775	0	0.000183385	0	6.55652e-05	0.000142301	0	0	0	8.84799e-05
>LT4.5-20866	0	0	0	0	0.000237169	0	0	0	0.00017696
>LT4.2-06433	0.000247341	9.16926e-05	0	0	4.74338e-05	0	0	0	0
>LT4.5-25873	4.94682e-05	0	0.000171189	0	0.000189735	0	0	0	0
>LT4.2-10755	0	0.000275078	0	0	9.48677e-05	9.86388e-05	0	0	8.84799e-05
>LT4.5-30814	0	0	0.000342378	6.55652e-05	9.48677e-05	0	0	0	0
>LT4.3-02060	0	9.16926e-05	0.000171189	0	0.000142301	0	7.88644e-05	0	0
>LT4.6-04037	4.94682e-05	9.16926e-05	0.000256783	0	0	0.000197278	0	0	0
>LT4.5-16356	0	0	0	0	0.000142301	0	0	0.00103279	0
>LT4.5-41380	0	0	8.55945e-05	0	0.000142301	0.000197278	0	0	8.84799e-05
>LT4.9-10698	0	0	0	6.55652e-05	0	9.86388e-05	0	0.000258198	0.00035392
>LT4.9-09747	0	0	8.55945e-05	6.55652e-05	9.48677e-05	9.86388e-05	0	0	0.00017696
>LT4.4-06390	0	0	0	0.00013113	0	0	0	0.000258198	0.00035392
>LT4.1-13061	0.000148405	0	8.55945e-05	6.55652e-05	4.74338e-05	0	0	0.000258198	0
>LT4.6-17759	9.89364e-05	0	0	0	4.74338e-05	9.86388e-05	0	0.000258198	0.00017696
>LT4.5-56801	0	0	0	0.00013113	9.48677e-05	0	0	0.000258198	0.00017696
>LT4.5-22581	4.94682e-05	9.16926e-05	0	0	0.000142301	0.000197278	0	0	0
>LT4.5-46108	9.89364e-05	0	0	0	0.000237169	0	0	0	0
>LT4.9-28260	0	0	0	0	4.74338e-05	0	0	0	0.000530879
>LT4.9-21655	0	0	0	0.00013113	9.48677e-05	9.86388e-05	0	0	0.00017696
>LT4.2-18081	4.94682e-05	0.000183385	0.000171189	0	4.74338e-05	9.86388e-05	0	0	0
>LT4.4-23700	4.94682e-05	0	0.000171189	0.000196696	0	9.86388e-05	0	0	0
>LT4.9-20681	4.94682e-05	9.16926e-05	0	0	4.74338e-05	0	0	0.000516396	0.00017696
>LT4.1-12360	9.89364e-05	0.000183385	8.55945e-05	0	0	9.86388e-05	0	0	8.84799e-05
>LT4.1-43310	0.000346278	0	0	0	0	0	0	0	0
>LT4.1-42222	0.000296809	0	0	6.55652e-05	0	0	0	0	0
>LT4.1-16498	0.000197873	0	8.55945e-05	0.00013113	0	0	0	0	0
>LT4.1-44267	0.000296809	0	0	6.55652e-05	0	0	0	0	0
>LT4.1-42265	0.000346278	0	0	0	0	0	0	0	0
>LT4.4-30917	0	0	0.000342378	0.00013113	0	9.86388e-05	0	0	0
>LT4.5-50418	0	9.16926e-05	0.000171189	6.55652e-05	9.48677e-05	9.86388e-05	0	0	0
>LT4.9-13341	0	0	0	0	0.000142301	0	0	0	0.00035392
>LT4.5-07740	0	9.16926e-05	0	6.55652e-05	9.48677e-05	9.86388e-05	7.88644e-05	0	8.84799e-05
>LT4.5-65195	9.89364e-05	0	0	6.55652e-05	0.000189735	0	0	0	0
>LT4.1-22211	4.94682e-05	0	0	6.55652e-05	0.000142301	0	0	0.000258198	8.84799e-05
>LT4.1-18195	0.000148405	0	8.55945e-05	6.55652e-05	9.48677e-05	0	0	0	0
>LT4.6-18181	4.94682e-05	0.000183385	0	6.55652e-05	0	9.86388e-05	7.88644e-05	0	8.84799e-05
>LT4.5-38013	4.94682e-05	9.16926e-05	0.000171189	6.55652e-05	9.48677e-05	0	0	0	0
>LT4.3-15826	4.94682e-05	0	0.000171189	0	0	9.86388e-05	7.88644e-05	0	0.00017696
>LT4.3-21348	0	0	0.000256783	0	0	9.86388e-05	7.88644e-05	0.000258198	8.84799e-05
>LT4.1-39648	0.000346278	0	0	0	0	0	0	0	0
>LT4.5-35811	0	0	8.55945e-05	6.55652e-05	0.000142301	0	0	0	0.00017696
>LT4.7-06370	0	0	0	0	0	0	0.000157729	0	0.0004424
>LT4.3-30390	4.94682e-05	0	8.55945e-05	0	4.74338e-05	0	7.88644e-05	0.000258198	0.00017696
>LT4.2-14742	0	9.16926e-05	8.55945e-05	0	4.74338e-05	0.000295916	0	0	8.84799e-05
>LT4.4-27133	4.94682e-05	0	8.55945e-05	0.000327826	0	0	0	0	0
>LT4.4-14022	0	9.16926e-05	0.000171189	6.55652e-05	9.48677e-05	0	0	0	8.84799e-05
>LT4.3-12473	0	9.16926e-05	0.000171189	0.00013113	9.48677e-05	0	0	0	0
>LT4.5-51160	0	9.16926e-05	0	6.55652e-05	0.000189735	9.86388e-05	0	0	0
>LT4.3-05904	0	0	8.55945e-05	6.55652e-05	0.000189735	0	0	0	8.84799e-05
>LT4.5-58218	0	0	0	6.55652e-05	0.000189735	9.86388e-05	0	0	8.84799e-05
>LT4.2-24509	0	9.16926e-05	0	6.55652e-05	0.000142301	0	0	0.000258198	8.84799e-05
>LT4.5-59984	0	9.16926e-05	0	6.55652e-05	9.48677e-05	0	0	0	0.00026544
>LT4.3-23836	0	9.16926e-05	0.000256783	0	4.74338e-05	9.86388e-05	0	0.000258198	0
>LT4.4-13197	0.000148405	0	8.55945e-05	6.55652e-05	9.48677e-05	0	0	0	0
>LT4.4-18540	4.94682e-05	0	8.55945e-05	6.55652e-05	0.000142301	0	7.88644e-05	0	0
>LT4.9-20588	4.94682e-05	0	8.55945e-05	0	9.48677e-05	0	0	0.000258198	0.00017696
>LT4.1-33706	0.000148405	0	0	0.00013113	9.48677e-05	0	0	0	0
>LT4.5-35572	0	9.16926e-05	0.000342378	0	9.48677e-05	0	0	0	0
>LT4.8-07587	0.000296809	0	0	0	0	0	0	0.000258198	0
>LT4.1-18945	9.89364e-05	0	0.000256783	6.55652e-05	0	0	0	0.000258198	0
>LT4.3-20074	4.94682e-05	0.000183385	0.000342378	0	0	0	0	0	0
>LT4.4-09407	4.94682e-05	0	0	0.000196696	9.48677e-05	0	0	0.000258198	0
>LT4.4-30981	0	0	0	0.00013113	0.000237169	0	0	0	0
>LT4.1-26606	0.000197873	0	0	6.55652e-05	4.74338e-05	0	0	0.000258198	0
>LT4.8-06820	0	0	0	0	4.74338e-05	0	0	0.000516396	0.00035392
>LT4.3-14184	0	9.16926e-05	0.000171189	0.00013113	0	9.86388e-05	0	0	8.84799e-05
>LT4.9-11264	0	0.000183385	0.000171189	0	0	0.000197278	0	0	8.84799e-05
>LT4.5-23797	0	0	0	0	0.000237169	0	0	0	0.00017696
>LT4.9-11800	0	0	0	0.000196696	9.48677e-05	0	0	0	0.00017696
>LT4.6-23817	0	9.16926e-05	0	0.00013113	0	0.000295916	0	0.000258198	0
>LT4.5-12006	0	0	0	0.00013113	0.000189735	0	0	0	8.84799e-05
>LT4.5-09635	4.94682e-05	0	0	0.00013113	0.000142301	0	0	0	8.84799e-05
>LT4.1-33618	9.89364e-05	0.000183385	8.55945e-05	6.55652e-05	4.74338e-05	0	0	0	0
>LT4.3-15452	0	9.16926e-05	8.55945e-05	0	0	0.000197278	7.88644e-05	0.000258198	8.84799e-05
>LT4.6-05726	9.89364e-05	9.16926e-05	8.55945e-05	6.55652e-05	0	9.86388e-05	7.88644e-05	0	0
>LT4.1-35386	0.000346278	0	0	0	0	0	0	0	0
>LT4.1-37564	0.000148405	0	8.55945e-05	6.55652e-05	9.48677e-05	0	0	0	0
>LT4.6-22815	4.94682e-05	0	0	0	0.000142301	0.000197278	0	0	8.84799e-05
>LT4.1-42369	0.000296809	0	0	0	4.74338e-05	0	0	0	0
>LT4.5-49258	4.94682e-05	9.16926e-05	0	0	0.000237169	0	0	0	0
>LT4.8-11888	0	0	0.000171189	6.55652e-05	9.48677e-05	0	0	0.000258198	8.84799e-05
>LT4.3-18128	9.89364e-05	9.16926e-05	0.000171189	0	4.74338e-05	9.86388e-05	0	0	0
>LT4.3-07048	0	0.000366771	8.55945e-05	0	9.48677e-05	0	0	0	0
>LT4.9-22864	0	0	0.000256783	0	4.74338e-05	9.86388e-05	0	0.000258198	8.84799e-05
>LT4.9-16632	0	0	8.55945e-05	0.000196696	9.48677e-05	0	0	0	8.84799e-05
>LT4.8-13210	0	9.16926e-05	0.000171189	0	4.74338e-05	0	0	0.000258198	0.00017696
>LT4.5-10808	4.94682e-05	9.16926e-05	8.55945e-05	6.55652e-05	4.74338e-05	0.000197278	0	0	0
>LT4.2-12426	0	9.16926e-05	0.000171189	0	0.000142301	9.86388e-05	0	0	0
>LT4.1-05947	0.000346278	0	0	0	0	0	0	0	0
>LT4.4-13370	4.94682e-05	0.000183385	0	6.55652e-05	9.48677e-05	9.86388e-05	0	0	0
>LT4.9-12521	0	0	8.55945e-05	0	4.74338e-05	0.000295916	0	0	0.00017696
>LT4.4-11453	9.89364e-05	9.16926e-05	0.000171189	6.55652e-05	4.74338e-05	0	0	0	0
>LT4.7-21904	0	0	0.000171189	0.000196696	0	0	7.88644e-05	0	8.84799e-05
>LT4.6-05012	0	9.16926e-05	0.000171189	0	4.74338e-05	9.86388e-05	7.88644e-05	0	8.84799e-05
>LT4.1-46003	0.000346278	0	0	0	0	0	0	0	0
>LT4.6-04039	0	0	0	0	0	0.000591833	0	0	0
>LT4.3-04912	4.94682e-05	9.16926e-05	0.000171189	0	4.74338e-05	0	0	0	8.84799e-05
>LT4.7-07626	0	0	0	0	0	0	0.000473186	0	0
>LT4.4-20634	0	0	0.000171189	0.000196696	0	9.86388e-05	0	0	0
>LT4.5-32585	0	0	0	0	0.000237169	0	0	0	8.84799e-05
>LT4.5-34890	0	0	0	0.000196696	0.000142301	0	0	0	0
>LT4.1-21285	0.000247341	9.16926e-05	0	0	0	0	0	0	0
>LT4.2-19359	0	9.16926e-05	0	6.55652e-05	9.48677e-05	0.000197278	0	0	0
>LT4.7-12099	0	0	8.55945e-05	6.55652e-05	4.74338e-05	0	0.000157729	0.000258198	0
>LT4.1-46364	0.000197873	0	0	0.00013113	0	0	0	0	0
>LT4.2-13551	0	0.000183385	0	6.55652e-05	4.74338e-05	9.86388e-05	0	0	8.84799e-05
>LT4.4-19152	9.89364e-05	9.16926e-05	0	0.00013113	0	9.86388e-05	0	0	0
>LT4.5-47827	0	0	0	6.55652e-05	0.000237169	0	0	0	0
>LT4.7-05087	0	0	0	0.00013113	0.000142301	0	7.88644e-05	0	0
>LT4.8-06089	0	9.16926e-05	0	0	0	0.000197278	7.88644e-05	0.000258198	8.84799e-05
>LT4.4-27495	0	0	0	0.00013113	0.000142301	0	0	0	8.84799e-05
>LT4.5-36268	0	0	8.55945e-05	6.55652e-05	9.48677e-05	9.86388e-05	0	0	8.84799e-05
>LT4.1-13459	9.89364e-05	0	0	0.000196696	0	0	0	0.000258198	0
>LT4.1-44034	9.89364e-05	0	0	0.00013113	0	9.86388e-05	0	0	8.84799e-05
>LT4.1-06144	4.94682e-05	0	0	0.000262261	0	0	0	0.000258198	0
>LT4.5-10683	9.89364e-05	0	8.55945e-05	0	4.74338e-05	0	0	0	0.00017696
>LT4.9-07177	0	0	0	0	4.74338e-05	0	0	0	0.0004424
>LT4.3-17619	9.89364e-05	0	8.55945e-05	6.55652e-05	9.48677e-05	0	0	0	0
>LT4.1-44078	4.94682e-05	0	8.55945e-05	6.55652e-05	4.74338e-05	0	0	0.000258198	8.84799e-05
>LT4.1-02420	0.000148405	0	0	0	9.48677e-05	0	0	0	8.84799e-05
>LT4.1-36152	0.000296809	0	0	0	0	0	0	0	0
>LT4.5-42933	0.000197873	9.16926e-05	0	0	4.74338e-05	0	0	0	0
>LT4.5-25424	4.94682e-05	0	8.55945e-05	0	0.000142301	0	7.88644e-05	0	0
>LT4.4-31559	0	0.000183385	0	6.55652e-05	4.74338e-05	9.86388e-05	0	0	8.84799e-05
>LT4.4-12124	0	0	8.55945e-05	0.00013113	9.48677e-05	9.86388e-05	0	0	0
>LT4.7-05108	0	0	0.000427972	0	0	0	7.88644e-05	0	0
>LT4.5-12834	4.94682e-05	0	0.000171189	0	0.000142301	0	0	0	0
>LT4.2-00438	4.94682e-05	0.000458463	0	0	0	0	0	0	0
>LT4.4-32152	0	0	0	6.55652e-05	9.48677e-05	0	0	0	0.00026544
>LT4.1-14320	4.94682e-05	0	8.55945e-05	0.00013113	0	0.000197278	0	0	0
>LT4.6-08876	0	9.16926e-05	0	0.00013113	4.74338e-05	9.86388e-05	0	0.000258198	0
>LT4.9-16064	4.94682e-05	0	0	0	9.48677e-05	0	0	0	0.00026544
>LT4.3-09945	0	0.000275078	0.000256783	0	0	0	0	0	0
>LT4.1-19332	0.000247341	0	0	6.55652e-05	0	0	0	0	0
>LT4.6-15026	0	0	8.55945e-05	0.00013113	0	9.86388e-05	7.88644e-05	0	8.84799e-05
>LT4.1-06970	4.94682e-05	0	0	0.00013113	0	9.86388e-05	0.000157729	0	0
>LT4.6-08664	0	0	0	0	0	0.000591833	0	0	0
>LT4.3-29299	4.94682e-05	0	0.000256783	0	0	0	7.88644e-05	0	8.84799e-05
>LT4.8-06252	0	0	0	0.00013113	4.74338e-05	0	0	0.000774593	0
>LT4.6-05948	0	0	0	0	0	0.000591833	0	0	0
>LT4.1-46955	0.000148405	0	0	0.00013113	4.74338e-05	0	0	0	0
>LT4.2-08197	0	0.000183385	0	0	4.74338e-05	0	7.88644e-05	0	0.00017696
>LT4.9-19851	0	0	0	0.00013113	4.74338e-05	0	0	0	0.00026544
>LT4.1-15428	0.000148405	0	8.55945e-05	6.55652e-05	4.74338e-05	0	0	0	0
>LT4.4-15497	0	0	0	6.55652e-05	4.74338e-05	0	0	0.000258198	0.00026544
>LT4.5-21449	0	0	8.55945e-05	0.00013113	9.48677e-05	0	7.88644e-05	0	0
>LT4.2-22924	0	0.000183385	0.000256783	0	0	9.86388e-05	0	0	0
>LT4.1-28107	0.000148405	0	0.000171189	0	0	0	7.88644e-05	0	0
>LT4.5-24422	4.94682e-05	0	8.55945e-05	6.55652e-05	0.000142301	0	0	0	0
>LT4.9-06288	4.94682e-05	0	8.55945e-05	6.55652e-05	0	9.86388e-05	0	0	0.00017696
>LT4.6-11414	0	9.16926e-05	0	0	9.48677e-05	0.000295916	0	0	0
>LT4.1-06571	0.000148405	9.16926e-05	8.55945e-05	0	0	0	0	0.000258198	0
>LT4.9-08571	0	0	8.55945e-05	6.55652e-05	4.74338e-05	9.86388e-05	0	0.000258198	8.84799e-05
>LT4.2-22788	4.94682e-05	0.000275078	8.55945e-05	0	0	9.86388e-05	0	0	0
>LT4.1-37746	0.000148405	0	8.55945e-05	0	4.74338e-05	0	0	0	8.84799e-05
>LT4.3-09493	0	0	0.000171189	0.00013113	0	0	0	0	0.00017696
>LT4.5-09440	0.000148405	9.16926e-05	8.55945e-05	0	4.74338e-05	0	0	0	0
>LT4.3-05591	0	9.16926e-05	0.000256783	6.55652e-05	0	9.86388e-05	0	0	0
>LT4.5-00599	4.94682e-05	0	8.55945e-05	6.55652e-05	9.48677e-05	0	0	0	8.84799e-05
>LT4.6-10785	4.94682e-05	9.16926e-05	0	6.55652e-05	0	0.000197278	0	0	8.84799e-05
>LT4.1-02681	9.89364e-05	0	8.55945e-05	0	4.74338e-05	0.000197278	0	0	0
>LT4.3-08529	0.000197873	0	8.55945e-05	6.55652e-05	0	0	0	0	0
>LT4.5-02260	4.94682e-05	0	0	6.55652e-05	0.000142301	9.86388e-05	0	0	0
>LT4.1-03451	4.94682e-05	9.16926e-05	0.000171189	0	4.74338e-05	0	0	0	8.84799e-05
>LT4.1-33872	0.000247341	9.16926e-05	0	0	0	0	0	0	0
>LT4.5-47138	4.94682e-05	0	8.55945e-05	6.55652e-05	0.000142301	0	0	0	0
>LT4.1-12398	0.000247341	0	0	0	4.74338e-05	0	0	0	0
>LT4.7-11931	4.94682e-05	0.000183385	0.000171189	0	0	0	7.88644e-05	0	0
>LT4.4-03423	0	0	0	0.000262261	4.74338e-05	9.86388e-05	0	0	0
>LT4.6-17138	0	0	0	0	4.74338e-05	0.000295916	0	0	0.00017696
>LT4.3-06712	4.94682e-05	0	8.55945e-05	0	4.74338e-05	0.000197278	0	0	8.84799e-05
>LT4.5-36409	0	9.16926e-05	0	0	0.000189735	9.86388e-05	0	0	0
>LT4.1-04746	0.000197873	0	8.55945e-05	6.55652e-05	0	0	0	0	0
>LT4.8-04435	0	0	0	6.55652e-05	0	0.000295916	0	0.000516396	0
>LT4.1-41848	0.000247341	9.16926e-05	0	0	0	0	0	0	0
>LT4.1-08264	0.000148405	0	0.000171189	6.55652e-05	0	0	0	0	0
>LT4.1-01193	0.000296809	0	0	0	0	0	0	0	0
>LT4.6-00607	0	9.16926e-05	0.000171189	0	4.74338e-05	0.000197278	0	0	0
>LT4.8-07087	0	0	8.55945e-05	0.00013113	4.74338e-05	9.86388e-05	0	0.000258198	0
>LT4.3-19544	4.94682e-05	0	0.000171189	0	4.74338e-05	9.86388e-05	7.88644e-05	0	0
>LT4.4-17167	0	0	0	0.000262261	0	0.000197278	0	0	0
>LT4.2-07578	0	9.16926e-05	8.55945e-05	0	4.74338e-05	0.000295916	0	0	0
>LT4.4-23379	0	0	0	0.000393391	0	0	0	0	0
>LT4.1-17669	0.000247341	9.16926e-05	0	0	0	0	0	0	0
>LT4.6-04214	0	0	0	0	0	0.000591833	0	0	0
>LT4.8-06588	4.94682e-05	0	0.000256783	6.55652e-05	0	0	0	0.000258198	0
>LT4.1-09243	0.000247341	0	0	0	0	9.86388e-05	0	0	0
>LT4.2-13975	4.94682e-05	9.16926e-05	0	0.00013113	9.48677e-05	0	0	0	0
>LT4.1-01398	0.000247341	0	0	6.55652e-05	0	0	0	0	0
>LT4.1-14274	9.89364e-05	0	8.55945e-05	6.55652e-05	9.48677e-05	0	0	0	0
>LT4.4-02618	4.94682e-05	0	0.000171189	0.00013113	4.74338e-05	0	0	0	0
>LT4.5-40835	9.89364e-05	9.16926e-05	0	0	4.74338e-05	0	0	0.000258198	8.84799e-05
>LT4.4-16348	0	9.16926e-05	0	0.000262261	4.74338e-05	0	0	0	0
>LT4.1-08878	0.000247341	0	0	0	0	9.86388e-05	0	0	0
>LT4.2-07464	0.000148405	9.16926e-05	0	0	0	9.86388e-05	0	0.000258198	0
>LT4.5-41470	0.000148405	0	8.55945e-05	0	4.74338e-05	9.86388e-05	0	0	0
>LT4.9-18576	0	0	8.55945e-05	6.55652e-05	0	0	0	0	0.00035392
>LT4.5-19667	9.89364e-05	0	0.000256783	0	4.74338e-05	0	0	0	0
>LT4.5-18640	4.94682e-05	0	0	0.00013113	9.48677e-05	9.86388e-05	0	0	0
>LT4.1-46312	0.000197873	0	8.55945e-05	6.55652e-05	0	0	0	0	0
>LT4.3-15078	9.89364e-05	9.16926e-05	8.55945e-05	6.55652e-05	0	9.86388e-05	0	0	0
>LT4.1-14033	4.94682e-05	0	0	0.00013113	4.74338e-05	0	0	0.000516396	0
>LT4.7-11734	0	0	0	0	0	0	0.000473186	0	0
>LT4.8-04752	0	9.16926e-05	0	0	0	0.000394555	0	0.000258198	0
>LT4.4-30768	0	0	0.000171189	6.55652e-05	0	0.000295916	0	0	0
>LT4.4-13813	0	0	8.55945e-05	0.00013113	9.48677e-05	0	0	0	8.84799e-05
>LT4.4-15867	0	0	0	0.000196696	4.74338e-05	0.000197278	0	0	0
>LT4.2-06607	4.94682e-05	9.16926e-05	8.55945e-05	6.55652e-05	9.48677e-05	0	0	0	0
>LT4.1-04550	0.000148405	0	0	0.00013113	4.74338e-05	0	0	0	0
>LT4.3-06639	4.94682e-05	0	8.55945e-05	6.55652e-05	4.74338e-05	0	0.000157729	0	0
>LT4.5-45533	0	0	8.55945e-05	0	0.000237169	0	0	0	0
>LT4.5-20327	0	9.16926e-05	0	0.00013113	9.48677e-05	0	0	0	8.84799e-05
>LT4.1-42524	0.000197873	0	0	0	0	0	7.88644e-05	0	8.84799e-05
>LT4.1-30039	9.89364e-05	9.16926e-05	0	0	0.000142301	0	0	0	0
>LT4.6-09714	0	0	8.55945e-05	6.55652e-05	9.48677e-05	9.86388e-05	0	0	8.84799e-05
>LT4.2-13348	0	0.000183385	8.55945e-05	6.55652e-05	9.48677e-05	0	0	0	0
>LT4.6-10154	4.94682e-05	0.000183385	8.55945e-05	6.55652e-05	0	9.86388e-05	0	0	0
>LT4.7-01935	0	0	8.55945e-05	0.00013113	0	0	7.88644e-05	0.000258198	8.84799e-05
>LT4.3-04949	0	0	0.000342378	6.55652e-05	4.74338e-05	0	0	0	0
>LT4.1-19558	0.000296809	0	0	0	0	0	0	0	0
>LT4.8-13351	4.94682e-05	0	0	6.55652e-05	4.74338e-05	0	0	0.000774593	0
>LT4.9-24006	0	9.16926e-05	0	0	4.74338e-05	9.86388e-05	0	0.000258198	0.00017696
>LT4.1-39097	0.000296809	0	0	0	0	0	0	0	0
>LT4.3-22988	0.000148405	0.000183385	8.55945e-05	0	0	0	0	0	0
>LT4.5-10869	0	0	8.55945e-05	6.55652e-05	0.000189735	0	0	0	0
>LT4.5-07017	0	9.16926e-05	8.55945e-05	6.55652e-05	9.48677e-05	9.86388e-05	0	0	0
>LT4.7-04688	0	0	0	6.55652e-05	0.000142301	9.86388e-05	7.88644e-05	0	0
>LT4.5-31270	0	0	0	0	0.000189735	0	0	0.000258198	8.84799e-05
>LT4.9-17804	4.94682e-05	0	8.55945e-05	0	9.48677e-05	0	0	0	0.00017696
>LT4.1-14160	4.94682e-05	0	8.55945e-05	6.55652e-05	0	9.86388e-05	7.88644e-05	0	8.84799e-05
>LT4.1-13365	0.000148405	0	0.000171189	0	4.74338e-05	0	0	0	0
>LT4.7-01918	0	0	8.55945e-05	0	4.74338e-05	9.86388e-05	0.000157729	0.000258198	0
>LT4.3-04182	4.94682e-05	0	0.000342378	6.55652e-05	0	0	0	0	0
>LT4.8-04314	0.000197873	0	0	6.55652e-05	0	0	0	0.000258198	0
>LT4.5-55091	4.94682e-05	0	0	6.55652e-05	9.48677e-05	0	0.000157729	0	0
>LT4.1-02305	4.94682e-05	0	0	0.00013113	0	0	0	0.000258198	0.00017696
>LT4.6-01805	4.94682e-05	0	0	6.55652e-05	9.48677e-05	0.000197278	0	0	0
>LT4.2-19686	0	0.000183385	0.000171189	0	9.48677e-05	0	0	0	0
>LT4.9-28547	0	0	8.55945e-05	0	4.74338e-05	9.86388e-05	7.88644e-05	0	0.00017696
>LT4.1-32467	4.94682e-05	0	8.55945e-05	6.55652e-05	9.48677e-05	0	0	0	8.84799e-05
>LT4.9-28706	0	9.16926e-05	0	0	4.74338e-05	0.000295916	0	0	8.84799e-05
>LT4.1-18838	9.89364e-05	0	0.000171189	6.55652e-05	4.74338e-05	0	0	0	0
>LT4.9-25977	0	0	0	0	0	0	7.88644e-05	0	0.0004424
>LT4.6-15811	4.94682e-05	9.16926e-05	0.000171189	0	0	0.000197278	0	0	0
>LT4.5-09459	0	0	0	0.00013113	9.48677e-05	9.86388e-05	0	0.000258198	0
>LT4.1-29028	0.000247341	0	0	6.55652e-05	0	0	0	0	0
>LT4.2-17764	0.000148405	0.000183385	0	0	4.74338e-05	0	0	0	0
>LT4.1-00571	0.000197873	0	0	0.00013113	0	0	0	0	0
>LT4.1-16533	0.000296809	0	0	0	0	0	0	0	0
>LT4.8-00129	0	0	0.000171189	6.55652e-05	4.74338e-05	9.86388e-05	0	0.000258198	0
>LT4.9-28144	0	0	0	0	0.000189735	0	0	0	0.00017696
>LT4.1-48305	0.000296809	0	0	0	0	0	0	0	0
>LT4.1-41974	0.000247341	0	0	0	4.74338e-05	0	0	0	0
>LT4.9-06641	0.000197873	0	0	6.55652e-05	0	0	0	0	8.84799e-05
>LT4.1-32697	0.000296809	0	0	0	0	0	0	0	0
>LT4.1-29451	0.000296809	0	0	0	0	0	0	0	0
>LT4.1-02165	0.000296809	0	0	0	0	0	0	0	0
>LT4.5-31645	0.000247341	0	0	0	4.74338e-05	0	0	0	0
>LT4.3-13646	4.94682e-05	0.000183385	0.000256783	0	0	0	0	0	0
>LT4.3-26192	4.94682e-05	9.16926e-05	0.000256783	6.55652e-05	0	0	0	0	0
>LT4.1-08128	0.000247341	9.16926e-05	0	0	0	0	0	0	0
>LT4.6-25051	9.89364e-05	0.000275078	0	0	0	9.86388e-05	0	0	0
>LT4.1-45896	0.000247341	0	0	0	4.74338e-05	0	0	0	0
>LT4.1-22484	4.94682e-05	0	0.000171189	0	0.000142301	0	0	0	0
>LT4.2-17173	0	9.16926e-05	0	6.55652e-05	0.000189735	0	0	0	0
>LT4.5-26946	0	0	0.000171189	0	9.48677e-05	0	0	0	0.00017696
>LT4.1-29432	9.89364e-05	0	0	6.55652e-05	0.000142301	0	0	0	0
>LT4.5-01711	0	0	0.000171189	0.00013113	9.48677e-05	0	0	0	0
>LT4.9-14777	0	0	0	0.00013113	0	0	0	0	0.00035392
>LT4.4-29991	4.94682e-05	0	8.55945e-05	0.00013113	0	9.86388e-05	0	0	8.84799e-05
>LT4.6-23039	9.89364e-05	9.16926e-05	0	0	0	0.000295916	0	0	0
>LT4.3-17385	0	0	0.000171189	0	0.000189735	0	0	0	0
>LT4.5-25546	0	0	0.000171189	6.55652e-05	4.74338e-05	9.86388e-05	0	0	8.84799e-05
[truncated: 3,178 more rows]
