# Supplementary material for: Metagenomics-Based Analysis of Candidate Lactate Utilizers from the Rumen of Beef Cattle
Source: Microorganisms. 2023 Mar 4;11(3):658. doi: 10.3390/microorganisms11030658 (PMC10054779; doi:10.3390/microorganisms11030658)
Supplement: Supplementary file 1 [file microorganisms-11-00658-s001.zip › Bandarupalli 2023 Supp File S2 Contigs Bt-01708_Bf.fasta]

>Bt_01708_Bf_overlap_1a
aacggagatgagctttcccccggtgtgaacgagtcggttcgcatttacatcgcgcagaagagaaagatctctgtcggcgataagatggcaggccgtcacggcaacaagggtgtcgtttcccgcgttctgcccatcgaggatatgccttatcttcccaacggacggcctctggatatcgtcctgaatcctctgggcgtgccgtcccgtatgaatatcggacagatcctggagatccatctgtccctggctgcagaagccctgggcttcaatgtggcaacacccaactttgacggcgccagccatacagacatccaggatgctctgatcatggcaaatgattacgtcaacacagagtgggagaaatttgagaagaaatacagggatgtcctttcacccgagattttgaattatctgtacgagaaccgcgatcacaggaaactgtggaagggcgttccgatcacgccggacggcaaggtccagcttcgtgacggacgtacaggagaaccttttgacagcccggtcaccatcggacacatgcactacctcaagctccaccatctggtagacgataagatccatgcccgttctaccggcccttactctctggtcacacagcagcctctgggcggtaaggcacagttcggcggacagcgtttcggtgaaatggaagtctgggcgcttgaggcatacggtgcggcatatacgcttcaggaaatcctgactgtcaagtcagacgatgttgtaggccgtgtcaagacttacgaagccatcattaaaggcgagaatattcccgaatccggtattccggaatcctttaaggtgctcctcaaagaactgcaggcactgggactggatgtccgcgtactgcaggaggacggcagcgaagtagagatcacagaggatatcgactacggtgaatcctccatctaccgctttgaaatggcgaacagagtcggaagcagcaattatggcggcacggatgaggagagcctcggacgcgccggattcagcagcaaagaattcaataccaggagcggaaagcttgaagacgctgtagattccctacccgcagccggcgcattcgctgtgaagacagacagtgacgattacagcgacggcagctatgaaacagacagcaatgaagaggagaactattgatctgctaatccgatcatctgatcctcagacgtttctactatcgcaatgcttctgataaggagataaaaatgccgaatacgaaacagcagaactatcagccggtcacatttgattcgatcaagatcggtctcgcatctccggaaatcatcggccctcgtgaagacggcggatggtcctatggcgaggtgacaaagcccgagaccatcaactacaggacattgaagcctgagagagatggccttttctgcgaaaagattttcggaccgaccaaagactgggagtgccactgcggaaagtacaaaaaaatcagatataaaggcgtgatctgcgaccgctgcggtgttgaagttaccaaatcaagtgtccgccgcgagcgcatgggccatatcgaactggccgcgcccgtctcccatatctggtatttcaagggaatccccagcagaatgggtctgatccttgatatctcgccgaaggtgctggagaaggtcctttactttgcgtcctacatcgttctggacaagggctcttccgaacttgagtacaagcaggtgctcaacgagagagagtatcaggaagcccgtgataagtggggcaccagattccgcgcaggaatgggtgccgaggctgtcaaagagcttctgcttgccatcgatgtcgaaaaagaatatgaagaacttgcagcgcagatggaagatgcttccgggcagaagcgcgcccgtatcatcaagcgtattgaggttatcgaagccttccgtgagtccggcaacaaccccgcatggatgatcatggaccgcatcccggtcatcccgcccgatctgcgtcccatggtacagctggacggcggccgtttcgcgacttccgacctcaatgacctgtaccgcaggatcatcaacagaaacaaccgcctgaagaggctcctggaactgggtgcgccggacatcatcgtccgcaacgagaagagaatgctgcaggaggcagttgacgccctgatcgataacggccgcagaggccgtccggtcaccggtcccggcaaccgcgccctcaagtctctctccgatatgctcaaaggtaaatccggacgtttccgtcagaaccttctgggcaagcgtgttgactactcaggccgaagcgttatcgtcgtaggccccgagctcaagatctaccagtgcggtgttcccaaggaaatggcactcgagctgttcaagcccttcgtcatgaaggaactggagagcagaggcatttctcagaatatcaaaaatgccaagaaactcgtcgagaaggtagacagtcaggtttgggatatcctggaggatgtcatcaaagagcatccggttatgctcaaccgtgctcctacccttcacagacttggtatccaggctttcgagccgatcctggttgaaggtaaggcaatcaagctccaccctcttgtctgtacagcgttcaatgcggactttgacggtgaccagatggcaatccatctgcccctgtccgtggaggcgcaggcagagtgccgcttcctcctgctttctcccaacaacctgctcaagccgtctgacggcggaccggtggcggttccttcacaggatatggttctaggtatctactacctgacccaggagcgcgagggcgagcccggagaaggcaagtacttccgcaatatgagcgaggcgatccttgcttacgagaaccactacattaccctgcactccaagatcaacgttcgtatgtccaggcagaacgcggagggtgaggtgatcaccggcgtgatcgccactacactcggccgccttctgttcaacgagatccttcctcaggatctgggatttgtcgacagatccatcccggagaacttcctgaagctggaagttgacttccttgtaaaaaagaaagatctcaagaagatcctgcagaggatcatcgacacccacggaaccttcgcgacagcagaggtccttgacctgatcaaggccatgggttacaagtattccacaatcgccgccatgacggtttccatcgcggatatcaccgtgcctgcacagaagaaagacctcctgcagaaggcacaggatacagttgacaagatttccaagaactatcgccgcggtctgatcacggacgaagagcgctacagagcagttgtccagacctggacagatattgataatcagctgaccactgcactgctcgaaagccttgataaatataacaatatcttcatgatggctgactccggtgcccgaggcagcaaccagcagatcaagcagctggccggtatgcgcggactgatggcagataccacaggtcgtaccattgagctgcccatcaagtccaacttccgtgaaggtctggacgttctggaatacttcatgtcagcacatggtgcccgtaaaggtctgtctgataccgctctgcgtactgcggactcaggttatctgacacgacgcatggtagatgtctcccaggagctcatcatccgtgaggtcgactgctgtgaaggcagggaggctgttcccggaatgtccgtcaaggcattcatggacggcaaggagaccatcgagggactgcaggaccgtatcaccggtcgtgtttcctgtgaagatatttatgacaatgacggcaatctgatcgtcaagaagaaccacatgatcactccggcgcgagccacaaagatcatggccaagggtacaaacagagtcaagatccgcacgatcctgacctgccgttctcactccggtatctgtgccaagtgctacggcgccaacatggcgaccggtgaaatggtacaggtcggtgaggcagtcggcatcatcgcagcacagtccatcggtgagcccggtacacagctgaccatgcgtaccttccatacgggcggtgtcgcaggcggtgatatcacacagggtcttccccgtgtcgaggagctgtttgaggccagaaaacccaagggacttgcgatcatttccgaattcggcggtaccgttacagtccgcgacaacaagaagagccgtgaagtcatcgtgacagatgatgaaaccggagaatccaaggaatatccgattccttacggctcccgtatcaaggtcattgacggcaccagcattgaggccggcgacgagcttacagaaggtagtatcaacccccacgatctgctcaagatcaagggtatccgcgca
>Bt_01708_Bf_overlap_2a
ggacttgcgatcatttccgaattcggcggtaccgttacagtccgcgacaacaagaagagccgtgaagtcatcgtgacagatgatgaaaccggagaatccaaggaatatccgattccttacggctcccgtatcaaggtcattgacggcaccagcattgaggccggcgacgagcttacagaaggtagtatcaacccccacgatctgctcaagatcaagggtatccgcgcagtccagaactacctgctgcaggaagttcagcgagtctatcgtctgcagggtgttgatatctgcgataagcatatcgaagtcattgtccgtcagatgctcaagaagatccgtatcgagaacagcggcgacacgagtttcctgcccggaagccttgtggatgtccttgacttcgaggaagaaaatgagcgcctgatccagcaggcccgcattcccgccgagggcaagcaggtcatcctgggtatcaccaaggcggcgcttgcgaccaattccttatcggtaagctgatccccgccggcaccggcatgaagcgttatcgctccactcgcctttccactgacgcaaggatccgggcagccaaggcacttgctgcgcagagagaagaacagctcaatgcggaagagattgcctacatgatggctatgcacgctccgcaggaaaaccagtttatcggagcacaggacgagcccgaagatccggaaagcctgcaggattccgtgaacaacgtttccgattatgaggatgaggacaaggatcaggacctggacgatcttcagggacctgaagcggaagacctcgaggaaatggaagaagagatggccgaagaagagagtgagaatgttgagcgcgaggccgagtcggaagacgactctgaggacgagctcatcattacggaagagtaagttctgttccggaattcaccagtcaatatccggcagcgcaaatgtaaagacagatgccaataagatgtgtcgctgttcacgccctcaaaaggggcgtgagcagtttcaaaaaaacaaagcctgaaaaaaggtattattaaaaaatatttattgacaagcatatggcacttgcgtataattcatgggtgtggctccggccacaccttttccatttgcttttttttctgcggaaaccgggaaagagaacctgcccggtttgtgccggagaaacagcaatggaggaaaacagctgcataaccctgtgcagcacaaaatcttacaaggaggtgaaatagaatgccaacatttaaccagctcgttagaaagggtcgtgagacatctgtcaagaagtccacagcgccggcactgcagagaggcttcaactccctgcgcaagcgttccatcgctgtcagtgctccgcagaagcgcggtgtctgcacagcagtcaagacggcaactcccaagaagcctaattctgcgcttcgtaagatcgccagagttcgtctttccaatggaatcgaagttacatcctacatccccggcgaagggcacaatctgcaggagcacagtgttgttctgatcagaggcggaagagttaaagatctgcccggtaccagatatcacatcatccgcggcactctggatacagcaggcgttgcaaaccgcaagcaggctcgttccaagtatggcgccaagaggcccaaagctgctaagaagtgaggtacttttccgctggcttcataagtacagcggacaacaactaatcacgaacccgtaagtgttggagttctataaccgtatagatgcgctgcggtacaaatgccgcagcagcggaatcctctccgaggcattccgcatatgtttttgacaggtctcggtaacagagaagagcagaaccatataagaatcgtatagtaatagaagatacagcacgaacacgaatatccgtattagtgagtacctgtgatttatcaacattgataaggagggaagtaacgtgccgcgtaaaggacatgttcagaaaagagatgtactggctgatcccttgtacaacaataaagtggtcaccaagctgatcaacagcattatgctggacggcaaaaagggtgtcgcacagaagatcgtgtacggggcatttgccaagatggaagaaaagaccggtaagcccgccgttgaagtctttgagaccgctatgaacaatatcatgcccgttctcgaagtcaaggcaagacgtatcggcggtgccacttatcaggtaccgatcgaggttcgccccgacagacgtcaggcgcttgcactgcgctggatcaccatgttctcccgcaaaagaggcgagaagaagatggaagacaagctcgccggcgagcttctggatgcgtacaacaatactggcgcatctgtaaagagaaaagaagatatgcacaagatggcagatgccaacagagcattctcccattacagattctgatttgcggtctgaagacactaagactgcagcatgatcatgatctgcaaagaaaggagcctgttaaaagcggctgcgcgggagcgcagttttgaagtacgatggatttcgcttttggaagaggccgggaagagtagattataattttgaaaaaagcgggatttgttgtaaacgctccgcaggaggaaaataagtgtcagttagagaataccccctggaaagaaccaggaatatcggtattatggcccatatcgacgcgggcaagactacgcttacagagcgtattctgtattataccggtgtaaattataagattggcgaaacacatgaaggtaccgcaaccatggactggatggaccaggaacaggagcgcggtattacgatcacatcagctgcaacgacctgtcactggacgctgcacgaccacatgaaagtcaagcccggagaaaaagagtgcaggatcaatatcattgatactcccggacacgtagactttacagttgaggtcgaacgttcactgcgtgttctggacggagcagtcggcgttttcagtgccaagggcggtgttgagccccagtccgaaaatgtgtggcgccaggcggatacctataatgttccgcgtatggctttcatcaataagatggatgtgatcggagccgattatttcggcagcgttgaccagatccgcaacagacttggcaaaaacgcgatcatgatccagatcccgatcggggcggaagataccttcaagggtatcattgacctctttgagatggaagcgtatatttacaatgacgacaagggcgatgacatttctatcatcgagatccctgacgacatgaaagacgacgcagagctctacagaagcgagctgatcgaaaagatctgtgagctggatgatgacctgacagaaatgttccttgagggcgaagagcccacaaccgaacagctcaagaaggttcttcgcaaagccacctgtgaatgtacagctgttccggtctgctgcggcagtgcctacaggaacaaaggtgtacagaagctgatcgacgcagtcgttgagtacatgcctgctcctacagatatcccgtccatcaagggcgttgatctgcagggcaatgaggttgagcgccactcgtccgacgaggagccttttgcagctctggcgttcaagatcatgacagatcccttcgtcggtaaactcgcattcttccgcgtatattcaggcgtggccaaagccggttcttactgcctgaatgctaccaaggataaaaaagaacgtctgggacgaatccttcagatgcacgccaacaagcgtacagagctggatgaggttttctccggtgatatcgccgcagctgtaggcctgaagttcactactacaggtgatacgatctgcgatgaaaaacatccggttatcctcgagtccatggaattcccggaacccgttattgagctggcaatcgagcccaggactaaagcaggtcagggcaagatggccgaggcactggcaaagctcgccgaagaagatcctactttcaggcagcacaccaacaaggaaaccggtcagaccattattgcgggcatgggcgagcttcatctggagatcatcgtcgacagacttctgcgtgagttcagagttgaggcaaatgtaggcgctcctcaggttgcttataaagagaccttcacaaagagcgtcgatcaggattacaagtacgcgaagcagtccggcggacgcggtcagtacggacactgcaaggttcgcttcgagcccatggatgccaacggtgaagaactgtacaagttcgattccgaagtcgtaggcggcaatattcccaaggaatatattcctccgatcggcgcaggcatcgaagaggccatgcgcgccggctctctcggcggattcccggtggtcggtattcatgcgactgtctatgacggttcctaccatgaagtcgactcctctgaaatggctttccatatcgcaggttccctgtgcttcaaggaagctatgaagaaagcggatcccgttctgcttgagcccatcatgcgtgtcgaagttaccatgccggaagagtacatgggcgacgttatcggcgatattaattccagacgcggacgcgtcagcggaatggacgatatcggcggcggtcgcaaggtcacaggatttgtcccgctctccgagatgttcggttatgcgacagatcttcgttccaagacacagggacgcggcaattattccatgttctttgacagatatgagcccgttccgaagaatgtcgcggaaaaagtcctgaatattaagtaaaaccacagttaaatactgaaaatccttattgaaatctcacacgttgtttattataattgtgtgcagtgactgttaaaacgacccttaaatagaaacagtcatctgcagctgaaatagtatttcaaaaggttgtaatccaattatttaaggaggaaatcacacaatggcaaaagcgcattttgacagaacaaaaccgcactgcaacatcggcaccatcggccacgttgaccacggcaaaaccactctgaccgctgcaatcaccagcgttctcgctgtccgccagggcggccaggctgttgctttcgatcagatcgacaaggctcccgaagagaaagagcgtggtatcaccatcaactctgcgcacgtcgagtatgagactgcaaagagacactatgcacacgtcgactgccccggacatgctgactatgtcaagaacatgatcactggtgctgctcagatggatggttccatcctcgtagttgctgctactgacggtgttatggctcagactcgtgagcacgttctgcttgcacgtcaggtcggtgttccttatatcgtagtattcatgaacaagtgcgacatggttgatgacgaagagctccttgacctggtcgagatggaagttcgtgatctgctgactgagtatgagttccctggcgatgaccttcccgttatccgcggttctgctctgaaggctcttgaagatcccaacagcaagtgggctgacaacatcatggaactcatggatgctgttgatgagtacatccccaaccctcagcgtgagaatgacaagcctttccttatgcccatcgaggacgtcttcacaatctccggtcgtggtaccgttgctaccggccgtgtcgagcgtggccagctgaagagcatggagcccgtcgagatccttggtatcaaggaagaggttcagaagtccgtcgttaccggtatcgagatgttccgcaagactctggattatgcagaggctggcgacaacgtaggtcttcttcttcgtggtattgagagaaccgccatcgagcgcggccaggttatcgcaaagcccggcactgttacctgccacaagaacttcaccgctcaggtttacgtcctgaccaaggatgaaggcggccgtcatactcctttcttcaacaactatcgtcctcagttctatttcagaacaactgacgttaccggcgttatctctctgcccgaaggcactgagatgtgcatgcctggcgatcacgttgagatgaccatcgagctcatccaccccatcgctatggagcagggtcttactttcgctatccgtgaaggtggccgtactgtcggttccggccgtgttgcttccgttcttgactaatctgaatagtaataaggacagattatacggtcatccacaggatgataggctgtcggcatgaccggcagttgtaattaagatctaaaggccccgccgcgtgatagcggcggggtttttttcgaacagcctgattttttttatcaggttctgcttatcacattgatatcacatgatgttgaggtatgcggtggctctgagtctcgtcaagctgcataaacagcccaagggctgagcggccggtacctgcatcatcacattgattctggagcgcgatgaaaaaacgaaaagggaaaggcggcgcgatccgtctgttcattttgatattcctactggctgctgccgccgcaggtgcacgaatggcggcgggaactgttgaaacaagggcagccctgactgaagatgccggccagagtacttctgcaccggatgccgccggcggacaggatgccactgcggcagctgccgaagaagactctgcctatgatcatctggcgacagaacttgagaaggggcgggcctatctgctttctctggaggagcgtacccctgtcgaaatggaatatatgattgcggaagcgcggaaggaacgtgaaaaggaaatcgcgcgcgaggaatatagcagaaaaagagaggcttaccgcaacacactcaaggatgataagctgtgggattcttttgaagactatgtttttctgggagactcccgtgtagtcggctatgatgtgtttggatacctgccttcagaacgggttctggcggaagcgggtgatacgatcaattccatttccgataacatggatacaatcagggagttgtcgcccaaatatatttttatcagctatggaatcaatgatatagggataggctactggcctacaaaagaggagtatgcggctgcttttgcggacaaactccatgatctgcagaaggcagtgccggatgcccagatctatgtcaactccatcatccctgcaagagaggatgcggcgcagacatatacgatctggcagggtattccggactacagcgaggctgtgcgccagatgtgtgaagaagaggggatccccttcattgacaatagcagcatccttgaggaacacccggacctgtatgctgcggacggggttcatatgcagtcggaattctaccaatactggggcgaaaatcagctgttgggcgtatatgattatgaaaacggccatctcacgttttgagaataagtgcggaatataacatctgtgtctcaggcgggtgagacgacagtagttgatgggttacgttaggatattttcaacatggcatttgaaaaacatgctgcgcaggaggagccggtctccgcgggcgcatgggaaaagaaacagaagaggcggacggacatggataaggcggattccgtgaagcggacatcgacatatgcagtgacagatgatgcagaaaaatccaaaccggcgggagggacccgtgccggcagcggtctgcccatctttcttttgtgtatcctgatgatcgcttcagggatgggactgatgtataaggacatcagccgcacattccgtcacgggatttaccgctgtgaatacggagggatgttggaagagccccgggaacccgatgacgagaagatcactatggctgccggcagcatggaggctttgtcgcagacctatccgaatctgcagcaatatgtgatgctggtcccgacagcggcctgcattctgccggattatcttccggaaagcgcagagattcgcgatcagaaagcagacctggccaatattcaaagccggcttcccggaagtgtccaatggatcgaccttgtgcagctgttttccgatcactccggagaaaaactatattatgcttccgaccgatatctgaccggctggggaagccgttacgcggcaagagctgcaattgaagcaatgggacagaagattcctgagggaaaagaccagtgttatcttttgtcaaacagtttttcgggaagatttgcaatggacagaataccgtccctgcactattttgagtcttcaggcgaaaggctggagatctatgttcctgaaaatgaagcctgctattatcgcgtagacggccggagcaaaaagtggagcgggtcattgtatgatgcagatgccgcacagagcacagcggcttataatgtctttttcggaggagaaaaggcacttacagagattcatacgaccaggatcaatgcagagacgcttctcgtgatcggagaccggaccgcggacagcatcgtcccgctctttgtctcttcatttgaaaatattgtgtttgtccatccgtcaaagacgccggcgactgtcgaaaaacttgttaaaaagtataacgtgacgaaggtgctttatctttacggggcaaatgaatatatgacagaccgtacgcttctgcgcactttgcagcagtaatggatcgtatacgatgcggacaaaatgggatgacaccgcatgggtggaagtgctttaatgaccacaaaaagcggacctgttcctgaacagacaggtttccgatacagcatatttaatgtggagtaggagggaatatggagaacaaagccgttcaatcagctgaagttccggagaatacagggcagtctgatcagcgtgcggaggaaaaagaacttcgcgggcaaaacgggcagatgcccggggagcaggagagcaaactgcaggatactgcagtgctttcatccgcaaaggaagtatccgatgtatcgggatcgaatgttctgcagcagacaggcggggtatcaggttcatcggaggaaaaaaccacagcaggtacaggacgcggagaaggatttgcggaagagatcaacccttttgattatccgggaacagagcgtgtcagaatccgtcatctggaaatgaagcacatctcgcaggaggacattgaccgtgtcctgcagctcacaggccagcttgaggattttgaaatccttatgatgtactatgactgtgcccttgcggaggtgcggaccaagctggaagtccttaacagggaggtgggtctcaaaaagaaccgaaatcctttcgagtcgatcaagagccgtctgaaaaaacccgtgagcatctatgagaaactcaagcaccgcaggattcctttttctgttgttaatatagaaaagtatctgacggatgtggcaggactccgggtcatctgctctttcattgatgatatttacagcattcgggacagccttgccgcacaggatgatgtccgtatcattcaggaaaaggactacatcgcgcatcccaagccgaatggatacagaagtcttcacctgatcctggaagtaccgatttatctcatgcaggaaaaaaagtacatgaaggtcgagctgcagttccgcacgatcgccatggacttctgggcaagtgttgaacacaagatgaagtataagagggagatcaggaacgccgaatccattgttgaagagctgcattacagcgcggacctgatcaaccagctggaccgccgtatgctgcagatccgcgaccgtatcgagctcaatgaggaaggcgacagagtgatgtcagagtggaggtaaatatcccggccccttcctgatttaccgggggacatggatccaccttccggctgcgccgcagggcagtaccagtccgttggaggacacgggaaggccgacttctccggcgtcgacagttccggggtatctggggtccagaaccgtgtgcagcatatagctcagaacagcgggctgcaggccggtagtataggaattgagcaggacaaagagcggtgaatccgataaaagaagcgcgcatcgctgcaggaagggaaagatgctttcttcaatcttccagatctcgcctttggggcctctcccgtaggaaggaggatccataatgatcgcgtcgtagtgatttcctctgcggatctcacgctcgacaaatttgccgcagtcatctaccagccaccggatatgagcgtcacccagaccggaaagctgggcgttctctttggcccatccgaccattcccttggaggcatccacatgggtgacttcggcacctgctgccgcggcagccgcagtggcgccgccggtataggcgaagagatttagcacgcggactttctgtccggcggagacacgccggcggatcagctccgaaaaccagtcccagtttacggcctgttccggaaagaggccggtatgtttaaagctgaagggtttcagacggaaggtcaggtctttgtagtggatgcaccagtcatccggaagatcaaaaaactcccactctccgccgccctttttgctccggtggtagtgcgcattgggacggcgccaggctctgttcctgggtgtatcccagattacctggggatccggacggatcagacggtattggccccatcgttccagcttttctccttttgatgtatcaaggacttcatagtctttccattgatcggcaatccacattgaaagtgacctttcctttctatatatagtgacagatctaaatattgacagatctgaaccggctgcccgcgttgaaaagtattgcctgcgcgggcagtttctgtgtaagcgggtgtggcttgtatcaacagtctatattctgaagccaaaaatgtaaacaattaactttatttcaaaacgctcctgtggtaaaatcgacatgttatctgcgttgcagtgataaagcatcaaagtgcagtttacagcatctttgacctgcctgtatcactgcggcgaaacataaaggaggaaatagttatgacaagtgcacagataatcattgttatcacaattgtggcatatctgttcggaatgctcctgatcggtgttattttcaaccgccagggcgctgcggacacatcagacggattctatatcggcggcaggtcactgggacctctggtcacggccatgagtgccgaggcttccgatatgagcagctatctgctgatgggtcttcccggacttgcctatctcgccggtgtggcggaagtcggctggacagcgatcggtctggcagtcggtacctacctgaactttttgtttgtcg
>Bt_01708_Bf_overlap_8a
ccgacggaacgattgcacctgacgaggccgtaagccttgcggcaaaggtcctgagtgagcacctcagcatatttatcaacctgtctgagaaagccagaaccgccaaggtcatctccgaagagaaggaaaatcccaaggagaaggctctggaaatgagcattgacgagcttgaactctccgtgcgttcctacaactgcctcaagcgtgcaggaatcaacacggtcgaagagctctgcaacaagactcccgaagagatgatgaaggtcaggaaccttggccgcaagtctcttgaggaagttcttgagaagctcaaagaactgggactcaagctcaattcgagcgaagatcccgcgtaatcattaagaataaacccgtcccgctgcggtaaatccataaggtgcgcagcaggagatgccggcagagaacaggtcttcgcagacctgtcccttgccggaaccggcagcaggtaagcccgatgtgcgctgccgtcggcatcatcataacaaatggaggaataataagatggcaatgtacagaaagttaggcaaaaagaccaagctcagaaaggctctgctccgcaaccaggtcacagctctgatctatcacggaaagattaccaccaccgaggctcgtgccaaggaaatccgcaagatcgttgagcccatgatcacaatggctgtcaaagagcgtgacaattatgagactgttactgtcatggctaaggttgcccgtaaagacaaagacggcaagcgcgtcaaggaagtcgtcgatggcaagaaggttaccgtttatgacgaagttgagaagcagatcaccaaggatgctcccagccgtctgcatgccagaagacagatccttcgctacctgtatcccgtagtcgaggttcctcaggaagcaaagggccgcaagaaagccaccaagaaggtcgacctcgttgacaagatgttcactgagtacggccccaaatatgccggcaggaacggtggttacaccagaatcatcaaaatcggccagcgccgcggcgatggtgcaatggaagttgtccttgagtttgtctgattgctcaggctgatttatattgcagcatatatgaattttagaagtctccggggggatcctgtcccggagacttttttagaaatatcgaagtcatacagcagacgcccggaaaatgcgcgtcgttattgtacatgcccccttgaagggcgcatacatttcgcgccatctgtttttcgctttctttgccgcaaaaaatccagatgcagccgaagcggatccggggagtaagtccaaagagatagagtagacatgattaaaatcagcaaactgatccatgattatatacagagggatgaagagggaaatccgtccggtacgatccgtgcgatcaatgacatttctcttgatgtcgagccgggacagtttattgccattctcgggcacaacgggtccggcaaatctacccttgcaaaacatctgaacgccctgctctttccgacggagggagcggtctgggtgaacgggcttgatacgaaggatcagtcgcttctgtgggagattcgacagacggcgggcatggtctttcagaatcccgacaaccagatcatcggacaggttgtcgaggaagacgtagggttcggccctgaaaacatgggggttccgacagagaaaatctgggaacgggtcgaggagagtctcaagaccgtcggaatgtatgaataccgtaaaaaatcgcccaatcgtctgtccggcggccagaaacagcgtgtttccatcgccggcgtcatcgccatgcatcccaagtgcattatcatggacgaaccgactgccatgctcgacccctcgggacgcgccgatgtcataaatgctgcgatgaaactgaaccgggaagaaggaatcaccattattctgatcacgcattacatggaggaagcgatccgcgcggatcgtgtctttgtcatggatgagggaaagatcgccatgcagggaacaccgcgggaggttttctcacaggtagagaagatgcaggcgattcatctcgatgttccgcaggtaacccttctgggacacctgctccgggagaaggggctggatataccggaggggatcctgaccagggaagagctcgcacaagctctgcgcaggcagtgcggatgccggatcacagcggaaaggaaatgaacgaaatgggactcagtctggaaaaagtgagctatgtctatgagcagggaactgcgatggaaactgcggctttaaaagatgtaagtctggaaatacctgacaatcagtttatcggactgatcggacacaccggttccggtaaatccacacttgtacagcttctcaacggacttcagcgtccttcgagcggcagtgttctatataacggcaaggatatacatgcggatggttttgacaagaaagctctccgcgcaaatgtcggtctggtcttccagtatccggaacatcagcttttcgaagtcgacgttctgtccgatgtcatgtacggcccccgcaatctgggactcgacgaagctgtttgcaaaaagagggctgtgcaggcgctggaaaatgtggggatttcggaaaaatatttcaaaacatctccttttgatctgtccggcggccagaagagacgcgccgcgatcgcaggcgtgcttgccatgaatccgaaagtcctgattcttgatgagcccaccgccggccttgatcccaaaggcagagatgagatcctgggtctgatctccgagatgaaaaaaaagctgtctatgacgatcatactggtatcacacagcatggacgatgtcgcccgctacgttgagaggatcgttgtgatgggacacggggagaaggtgttcgatgacagccccaagaatgtgttccgtcattacacagagctcgaggaactgggcctgtccgcaccgcagatcacatatattatgaataccctgcgcgaaagcgggttcgatgttgagacagatgccctgacggtggaggaagccgctgaggaaatcatgcgcagaatcagtaaaagcagccgctaaagagctgtttcggggagcattattatgttcaaggatattacactcggacaatactatcagacagactcactgcttcaccggcttgacccccgggtcaagatcgttgggacactggtatacattatctccctttttgtggtgaattcttttatcggctacgctgtctgtgctgtctttctgatcgccatgatcaaactttcgaatgttcctgtcggatatattgtgcgtggtatgaaagcgatcctgatcctgttgctgatcacaatggcttttaacctgtttctgacacccggcgaagagctattccggatcgcctttctgaagatcacaaaacagggacttgcctttgctgtgaaaatggccatccggctttccctgctggtcatcggatcctcgctgatgactcttaccaccacgcccaaccagctgacggatgccatcgagaaccttctcaatccgctgaagagggtgcgtgttccggtccacgagattgccatgatgatgtcgatcgccctccgctttattcctatcctgatggaggagacagataagatcatgaaggcgcagatcgcccggggagctgatttcgagagtaaaaacctgatcaaaaagatcaagagtctcgtaccgcttcttgtgccactctttatttccgccttccgccgggccaatgacctggcaatggcaatggaagcacgctgctacaggggcggcgctggacgcaccaagatgaagcccctggtctacaagggcagagatcagggcgcctattttgtccttttggcgtattttgcagtctgtgtactgctcagactcatccgcctgccgatttcaatctgagtctgggtcagcagtcgttatcctgtccttttgtttctgaggacaggcagattctgcagggacgaatacgagtatagtacgggtatagtaatagaaggagcagcacgatcgtgaaaaaaagaatcctgctttccgtcgcctatgacgggacggggtatgccggctaccaggcacagaaaagcggagtgcctacgattgaaggagaactgaaccgcgctctgacagagctgacgggggtacctgtggaagtgatcggcgcaagccgcacggatgcaggcgtgcatgcctgctgcaatcttgctgtttttgacacagaaagccgtataccgcccgataagttttcctacgcgctgaatgtacgtctgccggacaggatctgtgtccggacatcacttgaagtgccggctgattttcatcccaggcactgcagtacggtcaagacctatgaataccgtatttttaatgctcccatgccggatcccatgcgccgtctgtatacgtattattccagatacaggtttgacgtggaagccatgcgcgaggcgggacggtatcttgtgggagagcatgatttcaagagcttctgcagtatgtatacgagcgcgaagacaactgtgcgggagatcctgaatgttgaagtagaggagattccctgcggcacccgggcatccctttcccaggtttgccgcatgccgcgggagatcgtgatccgagtcagcggcagaggttttctttataacatggtgcgtatcattgcgggaaccctgatggagatcgggcgaggggctaaagcccccgaagaaatgccgtctattctggatgcgcttgaccggcgtgcagccggccctacagcgcctgcctgcggtcttaccctggtgcggtatgagatcacggaacccggtatggagatggtatttgagtgataaaagagacatagatgcaaggggagagatggtatttgacggatgaaagggatatatacacaatggggcagagaggaccgtccccgttgatgcagaatccttttccatcctctgattttgcaaaaaaaacagcaataatctgtatttaaaaaaatacagtcagacgttgacactcatttttcgttcgaatataatggacaggtgcgacggcggtaaacgcatgtattttgcatgccctgactccccggtttttggaaaaaatttacctgccactgcgacacgcacataaagaaaccagtagagatagaatttgaagaatatgatccgctccggagcaggagccgggaagaccggcgctgtacgcgggaaggaagtgatcacagatgcaccgatggaggaaaatacatgaaaacctatgtgccaggcgcagcagatattgagaagaaatggtatgtagtggatgcgaccgacatgaccctcggacgccttgcaagcgcagttgctacagttcttcgcggcaagaataagccttactacactccttttatggatacaggcgactatgtcatcattgtaaatgcagagaagatcaaggttaccggcaagaagctggatcagaagatctatttccgtcactccgagtatgtcggcagcgcgaagtacaccacccttcgtgagatgctccgcacaaagcccatcaaggttgttgagcacgcagtccgcggcatgcttcccaagggaagactcggcgacgacatgtacagaaagctccatgtctatgaaggtcccgagcacaagcacgcagcacagaagcccgaagagctgaagttctgatcgactttgaccgccagccggaaagaaaaataaaccggcggcaatcgaaaatagatggccgaaacagatccggacaaaacggacggccagagcttgaaaggagatatttacaatggctaaagaagcgacatattatggaaccggcagaaggaaatcctctgttgcccgtgttttcattacacccggcaccggcaatatgactatcaacggcagaagcctggatgactatttcggacttgagaccctcaaggttatcgtcaaccagcctatcgttctcaccggcacaaccggtcagtatgactacaagatcactgtcaagggcggcggcacaaccggccaggcaggcgcaatccgtcacggcatctcccgtgccctcatcgaggcagacgcggaccttcgtcccgttctcaaaaaggccggtttcctgacccgtgaccctcgtatgaaagagagaaagaaatacggtctcaaggctgcccgtcgcgctccgcagttcagcaagcgctaaactttatcaaaagtggtcaaaaaccccggaactacgcggtttccggggtttttccttttcaaatggtttgacgcaatttgacagaacgaagcctcttttaacccgttttctatgggttaaatggtggacaacggaatatggtatatttgttagaggcggcgaatcctcttcgccgatgccctgttccagtgataaagtgaggataaaagatatgaggaaagatatcagcaaccgcattcagagcgtgaccaaccggatcctgcaggattaccagaacggccgcgatatagataacatgaatgtctttaaccagcccgacagcgaggcggtcatcgacattgtcaataagctcctcaacattctgtttcccggctattacaggcccagggaattcaggagctacaattatgacagccggatcgcggtggtgatcgaggacgtcatctacaacctgcagaagcagatcgccattgccctccgtttcaaggaggagtacgcggcagagaccgacttcgagctccgcatgtcggctgaggaactggcgatcgatttcctggacaggatccctcatatcagggcactggtaaacacggatatgcaggcctcctatgagggagatcccgccgctttcagcaaagatgagatcgtcctgtgctatcccggactcctggccagcaccatcaaccgactggcccacgagctcttccttctgggcgtcccgctcatccccaggatgatgacggagtatgctcacagcaagaccggaatcgatatccatcccggcgcgactatcggcgagtactttttcatggaccacggcacaggcatcgtcgtcggtgagacctcgatcatcggaaagcacgtcaaggtctaccagggcgtcaccatcggtgcgctttcgacccgcggcggtcagcgcctgcgcggcgccaaacgtcatcctactatcgaggacaacgtcaccatctacgccggtgcctcgatcctgggcggcgatacgatcatcggcgagggttcggtcatcggatccaacgtcttcatcacaagctccgtaaggcccggcacccggatcagcgtcaagacccaggaactcattatccgcaacggggacgaagatttcgagctgcacggcactccggaaccggtcgaggatatggaagagtccaaaccggacgacacctggtattatgtgatctgataaaaatgtttttcagatccgatcgtctttgaactgaataaaaaaaggaatcatgaaccccctttttataagggctcagctgtataaagatctatcaacaggaggaaaaaagaatggctattactgctggaatcaagggtgagaagaagtttgtcgtcaacgaggatatgctggcttccagagccggaagcggccttgtcaatgtatttggcacaccgtccatgatcgccgagatcgagaatacagccgctatgtccgtacagcccgagctggaagagggcaagactaccgtcggtatggccatcagcgtctcccacgtcgccgccacacctctgggcatggaagtccgcatcgagaccgaactcacagaaggggcgcccaacggcaaggtcatgacctttaaggcgacctgctatgatgaggccgggctcatcggcgagggaactcaccagcgcgcaatcgtcgaccgtgcccgttttgaagccaaggcaaacgcaaagggcgcaaaataaggttctatcagatcagggggaatgcctatggacttcgtaattcagcatcagactgcatcctatctgcgtctgcatcttcgcagaggccgcttcagcgcagcggaggcggaggtactggagtatgccctcagcaatctcaaaggtatttcctgtattaagctctatccttcttccggcgggattgcattttcctacaagggcgataaggagagcatcgtcaggagactgcgcgaactgcagtttcagaacgtcaaaatgttcgcaaaaaatcttgaggacagcatcggcagcgaagaacttgcccgcaggaaactcagcccggcagtaaagagaaaacttcgctgcaaggtgatcgccgaggctgcagcggatctgctcctgcctgcaccgatccagctgggctatcatgtctatcagctggtgaccctgaaggacctgtaaaaggttgtaaaaccggcgaatgccacagcacttcgaaaaccggaattcctgagggacctgtatgtattgtcccccgcagatggcctctgccaggtgcccggaaagacaggcatgtttttccgggcacagtctgcatgaaagaatctgcatgaaatccggtaacctgagaatttataaaaatcgaaaattataaaaatcggaaatttgtgaatttgtacttgacaaagcgttgagtttacgtttaaatgtattaaaaattaaataagattaataaaccgttgatgcggaagtaaaacgtgaggggcacccacagagagtccgggcaggtgagagccggacggtatgctgacacgaataatggtccgcggagggcgtgtttaaaggtgtttgttatgaaagcttttctgcagtctgtctgggactgcgcctgaagaagagccggaaaagccgccgagtatgacacgacgtgagggcatacgtcagttgccgggaatttgctggaattccttaaagagcgcgcgctcgtccggaaccccctgcgggcaggatttcttttctatttgaagggaaaatctgtgcagagagggcctttgtgatagcagttccctgatcatcagggatttttttatgcaaagcttttgagtgcgcgaagcggggtggtaccgcggatatcatgcaataaaagatgttcgtccccggcagaatgagtctgtacaggctcgctctgccggggacttgcattttcattgctcactgtccgtgacatcatccatgggatattggcgcagcaaatcgcttcctccatatcgcgcagtaccctgtcttcggacaagagcttcgtaatcgcgcaatgctcagtcaggggacttgcattttccaaagaagccatcattaaaattgtcacaaagcaggacctgtctttcgaggaggcaaagaccgtcatgaacgagatcatgaacggagagacgacgcccacccagaatgcagcatttttgtcggcactctcgaccaagagtaccaaggcagagaccatcgatgagatttccggctgcgctgtttccatgcggagccatgcaacccctgtcgaacaccccgggatggacgtactggagattgtcggtaccggcggtgacaacgccaataccttcaatatttccacaacatccgcgatggtggtcacggcggccggtgtaaaggttgccaagcacggaaaccgtgcggcctcctcacagagcggaacagcagactgcctcgaagccctgggggtcaatattcagcaggaccccgacatgtgcagaaagcttctggatgaagtcggcttctgtttcatgtttgcccagaaatatcatctggcaatgaagtatgtgggtgccatacggagggagctgggcttcaggacggtgttcaatattctggggccgctcaccaatcctgcaagaccggaatatttccttctgggtgtctatgatgaatatcttgtggaaccggtcgccaaggtcctggcttctcttggcgtcagtcatgcccttgtggtttacgggcaggacaaaatggacgaggtttctgcctctgcgccaacgactgtatgcgagctgaaggacggcttttacaggacgaccacgatctgcccggaggacttcgggcttaccagaggcaataaggaggacctgaccggcggtacccctgcggaaaatgcacagacgacccgtgccattctttccggtgagatcagggacgcccgacgtacttcggtcctcctcaacgcagggtgtgccctctttgccgccaatgcggtatcttccatcggggagggcgtcaaactggcgcaggagatgatcgacagcggcagggccattgccacacttgacgctctgatcagggcttccaatcaggcagcctgaccacacacagctcttgtgatgcaaagtaaaagtgaggctgtaacaccataaagagaggtaaaagacatggggacgattctggaccgcctggcagagcatgccatggaaagagtggcggaaaaaaagaaaaaacacccgctcgaagaaatacaggaaaaggcatttgccgtctgcggggctgcagccggtacactggaatttccatttgaaaaagcgctgtccggggaagggatccattttatctgtgaatgtaaaaaggcgtctccttccagggggctgatcgcgccggatttcccatatctggacattgcacgttcctatgaggcggcgggcgcttctgccatttccgttctcactgagccaaaatggtttcgcggggaggaccgctttctgcaggaaatcacggcggctgtcagtattccctgcctgcgcaaggattttaccgtggatccctatatgatctatgaggcaaaactgctgggtgcctctgcagtccttctgatctgcgcgatcctggatgatgcgcagcttgcggagtatctgcagctcgcgcattccctggggctttccggcctggtggaggcccacgatgagaaagaagtcgggcgggcacttgccgcgggagcccgtatcatcggtgtcaacaacagggatctgcgggactttaccgtagatatcaataattccgtccgcctgcgcagcctggttcctgaagaccgcatttttgtatcggagagcggtatccgcaatgcgcaggacgtcggtcttctttgccgcagggggacaaatgccgttctcatcggcgagacactgatgcgcagccccgacaagggcgctttcctcagggaacttgccggcagctgcctgcagtcccgataaaacggagaagatgaaatgcacgtgaaaaaagaaaacaggccgaataacaggccgatcgtgaaaatctgcggtcttcgacggcgggaggatgcggaggcagccggctttctgcagccggatctggcaggctttatcctttcaccgggttatagaagatccatagatatcgaaaaagcaaagacccttcgacggattctttctccacagatcggtacagtcggagtcttcgcagatgcttcatatgcggagatcgtgcgggcggcagatgcgggctgtatcagtatgatccagcttcacgggagcgaggacgagacctatatccgggtaattacagctctgaccgggcttcctgtgatcaaggctttccggatcggcgggacagaggatcttgccgcggccgccgccagttctgccccctgggtcctgcttgacagcggttccggcacaggcaggtgttttgactggaatctgctggacagatttctgaaggcccaggcggcggaacacgaccgatccctctttcccggaggacatcgatggattctggccggggggctgacagcggaaaatgtgtcggcggctgttcagcgctttcatcctgacggagtggatgtcagtagcaaagtagagacgggcggatggaaagatccggcaaaaatggcagcctttcttgcggctgcaagacagtaaaagaacataaaaaacaataggaggccgggaagtgaaaaaaggaagatttggagactttggcggacagtatgtccccgaaaccctgatgaatgaactgatccgcctggaggaggcgtatgagtattacaaaaacgatcctgcatttgtcggggagctgacctctcttttgaaccattacgcgggacgtccctctctgctgtattacgccgaaaaaatgacagaagatctgggaggggcgaaggtatttatcaagcgtgaagacctcaatcacacaggatcccacaagatcaacaatgtacttggccaggtcctgctggcgaaaaaaatggggaagacccgcgtcatcgccgagacgggcgccggacagcacggtgtggcagcggcgaccgcagcggctctacttggtgtggaatgtgaagtctttatgggcgcgatcgactgcgaacgtcagaggctcaatgtctatcgcatggaacttctgggcgccagagtgcatccggtggagagcggttccagagtcctcaaagatgctgtcaatgagcccatgcgcgaatgggccggacgtgtggatgatactcattacgtcctgggctctgtcatggggccccaccctttccccacgattgtcagagatttccagtctgtgatctcaaagggggccagggctcagatcctggagatggacgggaagcttccggctgcagtgctcgcctgcgtggggggcggcagcaacgcaatgggcatgttctatcactttatcggtgataaagatgtccgcctgatcggctgcgaggctggcggtgaaggcgtcgaaaccggacatcacgcagcgaccatagccaagggaagccctggcgtcttccacggcatgaagtcctatttctgccagaacgagtacgggcagatcgaagaggtctattcgatttccgcaggccttgattatcccggtatcggccccgagcacgcatggctgcacgatacagggcgcgcccaatatgtccctgtgaccgacgaggaggccgtctccgctttcgaataccttgcacgcacggaaggtatcatctgcgccattgagagcgctcacgcagtcgcacaagcccgcaaaatcgttccgcacatgaacagggacgagagtgtcatcatctgcctctccggccggggagacaaggatgtggcggcaatcgcccgctaccgcggcattgacctgcacgagtaaagaaagcttgctgcagcagagctttggaaacagcagcagaggtttgtgccgggaaacgggccgcgaaacggcccaaacctctatggatcccatcggagaaacccgttccgggctttctcctcgggtgtctcagcgcaggagcgcttcgacatggaggaaagaatgaaaaaagcgaaaactatccgggatgcctttgcaaacgggaaggcctttatcccatttattacggccggcgatccggatctggagtcgacccgttcatttatccttgcaatggaaaaggcgggtgctgacctcattgagatcggcattcccttttcagatcccattgcagagggcgttgtaatccaggaggcggatatccgtgcccttgcctcgggaaccacgacggataaaatcttcaagatggttgaagaactgcgggaggagacggatatgcctctcgtgttcatgggctacctgaaccctgttttctactacgggtatgagcgcttttttgccagatgtgaagaagtcgggatcagcggcgtcatcattcccgatcttccttttgaagaaaaagatgagtgcgtggacattgcggccgcccatggcgtggatgtgatctccatgatcgctccgacttccgaggaccggattatggccatcgcaaaggaggcccgcggctttctctacgttgtctcttccatgggcgtcaccggtgtccgttcggagatccggacggacctcaaatccattctgacagccatccgtgccgcgtcggatatccccgcaggcattggattcgggatcaatacactggaacaggcagcgcagatggcacagctggccgacggcgtcattgtcggcagcgccattgtccgcatgatcgcggaacacggaaaagattcggctccttttataagcgaatatgtgaaacagatgaaagacgcaatccgtgagacagatgaaagaggcaaagaggaaatccgataagaaaaggataatacgaagataataaagaccggaaaaagataagaagagaatattgagtcaataagaaaaaggtacaggacagccggtataaaaactgtcctgtaccttttttgcttttgacgtttgcagctttctgtcatgacagtgtcaccatgccgggaaaggatcaccgtatcataaatggaccaccatgcatgaaagcatcaccgtatcaggaaggatcaccagatctccagacggtattcaggggccagatacatgccgtccccttctttggtgccgtaggtcttgtggaactcttcaaactgcacgacaaccgcgtttgtgcgcagataggcgagcgggtgggcgtcctgctcgatggagaacgcttccgtctccaggggcgtcaggcaccgccagttggatgccagtgtgcggaagaagcggtcgtaatcgaagttttcttcatcggctgcgatgcgaagcatgcatttgacgccggtcaggtccgcgatcgcttctgtgtcgagcatggcaccgttgacaggataattcgggatgggttcaaaaccgttgtagtagtcgacaagcttttgtgcgcgctggtggaatttgcggtagtcgtcctctgtccaccagttgctgagattgccctgttcatcgtactgccttccggaagtatcaaaagcatgggagatctcatgcgccacgatgacgccgatatgtcccagtttttcttcacgggacatctcatcgctgtagaaaataccgcccagaatacccgccgggatattgatggcgttgtcaagcggatagtagtaagcgttgacatcctgaggagatgcgatccatatggtgcggtcgacgggctggttgacctgatctgcgatcgtcaggcaggtctctttggagatggcgatccgggcgtcgaccaggcttccgccctcttcggggcccttgaaatccagaacgtgttctgtctctttgctctcagttccggctgcggcagcatcggaagttccgccgccggttccggcagcggcagcatcggaagttccgccggttccggctggtgcagcatttgcagcagttccggcccctgccgcagcagcgcctgcggtttctccggtctgcgcctgctgcgcactgctttcggcactctccagggctttgtcctcttcctcataatcaacagggctcgcgacacggatggtcagattgtcaagcttcttgatggcttccgccttggtggcgtcggagaggaactcctccccctgcagcatggaacgatagcaggcgatgatgtcggtgataaaggtctgtgcgtagacctcgccgagttccatttcaaggacttcgttgacggcatccgtggcggcttttttgtcatcgaccttgcctgtggagccggagagtgtattgcgcaccgagaccatctggttatagcagtcatgatcgagaagctccataaactgaagaacatcggagaccagaagaagttccataaactgaagaacgtcggagaccagaaggtatgccttcattttttccagattttcttctgtatacagactgttcatacaggcgagccattcgggctcttccagaatgaagacttcggatttttcgacgcccgcaccggcgagcattccctgcagtgtgcggggattgttgctgcggatcgctgcatcctcggcattctgctctgcagtcgtcatcatggaggaagccatatcgcactcaaaggcatagctgtcctgcaggatctggtcgcgctcttcatcggaataacccagacgggtcagcatatatcctgccgcgttcatatagcggggctgtgtataccagctgtctgcttccagatagtcgtaatacatgggatcctggaagacgaggtcgggaggagagatgtagacggcgtttgtgtccgcatccttgggattggcggctgtaaatgcggtgtccgcatcattgggattggcggctgtaaatgcgctgcagagaggcagagccatatcttccagagtttttaccttcagcagaggggcaacgacacctcgcagaggttcaacgcctgcggcgtccctggcatcccagtccagccacatcttataatagtcctgtgacagcttccggcagtggtctatatagggatcggagaatgcctgatcgctctccagaatcttctgcaggtcggcgtcgacctcgagctggcgctctgcaaaagagtcaaaggagacatatccggacgggatgcttttgcttgtgagccactcccggttgacggctgcgtggaaatcctcggtttcggtgaggccatccagcttgtcgacattttccacaagatcggagcagagccaggcatgggcgctggccgactgtgccggatcggaagcttcgtagggcagggtcagaaggctttctgaaccggaagagctgctgctctgtgtactttctgcagaactctgtgtacttccctcggcgggaccggctgtctctccggcctgtgctgtggaggaaaagcctgacaggggcccgcacccgatcacagtgcctgcggcgatacaggcggccagggccattgcggctgcacgtgcagccggatgctgccgccgtctgttttgagatggatcaatatcgtgatgatggtgaaaaaacaggttcatatacgttatttccttatatatgcagaataatctgatttggaatgatctgattccaaaccgtttcataattgaaatgtactgtaaaaaaatataccgcagccggaaaagctaacagtattataccatggccggacaaggtgtcaaaaaggccgacgcccggttgctgatctggtcacaccgtgaccagaaacgggcgttttccattccaaattggccttcggccaatggaaaacgcccttgaccttagtcagggctgcaggccccgcaccaaacagcaaagtgttcggtgcgggtgtgacttgtaacgtgtgaccgcatataggaaggtcacttcatatctctacttgcaatatgggaatccggatagtatattattttatagatactggctgctgcaaagcattgttttcatcatacatgtttgcgggcagctgcccatggtcacaaggatgaaaaatcacaccgatgtgctgattttttacatggctgtttgtgccggagcgccacaaatagccgtgatggcagaagagaaaccgtattcgctgatttctcttcgcaccatcgcgcatggcgctccggaatgtggattaagatgagtgataaatatgtaagagtagcagtggacgcaatgggtggagacctggcacctgtagagccggtcaagggcgccgtgcaggcgctggagaagagaaaaagcctccatgtgacgcttgtaggacaggaagaggtcattcgttcagaactttcaaaatatacatatcctgcggacagactggagattctggatgcccgtgagatcattgagatggcggagccgccggtcaatgccatccgcacgaagaaggattcctcgatcgtaagaggtctgaaactggtcaaagaggggacatgcgatgcctttgtgacggcaggcagtaccggagccacgcttgcgggcggacagcttctggtaggcaggatccgcggaatcgagcgcccgccgcttgcgcccctgatgccgacggcaaagggaccggtcctgttggtggactgtggggcaaatatggatgcacgtgcttcccagctggtccagtttgcacagatgggctccatctatatgagcaatatgacagggatcgagaatccccgcgtcgcccttgtcaatgtcggcgcggaggaggagaagggcaatgccctggtaaaagagacttatcctctgctgaaggagtgtgaagggatcaattttatcggcaatattgaagccagggatattcctgccggtcaggcagatgtcgtggtctgcgacgcctttgccggcaacgtgatcttaaagctttatgaggggctggcttccacgctgatccacaagatcaaagacgcactgatgtcttcgcttcgttctaaaatcggcgcactgctgatcaaacccgcgctcaagggaatgctcaaggagtttgatatcacatcctacggcggagcccctatgctgggcctcaaaggacttgtggtcaagacgcacggaaacgcggaagcagttgaaatacagaatgccattgaacagtgctttgtgttcaggaaaaagaatataaacggccagttcgttgaaaagatggggctggagaaaccgaagaaagcgcaagactaatacaagaggaggagaacagttatggatatggaattcaagaaattatgttcaatcatcgttgaagtgctgggcgtggatgagagcgagatcacgctcgataccacttttgttgatgaccttggcgcagactctctggacgttgcgcagatcatcatgggcatcgaggaagagtttgacgtcaccgttgattctgatgtcgcatccaaagtaacgactgtcggacaggcactggaactgatcaagaacgctactgaggaataaaataaagaaaacggccgcaacgcaccgttatgaaaggatattatgatacaggcaccactggaagtgctggaagagcggatcgggtacaggttcaaagaccggtatcttcttgagtgcgcccttacccatacttcttttgcaaatgaacagaagatacagaccctgaaggactatgagaggatcgaatttttgggggacgccgttctggagatgatctcgagcgagttcctttacaagacatatccggacaagaaggaaggagagctgacaaagctccgcgcctctttggtctgtgaacctgcgctcgcctactgtgcaagagatattactctgggtgcctttatccgcctcggaagaggtgaggaagccagcggaggaagggaaaaggattcgatcacctctgatgttatggaggctctgatcggagctatgtatctggacagcggcgacatcgaagtcccccgccggtttatcatgacatttattctttcggacctcgaagacaagcagcttttttatgacgcaaagtcgatcctgcaggagcgagctcagcgggacgggcacgatgtgcggtacgagatcctcgaagagagcggccccgggcatcagaaacgttttcgcgttgcggccctgatcgagggaaaatgccggggcgtgggagaaggacgttccaaaaaagcggctgaacagcaggctgcttatgcggctctgggcggatccagggccaggtaggaagcctggctgacagctgaccaattataagaagagtaacggatttgtatttaaaaagtattgagattcagggctttaagtcctttgccaacaaaataaaatttgaattccataacggcataaccggaattgtgggtcccaacggcagcggcaagagtaatgtcgcggatgctgtccggtgggtgctgggtgagcagagagtcaagcagctgcgcgggtcttctatgcaggatgttatcttcgcggggacccaggcgcgcaggccgcttggctttgcttatgttgcgatcactctggacaactccgacggggctctccccatcgattatcgggaagtgacggttgcccgccggatctatcggagcggcgagagcgagtatcttctgaacgggacagtgtgccgtctgcgcgatgttaacgaactcttttatgacacaggaatcggaaaagaaggctattcgatcatcggacagggacagatcgacaggattctgtctgataagccccaggatcgaagggcgctttttgacgaggcagcgggtatcgttaaatacaagcacagaaaagagcagacgctcaagcgcctggacagcgaacgggataacctcactcgtctgacggatattgtcaacgaactggaaaagcagatcccttctctggaaaggcagcaggaaaaggcaaaggaatatctgaagaggcgcgatgccttaaagcgtctggatatcaatgcttttttgattgagaatgaaaaaaacacccgccagctcgaggaactgaccggacaggagaccactgccgcgcaggacctggaagaggcaaagtcgcggaacgaatcgctcaggcagaaggttgaaaagctgcaggagagccacagggagcttgagggccggatcgagacgatccggagccggatcactgacgccagcattgtgcaaggcaggatcgagggtgatatcaaggtcctcgaagagcagatccggggcgcgcagcagcgcatacgccgtcaggctgaacaggagaaggtcctgcgcgcggatatcgaagagcggacagcacaggaaactgcgctttccagagagatccgggcagcacaggaaacgtttgatggcatgcagaaaggcctgaccgaggccagagaagcggcggaagcttcctccgcagatgtggaaaacctgcgggagcagctggaggaaaaaaggacgggcgtccttgaggaaatggagcgccgcgcgaccgttaaatccagacttgcaagtcttcagacactgcaggcgcaggagaatgcccgccgtgcagaggtggagaaggagctttccctggtcagcggagaacagacacaggctgacgacgcgatcgtttcctttaaggaagagtttcgtcaggtgggcgccgagatccgtgccatgcaggacagccagaaggatattgaggcgcagatcgcagcccacaaaacatctctgggagacgcggatgccctgctgcagcgggcacagttttcctggcatcaggaaaagtcaaaacttgatgcgatcgtaaatctggcggagcgatatgagggctttggcggaagcgtaaagcgtgtcatgcaggaaagatcccgtgaaccgggcattgtcggtacggtggcggatcttatttcaacagagaaaaaatacgagacggcgatcgaagtcgccctgggcggcagtatacagaatatcgtcacgaaggatgaagagacagcaagacgcctgatcgagatcctgaaacgagaaaaggcgggcagggcgaccttcctgccgctttcgggtatccgcaacaacaagagtctggcaggacacagggtcctggacgaggccggcgtgatcggaacggccgattcgcttgtcagaccggctgccggctgcgcagatgtggcggtctctctgcttggcaggacaatcatcgtggatacttttgatcatgcggtcgcggcatcaaaacgctccggacacggcgtgcggatggtgaccctggagggagagctgtttgcgcccggcggcgcgatcagcggcggtacctaccgcaatgccagcagccttctgggaagacgccgtgagatcgaagaactgagagcgagcaccgaacgcttcagagcggaagtggagaagcaggaaaagaccatcgaagacaccaaggagagccgcaatatcctgcgcagaaagcttgatgagaacaagcggacacttcaggaacgttttatccgccagaacacactcagggtcaggatccagcaggaggaggagaagctccgcgagacggccggaaatgccgaatctctgcggcaggaactccgcgcgcttacggaaagaacgcaggagactgcatcgcagcaggaagcggcgacaaaagatctggcggccagcgagaaaagagaagaagagtttactactgccgcagtacggctgccggaggaactttcgaagagacaggaggacgaggagcgcgacagtgccgccctttctgccctgaagatcgagcacagccgtacagagcagagccttcgcttccaacgccagaacgcggaacgtgtcagaagcgagctggagggactccgctcccagctgcaggagattgcgggcagcggggaaaatgaccgcagggagattgaagagaagacaaaacggatcgaaaacctccggcaggaagcggccgattccgatcatgtaaagagcggagaggaagaggaactgcagacgctgcggcaggagaacgaggaactgcagcgccggcaggaggaagcttcgcgggaccgcgagagcacagcagaagtcatttccggactcgacaaggaagtgttccgcctgtcctccaggcgggaacggctcgaagaaaccattgaacagaaggcctcctttatgtgggaggaatatgaggtcacgattgcggacgcggctgccgcgcgcgatgagacactgacagacctggccgcaatgaaaaaggagatcgcaggtctgcgaagtcagatcaaagcacttggcaatgtcaatgtgggcgccatcgaggaatataaggagctcatggaacgctacactttcctcaaggggcagcacgacgacctcaccgaggccgccgcgtctctggaaaagatcgtggcagagctcgatgacgccatgcgcaaacagttccgcgaacaatttgcggatatccagaaggcatacgacgctgtctttaaagaactgttcggcggcggaggaggcagacttgaactcatggaggatgtggacattctcgaggcaggtgtgcgtgtgatcgcccagcctccgggcaagaaactgcagaatatgatgcagctctcaggcggagaaaaggcactgacggccatagcgcttctgtttgccatccagagcctcaagccttcgcccttctgccttcttgacgagatcgaggcggcacttgacgagagcaacgtgggtcgctttgcccagtatctgcacaagctgactgagagaacgcagtttatcgtcatcacgcacaggcgcgggaccatggaacaggcggaccgcctctatggaatcaccatgcaggagaagggcgtttctgccatggtcagtgtggacctgatcagcgatgacgagatatcatagaggagttcagacgggaggaacaatgggattttttgaaaaacttaaagaaggcctgaagaaaacgagggccagtttcacagacggcatggaccagatcttcaactcctatgagaaggtgacgggagaattcacagacggcatggaccagatcttcaactcctatgagaaggtgacggaagaattctatgacgagctggaagagaccatgatcatgggagatatcggtgtcaggactacggaggaactcctggaccatctgcgcgaagaggtgcgcgcggagaggatccgctatgcggcggactgcaggcaggagctgatcatgggcatccgcgacaggatgaaacagcccaaagacgcttatgattttgaaaagggacctgccgtatgcctggtgattggtgtcaacggcgtcggaaagacgacctcgatcggcaaacttgcagcaaactataagagtgagcagctcaccgagtgggcgcgccgcgcgggtgtcgatattatcggaggcgccgaaggatcggatcccgccagtgttgtttcgggtgtcgatattatcggaggcgccgaagtgcc
>Bt_01708_Bf_overlap_9a
caggatcttcttgagatctttcttttttacaaggaagtcaacttccagcttcaggaagttctccgggatggatctgtcgacaaatcccagatcctgaggaaggatctcgttgaacagaaggcggccgagtgtagtggcgatcacgccggtgatcacctcaccctccgcgttctgcctggacatacgaacgttgatcttggagtgcagggtaatgtagtggttctcgtaagcaaggatcgcctcgctcatattgcggaagtacttgccttctccgggctcgccctcgcgctcctgggtcaggtagtagatacctagaaccatatcctgtgaaggaaccgccaccggtccgccgtcagacggcttgagcaggttgttgggagaaagcaggaggaagcggcactctgcctgcgcctccacggacaggggcagatggattgccatctggtcaccgtcaaagtccgcattgaacgctgtacagacaagagggtggagcttgattgccttaccttcaaccaggatcggctcgaaagcctggataccaagtctgtgaagggtaggagcacggttgagcataaccggatgctctttgatgacatcctccaggatatcccaaacctgactgtctaccttctcgacgagtttcttggcatttttgatattctgagaaatgcctctgctctccagttccttcatgacgaagggcttgaacagctcgagtgccatttccttggggacaccgcactggtagatcttgagctcgggacctacgacgataacgcttcggcctgagtagtcaacacgcttgcccagaaggttctgacggaaacgtccggatttacctttgagcatatcggagagagacttgagggcgcggttgccggggccggtgaccggacggcctctgcggccgttgtcgatcagggcgtcaactgcttcctgcagcattctcttctcgttgcggacgatgatatcaggcgcacccagttccaggagcctcttcaggcggttgtttctgttgatgatcctgcggtacagatcgttcagatcggaagtcgcgaaacggccgccgtccagctgtaccataggacgcagatcgggcgggatgaccgggatgcggtccatgatcatccatgcggggttgttgccggactcacggaaggcttcgataacctcaatgcgctttatgatacgggcgcgtttctgtccggaagcatcttccatctgcgctgcaagttcttcatattctttttcgacatcgatggcaagcagaagctctttgacagcctcggcacccattcctgcgcggaatctggtgccccacttgtcacgggcttcctgatactctctctcgttgagcacctgcttgtactcaagttcggaagagcccttgtccagaacgatgtaggacgcaaagtaaaggaccttctccagcaccttcggcgagatatcaaggatcagacccattctgctggggattcccttgaaataccagatatgggagacgggcgcggccagttcgatatggcccatgcgctcgcggcggacacttgatttggtaacttcaacaccgcagcggtcgcagatcacgcctttatatctgatttttttgtactttccgcagtggcactcccagtctttggtcggtccgaaaatcttttcgcagaaaaggccatctctctcaggcttcaatgtcctgtagttgatggtctcgggctttgtcacctcgccataggaccatccgccgtcttcacgagggccgatgatttccggagatgcgagaccgatcttgatcgaatcaaatgtgaccggctgatagttctgctgtttcgtattcggcatttttatctccttatcagaagcattgcgatagtagaaacgtctgaggatcagatgatcggattagcagatcaatagttctcctcttcattgctgtctgtttcatagctgccgtcgctgtaatcgtcactgtctgtcttcacagcgaatgcgccggctgcgggtagggaatctacagcgtcttcaagctttccgctcctggtattgaattctttgctgctgaatccggcgcgtccgaggctctcctcatccgtgccgccataattgctgcttccgactctgttcgccatttcaaagcggtagatggaggattcaccgtagtcgatatcctctgtgatctctacttcgctgccgtcctcctgcagtacgcggacatccagtcccagtgcctgcagttctttgaggagcaccttaaaggattccggaataccggattcgggaatattctcgcctttaatgatggcttcgtaagtcttgacacggcctacaacatcgtctgacttgacagtcaggatttcctgaagcgtatatgccgcaccgtatgcctcaagcgcccagacttccatttcaccgaaacgctgtccgccgaactgtgccttaccgcccagaggctgctgtgtgaccagagagtaagggccggtagaacgggcatggatcttatcgtctaccagatggtggagcttgaggtagtgcatgtgtccgatggtgaccgggctgtcaaaaggttctcctgtacgtccgtcacgaagctggaccttgccgtccggcgtgatcggaacgcccttccacagtttcctgtgatcgcggttctcgtacagataattcaaaatctcgggtgaaaggacatccctgtatttcttctcaaattcctcccactctgtgttgacgtaatcatttgccatgatcagagcatcctggatgtctgtatggctggcgccgtcaaagttgggtgttgccacattgaagcccagggcttccgcagccagggacagatggatctccaggatctgtccgatattcatacgggacggcacgcccagaggattcaggacgatatccagaggccgtccgttgggaagataaggcatatcctcgatgggcagaacgcgggaaacgacacccttgttgccgtgacggcctgccatcttatcgccgacagagatctttctcttctgcgcgatgtaaatgcgaaccgactcgttcacaccgggggaaagctcatctccgttctctctggtgaacttcttggtatctacgataatgccgtattcaccgtggggaaccttcagggatgtgtcacgaacttcacgggccttttcaccgaagatcgcgcgcagcaggcgctcttccgcagtcagctcagtctcgcccttgggtgtaactttaccgaccaggatatctcctgcacggacctcagcgccgacacggatgataccttcctcatcaagatccttgagggcttcctcaccgacgcccggaacatcgcgggtaatctcttccggtccgagcttggtatcacgggcttcacactcgtactcttcgatgtggacagatgtgtagacatcgtcacgcacaagacgttcgctcagaagaacagcgtcctcatagttgtaaccttcccaggtcatgaatccgatcagggggttctttccgagggcaagctcaccgttgcaggtcgaaggaccgtccgcgataacctgtcccttgacaatatgctcgccggtgaccacgatcggtttctggttgtagcagttgctctgattgctgcgctcaaacttggtcagatgatatgtgcgtctggaaccgtcttcttcgcgcacaacaatgcctctggcatctacaaactggacaacgccgtctgcttcggcaagaacacagacgccggagtcgatcgcagctttgatctccatgcctgtaccgactgcaggcgcatctgttgtaagaagcggcactgcctgacgctgcatgttcgaacccatcagggcgcggtttgcgtcatcgttctgcaggaagggaaccagagatgttgcgacagagaagaccatacggggagaaacgtccatatattcaaagacgctcttattataagaagaagtctctgtgcggtaacgtccggatacattgcggtgtacaaagtaaccgttttcatccagttccgtactcgcctgcgcgacatggtaattatcttcttcatccgcagtcatatatacgacttcgtccgttacacgggggccgttggggtctgtctggtcgacctttctgtaaggagcctcaataaagccgtactggttgatgcgggcatagcttgcaagggagttgatcagaccgatgttgggaccttcaggagtctcgatcggacacattctcccgtaatgtgtatagtgaacgtcacggacctcgaagcctgcgcggtctctggacagaccgccggggcccagtgcagacagacggcgcttgtgggtcagctcacccagagggttgttctgatccatgaactgggacagctgggaagaaccgaagaattccttgactgccgcctggacaggcttgatattgatcagtgactgcggagaaatttcctcagaggaatcatgggtcgtcatacgctcgcggaccacacgctccagcctggaaagaccgatgcggtactggttctgcagcagctcacccacgctgcggatacggcggtttccgagatggtcgatatcatcatccgtaccgataccgtattcaacatgcatattgtagttgatagaggcaagaatatcctctttggtaacgtgcttgggaacaagctcgtggacgctcctgctcagaatatcgccgagagcctcgggatcatcgctctcctggaagcggaccaggatctcacgaagtgcaggataatatacattctctgtgataccaaaatctgcagggtcgcagtccacataatgtgtgagatcgaccataaggttggacaggaccttgacagggcgctcttccgtctgaatccagacataaggaacagcggcgttctggatcagatctgccatttcacggtcaaccgtctcaccggcgcttcccagaatatctccgtttgcctcatcgacaacatcctctgcgaggacatggccgacgatcctgttgcgcatagcaagtttcttgttgaatttatatctgccgactctggccagatcatatctgcgggaatcaaagaacattgaattgatcagactgtccgcgctctcgacagaaaggggctcgccgggacgaatctttttgtacagctcaagcagacccgactcatagtcatgggaggggtcttttgcaaagcttgcgcggagcttgggctcatcgccgaacagatccacgatctcttcgtccgtgccgattccgagcgcacgaacaaggacagtgaccggcactttcctggttctgtccacgcgaacatagaacacgtcgtttgcgtccgtctcatactcgagccatgctcccctgttggggatcacagtacaggaaaacaggcgctttccgaacttgtccttatcgattccgtaatagatgccgggggaacggaccagctggctgacgataacacgctcagcaccgttgatcacaaacgttccgttctttgtcatcaggggcaggtcacccatgaagatctcctgctccttgatctcccggttattttccttatcatacaggcggacagtgactttgagcggagccgcataagtacggtctccctctttgcacttttcgatcgaatatttggcgtcctcttccttaaaaacatagctggcgaacgtcagactgagatgcccgctgaaatcctcgatcggcgaaatgtcatccaatacttcctgaaggcctttatcacgaaaccactgataggagttcttctgaacctcgatcagattcggcatcggcagaacttccttctgacgctgatagctcattcggatgtttttgccattgcctgtaggatgtatcctgtatttttccatctaattcaccccgttattcatgcgttgtcattggcatctgcgcaccaaaaaatgcactgtccgattttcatcctgtgcagatgcgccgtttttacggcggacattcagacagtcctgtgtatttaaacctgtttgtacagtttctgcagcacattgcagcactgtacagcaatttctataggactatagaaatgcatgcaaaaaagatgcgaataacattctactactgcattcgcttcaagtcaacaattatttttatatttgcaaaaccgaaataaagagatttctctgtctttacgtcaacagcggccggcccgaaggccgaccgctttcgaatgtatgctgttcatgcatacatgtttgttcatgcaaagatgcaattgggaaaaaattacttgagggtaacttttgcgccctgctcctcgaccttcgccttgatggcctcggcctcttccttggagacgccttctttgatgttcttgggagcgccctcgacgagctccttagcttccttcaggccaaggccggtgatctcacggacaaccttgataaccttgatcttctgtgcgccgaagtcagtcagctcgacatcaaactcagtcttctcttcctcagctgctgctgcagggcctgctgcgacaacaacgcctgctgctgcggaaacaccaaactcttcctcacaagccttgaccagctcgttcagttccataacggacagctctttaatagcctcgataaattcagcagttgtaagtttagccattttatgacctccttataatcctttcaaataatcaatctttgatcaaatactttgtacggaccggtacagaccggatccgctaacttttcccgggcgtatattatgcctcggtgggagctgcaccctcgccgtccttctccgcgatctgcttgatgacgcgtgcgaagtttgcgacaggagactgcatgctgccgagcagtcttccgagcaggatatctctggaagggatctgcgcgacttcttcaacgcctttgacgtctacgactctgttctcaacgacaccgcccttgatctccagattcttagcagtcttggcgaactcaacaatgatccttgcgggtgcagtcgcatcatctttggaaaccgcgattgcgctgggaccattgagcagatcagaaaggccttcgaacggggttcccttgaacgcgaaattcatcatcgtgttcttataaaccttgtagaatacgccggcctcacggagctgcttacgaagttccgtatcctgctgaactgtcagtccgcggtggtcaacaaggaccagagactgggcgccgtcgatcttctcggaaatttcgttgacgacaggctgcttcaattcaacttttgccattatcttacctccttatagattccttgcggcgctcacctgattcgccgcattttccgacggagagtaattctcaaaaaaagaactctctgccgcgaagacagagagttcggaaatatcgacataaaaaccgtgatattacgtattactcatcctcggcgggtggaacgtgcctttacgtatctgtcagtccggaatccggccgcagacacacccgctgtcttcggtgggtgaaaaccttatacaatttagcatctgctaaataagttgtcaagactgtttttaataacggttgcaaacaaccttgacaccagggcccattgtggttgcaagagagatgctcttgatgtactgacccttgacagctgcgggtcttgccttgacgattgcatcgatcagtgcattgtagttgctcagcagctgctcttcagagaaggaagccttgccgatcgggcagtggatgatgttggacttgtccagtctgtactcgatcttacctgctttgatatcgttgattgccttggtaacatccatcgtgacggtaccggccttggggttcggcataaggcctttaggtccgaggatacggccgagacgaccgacaacgctcatcatatcaggtgtggcaacgactacgtcgaaatcaagccagccgtcgttctggatacggggaaggagctcctggccgccgacgtaatcagcgcctgctgcctgtgcctcatccagcttcgcaccctttgcgaatacgagcacgcgaaccttcttgccggtgccggcgggaaggactactgcgccacggatctgctgatcggcatgacgtccgtcgcagcttgtacggatgttgatctcaacagtctcatcaaattttgcagttgcggtcttcttgacaagcgaaatggcttcttccgcttcataaacggctgcgcggtcgataagtttcgccgcttcagtatactttttaccatgtttcatatctgtttcctcctatcggcgattacttattccgctacagtgatacccatgcttcttgctgtgccttcgatcatgctcatagctgcctcaaggcttgctgcattgaggtcgggcatcttcatctcagcgatctctttaacctgatccttggtgatggaaccgactttttccttgttcggaacaccggaagcctttgccaggcccgctgccttcttgatcagaactgctgcggggggagtctttgtgatgaagctgaagcttctgtcagcgtaaacagtaatgacgacagggatgatcagatcacccttgtctgcagtcctcgcgttgaattccttggtaaactgcacaatgttgacaccgtgctgaccaagagcgggtcctaccgggggagcgggagttgctttgccggccggaatctgcaatttgatgtaaccagttactttcttagccatttttcctcctttgtggtgtacgcagcatggctgctgctcccacgaaaactatgttgcccgaagttctgcccgtatgccttctgcctgtgccgcggaacaacgccgcatgccggcagccgtccggcatcaggagtacttgcggatctctgcaaatccgatctcaaccggcgtttcacgcccgaagagttccacgttgatcgtggcggactgcttgctgtaatccattttctgtacgataccgatggtgtctttccagatacccgcaacgacagatacactgtcgccgacttcgaaatcgacagaaatgttcttgacccggattcccagcggcttcatctctgcctctgtaagcggaacaggcttgctgcccggtccgacgaatccggtgacacctctggtgttgcggacaacataccaggtgtcatcgttcatgatcatacgcaccagcacgtagccggggaacatctttctggagacattcttctttttgccgtccttgacttccgtagtatcgtgcatcggtacgcggacctcaaaaatctggttctccagatgacgattctcgatcgtcttctcgatgttgatcttgaccttgttttcatagccggaataagtatgcgcaacataccacttcggctcatctgtgattgcgctctcatcaagctgattctcttcagaagcaccttcctgggccgaaagtgaagccgctacagcagctgcctcttccgcgtccgaaagactttctgcagcatgcgcgccgtccagtacatcagagccttcttccgcgcccgcctcaagtgcaagcgactgcattctggcttcctctgccttttcgatatcttccgcacgccgggaaaaatcagggcgcctgatctcgcgtacgccgggaaggactcccggtttcagcttcgctctcacaggctttgcatcgaagttattatctgccattcatccacctcaccaaatcgatcaacctgcgttaatctttaccagagcatcgatcaggttctgtgcgccaaagtcaatagccacaatcagaagaccgacaataactgtcacgcagacaaccgctgccagctgtttgatgatcgtgtcgcggctgggccagatgatcttgctgaactcagtcctgacgcctttgaagaaagcgccaatgccggactgtttcgctttacccttctcattcgctgccatgaatgactccttacttacttagtctctttatgaacagtgtgctttctgcagaatctgcaatacttcttcatttcgagacgctcaggatgtgtcttcttatccttggttgtgttataatttctctgtttgcactcagtgcatgataatgtaatccttgtacgcatgccgaacctccaacaatatgcgctgtttttttgattcctgcacgatctgccgttacatccccgccgggcgccgttgcctcgtttccggactgttcctgctcgctgcaggcgatgctttccggacttttcgcgcaaaaaaaaaagaccttttgcaacctttgatatacaatagcacagaaggatgaactcgtcaacagcaactttgcggtaaattcaaggtagattccgtaaattccacagcatctttgcggcaaattccacaggcacggccggcaaaaacagctataatagagaaagcgaaaaagaaaaggccataaggctataaataaaggagtaatgtgatcatgaacgaaaataaaacatcttttgacaggctgcgcaatgctctgcttgttctgctccctgcccttttccttgccctcctttcctacagcgcactttccgggaggctgacaaagccgaagcccgccagggcgataccacgcccccctcaatcatgctcacccgtgacaaccgctattatgtacagcccggcggccagtatgaagaggaaggctacgctgcctacgattgacacggacggcgatctgaccagccaggtggagatttccgtcaacggagacatcgtccgctaccgcgtctgtgacagtgcgggcaatattactgtcagattccgcaaggtcccctatgcatctcaggcagatgacgcagatggggaagcagcagaaaaagcagcggaaactgatgggcaggcagcagcggaaactgaggaatccgcagcagaaactgagggaacagaagatctgaaacagagtaagaagcagacacatctgcccaataacagttatctcagtaatgctctgatcataaaatgaatactcataaaaagcgcgccggtgcatccatctttcatttctgatgtaccggcgcgttctttctatattaataattattatcatgaatcattcattcactataagaacgataatgaatgattccattctccttatgtcacccgcttcagccggtgccttccggatcatccgatcaggaaagcgcagctgtgatgatagccatggagtagacttccagagcgttgcagcctctggacaggtcgttgatctgcgcattcaggcccagaaggatggggccgtaagcatcgaagttaccgaaacgctgtgcgattttgtaaccgatgttgcctgcgttgatgtcggggaagatgaaggtgtttgcatgacctgcagcttccagccgggaaccttggtctcggcgacacgaggagaaaccgctgcgtcgaactggatctcgccgtcgatcgggacttccggatatttctcttttgccttctgcgcggcattgtgcatcttggtgacatccgcatccctttgcggagccgttggtggagaaggaaaggaaagcgaccttggggtctacaccgaagaccttcgcgcactcaatggtctcgccgcagatctcaaccagctcatcctcggaggggtgaatgttaattgcgcagtcagccattgccacgacttcattttcaccggtcgcggaaggacggaccaggatgaagcaggaagatacgatgctgttgccgggtttgtcttgatgatttgcagagcgggacggactgtgtctgcagtggaataggttgcgccgccgagcaggcagtcagcaatgcccatcttgaccagcatagtgccgaaatagttgccctgcttaaggataggaagagccttctcgggagtcatgcccttgctctttctgagttcgcagaagcagtcaaccatctcgtccattttatcataattctcaggatcaatgatctgtgccccacggatattgtagcctgcttcttcagctgcattgctgcacttcgtcgggcttgcccagaagaatcggagtcaggaagctgcttgcaagaagacgggaagcagcctcaagaatacggggatccgagccctctgtaaagacgattgtcttgggatcctttttgagcgcttgatcattgcgccaaaaccatacataatgaaacctcccttacataaaataagaaattttgaaaaattaacagttataaaaaatcaggtcaacaggtccacccattcatatattacccttatggattattgtaacatgaacttctaaaactgtcctgactatttttctgttttttcttgacattatgccacataatggtatacagaaataaaaaagagtcccgcctgtgaggctctcgcgccaggcgcggtcgcctcagcggcatatttatcatttaaaaacgatttataagaagaatgatttgaaaatcacgccgatgcgctgatttttcaagcagctgtttgcgcaggagcgccgcagacagccctgacggcagacgagagatccgcatttcagagtccatataccgaagccattgaaatgagaattattttcgtccccccgtgccaggcgctccggaatggagataatgtgaaaaaaatagccattttgggttctaccggttccatagggcgccagacgctggatgtggcccgggaacagaaggatatagaggttgtcgcactctgtgccagaccgaagtgttgatctgatggaaaagcagatccgtgaatttcgtcccaaaagagcagtcatgtgggaagaagacgccgccgcagacctcagggtgcgtgtgagcgatctggacgttgaagtcctgtcaggcatggaagggatcctggacacggcagccatggacgggtatgaatatttcgtcaccgccatcatgggcatggtaggcgtaaggcccacagtcgccgcgatcgaaagcggaaaaaagatcgcactcgcaaacaaggagacactggtcaccgccggacatattatcatgcggctcgccgccgaaaagagagttcccattctgccggtcgacagcgaacacagcgctatcttccagtcactcaacggagaagccggaaaccggatcgcaaagatctggctgacagcatcaggcggccccttccgcggccgtaccgcgcaggatctccagtcggttcgtccagcagacgccctcaggcatcccacctgggaaatggggcggaagatcacgatcgattcttccaccctcgtcaacaagggcctggaggtcatcgaggcaaagtggctgtttgatgtagacccatcgcagatacaggtcctggtccatccccagagcatcatccactccatggtggagtacgaggacggcgggatcatcgcgcagctgggggttccggatatgcgccttcccatccagtacgccctctactacccggagcgccgccccatgcccggtgaaaaactggatttctattctctggggcagatcactttcgaaaagccggatatggagaccttccccgccctgcgcctcgcctatgaggcaatcggaaaaggcggaaatattcccactgccttcaacgcggcggatgaatatgcggtgcagcagttcctcgaggaaaagatttccttcccggaaatcttcgaaatgctccggcacagtatggaaaactgccgcttcatcgaagatcccacactcgatgagattttcgatacagaacaggaagtccgggatcttctctcccgctggcacacctgataataaaaaagaaagagacacgggacagcagtgtcctttgtctctttttttacaggtttacaggcgtaaaatcgcgtctcgcctgcgagacgctcgcgccgggcggtcgtgtcagcgacatatttccttacgcgcgagtgctgcatccaaaaaaccttggtttgtcgggagtctcataggaaatcacaatttcctatgagacaaaaaagccgtgagcaatctgctcacggctttctgcatcggagtgacgggattcgaacccacgaccccttcgtccctaacgaagtgcgctagccagctgcgctacacccccgatctgatatttcagacgcgcgtcctttgcaacacgcaagtgatatattaccctccttttaggaaaaatgcaagcactttttgaaaattctttaaagtttttttccggagatatttccggaactattttccggagttttttccggagggcagttcggggtgtttcaagtccttacagaagctcttctacgctctggaaacctctgccatatctgcggtgggctcgaagcgggcaacaacgttaccggaacggtctaccaggaactttgtgaaattccatttgatctcggggttgttcttgtaatccttgtcgatcgtcatcagaaggccggacatcatcagtgccatctttcccttgccgaagccttcaaaccccttctggctcttgagatatttgaaaagctcgatcgcattctcgccgttgacatcggactttttcatctgcgggaactgtgtattgttagtgaagctggcagaactggtggatctcctcatccgttccgggggtctgtcccttgaactggttgcaggaacatcgacaatttccagccccttctcatgaaacttctcatacatctcctcaagctgcttgtactgaggcgtaaagccgcagcctgtggctgtgttgacaacgaggactactttaccctcataatcacgcatggagatctcgttgccctttggatccattacactctgatcataaaaacccatttctatgccttcctttc
>Bt_01708_Bf_3047_A_m
ncgaacgccccgtttgccgtaatcccatgtgtttgccggaccgccataggtctgggaaccgggatagatgcatcctctgttgttgcacagcgcaacgatcttttccattgtcttttctatactcgcagtaactcctttgctattttttcttacaactccccgtatcaggatgccgtcctgcacgtccatcacatcaggcagaaggctcccggcggagatcatatggcaaatgacgattttggcagttttatttatatctgttttttatcatttttcatacgctttcatacgcagcatgattctgaaacagatgcagcgctcatgtaaatgatttagataaaaaccaccgaattatcattatagagcaggaatatatgtttttcaataaaaaatgagaaaacttaatatggccttctgttccccttatatctcttatattccttttatttctgttatatcttatcttgtaaataccttatattcttatcttctacataccttatattctcacttcgtttccatggacctttgttcgcaaacatgtaggaataaaccgtggaacacgtcctgtcattgcagcagcactttcaaaatatccaggctctcgaacttgtggttaaggcttcgccccattgagacagaagctatgtgctcaagttccagcagaacagattcattgacagcaaatgtgtaaagggtcctgatctgtgaacgggctatatgatccaccgcctgaatggcagccggagaaaacccgtcagcctccaggggagggagaaactcaccttctatcaccagtgtacgaatttcaaagaccgcccgtatgagacgcctgggaatccgctccgactccagagctttgaaggactggtaggccagaagaaggagtgccgcttcatcattattttcccttgtaatatattttaagacctcggcaaaataggaggcgtagcaggtcgcctccatatcttcacgcagtttattaaaaaaagtccggatgttggcctcaacaaggcggttggaacttcgtccctggcggagcttgtaattgccaaagcaaaaaggcaggcaggctgccataatgctgctgccctggcggcgcgcgcccggggcaaaacaggaaatccgccctctttcacgcgtcaagaggacgactctgcggtcatattctccgacgggtgagctctcgaggaccattgccgtgaggtctaaaaggtcttcattcatcgtctaatgttcagataatagctggtttcttcatttaccatttaacggtcacataatgtttggcttcaggcttcaaagcttacggtcatcatagccaaaggaacgcatctgggtgtcatcatccttccagtcgcggcggaccttgacccagagtttgaggtttacctggcactggagcatattttcaatgtctttgcgtgcatccgtgccgatcttgcggagcatctcgccgccctttccgatgacgatgcgcttgtgtccttctctttcgcagatgatggaggcatcgatgtcgcagatgtcgccctttcccttgcgtgagcgggttttcatggattcaatggtgacggcgattccgtggggaacctcctcctggagcaggcgcagtgctttctcacggacgatctcgcctgcgatctcacgctctgtctgcgtggtgaccatatcttcatcgtagaagggctcgccgggaggcagcagttcaaagatatccttcatcagctgatcgaagccgtcgccggtgcgggcgctcacaggaataatttcgtggaagacaccctgatgggcatattcgtcgatgacaggcagaatctcggcttttttcaccttatcgatcttgtttatgacaacgataacaggagtcttaacttcctttaggagctcgatgatggccttgtcttcgtcagacagcttctggcggggctcaacaagccacagaatgacgtccacttccttcagggtgcccttggctgctttgaccatataggctcccagtttggtacggctctgatggataccgggcgtatccaggaagacgatctgtccctcttcaccggtatagatggtgcggatcttggtccgggtcgtctgcggcttataggatgtgatcgcgatcttctggccgatcatgcggttcatcagcgtggatttgccgacattgggacggccgatgatggtcgcaaaacccgattttttgactgtgctgccgacagttgtttcattggtttcattagcgtctgctgtttcgttcacttctgacgaagcatcaactgcagaaaatccatttacgtcggctgcttcatctgctgccagtgtttcgtttacttctttcgtttcacttacttccatcgaagtcttttctgtcatgtttgacctttctgtatgtattgaattaactgttttttcgttggttgatatagttaatagttataaatatgtaatcctaaaaatatgtcatccggtggtccatacgtcagcagaaacccatcccaggtgtttcacagtgggcgtcccctgtgtccgatgtcatccggtggtcaatgcgtcagcaggaacccatcccggtgttacaaaaggaccgtccccgcgtaactgcccgtgtaactgtccccgtgtaacatcagacaagcttgcggatgtctttgaagagttcggtgttttcgcggattttggcgtcactgccgacgacgcagagggcatcggagtcaaggacagcgtcgaggtggtcggcgagtgcacggatatcggcgggtgtggcatccagggcctggtcacgctctttctgaagcatttcgtcggtaatgcctcccagcagtgcgctgagggaatagcggccatagacgaaaggcgtcatgggctggtcaagtgtgctgatagcgccgatgatatatttggtcatggtgcgctcatctgcatcgaagctgcggaggaattccgaggtcttccggaagacgtcaatggtgcggcgaaggtggggatcgcggtaggataccaggaaaccatttccttcgcgggtaaagctgctcatgcagccgtaggcgccgccttcgacacggatcttgctccagaggtactcgtatccgaggattacgcggagtacccggaaagcacctgtccaggggcgctcaggcgaggcataacgtcctgcgcagcagacaaactgcacctgtccggctgtggtcaagccctcatttttcctgaccggaacgggatcaaagaagggaagttctttggcgtattccggatcgagcggagggttgaggtccgcggccagttcctgtacggcatccaggatctcgggaagatcctcttcagaggcagtgcagtcaaaggtcatattgtcggcgcggaagatcagagctgtcatttcctgcagggttgcgcagagctcttctgccgcctttttggaaacagcgggatcctggtccgacagcctgtttaaggtctcatcaagggtgcgatatgcttcaagacctgtgatcatgtcgtgaatgacgcctgcctttgtgagatacgacatggcccgctgggcagcagtggcatgtcctgcagaagtaagtcctgcccgcattccggcacgctcttcctcaaggacttcaaggatcctgtccggcgtgttgtaattggtattcagaagaatctcacggatcagttccagagcttttctgtaattcttgtgaagtgacttgacgctgacttcaaaagtcaggcggtagccgtgccggggtccgtcttcctttggaccgatccaattgtatccggtcacgatgccgccgattccgccggtgcagatgttgatctcatggcccagagaagcatagctgtaggatttggtatccagcacgctgaaaagtactttgaaaatacccaggcagcgcatatatttctccggcaggtcacggatatcgaacaagaaggtcatgtagtcgatcctgttggtaaactggggatgcgtaaccgcagtaaaaaccctttcggatgaagcggcagcagtattttctgcggctgcagtattttcgaaagcattgttaatgggagggcccgctccgacgggaagtgtctgcaccttgttgagcagaggcacggcctttctggtcagatcctcgcggcgaagcatggggatcttctgcttgtcttcctcagagtcctcggactgctgccaggcacgcagagctgccagttcatcgacgatctgctgcctctgtccggtggtcaggctgtcggcaaagaccttcatgcgggcccgcaattcctcgtcaaggcggtcggacaggccctgttcgggctccaggaccacgacggcgcagtggggattgtccaggaagagctcgtgaatgagtttttcaaaaaatccattgtccttctgctcgcgcagatagtcaaaatactctcctattttaagaccgataaaggggctcatgtcatcgtaaagccaggaatccagggcattcaggccgtagacaagacctctggaataggaaccgaaatcagcctcccgatagcggaattcatagagattaatacccgcttcgagcgcgcggggatcaatcccttccgaagcgatcttttcaagggtctcacggatggtgctcacaaactcgtccttgcgggcgggatcggcatattttgacacgatcgaataaaaaggctggcggacgccggactcaaagatggtatagacatcttcgccgattcccttgtcgcgcagggctttgcgcacaggggcgccttccgcgtcgcagagggcataattgaggatcttgacggccatgatccggcccacatccaggctgtcgggcaggacggcaaggttccaggaaaggaaggacttgccggaagggtcctcctcgggaaggatcgaatagacacgttttgcctccacgggcgcatcaaaagcaggctccgccggaatagaggagtcgatatcgagcatatcaaatttggagagatactgctcgtcgatccaggtcagccgctccgtcatatccatgtctccatagagatagatatagctgttggaaggatgataataacggcggtggaattccagataattctcatatgtgaggtcgggaatgttgaccgggtcgccgccggactcatgccggtaaggcgtgtgaggatacaggactgcattgatctcgcgtcctaaaatatcgtcagccgaagaaagcgcgcccttcatctcgttgtagacgacgccgttgacagtgatctcactgtctgcgctctccgcctcataatgccagccttcctggcggaaaatattctgctccctgtaaatattcggatagaaaaccgcatccagatagacatgcatgaggtttttaaaatcctgttcattgcagctggccaccggatagacagttttgtccggataggtcattgcgttgaggaaggtgttgagagatcccttggcaagctcaatgaagggatccttgacaggaaaatccctggagccgcacaaaactgtgtgctcgataatgtgcgctacaccggtcgaatcctcaggcggcgtgcggaaggcaatatagaagaccttgttgttgtcatttttcggaagaagcgcgatgcgcgcaccggtctttttgtgccgcagaagccagctgtcagaatccacatccggcaggaactcatgtgagatcacctcataggcagcgagtttctgaatatccatattcgctgcctgtgcgccgacagaagcatttttttgaatatcgggtttcttaatatcaaggttctgaatatcggggttctggacatcaggtttctgaatgtcggggttctgaatatcagtcgtcgctccctgtccgccgacagaagcatttttctcgtaggtattgcgcatatatgtcaaaaaatctcctattcctatatgtcaattcattactattaatctgcccggggagcaagctccctgttcagattatgaaatattttccgggggtgctgaatattttacaaatcatcatccatggcgtagctgatctcgtcgagctcggcgtgcgtgtattcggcccagctgtactggttcatgtagtctcccatgtagttgtagcgggactcttttttcttctccagccagtcgtagaggtcacactcgatagcatcggtggcaatggccatgctgccgcgttgtttgagtatgatgtcgttgaccttgaggcgggtcagggtgttctggaggtcctgacggaggttgctgaggtaggagctcttcttttcagggtctccgtcgtcttcccagagggaggcgatgatctcgccgttggaggtctgggccccgcggttattgatcaaaagcgcgaggatctccttggtgcgggaatatttgaaactgacgggcttgccgtcgacaaagaattcaaagtttccgaaagtctgggcgaagcagcgctttgttctgttttttcctacagggtggcggagatctgcgagttcctccctgacacgctcttcggtaatggggttgagaatatagccgctggcgtgaagctttagcgcgtcatatcctccctttgcgctcttattgatatagatcagatttacctgagggttgagatctttgaggtactggcccaggtagagtccgcccagctcgggcaggtcggtttcaaggacagcgatatcgatcctggtttttcgtgcttcagcaagagctgtaaggctgctttcatgacacagaatctcagcgtcaggcgccgcagatgtacccatctcacgaatatcttttaaggcctttttactgccatctactgcaagaattttcattacatcagacctcctgcatgaatcgttctgaactgctgattgtctctctcctcttttgtcatgtgaagggggtcaagttcgccgaccaacagcatatccgcgtcatttacagccgcctcatggagcggccccgccttcagatcggcaataacgagcgccgcgaagcggtcataattatcgtcatctatgatcggaaaatgatgctgcatgcggtaccagtggtcaggatcgaagccggcgcttcccaggtacagacggtccgcggtcttctcgacctcttcgggaccggccggctttccgggaaccgctcccagatcctcacagaaaagcatagcgtaaacacgcaggatcctgttgcggatcgtgtcctttactccttctctctcaatcacagtgtccattaccttatagtaataatcctgtgctttttccgattcctcaaaatgtacgattgcatcgtaaaattctttattgatcaatgaatatttcatgctttgtttctcctgccattttattatttttcaactgctcacattatttaccaggagctgtttttaaaaggagctgtttttaccagaagctgtttttaaaaggagctgtttttaccggaagctgtttttaaaaggagctgtttttaccggaagctgtatttacaaggaactgaacagggtgtaatcgccgtcttcaatgaccatggcggtgagtttgccgcccttgccgcagccggtgtcgatgcagagcacgccgcgctcaggaagctgacggcaccggccgtattcaagagttacgaaggtctcgccgtcccctgcgaaccagacgggcttttcgagcgctatgtggcctgtgatggtcagtgggcctgtgtatcggttttggacaacgacatcatgatcgtggatcagagtgtaggtatcattggcctctaagggatcaatcttgatccccgcgtgcacacactggaaatttccgcctttgtaataattgataatgttgtccttcagccagggaatggcactttccattttttggccgtggctgcggaaggatctgatcgtgtcttttttgccgacccggacccagaccagattgtccatgaaggaaatattttcgcggagaaggtagtcctcatggttgccgcggagcagtatgaagcggtccccaaaatcctcccgaaggccttttacggtctgaaaaacttcccaggattccggaccgcggtcaaaaaggtctccaagcagaatgagcatatccgtctccggatcaggctgcagctttcccagtatacttttcagctgatcatcacagccgtggatatccccgattatgatcgttctcaaaactatgaacctgtttatcctttctactactcctgtttcttatttctttttcacgtttcttttttacgatttcttttttacggtttctgtaaagcgggtcctgaatatccgcgtatccgaatatattatccttatttgcgaaggccaagctttttgagcagcttttttgtcggttccaaaagacctgcctttgccaggagatttctgaggtggcgcctgcagtgtattcgga
>Bt_01708_Bf_3048_A_m
ncggctctcaatgctgttctgccagtggatattcatgaagaatagaaggaggttcagcatcatgaggatcgtctgnagancataaanaanaatcgaatacctgctcagnccctccaggaccttgagaccgcagtagggattgtaggcggcccccttcttactgaaagtgtttccttccgatgtcaggacgataaaaagaggaagtccgaacatcagggagaagaggaaattattgtacatgatccccagcgcaagtttgggctgccagatatcaaagaaaatctccagcccatagttcaggaagaccgcaacggaagcacagctgagcaaggctgcccatacaaacagcaggagacgcctgacagagtgagcgtcgatcttcctgcctgcggcagcacgccagagtttatagggcaggtatgcagccaggaaattagcgaaaaatcccagaatggtggtccacccgaaagaactgaatctgtcagagatcagattccccagtccgcaggccagcgatgcaacgggcccaaaaaggatacctgaagtgattgggatgaagttttccggccgcacagatgaatatccgtccgcatactgcataacatctatggaaacgcccagtaatgcaaatgttaaggcaagagatatgcagaactggaacagatatctgcggctcggcctatagtcggtttttgtgctgtctgcggcagcaccatccgtaagaacttcagcaccggcagcggcctctacattaacagcgccggcagcgccttctgcaacagcttcagcgccggcagcaccttctgcaacagcaccttctgcaacagcttcaacgccggcagtgacactctcacccggctcttcaccggctttggcttttttactggagagaaagttagtacctgccactatggcgctacgggaaaggaagtttgtacctgctacgatggcgcctaacgcaataatgcatgctcccataagtgactttccggaaaaaagttccgtatttccctgtgtgctggggatcaggatcgcaagcgcgagtgtcacgatcggatcggttgccgcaatgatcgtaactgtgaccgggctgcagtatttttccgaaaacatgagcattgcgtaagcatatgccttggagaaaaaagcaatgataacgatataggaaatcgtttccagcgaccagttgattgtcgtaaaggaccccggatcggtgatcagccacaggaccagtccaatgagggcagtcacacatagctgcagaactgtcagcacaagcggatcgctttcctgcgtataatcagacgcaaaaaccgtatagagggacatcatcagacagctgagaaagacatagagaatgcctttcaaacccgctccctgtacctgcagatggccggaaacaccaaggcccaccaggatgatcgcgattcctgtcacaacattccggctggggaattgcctgcggcagatcaggatcagcggcacgatgataatgttcatggatgccagtgcactgacggcagatgccggcagattatccagagccattttttcaaacaggatatttcccgcgatcagcaatgccaggacagaaccgctgatcaaagtctttttatccagttttctcagaagcctgtgaaagaggaccgccagtacgatgccggcgacgccggatgtcagcgtaagataggcgtaagcgttgaatgctgaggacagatccttgataaaaatataggaagatgaccagcacaaagtgatggagaacagtacgattacagtttctttttttgtcatatccttatcccctgcccataaataataatgtaataatgtatacgaattaagtcagatgaatgcagccgggcggcaggattttctgtgccgcgagtcgttttttataaatattattatactgtatcttacattcaggtagaagaaccgaaagaaaaaagttataatagagagtcagtaaccaattcggacgacatgtgagaagactatttatggcaacttttgaggaaatcctggccagggacgggcggctcatttataaaacaaagggtttcagcatgcagcccatgctgacacagaaccgcgatcttgtgatcatagagacttttgaggggcggctcaagccctatgatgttgctctctataagaggggaaagcagtatgtccttcaccgcgttctttcgctgggcgagggcgtatattacatccggggcgacaacacatatatgatcgaaactgtaccggacacaaatgttctgggcgtcctgaccggctttgtccgcaatggaaaatcccaccttgtaacggaacccggctaccggttttactcccgtttctggcacaagatttatcccctcagagctttccggatgcgctgcaggcgccgccttagaaatctcctggcaaagacaggtctcctggaaccggcaaaaaagctgctgaaaaagcttggccttcgcaaataagaaatcatcatagtagagtagtagaaaggataaacaggttcatagttttgagaacgatcataatcggggatatccacggctgtgatgatcagctgaaaagtatactgggaaagctgcagcctgatccggagacggatatgctcattctgcttggagacctttttgaccgcggtccggaatcctgggaagtttttcagaccgtaaaaggccttcgggaggattttggggaccgcttcatactgctccgcggcaaccatgaggactaccttctccgcgaaaatatttccttcatggacaatctggtctgggtccgggtcggcaaaaaagacacgatcagatccttccgcagccacggccaaaaaatggaaagtgccattccctggctgaaggacaacattatcaattattacaaaggcggaaatttccagtgtgtgcacgcggggatcaagattgatcccttagaggccaatgatacctaccctctgatccacgatcatgatgtcgttgtccaaaaccgatatgccgggccgctgaccatcacaggccacatagcgctcgaagagcccacctggtttgcgggggacggcgagaccttcgaaactcttgaatacggccggcgccgtcagcttcctgagcgcggcgtgctctgcatcgacaccggatgcggcaagggcggcaaactcacagccatggtcattgaagacggcgattacaccctgttcagttccttgtaaatacagcttccggtaaaaacagctccttttaaaaacagctccttttaaaaacagctccttttaaaaacagctccttttaaaaacagctccttttaaaaacagctcctggtaaataatgtgagcagttgaaaaataataaaatggcaggagaaacaaagcatgaaatattcattgatcataaggtaatggacactgtgattgagagagaaggagtaaaggacacgatccgcaacaggatcctgcgtgtttacgcaatgcttttctgtgaggatctgggagcggttcccggaaagccggccggtcccgaagaggtcgagaagaccgcggaccgtctatacctgggaagcgccggcttcgatcctgaccactggtaccgcatgcagcatcattttccgatcatagatgacgataattatgaccgcttcgcggcgctcgttattgccgatctgaaggcggggccgctcagatgacgataattatgaccgcttcgcggcgctcgttattgccgatctgaaggcggggccgctccatgaggcggctgtaaatgacgcggatatgctgttggtcggcgaacttgacccccttcacatgacaaaagaggagagagacaatcagcagttcagaacgattcattcgtgaaattctggcatctgcggcgcctgacgctgagattctgtgtcatgaaagcagccttacagctcttgctgaagcacgaaaaaccaggatcgatatcgctgtccttgaaaccgacctgcccgagctgggcggactctacctgggccagtacctcaaagatctcaaccctcaggtaaatctgatctatatcaataagagcgcaaagggaggatatgacgcgctaaagcttcacgccagcggctatattctcaagcccattaccgaagagcgtgtcagggaggaactcgcagatctccgccaccctgtaggaaaaaacagaacaaagcgctgcttcgcccagactttcggaaactttgaattctttgtcgacggcaagcccgtcagtttcaaatattcccgcaccaaggagatcctcgcgcttttgatcaataaccgcggggcccagacctccaacggcgagatcatcgcctccctctgcgaagacgacggagaccctgaaaagaagagctcctacctcagcaacctccgtcaggacctccagaacaccctgacccgcctcaaggtcaacgacatcatactcaaacaacgcggcagcatggccattgccaccgatgctatcgagtgtgacctctacgactggctggagaagaaaaaagagtcccgctacaactacatgggagactacatgaaccagtacagctgggccgaatacacgcacgccgagctcgacgagatcagctacgccatggatgatgatttgtaaaatattcagcacccccggaaaatatttcataatctgaacagggagcttgctccccgggcagattaatagtaatgaattgacatataggaataggagattttttgacatatatgcgcaatacctacgagaaaaatgcttctgtcggcggacagggagcgacgactgatattcagaaccccgacattcagaaacctgatgtccagaaccccgatattcagaaccttgatattaagaaacccgatattcaaaaaaccgatgttcagaaacctggttttcagaaactcaatatggagaaacttgctgcctacgaggtaatttcacatgagttcctgccggatgtggattctgacagctggcttctgcggcacaaaaagaccggtgcgcgcatcgcgcttcttccgaaaaatgacaacaacaaggtcttctatattgccttccgcacgccgcctgaggattcgaccggtgtagcgcacattatcgagcacacagttttgtgcggctccagggattttcctgtcaaggatcccttcattgagcttgccaagggatctctcaacaccttcctcaacgcaatgacctatccggacaaaactgtctatccggtggccagctgcaatgaacaggattttaaaaacctcatgcatgtctatctggatgcggttttctatccgaatatttacagggagcagaatattttccgccaggaaggctggcattatgaggcggagagcgcagacagtgagatcactgtcaacggcgtcgtctacaacgagatgaagggcgcgctttcttcggctgacgatattttaggacgcgagatcaatgcagtcctgtatcctcacacgccttaccggcatgagtccggcggcgacccggtcaacattcccgacctcacatatgagaattatctggaattccaccgccgttattatcatccttccaacagctatatctatctctatggagacatggatatgacggagcggctgacctggatcgacgagcagtatctctccaaatttgatatgctcgatatcgactcctctattccggcggagcctgcttttgatgcgcccgtggaggcaaaacgtgtctattcgatccttcccgaggaggacccttccggcaagtccttcctttcctggaaccttgccgtcctgcccgacagcctggatgtgggccggatcatggccgtcaagatcctcaattatgccctctgcgacgcggaaggcgcccctgtgcgcaaagccctgcgcgacaagggaatcggcgaagatgtctataccatctttgagtccggcgtccgccagcctttttattcgatcgtgtcaaaatatgccgatcccgcccgcaaggacgagtttgtgagcaccatccgtgagacccttgaaaagatcgcttcggaagggattgatccccgcgcgctcgaagcggggatcaatctctatgaattccgctatcgggaggctgatttcggttcctattccagaggtcttgtctacggcctgaatgccctggattcctggctttacgatgacatgagcccctttatcggtcttaaaataggagagtattttgactatctgcgcgagcagaaggacaatggattttttgaaaaactcattcacgagctcttcctggacaatccccactgcgccgtcgtggtcctggagccctaacaggccctgtccgaccgccttgacgaggaattgcgggcccgcatgaaggtctttgccgacagcctgaccaccggacagaggcagcagatcgtcgatgaactggcagctctgcgtgcctggcagcagtccgaggactctgagggagaaaagcagaagatccccatgcttcgccgcgaggatctgaccagaaaggccgtgcctctgctcaacaaggtgcagacacttcccgtcggagcgggccctgccgccgcctctgctttcgaaaatactgcagccgcagaaaatactgctgcctcttcatccgaaagggtttttactgcggttacgcatccccagtttaccaacaggatcgactacatgaccttcttgttcgatatccgtgacctgccggagaaatatatgcgctgcctgggtattttcaaagtacttttcagcgtgctggataccaaatcctacagctatgcttctctgggccatgagatcaacatctgcaccggcggaatcggcggcatcgtgaccggatacaattggatcggtccaaaggaagacggaccccggcacggctaccgcctgacttttgaagtcagcgtcaagtcacttcacaagaattacagaaaagctctggaactgatccgtgagattcttctgaataccaattacaacacgccggacaggatccttgaagtccttgaggaagagcgtgccggaatgcgggcaggacttacttctgcaggacatgccactgctgcccagcgggccatgtcgtatctcacaaaggcaggcgtcattcacgacatgatcacaggtcttgaagcatatcgcacccttgatgagaccttaaacaggctgtcggaccaggatcccgctgtttccaaaaaggcggcagaagagctctgcgcaaccctgcaggaaatgacagctctgatcttccgcgccgacaatatgacctttgactgcactgcctctgaagaggatcttcccgagatcctggatgccgtacaggaactggccgcggacctcaaccctccgctcgatccggaatacgccaaagaacttcccttctttgatcccgttccggtcaggaaaaatgagggcttgaccacagccggacaggtgcagtttgtctgctgcgcaggacgttatgcctcgcctgagcgcccctggacaggtgctttccgggtactccgcgtaatcctcggatacgagtacctctggagcaagatccgtgtcgaaggcggcgcctacggctgcatgagcagctttacccgcgaaggaaatggtttcctggtatcctaccgcgatccccaccttcgccgcaccattgacgtcttccggaagacctcggaattcctccgcagcttcgatgcagatgagcgcaccatgaccaaatatatcatcggcgctatcagcacacttgaccagcccatgacgcctttcgtctatggccgctattccctcagcgcactgctgggaggcattaccgacgaaatgcttcagaaagagcgtgaccaggccctggatgccacacccgccgatatccgtgcactcgccgaccacctcgacgctgtccttgactccgatgccctctgcgtcgtcggcagtgacgccaaaatccgcgaaaacaccgaactcttcaaagacatccgcaagcttgtctgatgttacacggggacagttacacgggcagttacgcggggacggtccttttgtaacaccgggatgggttcctgctgacgcattgaccaccggatgacatcggacacaggggacgcccactgtgaaacacctgggatgggtttctgctgacgtatggaccaccggatgacatatttttaggattacatatttataactattaactatatcaaccaacgaaaaaacagttaattcaatacatacagaaaggtcaaacatgacagaaaagacttcgatggaagtaagtgaaacgaaagaagtaaacgaaacactggcagcagatgaagcagccgacgtaaatggattttctgcagttgatgcttcgtcagaagtgaacgaaacagcagacgctaatgaaaccaatgaaacaactgtcggcagcacagtcaaaaaatcgggttttgcgaccatcatcggccgtcccaatgtcggcaaatccacgctgatgaaccgcatgatcggccagaagatcgcgatcacatcctataagccgcagacgacccggaccaagatccgcaccatctataccggtgaagagggacagatcgtcttcctggatacgcccggtatccatcagagccgtaccaaactgggagcctatatggtcaaagcagccaagggcaccctgaaggaagtggacgtcattctgtggcttgttgagccccgccagaagctgtctgacgaagacaaggccatcatcgagctcctaaaggaagttaagactcctgttatcgttgtcataaacaagatcgataaggtgaaaaaagccgagattctgcctgtcatcgacgaatatgcccatcagggtgtcttccacgaaattattcctgtgagcgcccgcaccggcgacggcttcgatcagctgatgaaggatatctttgaactgctgcctcccggcgagcccttctacgatgaagatatggtcaccacgcagacagagcgtgagatcgcaggcgagatcgtccgtgagaaagcactgcgcctgctccaggaggaggttccccacggaatcgccgtcaccattgaatccatgaaaacccgctcacgcaagggaaagggcgacatctgcgacatcgatgcctccatcatctgcgaaagagaaggacacaagcgcatcgtcatcggaaagggcggcgagatgctccgcaagatcggcacggatgcacgcaaagacattgaaaatatgctccagtgccaggtaaacctcaaactctgggtcaaggtccgccgcgactggaaggatgatgacacccagatgcgttcctttggctatgatgaccgtaagctttgaagcctgaagccaaacattatgtgaccgttaaatggtaaatgaagaaaccagctattatctgaacattagacgatgaatgaagaccttttagacctcacggcaatggtcctcgagagctcacccgtcggagaatatgaccgcagagtcgtcctcttgacgcgtgaaagagggcggatttcctgttttgccccgggcgcgcgccgccagggcagcagcatta
>Bt_01708_Bf_3143_A_m
ngttctctccgaactggacagcggacgtcagaattatctgctgagcacgatcggaggaatccagacctttatcacctgtaccggactggatgaatttgtcaataatcgtttcaaaatagatcatgtgttccggattgaatccggtacatatgtagaaaaatcagatattcataattgaatggggaatctatgtccgaaaaaaggaaagaaaaaaaagagacagcagtagaaatcaaattggatgagatggttccggtggaaaacatgagtgaacaattgaggggggctgtgttcgaagagacggaaggacaggaagaggacggctcctatacagtcgactataaggagaatgaaagggagtatcctgatgataatgtaaaggatactacagaagtcggcgagtataatccggatgccattcaggtactggaaggactggaggcagtcagaaaaagacccggcatgtatatcggtacaacttcctccagaggtcttcatcacctggtttatgaaattgtggataatgctgttgacgaagcgctggcaggattctgcacagaaatcactgttattatccatcctgataattccatcactgtcatggataacggccggggtatacctgtcggaatcaaccacaagaccggacgaaatgcggtcgatcttgtttttacggaacttcatgccggcggtaagtttggcggaggcggatataaagtctccggcggtcttaacggcgtaggtgcttccgttgtaaatgcactctcggaatggctggaggtagaaatccgccagaacgggagaatttatcgtgagcgtttttccagaggcaagacgacccttccgctcgaagagattggaacctgtcctcttgatgagacaggaacgatcgtcacattccttcccgattctttgatgttcacagagacaactgtttttgaatatgatgttcttcgccagagaatgcgggaaatggcatttctgacccgcggtcttcgcatcacgctcaaggacgagagggaagatcatatccatacaccgcaggagcagtccttctgctatgagggaggaatccgggagttcgtcacctatctcaatcaccacaagaatgccctctacgataccgttatgtattttgaggggacgaaaaacaatgtctatgtggaagttgccatgcagcacaatgactcctacacagacagtgaatacagttttgtcaataatatcaatacgcccgagggcggcatgcatctggtcggtttccgcaatgctgttacaaagacctttaatgagtatgcccgcaaaaacaagatcctcaaggacagtgatcagaatctgacaggtgaagatatccgtgagggtatcacagccatcatcagcgtaaagattgaagatccgcagtttgagggacagaccaagcagaagctgggaaatgccgaggcgcgcggcgccacagacagcattgtatccgagcagctgacgtatttccttgagcagaatcctgcgattgctaaaaagatctgtgagaaatccattatgtcccagcgggccagagaagcagcccgaaaggcaagagatctttcccgcagaaagacggcgctcgattcactcagccttcccgggaaacttgcggactgttctgacaaggatccgaaaaactgtgagatttttcttgtcgagggtgattcggcaggcggcagcgccaaatccgcgcgaagccgggcaacacaggccatccttcctcttcgcggaaagatcctgaatgtagaaaaagcccgtgaagacaggatctacgccaacgaagagatcaaggccatgatcactgccttcggcaccggaattcataatgattttgatataagtaaattacgttatgataagatcatcatcatgacggatgcggatgtggacggtgcccatatcgatacactgatgctgacattcctttacagattcatgcccgagctgatcagacagggccatgtttatctggctatgccgcctcttttcaaacttgagaagaataaaaaagtctggtatgcctacagcgatgaagaactttcaaagattcttgatgaggtaggaagagaccagaacaaccgcattcagcgttacaaaggtctgggtgagatggatcccgaacagctctgggagacgaccatggatcctgcccgccgcgtactgaaacgcgtgcagttcaatgaggagacagaatccgagatcgacctcacctttaccatcctgatgggtgacaaggttgaacccagaagagaatttattgagaagaacgcgaggttcgtcaagaatctggatatttgatgatgaaaaaagaaaactgagcaaatattactgcccgaaaggaacagaatggacgacactatttttgatcggatacaggaagtagacctgaaaaagacaatggagagttcctacatcgattatgcgatgagcgtaatcgcacagcgtgcgcttccggatgtccgcgacgggttaaaacccgtgcagcggcgtattctgtatgcgatgagtgagctcaataacggaccggataagccgcatagaaaatgtgcccgaatcgtcggtgatacaatgggtaaatatcacccccacggagacagttctatctacggttctcttgtaaatatggcacagccctggtcctgtcgctatacgctggtggacggacacggaaatttcggcagtgtggacggagacggtgcggcagccatgcgatatacggaggctcgtctgacgaagatctccatggagatgctggccgatatcaacaaagatacagttacctttgtaccaaacttctatgagacaaaaaaggagccctctgttcttcccagccgttttcccaatcttctggtaaacggcacgactggcattgcagtcggtatggcgaccaatatcccgccgcacaatcttcgcgaggcagtggcaggagtcaccaagatcattgacaacaggatcgaagaagacagggatacggatatatcagagcttctgcccatcattcaggcgccggactttcccaccggcggtattatcatgggcacttccggagccacccaggcctatctgaccggaaagggaaaggtcattacccgggcggtcacggatattgaagcaatgaacaacggtaaacatcgcattatcgtcacagaacttccttatctcgtcaacaaagcaaacctgatccagaagatcgcagagctggtcaaaacaaagagaatagaaggaatcacagatcttcgtgatgagtctgacagggaaggaatgcggattgtcattgagcttcgccatgacgcaaatccgaacatcgtattaaaccgtctctttaagcacacacagatgcaggataccttcggtatcactatgcttgcgctggtgaataatgagcccaaggtcatgaatctcctggagatgctgatgcattatctgcgtcatcaggaggacgttgtatcaagaaggacccgttatgacctcaacaaggcagaggaaagggaccatatactgcagggactgctcattgcccttgacaatatcgatgaagttgtaaagatcatcagagaaagcccgaatgtggcggccgcaaaggcaagcctggtcgagagattcggactggatgatgtccaggcacaggcaatcgtagacatgcgtctgcgggctctgacaggtctggaaagagagaagcttgagaaggagcatcaggagcttctggccaggatcgcggaactcaaggatatcctcgcagatcccaaaaaactgctggccgtgatcaagaaggaaatcaatgtgatcgcggaaaaatacggagatgagcgccgcagccgcattgagtccgatgcttccgattttgagattgaagatctgatcaaaaatgaaaatgttgtcatcgcccgtacctctcttggctatatcaagcgaatgacagaggataacttccgtgtacagggaagaggcggaagaggaatcaagggaatccagaccctggataacgattatatcgaggatctgctgatgaccaggacacatgattatatcatgttctttaccagcctgggcagggcatacaggcttaaggcctataagatccctgaggcaagccgcaattcccgcggtacggccattgtaaatcttctcaatctccttccggaggaaaagatcactgccattattcctcttatggatgaaaatggggataaaaacaacctctttatggcaacaaagagcggtacggtcaagaaaacaccgctcgacgattttaaaaatatcagaaacacaggaattattgccatcaatctcaaagaaggggatgagctgatcgacgtcaagcagacaaatgcggataacgatattttcctggtgactgccaagggtatgtgtatccgtttcagtgagaaggatgtccgttccatgggacgtgccgctgcaggtgtcaggggcatcaatctgtccgaaggtgatgaagttgtaggtatgcagatcgatacccagggagactccctgctctttgcgacagaaaacggtatgggcaagcgtacacttatgagtgacttccgtcctcagaatagaggcggactgggtctgaagtgttatcagatcaccgggaggaccggcagactgatcggcgtcaaggcggtcacggaagaacatgaagtcatgatgatcaatacggcgggtattattatccagcttcgtgcaagtgacttcaaaccgatcggcaggatcacacagggcgtcaagatgatgaatctggacgatggtgtaaaggtcgtgcagattgcaaaggtaagaggaagtgtcagtgacggtattcctgaatccggccctgaagaggacgttgattctgccggcacagacaatgaggagacacaggaataatctaatccgcagcgcaacagaccgcaagcggtctgcgtcagatgtccgcaaatgctcgagcaaactcggcatttacggccgcctgactcgctgtttatttcctcgctgtttatttctctgcagaaagacacaccggaaaggctgacaactttccggtgttttttcttcttaaatatattgatatttgatggtttttttcaaaaataatagagtagcaaaaaatatacaaaaaccgggaatttacggcttgcgactttgttaaatattgcataaaatatagagtacagatgctacagatgcagaaacttttttatttgaaagagatgtctgggatggcatctcggaaaaaaaacattataatcggcaaaggaggatttacgtatgtctaagaaagttgttattgcgggtgcatgccgtacggcgatatgccgtacggcgatcggcaaaatgggtggcggcctttccacgacgcctgcaacagagctcggcgcaatcgttatcaaagaagctctgaagcgcgcgaatgtacccgctgatcaggttgacgaagtcatcatgggctgcgttatccaggcttcccagggacagaacgttgcacgtcagtgcacactcaaggctggtcttcctgtcgagtgccctgctgttaccggttccggtctgaatgccatcaacatggctgcagagatgatcaaagcaggcgatgctgacatcgtagtcgcaggtggtactgagaacatgtccatggctccttacgccatggctccttacgcagtcgagcagggccgctatggttacagaatgaacaatggtgttctggttgacaccatgatcaaggatgctctttgggatgcattcaacaactatcacatgatccgcacagctgacaacgtagctgaggagtggggactgacccgtgaagagcttgacgagtttgcagccaacagccagcagaaggcagtcaaggctcaggagaacggctggtttgattcccagatcgttcctgtagagcagaccatcatcttcgataaggatgaaggccctcgtcccggcacaacccctgaaagccttgctaagcttcgccccatcaataaggacggcgttgtcacagctggtaacgcttccggtatcaacgcttccggtatcaacgacggtgctgcagcagtcgtcgttatgagcgaagagaaggctaaagagctgggcgtcaaggcacaggttgagtggctcggcggctgcctcggcggcgtagatccccgcatcatgggtgtaggccccgttgcttctaccacaaagctcctcaagagactgaacatgaccatcgacgatctcgacatctatgaggcaaatgaggcatttgcagcacgcaaggatctgaagttcgatctcaacaagctgaatctcaccggcggtgcaatcgctctcggacatcccgtaggcgcttccggctgccgtatcttcgttactcgtatcttcgttactctgcttgctaacatggagagaacaggcgccaagaccggtcttgcaactctttgcatcggcggcggcatgggctgctcctgcatcgtcagagctctcgactgatcgacagtttgacgacggagtattccgtaaaaaatgtttgagatgctcacatcgtgagcagattaaagctaagaatgataaaaggatcggtactgaaaagtatcgatcctttttcatgggtgcatttttttattttctgtaagacctgtcagcggaagacctgttcctgtacgcgttgttctcagaagatctgttagcgtaaggcctgtcagcggaagacctgttcctgtatgcgttgttctcagaagatctgttagcgtaaggcctgtctgcggaagacctgttcctgtatgcgttgttctcagaagatctgttagcgtaaggcctgtctgcggaagacttgtttctgacggttctttcttcagaaactctgtttactgaagatctttcagctgaaagatttcttcttgaaggattctgtcctgcggtctttctgcgttttactgttcccgcacttcctgaattgtttctatcagtgcttctacgcccagtgttgctgtttttttctgagaggcgggatgtccgggatgtccggctgcccctgttctgtctgctgtcagagcgcgcattcccggcggaaggggaactgttttgacgctgggcgcgctttgcccgggggcagagaataaatgagacggcaaatatcagcggcacaagtaagagaatattcaggtagacggcatcatgcgcacctttgtggacaagcccgaacagtaaagaaagaatattcaggtagacggcatcatgcgcacctttgtggacaagcccgaacagtaaagaacggatcccatggactgtctgaggcgctcttgtcgtatttgtgggtacgagttctgcggaagccgcagttgaacttgtgccggattcctcggtttgggaatcagccgatgctgatacagacgaaggggcgcggaataatacatctgcacttcccaggctgtaatcatggaatttatactgtatgacaccaatgaccctgctgccgtcctcctctacaggggaggacggtgactgatctgcagaagtgttttcctgtgtatttgcggcctcttcttccgcagcctgtgaactggcggcagagcttttggtcacctgcgtattatcacctttgtctgcagatgttccgctctccgtttccactgtttcatagggaacaggtgtgatctctgcgtctgcagatgttccgctctccgtttcctgtgagactgcttcatagggaaccggtgtgatctctgctgtcaggtcagaaaacgagatgctgttggggatcatcagcatggtgtcctttctgatcgagaaaggagaagtactgtttccgaaaatatcagaaccggatgaaagaaaaccggcgggttcctgtgtgaaacggttctctgtcagagagacattcacctgcttaaaattatcaaagccgtaatcaagaagatcgaccgtatcataatattgatagggaggttcttcgcgcatgatcacacagaaaccggtctttcctccgacaacatctttgcagggaatttccccggtcagaaaatcgttggtgttcagaatccagaaatcgtcgggctgatttgcgctggcctcaaaatgatagttcatttccgtcagaatccagaaatcgtcgggctgatttgcgctggcctcaaaatgatagttcatttccgacatatatttgataagatcgggatgtttgtagatttcccggcagatcaatgctatgtcgtatgcgcaggtgtagtggttggagtcgtggagtccgttgggtgtcacaaagtttgtattttgacagccgagttcagcggcacgctgattcataagagcgacaaatttttcctctgttccggatatacgttctccgagggcgactgcgacctcgttggcggaagcgaccatcagaccatacagtgcttcttccacggtgatcgattcaccgacatccatacccgaaggcttcagattttcataggcaagcagagcagtcatcaatttggtgatacttgcagggtacagatgtttgtctacgtttttgagcagagcagtcatcaatttggtgatacttgcagggtacagatgtttgtctacgtttttgccataaaggacagcgccgctctcagcgtccatgacaacagcgcctgcggcgccgatcgcaggcccgtggggccaggcaggatcaagatttgtctgaacagcctgtgccttgtttctggctaattcggcagcataatcctcaaaaccctcctccgtatagattccgtcatcttcaacctttgcagctgctgtaacaggcagtccggcaagagtgagtgacaaaagaagggcagaggcagtcagtattttcttttttataattaattttttaaagagcatatcctgtttccattttgtctgtataacatataggacggcaattccctgcagccggtgcgcgtatggcctgtaatcggcaaaaaaaccgggaccgcctttacattacgcacggcggcgaaggatatatttacagattttgtttccttttttggaaaacttctcttcatattctgtcataatattgccaatgctcatcacggggtcgttgtgcagatcataagtgatctgtgcgatctcaaatacgctctggccgacttcttccacagcaaagtcaaacagtcctctgttatctgttttaaactcgatcgttccgccctgtacaaggatcaggtcatagcggcgcagatattcggaagaaggaaggcgccttctggcgtgccgttctttcggccacggatcggaaaaattgagatagatcttgtcgatctctccctctgcaaaataggtgttgatgagttcggcgtctccgcggataaaaataaggtttttcagttcgagttcctgctgcttctcaaggcagcgaagaagtacgcttgaatacttttcgattccgatatagttgatctccggatgctcctgtgccagctgcatgatgaagcggcctttgccggtaccgatttcaagatggagagggtgatcatttccaaaaaaagatttccactttccgcagtactcctcaggtttatgtacgacccaggggcttgccgcaatcatatcgcgggcgccgggtatatttcttaaacgcatatattgttttgtcctttactttatttatacattagttccatgacgtggcgccacaatcgacgtatgatgaacgcgagaccatggtcacaagtaaaaacatgctttcatgtgaaaagcatcgcatttcattgtaccacattttacaggctatgttataatcgtttcatagttttttcgataagcttataagaggcaaaattgataaagagggtaggatgataagaaagttacgatatgtttcttttcttcttttgtctgctgtctgtatgatggtttcctgtacgggtaataagacaggtcattcaaatattgaaatccggatcaaggaaatgaatacggaaaacggagcggtcatacagattccggaatttgtttccgattcagaagaaatacagaaaaatcttcgtgatctggaaaaagagacaaaagatcttgaaaagattgttgaaaaagaacagaaaaaaggaaatgaaatagagatgcgctgttatacaggaggatctgagaactatcctcaggtgacagtggtctgctttactgaggaggaaaacagccgtctctataatctggtaacactggccgcggacagcagggcaggtgaagcgatcacctgtaaagaagcgcttgagagaacggaaatgacaggcgtggacctcagcctcagtgtaggaaaactggcacaggaatccggtatccggggtgaactggcctcgacggaaatgcagggttttaagctggatgaaagcggaaatgtcgaagaaatatatatgaaactgactatgacgatcgaagaggaggaagaggatatcacagaggaacacttcttctcatatgtgctcagggatgagaagctgatcaagctttcggacaaaggctatgacgtaccataggaatgaatggagcgatgcgcgagagcgggacgcgcgaagcagcgcctggttttcatcatacatgtttgcgggcatctacccatggccacaagtataaacaaaggcaggaatcgcacggattcctgcctttatttttcagattattttttttcggatcacttagtactttattacttattacttgtaggcatttcattctctgcagcgaccaggaaggcagcgccgtactgttcgcggagtttgggcttttcaatctttccggtaggatttctgggaacatctgcaaagatgatcttacgaggtctcttgtagcggggaagcttacggcagtaattgtttacctgttcttctgtgcaggtaaagccttccttgagctggatgatcgcagcagcgatctcaccaagacgcttgtcaggcagtccgataacggcaacgtcattgatcggctcaaaagcatgcaggaagtcttcaatctgtacgggatagatattctcaccgccggtaatgatgacatcctttttgcggtcgacaaggtagtagaagccgtcctcgtcctgcattgccatgtctccggtgtagagccagcggtcatcatccaggacctctttggtggcagtcggattgttgtagtagcagatcatgacgccggggcctttgactgcgagctcgccgacttcaccctgcttgacggtattgcggttttcgtccacgatgcggcattcccacttatatccggggataccgatggcgccgactttgtggatattttccacacccagatgtacacagccgggtcccagagactcggacagaccgtagttggtgtcgtatttgtgattcgggaagtaatccatccagtgcttgatcatcgaaggcggaacaggctgtgcgccgatatgcatcagtctccactgatcgagttcatagtccgccagggagacagagccgttgtcgatcgcgtcgaggatatcctgtgcccaggggaccaggagccagactacagtacagtgctctttggatacagcgtccagaatgatctccggtgtcgtaccgcgcagcaggactgcctttcctccggataccagggaaccgaaccagtgcatcttggcgcctgtgtgatagagcggaggaatgcagaggaaggtgtcatttttctgctgtccgtggtgatgctgctccatgacagcagcgtgggtgattccgctgtgtttgtgcaggatggccttggggaagcctgttgtgcccgaggaaaaatagattgcaccgtaatcgtcttccgtgacctctacgccaggtgctttgctggagtagttcattgtctgtgagaccagatcttctgcaaaggagggagcggaaggcccatagtagagcaggagtctgtggttggagatattatccgcaatctcctccacacgtccgataaattcctgtccgaagatgaggatatcagcctccgcaagattgacgcagtattcaatctcgtccgcagagtaacggaaattcagcggtacggcgatggcgccggctttgagtattccgaaatagatcggcagccagtcaaggcagttcataagaaggatggcaaccttgtcgccctttacgataccgcgggcaatcagaaaattcgcgacacggtttgctttttcatcaaagacgctccacgtgatctctgtacgataaggaacctcgctcagcggctggatccgttcgtactctttccaggtggtgagtttgggcattttgatctcgggattcaattcgacgagcgctatgtcattgggatattcccgggcgtttttttccagaaaatcagtgataagcatggtagacagtctcctttgtatagttttcagaattctaaaatctattacactttaacaagttaaagtgtaacgcgtttatgtaataaagtgaactttatatataataagtagatggacaataaatgtcaaggagtacaaggaaaagtttttgttattgaacagaaaccagaagccagtaaatagaaaccggtaaccggtaaccgggggaacagaacagctatcctcaaaaacggctgagttcttcttctgctgcggcatcggtcagacagattttgcggatcactgcatcgtaactatagctgtcgcttacacggacgtgtacagtatccccttcacgatgccccataagagcccgtcccatgggcgattcgacactgatcaggccgtgtatggagtcctggcgcattgtgcttacgatcgtataggtctcttcttcgtcatcttccggaatgtagatcgtgacgg
>Bt_01708_Bf_3349_A_m
ncctttggttatatagaggacaggaaaggaaaccggatcgacgaagtaatgatcagtgtcttttttgcgccgcacagctatacgacagaggatactgtagagatcaattcccacgggggaacctatctgctgggaaggatcctggatctggtgctgcaggggggcgcccgtcttgcagaaccgggtgagtttacaaaacgcgcctttctcggcggcaggatcgatctttccagagcagaagctgtgatggatctgatcgcgtcgcagaatgaatttgccagaaaaaatgcacttgcccagcttgaaggaagcgtttctgaaagtgtgaaagaactcagatccgcgatcctttatgagatggcttttattgaatccgctattgatgatcccgatacctatgcctctgacctggaaggatacagcggccgtctggacggaatctgtgaaagactcctttccagaatggaaagccttctggaaatcggagaaaagggcgctgtccttaaagaaggtatccggacagcaatcatcggaagaccaaacgccggaaaatcctctcttttgaattatcttgccggtacagagcgtgctattgtgacggaaatcgcaggtacgacccgggatactctggaggagagcgtcagagtgcggggagtacagcttcgtctgacagataccgcgggaatccgggatacagaggacagagttgagaagatcggaatagaacgtgccaaaaatgccatagagcagtctgaactggtcctttatctgatcgatacttctgaaggaattactgcagaagatcagtccattgccgccattttgaaagaatggaaaagagagcttccctctgtccgcaaatgtattattcttttaaacaagagtgatcttccgccggtcacggatacaaatgcagtccggcattttttcgaagatgcggatgaagtcctctcctgttctctgcgaacaggtgaaggcgcgcagaagctgggaataaccatagaaaagatgtatcatatgggagaactgagccatcagagtgaagcaatgctcaccaatgcccggcacagggaggctttcagagaagcctatgaagcgctctctcttgtccgccggagtatagagatgggaatgagtgaagacttctttgccattgatctgatgaatgcatataccagcctgggcaggatcacgggggaagctgtggaagatgatctggtagaggaaatattctctaagttctgtatgggaaaataagcgcctgccgcagccttacatgaacacgccctttgatggggcatgttcggtaaccacggttgttatcgtatggagaatacctgatgaattattttattgatacagatgtatgtgtaatcggcgcaggacatgccggctgtgaggcagctctggccagcagccgtctgggatatcgtacagtactgtttaccatgaatgtggacagcatcgccatgatgccctgcaatccccatataggcggatcttcaaaaggacatctggtgagggaaatcgatgcccttggcggtgaaatggccaaaaatattgataagacttttatacagtccaagatgctcaatatttcaaaaggtcctgcggtccactctctgcgcacacaggctgacaaagcggaatactccaaagccatgcgcagggtattggaaaaccaggaaaacctgaccatccgtcaggtcgaagtgacggatatcctgacccagtatgacttggaaagaatcgccaatgaaaaaagtgaaaatgatcctgtaagcggccctgctgagcatgacgaaaagccccgcgtggccggtataaagatccacacagggaccatctatacatgcaaggctgccattatatgtaccggaacctacctgaatgccagatgtctggtcggtgagtcaatcacagagacaggtcccggaggtatgcagcgctctacatggctcaaggattccatggagcatctgggaatccctcttcgcagatttaagaccggcacccctgcccgaatggacggaagaacgctggattattccaaaatgaagatccagcccggtgatcgtgttgtggtccctttctcctattctacggatcctgccgatgtacagattgaacaggttccctgctggctgacctatacgaatgaagaaacacatgagatcatacgtcagaatctggaccggtctccgatttatgcaggcatcattgaaggtaccggcccccgctactgtccttccatcgaggacaaggtggtcaaattcagtgagaaaagccgccatcatgtattcatcgagcccgagggacgctttaccaatgaaatgtatgtggacggaatgtcctcttccatgccggatgatgtacagcagcgcatgtatcgcacggttcccggtctggaaaactgtgtgatcgtcaaaaatgcctacgcgatcgaatatgactgcatcaatgccaaccagctcaaactttctctggagaccaaggcagtggaaggactcttctgcgccggtcagttcaacggcagcagcggatatgaggaggctgcggcgcagggtctgatcgcaggtatcaatgccgtcaataagatccgtggcagggaacctctgattctggagcggtctgaggcctatatcggagtcctgatcgacgacctggtgacaaaagacaatcgggagccttacagaatgatgacctcccgcgcggaatacagacttttgctgcggcaggacaacgcggatctgcgtctgcgcaaatacggttaccgggaaggtctgatcacacaggaccagtatgattatgtctgctataaggaaaagatgatcagagaggaaacagagcgcctgaaaaagatcagaatcggggcggctgcctccaaccaggaaatccttcacgcactgggatctgcggagctaaaaacagcctgcacactggcggagctgatctgcaggccggaattgtcctatgaaaagattgcaccgctggacccggacagaccggatctctcaaaagatatcaccgaacaggtggaaatcaatattcgctatgaggggtatatcgaccgccagaaaaaacaggtccttcagtttgaaaaactggagcaccgcaaaatacctgcctggattgactatgatgatgtcggaagtctccgaaatgaagcccgtcagaagctcaaagcattcctgccttcttctatcggacaggcatcccgtatttcaggtgtaacgcctgcagatgtcacggtgcttctgatctatctggaaaaaaacagaggaaagaaaaatagttccggaacatccggagcatccgggaccgaaaatatagaatgaccggcagatccgttagtggtcacatcgtgaccactaacggagcgttttttgttccaaattggcttttggccgataaaaacaacctttagcccagtcagggctgtaacccccggggtcagatcatgatattgaaaaaagacagtgacaaagcattggaattgtcccataatattgatgattcctattggaattgtagacagcactacatgcggatcaggagaacattatgaaagccttgataaaaaaagaagacttcattgcactgatcaaaagaacaatggatgtttatacaaagcatgaaatggacgtttattcaggaaatgccacgtactattttatgatttcatttgttccactgctgatgatgatcatttatatcatcaatatgcttccctggttttccgttgaggatgtgagcaattttttaatgaacattattcccgacattcctcaggtccgtacggcaatagtggcgatcatcgtcaacctcaaccgctattcaggtacactcgttctgtatgtgtttgcatttacctgtctgtggacaggctcacacggcatttcagctctgatggcaggacttgaaaagatcaatcatacccagaaaaaatatctggttgcaaaaccgaaggcgattctctattcggttttgttttcactcctgatcccttccatgcttctctttcagatgcttcgttcctctttggaaaatgtgatcacagatgtctttaccttattgaatcttcctgaaatagccgtaagggttaacaatgttctggaatacagcagtattattacattagctgcaatgatcatcatcattgtccttacatttacatttcttccttcgggaaaaagaaagatcagaaatcagattccgggcagtatttttttatccctgacatggtttatatttaccaagggatttggctattttatcacccggttctggaaactctcatctgtttacggaacactcgctgccttttttctgacagccatgtggctgaagtttattattatgtttctgtttctgggagcatccctgaaccgcgcgattcaggtaaaagtatcaagagaatgctctacctgagaaaattacaagaaaaagacagagtgtaatgtttcacgtgaaacattacactctgtttttttagatgatgtcaaaactaaaatatgctgtagccgcacgtagttttcatcatacatgtttgtgaatgcgagaccatggccgcaagtattttagtgtttacgcaaaaaaatggttgtgttaggatgtaggaagtgcaaaagagcaggaagttattcaagactcacgagcgagtcttgaaaatatgaagtaatatgagctaaggaacaaacgagggcacactgcatgtctgcagcaactgggcactcatgggactcgttaaatatgagggtggtatcaaatgcggtagtatcaaatgtttcacgtgaaacattgaacaaacccgtgaaacattttatattgtaaatcatgtgcatatttgtgcccatgggcaagtacccgcaaacatgtatgatgaaaaggagccggtgcatctttgattgcactaattgatttaaaatgaaagagaataaagaacaaaaattacaaaaattcgtagaacagcttacaatgtttggaatctcgctcacagaagaacagctgcggcagttcagaatgttttacgagaatctgatcaaatggaacaaagttatgaatctgacgacgattacagaggagtcggatgtttacagtaagcattttctggatagtctttccatcgtcggtatgatcgagccccggagttttgaaaatatctctgtcatcgatatcggaacaggagcaggcttccccggacttcccatagcaattgcttttcccggagcaaaggtgacgcttgtagattctcttcaaaagagggtcaaattcctgaatgaaacgatagaactcttgggactggaaaacgtaaccgtatttcatgccagggcggaggagtttgccaggattgaatctgagcgggaaaaatatgacattgcctgttccagggcagtggcaaggctgaatattctcgctgaatactgtctcccgtttgtgaaaaagggaggatattttatagcctataaggcagagcgactgaaggaagagatggaggaaggcaagaaggctgtggaaatcctgggaggaaggatggatcaggtaatctccttccagcttcccggcacagactacaaccggacacttgtgcaggtgatcaaggaaagacacacctccggaaagtatcccagaaaggccggaacaccttcaaaggatccgctgaaatagatatcttctgaaacagatatcttttgaaacagataacggatacgcgcacaagacacgtagatagtcttgatttttgagaaagagaagcaaatgggtaaaattatagcagttgcaaatcaaaaagggggcgtcggcaaaacgaccacaacaatcaatcttgcggcttcgctcgcggaactgaatcagaaaattctggtcattgacgtggatccccaaggtaatacaacgagtggattcggtgtggctaaaaacagtcaggagaatacaatctacgaacttctcctggatgactgctcggtcaatgagacgattattcccggagtagttccgaatcttgatctgatcgcttcaaatgtaaatctggcggcagcagagattgaactgatcggcattccaagaaaagaatacattctccgggatgcactggatttcatccgggatgattacgattttattttcctggactgcccgccttcactgagcgtgctgacagtcaatgcgatgacagcttcggactccgtacttgtacctattcagtgcgagtactatgcactggaaggactcagccagctgatccataccatcaatcttgtccgggagcgccttaatccaaaactggatattgaaggcattgtatttactatgtacgatgccaggaccaatctttccgcccaggtcgtggaaaatgtacgcacacatgtagagcagcgcatttataatacactgataccccgcaatatccgtcttgcggaggcacccagttacggagagcccatcacagtttatgaaccgaaatcagcgggcgcagaggcttacaaaaaactggcaaaagaaatgctgggtcaataaaccaggctcattgcgtccaacctgaaaccacaacacttcatacttacggcatgcctgctttgcagacaggttaaaaaaagcgggtgctcatgcggcgcaaaagcaatatagagaaaaaggggtaaaaattggcaaagaagagacacggaggtctgggcagaggcctggacgcgctgattccgcaggaacgcctgcaggaaccgataaaggaagaaacaaagagcattacaccggttgagcaacaatccgtgagtggatcggaagaaacagcggatcagatcatgcagaccgggtcctcgaaagaaacagcggaccgacagctttctcaaatggacagggatcccgcttcagaaagcggagtaaggactctgcgcctttctcagatcgatcctaaccgaagtcagcctcgccagaattttgaagacgaggcactggaagaactggctgattccatcagacagttcggtgtcctgcagccgatccttgtccagaaaaaaggaaaccgctatgagatcattgccggtgaacggcgctggcgcgcatccagaaaagcgggactgacagagattcctgctatcatcagggactactcagatcaggaaacgctggagctctctcttatcgagaatatacagaggcaggatctgaatccgattgaagaggcaaaggctttccggagactgctggatgagtttcagctgaggcaggaagacctggctgccagggtctccaaatcaaggactgcgatcacaaattccgtgcgtcttctgaagcttgacgagcgtgtgcaggatatgcttgcgcagggtcagctttccatgggacatgcgagggcactgatttctgtggaaatcggtgaggaacagtatctgatcgcacagcagattgcagaaaaacagctgagtgtccgcgatgtggagaagctgatcaaaaagagaaatatcgaaaatcagaagaagaaagagactgtgagaaagcagtctgaagaaaaagacgaagcactggaacttgcctacagggaaattgaggaacgtctgaaacagtctctggggacaaaaacatcgatccggaacagcggcgacggaagaggaaagcttgaaatcgagttttacagccacgaagatttggaaaagatcgtagatatgctgacgtaacgaataaaagcatgttataataactgcttgcatggatttccgattgcggcgtcaaaaagcctcgccgtacttcggtacggctgcgtttttttccttgcactcgaaaacccatgcggcgcaatctgaacagttaatttatcgacagttccttataaaaaaacagggagagaaaaaatgatcgacattaaatttctgagagaaaaccccgatgcagtcagagaaaatatcaggaagaaattccaggacgaaaaactgccgctcgtggatgaagtgatcgagtacgatgccaagagccgtgctgcccagcaggaagctgaccagatccgtgcggagaaaaagaagatctccaaacagatcggcgcgctgatgaaacagggcaaaaaggaagaggctcaggctattaaagagcaggttgcggacaatacccgtcttgatgagcttaatgcaatcaagaaggaggcggatgagatcgtcagaaaggatatgatgctgattccgcagatcatcgatccctctgttccgctgggacccgatgacagctgcaatgtggaaatcgaaaagttcggcgagccggtggttccggatttcgaagttccctatcacacagacatcatgaagcgcttcaatggcatcgacctcgacgcagcaggcgatgtcgccggcaacggtttctattatctgatgggcaatatcgccagacttcactccgcggttatttcctatgccagagatttcatgatcaacaagggattcacctactgcgtgcctcctttcatgatccgcagccgtgtcgttaccggcgttatgagcttcgcagagatggacgctatgatgtataagatcgagggcgaggacctgtacctgatcggaacctccgagcactccatgatcggtaagttcatcgatcagatcattcccgaggagaagcttccccagacgctgaccagctactctccctgcttccgcaaggagaagggtgcccacggcatcgaagagcgcggtgtctacaggatccatcagtttgaaaagcaggagatgatcgttgtctgcaagcccgaggaatccatggactggtacaacaagatgtggtcctacacggtagagcttttccgcagcctggatattcctgtccgcacactcgagtgctgctccggtgatctggctgacctcaaggtaaaatcctgtgatgtcgaggcatggtctccccgccagaaaaaatacttcgaggtcggcagctgctccaacctgggtgacgcacaggcgcgccgcctgcagatccgtgtcagcggagagaacggcaaaangtanntggcccatacactcaacaatactgttgtggctcctccccgcatgctgatcgctttccttgagaataacctccgcgcggacggaacagttgccatccccgaagttcttcgtccctacatgggcggcatgaccgagcttgttcctgagtgctgaggtcctgcatatcaaagttcatgttcctgtgaacaagtgaaacaataaaccaataaaccagtaaaccagtaaaccggacagctgtctcgtgtgatatcccgtcgcgcgaaacgttccggaattgagattaagatgttaatgatatgtgtcagagggtgtatgccccctgacacattgcgtacaggagatttgtttattgcataagtatttaagggcggtggggttttccgaatccatgaatgcactggaccggctgaatctgatcgacgatatcaaaacatcaaaaccaaatcttcatatcacatgcaggcagcgattctcgaccacccggaggaaatgctgacggagtacaaaatggatctggccggcggatgcgggctgaacatggccggtactttcgagtgactttctggcggggcaggtggaaccctatctggtgcccgagacagtcacgactatggaagaggtctttgtggaggagaggatcgataaccggtccttcgccggaatctgcgatgacatgcggatcggaacgacactgattttccgactgctcaatgcaatcgattatctgcgcttttccgcctatgaggagcttccctttccggggacggcagtctgtctttccgctctttctgttgagggaacaatactgcttcctctggaaaagtccccctatgatcagcagctcagcagctgatccagcagcgggcggaccgccgcagaaagctgatggaagcagccagagacggagacgaacaggccatgcagaccatcaccatggaggacctacggcgaccttctgggtaagatccaggagagcgatatcctcaccctggtggattccttctttatgccgaccggcgcggaatgtgatgtctattatattatgggagaggttcttgcctgcaggcaggttcgcaatccctataccctggacaaaattcatgtccttactgttttctgcagcgggatcgaatttccgattgccatcaatgacaaagacctctatggtcatcccgaacccggcaggcgtttcaagggagtcatctggtcatctggttgcagggaatcatacgatttcccggagctttttaacagaaggaacaccggcaacagaatacgatttctattgaggacagaaagagcaccaaatgaccggtgctcttttttttttctaccttttaaaaaagtgaaaacaggatgcacttccagtagagatagtatctactggatatagtatagtagaagacagtagaagataagttagttttaacaaatttagattgacatgactaactacctatgctacaatccagctgattgataggttagtatcttctaatctttactattatcgatattgtattctttgtgatctataagatgagaaaggagcattacataatgactttgctggaagccgaggttggcaagacatatattatcaaggaaatcaataccgctgatgacgaaatgaattccttccttttccgtcttggatgttacagcggagccgatcactgtcgtctctaaaaagaaaaaaagctgtgtggctgttattaaggatggccgctacaatctggatcagcttttctttccgaagcaatcattatttgagtccggagacttacttgtaaccgggttttcagaccataaaagaccatgagagaccatgagggaatgtagctgaagattccgggaacaagtgtctatattgtgctattataaaggaggttcagtatgagaattgcttttgccggcaacccgaacagcggcaagacaacaatgtataatgatctgacgggcagaagtgaaaaggtaggcaactggggcggcgtcacagtcggcagaaaggaatacccttaagaatgagtacacaaagggtgtcgaggcaattgcagtcgaccttcccggtgcttattccatgtccccgcgtttacaccggaggaaagtatcaccagtaagtttgtccgtgatgagcatccggatgcaattatcaacattgtggatgcaacaaacctcagccgcagcctgtttttcacaacgcagctgctggagcttggaatccctgttgtcgtggctctgaacaaagcggatatcaacgagaaagaaaagaccacaattgatgtcgcggctctggaaaaaatgcttggctgcccggtcgtcaacacgactgcaatcgaaggcaagggtcttgcggaagtcgtcgaaaaggcagtcactgaaaacggacagacacagaaggcaccttatgtacaggccgatatcgatcttcatgataagaacgcagttgatgcagaagaccgcaagcgctataaatttgtaaatgatattgttgccaaggtagagaagagagcagtcaagtccgcagagatcaataagcaggactctcttgataagatccttctcaatcctattctgggtattattatcttcgcagtggtcatgtggtttgttttctgggtatctcaggcctggctgggacctctggttgcagactggctggtcggctacattgagatgttccaggaatgggttgcaggtcagctcgagaacagccccgcgatcctgtccgcacttctggcagacggtattgtcggcggcgtcggtgctgtcgtaggtttcctgcccctggttatggtcatgtacttcctgattgccctgcttgaagactgcggttacatggcacgtgtcagtgcggttatggatccgatcttcaagagagtcggtctgtccggaaagtccgtcatcccggtcgtcatcggaacaggctgcggtattcccgccatcatggcctgccgtacctgtctcttataaccatagagaagagcgacctccatgctcgccaccttcatcccctgcggagccaagatcccggtcatagcgctctttgcaggcgccttcttcaacggtgccggctgggtcagcacactcagctatttcttcggactggttctgatcttcctcggcgctctgctgatcaagggtatcaccggttataagtacagaagatccttcttcatcatggaacttcccaagttcaagcttcccagcctgaaatttgctttcaagtctatgatggagcgtgcgaaggcatacatcatcaaggcagctaccatcatcctgatctgcaacacggtcgttcagatcatgcagacattcaactggcagttccaggtcgtggaagagggaatggagaacacttccattcttgccaccattgcaaatccttttgcaattctcctgatcccactgggattcggtgtatggcagctggcagccgcagcaatcaccggcttcatcgcaaaagagaatgtctgtctcttataccaagtcgtctacggtcttacagctttcatcgatgtggatgagctcgcccttaccggcggtgccaatcaagttgcggtaactatgggtcttacttccgttacggcactggcttacctgttctttaacctctatacacctccctgcttcgcggcaatcggtgccatgaattccgagatgaagagcagaggctggctgtggggcgcgattggcctgcagctgggaaccggttatacggttgcattcatcatctatcagttcggtactctgatcacagaaggtcatctgggcgttggctttgttcccggactgatcgcggttctgtgcatggctgccgcagttgttctgatcggaaagagaatcaggtctcacttcgatgaggaatacgcactgcaccaggctgtaaaacagggcgccaaagcgtaagcacataagcgtttgaatcatttgtaaaatctttgaaaggagagaatgactgtgaatctggctacctttatttcgattgtagttctggtaatcgttgtctctctcgcaatccggtatattatccgggaaaaaaagcgcggtacagtttgtatcggctgcccgaatgccgggtcctgccagaagtacggcaaaaaacacagtacttcaggggacttcagtgcttcaaagaattgcaaataggaaatgtatgcaggagaggcggaaaactgtctctcctgttgattatcagaatttttttcatcgtgtaagactcccgggcaagtcttgcatgagaccggaaaggttttaaaaatggataaaatcattatagctgccggtattttgctgattgtcttcgcagtctggcagaccgtgcagaaagcgcgcggcaaagcgaagagcagctgctgcggtacgaaagaagttgtcgctgctaaaaaagtcgaagacacagatgtttcccactatccatatcggtaccgcctgtcagtggacggcatgatgtgcagtaattgtgcaagaaatgttgagaacacgctgaataacatgaatggcgtctggggtaaggtcaacctgggaaaaaaagaggcggaggttcttaccaaagaggctgtcagcgaggagagttttgcaaaggctcttaaagacgcctcatatacactgaaaggatatacggttcttgcggacccgggtaatgtctaaggatttaagtgtaagggcacatgtttttgtaacggctcaaacggctcatgccggttttgaaacagtgacaatagtgacaggcaggattgccgcattcgtttatgaatgcggcagtcctgtttttttgtgccgaagcccgcgtgatgtttttttacaagttattcctgttcacaccttatcgagagcgtgaacagaaacataacccgtgaaataaaagtatatttgggtatttgagaatacacgaaagaagagagaacaggtataatagaaaaggtgcgataaaggattgtctgacgggtaaaacggtcggccatacatgaatgatcattctgatgccgacatgtctgataaatctccactccatgcggtgcagaggttcctgtgaatgcagaacggaggcggcagcacatgcttcgcatgtgcggaagatgttgcccttatgggcaacccgcatccggcaagcaagactcgtaagagagaagactcgcaagagagaagacccgcaagcgagtcttgaaagaatcacccagggcccgggaaaatcgggacagcgcggaagccggaaagaacgggagctccggaggagacgataattgatgattataaaacggaagaagataggaatcctgacacaggttgcgattctctttgtgatcagtatattggccagcggcatttttacctattacacacagcacatggtctctgttaccaatgtcaagaaacagacagaaatgacggctgaggaagtagcagctgaggtaaaaaagtgtgttgaggagtaccctgcgcatgaatggcttttacgctactggtatgaacatagcgaggaactggacattgaatacgatgcagaatatcagaccggtaccaggactgaggagaagtgccggctgctgagaagtcattgtcccgacctgcagctgctctacgtcacgacggaagaaatcgaatccctcgcggaagaagaccggaagctctatgccgagatcacatattcatggctgatcacacatgtaaatcagatcaaaagatcctataaaatcgattacttattctgtgtatccacagactactattataaagatcagttctttattttcagcgcggcggatcccggagccgtacgcggaagaaattatgaagaagtatataccctgggaaccaccgtcaaggtatcggaaagccagtcggaggctatgcgcaatgcgcagaagaactatacatatctggcggatgcaggaaactatgtcgattattattctctgctggaacaaatagatgacaggatccttctcatcggcatgacatttaatctgacagatctaaattctgtcatccattcacaaactgccggcggaacaagctttgcggtgttttaccagcttttcctgtcagtgatctgtcttgcgctgatcgcatatttcattattcgtccgctgaaggaagtacagcaggatatccgcacttactcacaaaccaagaacagtaaggagaccatagaaaacctttcacagatccggtccagtaatgaaatcggtgaactggcagaggacgttatcgtacttgcccgagagatcgatcattatatggaacagatcgcagcgatcactgcggaagaggagagaatcagcacagaactggctctggcagcacgtattcaggagtcgatgcttcccaacagcttccccgcatttccggagcggaacgaatttgaaatctacgcaagcatggatccggctaaggaggtcggaggagatttctatgactttttctttatcgatgaaaaccacctctgccttgttatagcggacgtcgccggaaaaggtgttcccgcagctatgttcatgaccatctccatgatccttctggcaaacatggcaagaatgggaaaaactccttcggagattctggaaatggcgaatgatgccatcagccccaacaacaaggaggagatgtttgtcacggtttggatgggcatcctggaactctccaccggcaaactgactgcggccaacgccggccatgaatatcccgtcctcatgcagccgggaggcaagtttgagatcataaaggaccgccatggatttgtcgtcggcggaatggaagatgtgaaataccacaactatgaaatgcagctgaaccccggcgccagactctttgtctacaccgacggcctcccggaggcgatgaatgcggaaaatactctgttcggaaccgaccggatcctgaaagtattgaaccagaatcccgacgagactccggagaagatcctgggcagagtcacagcagcagtcaacgactttgtaaaggatgccgaacagttcgatgacctgaccatgctgtgcatacattacaaaggtccgaagaactgaattgaagaactactgaaaatctactgaagaactacctaataaactactgaagaactgaaacagaaacgcgaagaaccaaagcctgaagacccgaagaacttgaagctgaagacctgaacaggtacacctgaacacaaagaagccacaaagaacggaaagacaaaagacttgcaaaacattatgaatcgtgtataatatgaatgttctgtatttgcagaaatttatattgtatgtctgcgtagctcagttggatagagcgaccgcctcctaagaaatcagggtggtgaaacgcagcaagaaaaagttgtgtacttggagttcgattccagtcaaaaaatcgacgctggttgcgaaagagttacttttaaaaagagtttcacccctcttgcaaccgaatcgaaaaaaatatctcaaaagtctccggctgaattagcaatcagccgagatcataaatcatttaccgggcctcaaaaaggcaaaaaaaccagtatttatgcgggtttccggacgtgtctgcgtgctcagttggatagagcgaccgcctcctaagcggtagg
>Bt_01708_Bf_3880_A_m
ngcgctgcatgtacagttatcccgtcacaccctggtcagggtgtgacgagataactgtacatgcagcgctgcgtgcggtgtttataggaattttattgtacaaggtgccaaaaaatgctactctattaataactgtcaatatgacacggacgggcagcggaaccgggaccgcagaaccggagattgccgccgcgagtgttttttcaacagccggagagtcatgcgaggacatcaccggcagggagcagcatgccatgaaggcaaaatcttacaatgaatggtacattcaacatcagaaaaaactcagcgcagaacttgccgcgcagggagaagggccgggagccggactctctgtcgaagtcgtgcgctattcacatttgaaaaactatattctgtccgaagagagcaaaccggatattctgatcgcctgtgatgatgacggagaactggccgcagacgcggtccgcctgatccgtgactatttcgcggagcatcccaaggtaaacatgctttacggagatgaggaccagatttccgagggcgcctatatcagcccctggtttaaagcggactggtcgccggatacattcctgtgcactttctatttcggaagtatatttgccctgcgtacgacagcgctggcactgatcaaccccggaaagaggacagcgcaggagtttgaatcggaatccaggatcctggaggatgcggttgaagagcaggaggcgagacgttcggagccggataatccccttcgttcctggatctacggcaagctctgcctcaagattgcccaggcggatgagggcttttccaaacgccgcagagaccagatgcctgtgggacatattcccgagatactgtttcatgccgacaccaggcctgaggactgggatgcggacctgatccgggattctctcacagggcgttacagtgcggctgcggcgcagacgcgtctgatcagcattatcattcccagcaaggataacccggaggtcctctcgcgctgcgtccattcggtcatggaatgtacgcgtgtgccctatgagctgatcattgtggacaacgggagcagtgaggagaatcgtcagcgcacccaggatctcgtcgatgaggtcaatgccagtgacaattcagccgtgtacatataccagaaaatgcctttcaatatggcccgcatgaacaatatgggggccgcctgtgccaatggagagatgctgatgttcctgcatgacgacgttgttgtgcgcaaggacggctggctctctcatctgtccgaaaagacaaagcttccttatgtcggcgcagtcggtgtgaagcttctgtatcccagctccaacattattcagcacgccggtattatgtccgttgcggacggaccgatttacaagcttcagtacaggcgcaacgatgaggtctggtattttggcttcaacaagggcgtccgcaatgtccttgcgctctcgggcgcatgcattatgatccggaccgatgtcttcggagaggtcggcggattcgatgaagagaatttcccggactgctttaccaatgtagacttctgctatcgtgtctacgaaaaaggttattacaacgtagtccgcaataatatgtatctgtattactacgacccggtctcccgggaaaacctggagacactggaggaacgtgagaaaagcaaacctgcagagctggaagctctgcgaagactccatcccatgctgatcgggaatgatcctttctaccataaatatctgacacaggatggaaacgagccgcgctttctgccttctctggaactggatgaatgatttgagttgatactgcagcgggatgatcctcatgaggtactgatatggcaccgattgacatgattcgaaataaaattacatcagcagggatgaaaagcgcagagcagctccgtgccgcagcagtacgcgctgcttcgacacggaacagccggactcattatgcctatgaggaaccgcaggaggatatccttttgatgcaggagaccatctctgagagactgcgggaaggagaatcgcccgcgtctgttctcggttcgtctttttatctgcacaatgatgccaggccgcctttcttctccatttttatggcggtgcgcgagcctgacctgcgtctgttccgtgccaccctgacttcgatcctggagcagacgtacgctgattttgaactctttatactggatcgcggggtatcggatcaggtgagggatgtgatcgcctggtaccgtgaagacaggctgcattatctggatgtgtcttcggacgcggggctggcaggggtgatcaacaaagcggtttcccaggcgggaggagattacattttccgcctggaatgcggagatttcctgaccagggacgccctcttcgaaatggcgctcgccattatgcagacagacgccgaaatcctgtattcagatgaagataaatgtgatctgaaagggaaacattttacggatccctggttcaaaccggattttagtattgactatttgtacgcgacggattatatttccagagttctgcttgtgagacggtcgctctttctggctcttcgtttccgcgaggagtatgatgacgcgccggagtatgattttgtgctccgtgcacccaaatccgggatccaccacatcccccgtgtactctgtcatgtgtaccggaagggaaatccgccggcagaggcggtcgatgcccggaagagggctctggaagactatttccgccttcgcaagatccgggcctccgtacgcccttcgcggcttgcgggaatcctggaaatcaattatctgccggatatattttccgccagacccatggtcggcgtggtcggcggcaaggtactggacgccaggcacaggatcgtcggcgggatgcaggatgaacgcggcaacgtcctttttgaaggatgggatgaggccgaggaaggcccccgcatgattgcgcagaccgtacagaatgcctgggccgtggatgtccggtgtatgaggatccgcgaagaactttatggtgtttataaagaaatattcggctgctcttatgaggggcatatcatgtatgccgatgaaaacctcaaagtactgagccgcgagttttgcaagcgggtccgcgaaatggggtataccatcatctggagcccttcacttaagagggcgctgcgcagctgagaagcgcgtggttttcatcagatttgtagttacagcagttctgcctgccagaaactgccgacgggaacttcacagatgcctgtcggcactgagcaggggtgactttgttccggatgtgatcgtcgtggatgacggctccgacgacgggacacagcagatgatcagagagcactggccgcaggtcacttttctttccctcggcgctcataccggctatgcccatgcagccaatgcggggcttcggctggtgagcacacaatacgcttttctcatccggccggatctgcagccgggcagaaagtgtgtcgacaggctgctgaaggggatgaaggaagatgttttctgcacggttccggtattcctgtcagacggtgaaggacattccggcagacccggcggattctgcagatcctgcagagacacgaaaggggaagagaagggcctttcccgcaggggcggccttcgacgccgcagggaggagacattctttccggaagtatttccggaaagttcggcaaattcttccggagaagagatcctggtggtcggagacggctgcgccatgtaccgaatgcaggcactggaagagatcggatggctcgacgagcgtcattttgacgggctcgaggcctttgacctgagcctgcgtgcggccctgaacggatggaagacagtggagatccgcggagcggctgtgcgtccgctttcagccgaagagaatagaaagagcagttctgccctgcagaatgattccgcaggctgcaggacaccccgaaaaggaagatccgacatgttccggctgcagcttgcggcaggaaatgcaagatatgttttttataaaaatctacccggactgatgcggatcctgggactgcctttctatgctgcagcggatgccgcgcagatcgcctctttcgcgggccggggagaattcggcgcatacaagacggccatggagcgggggaaaacgctctgcggtctggagagggacagacgtgcggcacttgacagcggcatcagtgtgtggcccgagaatctgtcggacgcgtcttttcttggaatggacgaggccgcggaaaggatctatccgctttatcttgcgcagaaggaacctgtcctggcagaacgcctcgcggactatctccgcatgcagggaatgctcgcggcggaactgccgcggctgatccgtctgctgcggtaaggaaataatctgcctgccggacatgtttacggcaggggcagacttgttttttgtcgaagcagggaaggctttcgccgtgtcaggacttgtttttaccgaagtggaacagaataggatgtacaataaaaggactattcagccaattatcggaaacacgagcaaaaacttctgatatttgagattaaagtctgaaaatgagaaggacatctgttctcaattgtaaatgggggcggatgatggtatcatatgggtaatccccatatctatctactagatattgacggcagctgccggcacgctacaagttacggtctttggagttttttcgggagaccggaggagacacgtgcggcggcgaaggttacgacgatcggagggcagtgatgcgcaatacgatccccattatggatctgaataatcccgatgagctgattcgcgcgaacggcgcggctgaggctgcgcgcacgaacagactgagggaagaagtcagtgattatacacaggtgatcgaacagctccgggatctgtatgaccggaataatgagctggtgcagaagcttcagttcatgaaccgcagtcagacagatgagatccgcagactccttcaggagaacaatgatcagatcacggagaagctctcatcgctgcaggactacgatacgaaggcactgcaggacagtgttacagctgcggtgtccgattcaccggaaacagttctggccgctgtgcagaaatcgcaggaccatgcgtcctatctgcagcagcagtccgatgatttcaatcataaggagaacgtcagggtatacaggaatatccaggcgtccatgatcacggagctcggcaaacagacgcaggagctgcgtgttcagctggatgccatgcaggaagctgtaaaaccggaccctgcagagaagtttgtgcggaaggtgactttcggcattatgatcgcgatcctcgcgatccagcttctggagggtgtcgggctgctcagcttattcctgagtatgcactgatgttttttatgctctgattaaactttatggctagagagtactggcgtccttccaatatgctgtatcctgtgccggctgtgatgatcagctgcgcggatgaggaaggacggagcaacattatgacggcagcctgggccggcacgatctgcagtgacccggtgatggtttccgtatcgatccgtccggagagatattcgcatgatgtgattgcgcggacgggagagtttgtcattaacctcaccacagaagatctgacctttgcggcggatttctgcggcgtacgttccggaagggacgtagacaagtttgaatatctgcatttgacgaaggttccttcccggaaggtgagcgccccgtccatcggcgaaagtccggtgtgtctggagtgcgttgtgaccggcattgaaaagctgggaacgcatgatctgtttcttgcaaaggttgtgcaggtttccgtggatgaacagtacctggatgagaaaggccgatttgcgcttgaggacgccggtctggtggcttatgtgcacggatcctatctttcactgggcaggaaacttggtacctttggtttttccgtcagaaaaaacggcgggaagaaacggaggaaaacagcttccggaaatgcggatcccgcaggaaagcgggggaaagcgtcgtccgtccgcgcggcaggacatgcggggcggaataataagcattaagacaggcacggcaaagccgccggaagcagaaggagtcgcctttttgatgactacccggagcaccggcagacagccggctaaaggggcttagatggaacattatattgtgaaagggggaaatcccctgagtggcgaagtggaaattgcgggtgccaagaatgcggctttaggtatactggcagcttctgtaatgaccaatgagactgttacaatcgagaatataccggatgtaagtgatatccgcgcgatccttcgcgcgattcagtcaatcggtgcacatgtcgagaggatcgaccgtcactgttaccggatcaacggttccgggatacagaaaggtgctgtggtagacaatgattatgtccgcaagatcagaggatcctattatctgatcggatccctcctgggcaggcaccgcagtgctgcagtggcgcttccgggcggatgtaatatcggactgcgtccgatcgatcagcatatcaagggcttccgggcccttggagcggaagtacgtcttgctcctcccggtatggtgattgcagaagcggatgtcctgcggggagcgcatatctacatggatgttgtgtccgtgggcgcgaccatcaatatcatgatggcttccgccatggcacagggtgtgacgatcattgaaaacgccgccaaggagccccacgttgtcgatacggcaaacttcctcaacagcatgggcgccagtatcaagggcgcaggtacggatgtgatccgtatcaaaggtgttgagaagctgcacgggaccaattattccattattccggaccagatcgaagcaggtacatttatgtttgcggcagcggccaccaaaggtgatgtcgtgatcaaaaatgtcatccccaagcatcttgaatccctgtccgccaagctgcaggagatcggatgtcagatccatgagtcagatgatgaagtgcgtgtcgttgccaccagacggctgggatcgaccaacgccaagacccttccctatccgggctttccgacagatatgcagccgcagatcacagttcttttaggactgtcccgcggggtcagcattatcacagagagcattttcgaaaatcgcttcaaatatgttgatgaactgaccaagatgggcgcgcatattcaggtcgaaggaaatactgccattataaacggtgttgaaaggtataccggcgccaatctgagttctcccgatctgcgcgcgggcgctgctcttgtcattgcagccctgtcagctgagggaatctcggagatttacgatattaaatatatcgagcgcggatatgaggactttcctgaaaaactccgcagactcggcgcggagattgagaagattgattctgacgttgaaaaaagaaagttccagttcagagtcggctgacagccgtctgccccgtgccttcagtcacggggcttttttgctttattcttcatcgcgcaatacccgcggcttcaggcaagtacagctttgtgacggcgccggccgttcgaaaggagtaaatcatgggaaacggattgatggatgcggtaaaagaaaatgccggatttgtaggcgtatgcctggtggcagttgtgggtctggtcctggtggcctacctgtttgaacgcgcagcacgtgcccgcagcggcggcacggaaaggatccttgcgacacgtaagatcgtcatgatcggtatgttctctgctatttcgggtattctctactgcttcgatttctctatccccgtgatcgcaccggagttttacaaactggacttctccgagctccctgccatgatcgccggatttgcctttggccctgtcgcgggtgtcctcgtggaatttatcaaggagctggtcaagctcgtgatcaagggtacatcgactgccttcgtcggcgatcttgccaacttcctgatcggatgcatgctggtcctgccggcctccattgtttatcagttcaaaaaatccagaaagaccgccattgccggctgtgttgtcggaaccgtggtcatgaccgtcttcggtacatggtttaatgctgtttacctgctgccggctttctcaaagctgttcggcatgccgctggatgttattctcggcatgggcagcgccatcaatcccaaagtgacggatctcaccacctttgtgatcctgatggtcgctcctataaatatcatcaagggagtcggtatttccgtcctgaccatgctgatctacaaaaaggtgagccccattatcaaatacggacgcaccatgtcggagggcagcagctcccgcaaaggttgacaagaccaagtcaagatgatagtttgttcttgtttcgaaaagggatcatgtacatacagtctgactgttttggagtaaaaagaaaaggaaaagaaaagaggaaaataacggaggagaagaagatgattgcaatcggatctgatcatggcggatttgaactcaagacaaaggtgatcgcgcatctgaaagagcaggggatggagtgcaaagatttcggtacttacagtcttgattcctgtgactatcccgaattcggccgtgctgtcgcggaagcagttgcctgcggcgaatgcgaaaagggcattgtcatctgcacgaccggtatcggtatttccattgctgcaaacaaggtccgcggcatccgctgcggtctctgccacaatacgactaccgcccggctgacccgtgagcacaacaacgcgaatattctcgcgatcggtgcgggtatggtcggcgaaaatgttgccatggatatcgtggatacattcttcgcaacacctttctccaatggagagcgccatcagagaaggattgacaagatcgaggatctgggctgataccccggtctttcgattccgcagacggcagcctgcggactgtatcggaacgaagtgcctcctctctacagctgcaggccgcggcagtggaaggaggcttttttgtccggggatagaagggaagttctgtcatgtcggttatcaataaagtatacgagacaaacgggccggaagagaccatgaggaccggccgcatgctgggagaatctgccgccccgggccaggtctatgccctggtcggagatacaggagtcggcaaaacggtcttcaccaaagggtttgcagagggattggggattgaagaaccggtcaacagccccacatttaccattctgcagatttatgaggaggggcgtcttcccctgtatcattttgatgtctacaggatcgaagagcccgaggagatggaagagatcgggctggatgaatatattgacggcgacggggtctgcctgatcgaatgggcaggcagaatcgaggaactcctcccggaggatgtcattgtcgtatttatcgagaaggatcttgaaaaagggctggactaccgcaggatcactgttcgtcagcgttgagtgatagttgagaggtacagaatatgaaaatactggcaatagaggcgtcgggtcccgtggcgggctgcgcggttctcgaggacggtctcctgatcgcggactataatgtacaatataaaaagaaacacgcgcagagtcttgtcccgatgatggatgaggtaaagcagatgctggaactggatctgcagacagtcgatgcgattgcaatcgcgaagggaccgggatcctttacgggactccggatcggtgctgcgaccgcaaaaggcgccgctctggccatggacaggccgatcatcccggttcccacagtggattccatcgcctataatctttacggcacagacagcctgatctgtccactgatggatgcccgccgtcagcaggtctacacggggatttatgagtggtcaccctgccatgattccgaagacgggcgctgcttcaggaccgtccgcccccagtgtgtcatctcgatatccgagatcgcgcaggacctcaatgccagaggaagatctgtggtctttctgggcgacggggtacctgtcagcagagacgctctgaaggatctgatgacagttccctattcctttgcacccgcccaccttgaccggcagcgcgcggcagccgtcgctgcacttgcatggtcttattatcaggaagaggggcaggcttgtatggtatctgccgatgatttccgtcccgagtatctgcggctggcacaggcagagcaggaacacagcgagagacggagcttttcgctgcttttagagaaataagtgacgtgcgcagggctgtatgcctgatgaggtaaagatgtcttattatattcggcgcatgcgggaggaggatattccgcaggtggttgagattgaaaagatcgctttttcaagaccgtggaccaggagtatttttaaagcggtactccttctgccctatgccgcctattatgtggctgcagaggagggcacgcctgaaaagatcgtgggtatctgcggggtcaagaagatatttgaagagggcgatatcagcaatgtcgccgtgcggccggagtaccggggacgcggcatttcgcgaaagatgctgaatgtgctgatgcaggaagcccgcgaggacggtgtgcaggcttttacactggaggtgcgcgcgggaaacgagatcgccctgaatctgtatgagagcctgggctttcggacagagggaatccggccgcgtttctatgacgatcccgtggaggacgccctgatcatgtggcagaggccgcaagaagagtaaaaaacagcccatacatttatgatgaaaactatgcgctgcttcgcgcgtcgtttcatacattcggatattttgacgtgtgtgatggcaaacaccctttgatggtacaactgccgctctgatgagcggcatggtttggaaagagaaaaaatatgattgatgtctgtctgctcggaacaggagggatgatgcctctgccttatcggtatctgacctctttgatgcttcggtacaacggaaaaggaatgctggtcgactgcggagaaggcacccaggtcgcgctcaggcgcagaggctggagccccaagcccatcgatatgatgctgttcacccattttcatgcggaccatatttcgggtcttccgggaatgctgctgacaatgggaaatgcggagcgcacggagccggtcctgatggtcggccccaaaggacttgcgcgtgttgtcaacagtcttcgggtgatcgcccccgagcttccctttgagatccgctttctggagctttccgagcgggaacaggagattgaactgcccggagagccggacttccatatccatgctttcagggtcaaccacaacgtcccctgttacggatatgctttttctctggaccgcaagggacggtttgacgccgagcgggcaaaggcgcagaatattcccgtcagattatggagccgcctgcaaaaaggcgagatcatcgagacagaggaaggtgccgttctgacaccggacatggttctggggccggcccgcaaaggtctgaagctggtctattccaccgacacccgtccctgcgaaaaccttgtcagatacgcgcagggcgcagaccttctgatctgcgaaggaatgtacggcgaaccggaaaatgctgcaaaggcacgcgaaaaaaaacatatgacttttaccgaggcggctgacattgccagaaaggccggcccgaaacagatgtggctgacgcattacagcccctccctgatcaagcccgatgaattcatgtctgcggtgcgcaagatcttcccggacagccatcccggcaaagacggaaagacgatcaccctgacattcgaaaacgaagatacaaaggagaaatcgtcttcatgaatttctccctgaccatgcctgcgcgcggaagcgctcattcccatgcggaaggctgttttgttgtcctgtgaaggctgtaatagtgtataatagatgtgatctgtccggtcggacaggatcacaaggtttgagaatatgagtgacttgaaaaaaaatataaccatcctcgcaattgaatccagctgcgacgagacggcggcctcggtcgtcgtaaacggaaggcgggtcctttccaatgtgatttcctcgcagatcgatatccacaccctctacggcggcgtggtgcctgagatcgcttccagaaagcacacggagcgagtcacccaggtcatccgggaatcacttcaggaagccggcaggacccttgaggaaatggatgccatcgcggtgacctacgggcccggtctggtgggccctctcctgatcggtgtttccgcagcaaagggactgagctttgcgaccgggatccccctgatcggggtgcaccacatcgagggccatatcagcgccaactatattgcggatccttcgctggagccgccttttgcctgcctggtcgtatccggcggacatacccacctggtcctggtccgtgactacggcgtatacgagatcctgggaagaacacaggatgacgctgcaggcgaagcctttgacaaggttgcccgtgagatcggtctgggataccccggcggccccaagatcgacaaggcctcccgggagggagacccgcatgccattgtctttccccgcggaaaggttgcgggttcccgatacgatttcagtttcagcggtatgaaatcggctgtcctcaactacctcaacacgagccggatgaagggcatttccgtaaatgtccccgatgttgcagcttcctttcagcaggcagtcgtcgacgtactggtatcccatgcgggtgacgcgatcgaccagtacggccttcagaaatttgccctggccggcggtgttgccgccaacacagcgctgcgtgcggggatgaaggaaatgtgtgacgcaaagggtgcagcattttactgcccgcccccgatcctctgcacggacaatgcggccatgatcggaagcgccgcctattttgagtatatcaaaggaaacttttccggacttgacctcaatgctgttccgggtcttcgtctgggtcaacgataataacattcaggactcctgaagactgaagaaggagtttcaccttatgggaaacagtatgatcagatgtaccgcagtaatgcttgctgcaggaatgggtctgcgcatgggaacagacaccagaaagcagtatcttatgctgggcggaatgcccatgtttctgcactccatccgtaccatgcaggagagcgagtacatcacggatatcattgcggatatcattgtgatggcgcacagagatgaccttgaggtcgtgcgcgagcttggattcacgaaaaaactccgcaaaatcgcagtgggaggaaaggaacgtgtccactccgttgccaacggacttgaggcgatcgactggccatgtgattatgtttttatccatgactgcgcaagaccttttctggatcagacgacgcttttccgtctgtttgaaaccgttcagacgaccaaagcctgctgtgcgggagttcctgccaaggatacggtcaaggtcgtcgatgaaaactgcgatgtaaaaaccacacccaaccgggcagatgtctggatcgtacagacaccgcaggtattttcttttgaactgatccgcgatgcacatcgcaaagcgctggcacaggaggagtatctcagttctcagggaatcgtcctgacggatgactcgatggtggcggaactggccggaaactgcaaagtgcgcatggtcatggctacctaccgcaacatcaagatcacgaccccggaggacctggtcatcggggacgcatttctaaaggcctgagcgggatgctgcttttaaaaaaggagatgctatgtctttcacacatcttcacgtccatacagagtattctcttctggacggttccaataagatcaccgagtacgtaagccgggtcaaagagctcggcatgacggctgcggctattaccgatcacggcgtcatgtacggcgtgatcgatttttataaggcggcaaaaaaagaaggcatcaatcccatcatcggatgcgaggtatatgtcgcgccgggatcgcggtttgacagagagcagagccacggggaggaccgctattaccacttgatcctgctggcggaaaacaacaccggctacgccaatctgatgaagatcgtcagccgctccttcacggaagggttttattataaaccccgcgtggacctggaccttctgcgcgaattccacgaggggatcatagcctgctcggcctgcctggcgggagaagtcgcacgggagatcgtccgcggaaatcctgccggcgcgcgagaggctgcaaagcgttacctggatattttcggcgagggcaattattttctggagctgcaggaccatggctatcaggaccagcagacggtcaatgcggaacttctgcgtatgagccgtgagatgggaattccccttgtcgccacaaatgactgtcactatacctatgcagaggatgcggaagcccatgatattctgctctgtgtccagacgggcaaaaagctggcggacgaaaaccgcatgcgctatcccggcggacagttctacgtcaagagtgaagaggagatgcgcagcctctttccctatgcaaaggaggctctcgacaatacccggcgcatagcggaccgctgccacgtggaaatcgaattcggcgtcaccaaactccctcacttcgatgttcccgagggctatgactcctggacctatctgaacaagctctgtcacgacgggatggaaaagcgctatcccggtgtttttgatgaaaaaaacaaagatgcggactattccggtgtcactgctgcggatctgctggcaaggctggaatatgagctgggcacgatccgtcagatgggatatgtcgactattttctcattgtctgggactatatcaatttttcccgtgagaacgggatcatggtcggccccgggcgcggaagtgcggcgggctctattgtctcctattcgctggggatcacagatattgaccccatccgctataacctcctgtttgagcgtttcctcaaccccgagcgcgtgtccatgcccgatatcgacgtggatttcggcttcgagcgccggggtgaggtcatcgattatgtcacgaaaaaatacggcagggaccgcgtgatgcagatcatcaccttcgggacaatggcagcccgcggggtgatccgcgatgtgggacgtgtcatggacctgccctacggatatgtggattccatctccaagatggtcccccaggagctgggcatcactttgcagaaggcgctcaaacagagcccggatcttcgcaatgcctatgagaatgatgaccgggtccgcaagctgatcgacatgagcctgcgtctggagggcctgcccaggcacgcttccgtccacgcggcgggcgtcgtgatctgttcggagcctgcagaggatctggtccctcttgcgcgcgcccaggacggttctactacgacgcagttccccatgaccaccattgaggaactgggccttctcaagatggactttctggggctgcggaccctcactgtcatccagaatgccgtcgagatggccaatcactccatcgagatggcaggcggggcctacccgccctccgagcctgctgtcgggcctgtgcgtcccgcgcagaaccctctggggcctgtggtttccatggacaggctggactatgccgaccccaatgtctaccgctatatttcctccggcaggacagacggaatcttccagctggagtcgggcggcatgcaggggttcatgaaggaactgcgcccggagaacttcgaggatgtcatcgcaggcatctctctctaccggccgggccccatggactttatcccgcagtatatcgagggcaaaaacaaccgcggatcggtccactacgcatgccccgagctcgagcccatactcaagcctacctacggctgtatcgtctaccaggagcaggtcatgcagatcgtccgggacctcggcggctatacgctgggcaggagcgatctggtccgccgcgccatgagtaaaaagaagcagaaggtcatggaggaggaacgccgcaatttcgtctatggaaatcctgcggaaaatgtcccgggctgtaaatcgcgcggcatcgacgaaaaggttgcctccggcatatatgacaccatgatggattttgccaagtatgccttcaataagtcgcatgcggcctgctatgcggttgtcgcctatcagacggcctggctcaaatactattatcccatggaatttatggcagccctgatgacatcggtcatcgacgccgagaccaaggtcgcctcctatatcctggcatgccggtccatgaagatccgcatcctgccccccgatctcaatgagggcgaggccggattctccgtctcctccggcggcatccgctatgcgctgactgccattaaaggcgtcggccgccccgtgatcgacgcagtcgtcagagagcggaacctgcgggggccgttcagggaccttcgggatttcctgacccgcatggccggacaggacaaggatgtcaacaagcgcacagtggaaaacttcattaaggcgggggcgctggactgcctgggcgccacaaggaagcagatgatgagcgtatatatgcgcatcatggatgacctccagtcctcccggaagaacgatatggccggccagatgtcactttttgacattgccgatgaagaggataaaaaagactacgagatccgcatgcccgatgtgggtgagtacccggatgaactgcggctgtcttttgagaaggaagttctgggcatctatgtcagcggccaccctctggaagcctacgaggggctttggaagagccgggtgactgccaaagcagcggatttcgtcctggacgaggacggggaaggaatggacggagcggccggatccggcatgacggatcctgtcttagccgctgacctggcttccgctgctttctccggctctgcggctgcgggaggcgccggcggcgaaaacagaaccggactgacagaccggcagactgccgtcatcggcggcattatctccgaaaagaagatcaaatataccaaaaacgaccaggtcatggccttcctcacgatcgaggcaatgaccgggactgtggaagtcatcgtctttccccgcacctatgaatccagtgccgatattctcaatgaggacggcaaggtcttcataaaggggcgtgtctctcttgaagaggaaaaagacgggaagctgatcgcggagaagatcgtctcctttgacgatgtcccccgcagagtctggctgcgcttcccctcctatgacgcctggaaagagaaagagcaggaggtcctgcgcactgtcgcggaccatggcgggcgggatcaggtcgtcatctatatcgaggaccgcaaagccagaaaaacgcttccgcccgggcaggggatccgtgccggagaagctgtgatcggccttcttgaaggaatctgcggcagggacaatgtggtactgcagtaagtgcgaaaaacgccccgtcactggtcacgatgtgagcagtgaccagcctgcagccgaaaatctcccgagaacatgtttttagttgcattcattggttgaatggtctaaaattatgctaactaagtgttcttttttaaacacaaatactgacaggaagccgcgcatttttttctgtgtacagcgcggcggattcctgacatacatctacccgggctccggcagaggaggtatttatggaagcaaataaagagttcaatgcaatcggtgtgctgacgagcggcggcgacgcccccggtatgaatgccgcgatccgtgcggtcgtacgtgaggctctggccaacaaggtcaaagtcaagggtatcatgcgcggatacaagggacttctcaacgaggagatctttgagatgaagtctgtcgatgtggcaaacatcatccagcgcggtggcacgatcctcggaacggcaagatgcctcgagttcaaggagccggaggttcaggcaaaagctgcggatatctgccgcaagcacgggatcgacggtattgtcgttattggcggtgacggatcttaccgcggcgcacaggcgctggcaagacagggcatcaataccatcggccttcccggtaccatcgacctggatatcacctgcaccgagtacaccatcggctttgacaccgcagtcaatacggctatggaagccattgacaaggtcaaggacacttcctcctcccatgagcgctgctctatcatcgaggtcatgggccgccatgccggctatatcgccctctggtgcggtgtggccaacggcgccgaggatattctgatccccgaaaaatatgattataatgagcaggctctcgtagatcatatcattgagaaccgccgcagaggcaaaaaacaccatctgatcatcaacgccgaaggcatcggccactccacgtcgatggccaagaggatagaagctgccaccggcattgagacccgcgcgaccatcctgggctacatgcagcgtggcggcgctcccacctgtaaggaccgctactatgcttccatcatgggcgcttatgcgacggatatccttctgcagggcaagaccaaccgcgtcgtatgctaccgcgacggcaagtttgtcgatctcgacattgaagaggcactggccatgaccaaggcattcccggagtacgaatacaggatcagccagaatctttgatgaccgtgaatcgtcacactgtattacgaattaagagggcgggctctgcgcgtcctctttatttttttcactagatgaacgaaaggaacggaatgcccgacatcattacttcccccgcaaatccgcggatccggaaactggttgaactgcagaaaaaagcaaaactccgcagggagacaggcctgttcataatagagggatccagactctgtacggatacgcccgggcagtatatcagggaagtctatgtgactgaaaaccggatgcggaacgcatcagagagagaacagaggcttctgcgggaacatcctctgaccatcgtctctgaagaggttatgtcaaaggcggcggatacatcgactccgcaggggatcctgtgtgtggccggcatgcctgtctacagccgtgaagcactgctcggccggagacaagtcagggatacagagacagacctgccggaggaaaaaggggatgcgcctgaccggaaaaaagaacctcttctgctcgtcctggaagatattcaggatcccggcaatctggggacgatcttcaggactgccgaggcggccggtgcaaccggaatcctgatgagccgcggcacggtggatctgtttcatcccaaagttgtccgggcgactatgagcgccatttttcgtatgcccttctatgtcagcggcgacctgtgcgcagaactgcagattctgcggcagagcgggatccgcagttatgctgcccatcttggcggcaaaagagcatacgatgcactgccgctgaccggcggctgtgcttttctgatcggcaacgagggaaacggactctctgaagccctgaccgcgcaggcggacgaaaaaatcattattcccatggagggcggggcggaatccctcaatgccgccatggcagcgggaatcctcctgtttgaagccgccaggcagagacgtatgcagctggtatagaagctggtgcgggagcatcccaccgacatagtgatgcacaaaaggcgcactattttcagcagcatctggatagtgacaggatgcaaacattcacaatagtttaatgaattattcattgagacgtctgaaaacctgtgctactatttataagtcgttcgcggaagtgtacgtttatggatggaggtagaatatgaatgctgtgtatacatggctgctgctgacagctgcgcttcttgtgatcgaggcacttactgccggactgacgacaatctggtttgccggcggttcgatcgttgcactgatcctcacattactcggtgcgccggtatggctgcagacaggcgcttttgccgctgtatcactcatactgctgcttgtcaccaggccgcttgccctgaaatatatgaataagggtaagggagcgaccagcctggaccgtatgatcggcagggaagtgcttgtaacagaacagattgacaatctgcgcggaaccggtgaagttcaggtagacggccagtactggatggccagatctgccgacagtgacctgaccattgaaaaaggggaaactgcaagggtccgttcgatccagggagtcaagctgatcgtagataagaaaaccgcgtaaacaaaaagtcggaaaaatgtaagtaagagcattgtctcaaggagggaaacagaatggttcctacatttattctttttgtattattgatctttattcttctgatcattgtcacatcctgtgtcaagatcgttcctcaggaacatgcatatattctggagagactgggcacatatatggatacctggccggcaggtctgcacttcaaggtgccctttatcgaccgtatagcccgcagggtcaacctcaaggagcaggtcgttgacttcccgccgcagcccgtgatcacaaaggataacgtcacaatgcagatcgattcgatcgtcttcttccgcatcacggacgcaaaactctatacctatggtgtggagagcccgatcatggcgattgaaaacctgactgcaacgactcttcgaaatatcatcggtgatatggagttggatgagacactgacctcccgtgagatcatcaacaccaggatgcgttcttctctggatgtcgcgaccgatccctggggtatcaaagtcacccgtgttgagcttaaaaacatcacaccgcctacagcgatccgcgaagcaatggaaaaacagatgaaggcagaacgtgagagacgtgaatccattctgaaggcggaaggtgagaagaagtccgcagtcctcgtcgctgagggccgcaaggaatccatgatcctgcaggcagaagcagataaacaggcgaccattcttgccgcggaagcgcagaaggaacgtatgctcaaagaggcagaaggccgcgcggaagcgatccgcaaagtgcaggaggcaaatgcggacggtatccgcatgatccgcgaggcgggagctgatgaagctgttctgaccatcaagagtctggaggcatttgcccaggctgcagacggcaaagcgaccaagatcatcatcccttccgaaatccagggcattgccggtcttgccgcttccctcaagggaatcgtcgataattcccctgccgcggacaagaccgctcccgcagcacccgtgaatgcacctgcccagagcgctcccgggcgcggaaatctgtcagtcggagagcctacaacacttgcctgatgaccgacaccttcataatgattgataatgaaaacgcccttagatcattggaaaggacgcagactatgatagaccttaaaaacagagacttcctgaaactccttgattttactcccgaagagattttcggtctgattgacctcgctgcagatctcaaggagaaaaagaaacagggaatcgcacaccgttactgcgagggaaaaaacatcgccctgatctttgaaaaaaccagcacccgcacccgctgcgcgtttgaggtcgccgcacacgaccttggcatgtccgccacatatctggatcccagcggatcccagatcggtaagaaggaaagtattgcggatacagcgcgtgttctggcaggcatgtttgacggaatcgagtaccgcggatacggacaggagatcgtggaagatctggcaaaatatgcaaaggtccctgtgtggaacggcctgaccaatgaattccatcccacccagatgctggcggaccttctgacgatccgtgagcatttcgggaagatccgggggatcaggctgagtttcttcggcgactgccgctacaacatggccaattcctggatggtcgcgggcgccaagtgcggcatgcacatcaccctgtgcgccaatcccgcatatttcccggatgaggacctggtcagacagtgcagagagatcgctgcgcagaccggaggcagcatcacgctcgaaccggatgccgaagccggagcaaaggatgcagatgtcctctacaccgatgtctgggtatccatgggcgaacccatggaagcatgggcggagcgtatcgagcagatgaagccttatcaggtgacagaaaaggtggagaagcttgcagcagagaatgccattttcatgcactgccttcccgccttccatgaccttgggacgacaatcggacgtgagatccatgagaagtttggcatgagtgagctggaagtgacagacgctgtctttgaaggaccccagtcaagagtctttgaggaggcggaaaaccgcatgcacaccattaaggctgtgctggcagcaactcttgcctgagaacagacagtacaggacggtatcagtacagaacggcatccagtacaggacggtatctattgaacagaaaacaggaaatactgcgtcggctgagcgagagagacgggtttgtctccggccaggagctgtgtgagatgctcggcgtctcccgcacagccgtgtggaaaaatatcaacaaactgaaagaagaaggatatcctatcgaggcggtgaccaataaaggctaccgccttctttccgtagaggaagcggatattctggaccgggaacagatctccgccagactcacgacccggtgggcgggaaggcctcttatttacaaagaggagacggaatccacaaacgacgacattttcgctcttgccgcggaaggatatccccacggaacccttgtcgtcgcctcccgccagagcgccggcaaaggccggcgcggcaggacatggctttccccgaaagacggcaatgtctacatgagtatcctgctcaaaccggacctgccgcctgaagtgacccccatgctcactgttgttatggccctgtcggtctatcaggcctctctggatattgctgccgcgatgccggaagagacccgtgcccgatgccggtttggtatcaaatggcccaatgacattgtcgtgtccgtggatgggggcccctacagaaaactgtgcgggatcctgacggagatgcgcatggaagacagagagatcagcgcgatcactatcgggatcggcctcaacgtcaaccaggctgtgtttgcgccagagattgcggagaacgcgacatcttacagccttgccttcgccggcaaggtcagccgcgcagccatcacagcgcatacatggaaccatcttgaggagaactacgggattgtctcgggggcccgggatttttccgaactgcatgatgcctacgagaagggactggtcaacaaaggacgtgccgttcatgtactcgacccccgtgccccttttaccggtacagctgtcgggatcgacatgaagggtgaacttctcgtgcagcccgatgacggaagtgctgtccgcaccatctcctccggcgaagtttccgtccgcggcgtgaaaggatacatatgaccatggaatcaatggactttaaggaaaacagcgaagcgtctgcaatagaggacaaataccgcatcgtgatctgcggcgccaatgcttacgacaaaaaatattatttcaacaaaaaatttgacaagcttcccgagaacatcaaggaggaactgcacatcatctgtgtgctttttacagaggagtgcggcggtgtcttcaccatttcctttactcctttcggccacgtggagtttgatacacaacacgaggagggcgaccttctatatgacgagatcagcgcccgtctcctgatcaaagagatccgccgcaaaaagagtgagatgatcgatgccctctccatctatttccgcgtgactttcctgcatcagaatcccgcggatctgatcgaaggctatgaggaagattaaaaccggctgactaaatgagatccctatgcctgcgcactgaagcgctccggcatcgtcggaaagcatgcagaaggcgcgcaaggctcgcaagcgagtcttgaagtcgagctatttatagaagaaggaacaggataaagcagattcatgacagaaaacagaaatacaccttttcagatcggaaaagtaacgattccgggaagggtgatctttgcccctatggccggtgtctccgacctgccattccgcctgctgtgcagggagcagggagcctcgcttgtgtgtatggaaatgatcagcgccaaagcgatcacctatcgaaatgtccgcactgcggacctcatggagaccagccctgcagaagcgccggtctccctccagctttttggctgtgagccggacatcatggcccgggcatgctcgatgatcgaggacaggccgtttgatatccttgacatcaacatgggatgtcccgtacacaaggtcgtttccaacggagagggctctgccctgatgaaaaaccccgatcttatagagaagcttgtcgcggcagcggtttccgcaagcagccgaccggtcacggtcaagatccgccgcggctttgaagaggggagcgaaaacgctgtggaatgcgccctggccgcccagcagggaggcgcttccgccgtcgctgtccacggaaggacccgggcacagatgtactccggaaaagccgactggacctgcattgcgcgcgtgaaagaagcactcacaatccctgtgatcggaaacggcgatatcgtggacggcccctccgcccttcggatgatggaagagaccggctgtgacgcggttatgatcgcccgtgccgccagaggaaatccctggatcttccgcgaagtcagtgcatatctgaccgaccgcactacacctgagcgcccggcccgccgcgccgtgatccagatgctgatgcgtcatgcccgcatgctctgtgaatgcaagggagagaagatcgggatccgtgaaatgcgttcccatgcggccaaatacctggcgggatttccctctgctgcccgtgtccgcaacatggtcgtcaaggtcaataccctcgaagacctccaggcactgatgaaaaaagaatatccctatgcctgacggcagttctttttatcttcgattgacacaggtgcccgaaaacgtatataatattgtgccgctggctgttgcccttacgggcagcccgcatccggcctgcaagacctgtgagcgggtcttgaataccgtggcaggccggcctctgaaaacgatcaataatccgtaacatgaatccatataaacaggaaagcggggtaggcgaaaatggaagagaagaaaaacattctgacttacgaaggcctcaagaaatatgaggatgaactgcatgaactgaaggttgtgcgccgcaaggaagtcgcgcagaagatcaaagaggcgagagagcagggtgacctgtccgagaatgctgagtacgatgcagcaaaagacgagcagcgcgacatcgaagcccgcattgaagaacttgagaaaatccttaagaacgttgaagtcatcgcggatgaggatgtcactgccgataccattaacatcggctgcactgtcgtgatcaaggacctggaagatgattccaccgaggagtacagcattgtcggttctacagaggccaacagccttatgggcaagatctccaatgagtcccctgtcggcaaggctctgatcctgtctcttatacccaatgtcgtcacagtcgctactcctgacggagagttccagtacgaggtcctcgagatccgcaagaccagccagggctgatccggtccgcaggctgacagtatttatcagacggacaatattcaacataaaggagcaatataaatgggagaaaagaatcagcagaagaatcagcagaagacacaggatgtctcgcagctgcagaaggtccgccgtgacaagctggcagaactgcaggctgcaggaaacgatccatttatgatcgtcaaatatgaccagacccaccacagcgaacagatccgtgataatttcgaggaactcgagggcaaggatgtctccattgcaggccgtatgatgttcaagcgcgtcatgggcaaggcctctttctgcaatatccaggacagagacggccgcatccaggtctacgtcgcacgtgacgagatcggcgaggatccctacaagggcttcaagaagatggatatcggcgatatcatcggtgtcaagggctttgtcttcaagaccaagaccggtgagatctctgtccatgctaaagagctgaccctgctgtccaagtctctgactcccctgccggagaagttccacggcctgcaggacaccgatatgcgctatcgccagcgctacgtcgacctgatcatgagtgacacttcccgcgatgtctttatcaaacgttccaggatcatcgccggtatccgccgcttccttgcagagcgtgacttcatggaggtcgagactcccatgctggtctccaacgccggcggtgcggctgcacgccccttcgagacccatttcaacgccctcgacgaggacttcaagctccgcatttccctggagctctatctcaagcgcctgatcatcggcggcctcgagcgcgtctatgagatcggccgtgtcttccgcaacgaaggtcttgacacccgtcataaccccgagttcactctcatggagctctatcaggcctacaccgactaccacggcatgatggatctgaccgaggacatgtaccgcttcctggcacaggaagtctgcggatccactaccatcacctataacggcaccgagatcgacctgggcaagcctttccgccgcctgaccatggtcgacgccatcaaggaagagaccggcatcgatttcgaccaggttacaaccgatgaagaagccaagaggctggccgacgagcgccacatcgagtatgaggaccgccacaagaagggcgacatcgtcaatctcttcttcgatgagttctgcgaggacaagatgatccagcccaccttcatcatggatcatcccatcgagatcagcccgctgaccaagaaaaagcccgatgacccgaccaaggtcgagcgcttcgagctctacatcaacggctgggagatgtgcaacgcctactccgagctcaacgatcccatcgaccagcgcgagcgcttcgccgcccaggacgctctgtccgagcagggtgatgaagaagcccagcacaccgatgaagatttcctctatgctatggaaatcggcatgcctcccaccggcggcatcggctatggtattgaccgcctgaccatgctcctgactgacagcgcggctatcagagatgtactgctgttcccgacaatgaagaccatcaaggattnanccgcataactagcggattttactgtttatttattcttcaagtgcaacacaagtgcaacaattggaacgagtttgttgcaccttcaaaagctataattgcgaaattaggacattcctaaagagaaatcttagggatgtcctttttttattgatacggtcaggaaccatcaatcaggcaccaaggaggtgaaaaatgaacagtagaacagcgtcaagtgcagcaggacacatgaataagcacatgggaatgacctgccggaaaggaggccgccatgattaaactgcgctggatgggaacaccagacgaacttgtctggttccgcaagcatctggaggaggatcagaatctccgcctcgagaacgtctcccgcattctcccgatccggacatcgaaccggcacttcaggatgatgggggaggtctgtattgcagacccttcagaaggcaccggcggcagcgaacaggaaatcaagggaaaagcataaaggacaggtgagaacatgtgcagaatcatttcagtcgtaaatatgaaaggcggagtggccaagaccaccacagctgtgaatctcgggattggactcgcaaagcagggacaaagagtcctgctcctggactgtgacagtcagggaagcctgacggcaagcctcggattcaagaagccgtccctgcttgagccctcaatcgccacagtcatagcatctattatcgaggaggatgaggtccaggatcccatcctccaccaccgggaaggtgtggatctggttccggccaatgaaacactcaaaggtgtggagctggcccttgtcaatgtcatgagcagggagttgatcctgaaggagtacgtatccgagctgcgtccagactatgactacatcattctcgattgcgccccgtctctgggactgatgacgatcaatgcccttgcctgtgcggacagcgtactcattcccgtccaggcggcaaagctcgccctggacgggcttcaggagctgattcggacgattggcaagatccgcaggcagatcaacccggaccttaccattgaaggggttctcataaccatggtcaacccacggacaaagtacgcgcgtgagacaatggaaatgcttcggaacagctatggggacaagatccatattttccggaaattcatcccttatacggtccggctggaggagacgccggcggaaggcgtcagcatctacagacacgacgcaaatggcaaggccgcagcagcctatctggaacttacaaaggaggtgctcgacaatgaaaaataaggaaagcagcgcttccaagatcgttctggacagcttcgaaagtcttttcggagatcaggaagacatgggaaaggaagaccgcgtaaggatgatcccattgtcagaactctatgagttcacaggccatccgttccgggttttggacgatgaaaaaatgcaggaaaccgtggagagcgttaaaaagtacggcatcctcgtccccggtattgcccgcaagcgtccgcagggcagcggaggcggttatgagatcatctccggccaccgccgcaggcgtgcctgcgaactggcagggcatacggaaatgcccatgtttgtccgcgactattcagatgatgaagcaatcgtcgtcatggtggattccaatatccagcgggaagatatcctccccagtgaaaaggccagggcataccggatgaaatatgacgccttaaagcaccagggcgcacgggggaaaaagaatacggcagaagctgtcggggaagccgccggcgacagcggcaccacggtcaagcgctacattcgactttcatatctcagggacagcctgctcagacaggtcgacacaggaaagatcactgttgtctgcggagaacagctctcctatcttcctgaaaatgagcagatactccttgagaaaacgattgagacgatcctgctgtacccgaacaaaaaacaggcggatcagctgcgtgagaacagcacagccgggacgctggatgaacaaaagatctttgaaatactgatggacaggaaaaaggcagaaacaggtatagcgataccttacaggcggatcatggaattcttcccgcctgaaactgagaaaagggaaatagaggagatcatcctcgggctcctgaaagattggaaatctaagcaggaaggaggtgcatgagcatgctgcaaccatctggttttgaatacttttacgggcagcaggcagaaagctataccttttaccgtattccgaaagtcatgttcaccgaagaacgtttcaaaggcttgtcctgtgaggcgaaagtcctgtatggactcatgctcgacaggatgtcactgtcaacgaaaaacgagtggctggacgaggaaggcaaagtctatatcgtgtttccgctcagcgacattcgtgaactgatacagtgcagcaaacagactgcagtgaaccttgttcatgaacttgacactgaacaggggattggcttaattgaaaagagccgcccagggttgggaaaagcaaatgttttttacgtaaaaaactttatggctccgattggaatagaacgtaataacgatatggaaaatacgtcaaacaacacagaagagccgcgaaagccagattctacaaagaagtctaaaaattggacttcaggaggtcaagaaattagacctcaggaagtccagaaattagaccaccagaagtctaaaaactggacttcaggaagtctagaaattagaccaccagaagtccagaaattagaccaccagaagtctaaaaactggacttcaggaagtccattctacagggtacagtttagagagaaggtaaatcctaataagactgaatataacaagactgaaaagagtgagactcaatctatcaatcaatccggggatactgctgtacccggtgtatttgtgccgcctacagagacggatgtgattgatgggatccgcaactatgtgcgggaaagggttgattatcaaagcttccaaggagaggacgaggacgccagagaggaggtggatgaactcgtagagatgatcgtggatgtcctgagaatgccggatacagctgtactgaggatcaacgggaatgaaatgccggctgtgctggtcaaggagcactattacaagatccgcagggaccacattgactatgttcgatggaccatgcggaataactacaggaaagtcaataatatccgcgcatacatgctgacagccctgtacaattcagtgctgacgatagggcattactaccaggcagaagccaactatgacgttttcggaggtgaagaatgatgactgaacaattcctgaagaaagtatttctgccgctatgcggagctgcattgcttgcatacatcctttatccgttttgcacagaagaaggagtaacaaactggctgctcctgatctggctgatgggcattcctttcgggatctctcacatgtgcatgtatgtcattcccaggagccatccctttaccgattctgtaggcattctgtttggaaatgtacttgtcggcggagtgctcggcatcttcatactggcatggaagatactgcgggcagtgttctatctgatctgtatgataatccagacaatcgcaggctgcctttcattcataatcgatagattcaggatggcccgggcataatgatggacgctccggatccatccgacgacagcatgaagaatgctgacattgagaggttacaggaaaacagtgccatcactcacatatggcattaagtcctgtgagggatacaacttaatagcagggtgcacaacgcatcaacctgcagggaactttggaccaccgtggtccaaagttccctgttgtgtttctgtcggaggaaataattcaacttcggaccatcgtggtccaaagttccctgttgggtttctgtcggaggaaataattcaacttcggaccatcgtggtccaaagttccaggaaaaaatcaacttcggaccatcgtggtccaaagtttcaggaaaaactaacttcagaccatcatggtccaaagtttcggccaatagaagggaggaacgatgcagcattggaataccggactttgtccgaggagtacctggagattggagaacggatacggaagcgcagactggagctgcatctgtcacaggagcagctggcagaaagggcggggatcagcgtcaataccctgagctggatgcggacgccaattatctgatcggcatggaagtatcaaagcaggatcctgcttgcgctggatgcggacgccaattatctgatcggcatggaagtatcaaagatgaaggaagctggaggggacgaacaggtctttctccgcttcaggcatcttgaagacggggatcagaaggtggtggcaaaaacaatgagggcactcctcaatgccctcgaagagagggaaaaatagtatagccatatttcagtgccgcttacgccggcgcggcagggttcatgaggtaaacg
>Bt_01708_Bf_4076_A_m
ntacacagagtagttcgtcggcngnnntcgccggacgcaacgttaccgtcacaccctggtcagggtgtgacgtaacatatttttaaaagctttcgaattgatatttcctttttcttgttattcagttataatttatctgtcgatttatgcccgggcagtctgcaggaggacctgcttaccggtccggagattaccgtgcatgacatgatgaacgggatgcgtaaacgtcgttatactcgggctttcgcgtaaattgtgcgaaaaacgtcttgtgtttgaggcgggccggagctgtaacaaagcgtcttttggcagagcagtttactgccggccatttgatttttgcgaataaaccgcatcagcggtaatgaaaggagaacaacctgaatatgaagtcttcttatatgaatacgcatatgggcaatatctctattgataatgaagttattgcgcagtatgcaggcagcgttgccaatgagtgcttcggaatcgtcggcatggccggcgtgaatatgaaggaaggaatcgtcaatctgctcaagaaagacaccatgacgaagggcattgacgttacgctcacccccaagaaccggctggtgatcgactttcacgtgattgtctcctatggcgtaaacatcagaaccgtagcggataacctgatcgagagcgtacgctacaaagtggaagagtttacaggtcttgagatcgagaagatcaatatctacgtggaaggtgtcagactgatcgactgatcttgaatggtcggcagtagtttgatcaagaattagcaggaggagtatgcggtgagcatgaatgataataagcagacggaaaacaaccggtcaattgacgcagcacgcctggttgacctgtttcttgcgggggcggccaatctcgaggcggggaaggaatggatcaatgaactgaatgtatttcccgttcctgacggagataccggcaccaatatgacacttacgatcaagtcggctgttgcggaagtcgagaatctggatcaggatgcacgttccatgcgcgatgtatgcaaggcgatctcatcgggatccctgcgcggcgcgcgcggcaattcgggcgttatcctttcccagcttctgcgtggattcggcaaggttgtccgcgatgagaacgagatcactgttccgctgatgtctgacgcctttgtcagagcggtggaaactgcctacaaggctgtcatgaagcccaaggaaggtacgatcctgaccgtagcacgcggaatttccgacaaggcaaaagaactggcggaccagggcgttgaagatttcgatacctttattcccgaggtgatcaagtacggtgatgaagtcctggccaagacaccggaccttctgcccgttctcaaacaggcaggcgttgtcgacagcggcggacagggactgatccagttcctcaagggctgctatgacggatacctgggcaaggagattgctgctgtggcagaacagcccgcagaaaaagccgctgcagaggctcccgcggagcctgcagaacccgagttgaagtatctttacagcactgccttcaccatcgtcctggacaaggatttcaacaaggcggctgcaaagagtcttcgcaaatatctggattccctgggtgattccgtgatctgcgagcaggacggcgggaaggtcgtcgtagggctccataccaatgatcccggacttgcgatccagaagggtattcagtacggccagctcaagagcctggtcgtcgagaatatgaagcttgagaaggccggttccgcacaggcggcctccgaggcggacaatgcagattccgcagccgctgtggaaacatcccctgcggaagttgagcctgagatgccccacaaggacgtcggtttcatcactgtctctgtcggatcgggcattgaggagatcttccgcggcctgggtgtcgactatgtgatctccggcggccagaccatgaaccccagcacggatgatattctgtgtgctgtcggtaaagtcaacgccgatacgatctacgttcttcccaacaacaagaacatcgtcatggctgcaaagcaggctgccgagctctccaaggacaagaaggtcattgtgattcccacgaccacgattccccagggcattacagcagtcattaattatgcgccagatctcggcgaggaagagaaccgcgagaatatgctcgccggcatcgagaccgtcaagagtgcggaagtcacctatgccgtcagggacactgttctcgacgatgtggagatccacaaggacgacatgatgggaatcggtgattccggaattcttgcagtcggaaaggaccgcgacgagacggcactggccgctctcgagaagattgtaggagaagagaccgagatcatcagtgtctattacggagaggatgtcaaagaagaagaggcggagaagttccgcgagagcgttcttgccaggtttgactcctgtgatgtcgaactgcagtacggcggccagccgatctactactacatcctttcggcagaatgatacggagcggaagacgctgcccttaagggcagaccgcatccggcgcgccagactcgcgggcggggcttgaaatcggaaattcgataactgatatgcgcaaagaacggattcgtttaaagcagaaatgattgtttcaataccggccttatgggccggtattgatgtctacaggggaaaaagatgcgactcgatacaccggtgcagaaattgaaaggccttggccccaaggctgcagagcttctggcaaaaaaagagatcctgacagtgggggatctgctatgcttttatcctgcggaatatgagtattttgcggagccggagaccattgcaaaatcagatccggggagtctgtgcaccctgcggctcaccatgatcggatccggttcggttttccgcaaaggcgcccgcgtgatctctcattttgagggggcggacggcacgggaaaggtccggctgacattttttaacatgccctatgtccggcagactttggctgccggcacgacttttgtatttcgcggcatgctccgtcaggccgggaacggaagcctgtatatggaacagccccgattctttactattgcccgttacaccgggatcctggggaccctgcagccccgctatcgccagatcaaagggatcggcgacagccgtatgcggaaatttcttcaaaccgccatcgaagagacggaaggcatccgggacgatattccggaccgcatgcgtgaaaaatacggtctggtcgggcagagagaagcggtcaggaccattcatttcccgccggacagggagaaactgcaggccgcccggcggaggctgatcttcgatgagttttttctgtttatcgtaggcgtgagaagacagaaaaacgaagaggggaaacgcttaaatccaaggccaatgcgggaaaactgccgggaggaggacggcagatccgtcagcttcttcaaaaccgcatgcaatggagatatggggggcagccgcacacaggtccccggaaaatccggatggccggacaggcttctggagagtctgccttttacgctcacacaggagcagatgacggcctgggaggagatccgtacagacctcacgggcccctggctgatgaacaggctcctgcagggagacgtcggttccggcaagacgattctggctttcctggcactggtcctgtgtgcggaaaacggccggcagggcgctctcatggctcccacggaagtactggcgcggcagcatatggacggatttacggattatatggaaaagagcggccttcctgtccgcgcggtgctgctgacgggttccgtcaagggacgggcccgaaaggaagctctgcaggctgtcgcggagggcagtgcggatgtggtcatcggaacccatgccctcttccaggaggcggtcgcctttcacgacctcggcctcgtcatcacagatgagcagcaccgcttcggcgtaaggcagcggacagggcttgcggaaaagggcgacaatgtacctgtcctcgtcatgagcgccactcccattccccgcacccttgcgatcatactctacggagaactgcaggtttcctctctgcgccttctgccccccggaaggcagccggtcaaaagcctggccatgcaggatacacagaggggacgcgcctaccgttttatcctctcggagatcaaaaaaggcaggcagtgctatgttatctgccccgcggtggaagagggtgagatggatgaaattgaaaatgtggcagactacacggataagctccgtgccgttctgccgcccggactgcggatcgattcgatgacaggacggatgcggccggaggaaaagacccgggtcatggataccttttccgccggaaaaacggatatcctggtatcgactacagtcatagaagtcgggatcaatgttcccaatgcgacggtcattctgatcgaaaacgcggagcgcttcggcctctcccagctgcatcagctgcgcggacgtgtggggaggggaaaagagcagtcctactgcatctttttgtacagcggaaaggaaaagcccgagcggcttgctgttctggaagagaattccaacggcttttccattgccgaacaggatctgaaagcccgcggccccggagatctcttcggagtgaggcagagcggaatgccccagttcacacttgccgatctctatgaagatgcggatcttctcaaagacgcggcggcctgtgcggatgaagtactgcgggaggatcccggctggcggggtgcacaggaaaggaccgttgattacacgacgatttgatgcgggaccggatcgcaggaaggtctgtgacagtgtccccctgcaattgaactgcctttatccgggctgtctggattggggctttcagcattttgcctgtctgattttatgcaatgatggtttttatgatggttgactttcagatacgcaaaagatattatgtaagctgactgacccctgtgcggggcagtttttaaaaaaggttttgttaaaaaaggactgtacgtcagacagtacggacgagcaggaggaaacaatatgcccagagttgctgtaatcacagattccaacagcggtattacccagatggacgcaaaaaacatggggatcgatgtagtgcccatgccgttcacgatcgatgataagacctactatgaagatatcaatccgaccaggcaagagtttttccagatgatggccgacgataaggaaatctttaccagccagccgtctcccgccgatctgacaaatctgtgggacaaggcgctcgagaagaacgatcaggtcgtatatattcccatgagcagcggtctttccagctcctgtcagaatgcccgcatgctggcaaatgactataatggcagagtgtttgtcgtcaacaatcagcggatctccgtcacgcagaagcggtccgttgaggatgcgctggcctttgccgccaacggtatggatgctgccaggatccgcgagatccttgagaaggaacgctttgacgccagtatctatatcatgctggatacccttaaatatctgaaaaagggcggacgcgttacaccggcagctgccgccatcggcacactgctcaggatcaagcccgtcctgcagatcaagggtgagcgtctggatgctttttccaaagcgcgtacgctgaaccagggcaagcagatcatgatcaatgcgatccatcatgacattgatacgcagtttgacggttttgacaagggcaatgtctggctgtatgccgtccatgcccaggtcccggaggccttctctgttttcaaaaaggaggtgcaggatgctttcccgcatattcccgaagaggacggacagctctctttgagcgtctgctgccatatcggccccggcgccctggcaatggcctgtgtacacaagagcgacaagctgtgatctgcagctttacgagaaaggttcccttttaccgatttttgacctcaacatcaaaaactgagttggccgacaaacgggcacattgctgcctgatgcgggcatcggaaaaatacatgaaatgatgaaaatgcgggcttacctctttgatgagcccgcatttatcaggagacaatacagtatatggcaaatcataaagaacaatacggggccgatagcatcagggtgctggaaggccttgaagctgtgcgcacaaggccgggcatgtatatcggcagtgtgtctacgcgcggcctcaatcacctgatctacgagatcgttgacaattctgtcgatgagcatctggcgggatattgcgatacgatcacggtggtgctggaggcggacggatcctgtacggtggaagacaacgggcgcggcatcccgatcggaatgcatgaaaaaggcgtcagcgccgagcgggtggtctttaccacacttcatgcaggaggaaaatttgacaacaatgcctataagacgagcggcggactgcacggtgtaggatccagcgtcgtcaatgccctctctgaaagaatgactgtaacggtcacacgagacggctgtgtctaccgggacaaatattccaggggcgagcccagacaggaactcaaggagggactgctgcccgtgatcggaaaggcgcaggggagcggtactaagatcaacttcctgccggatcccgagatttttgaaaagacccgttttaaagaggaggatgtcaagagccgcctccacgagacggcctatctgaatcccggcctcactattatttacagagatcttcgcggggaagagccggaggagatcatttatcacgagccggatgggatcgccggctttattcgtgcactcaaccgcaaaaaggaagcagtcacggatatcatcagcttcagcggttcctcggagggaatccagatcgaggttgctctgcagtatgtcaatgaattccacgaaaatgtgctgggattctgcaacaatatctacaatgcagagggcggcacacatctgaccggctttaagacggcctttacacaggtcattaatacctatgccaggagtctgggaatcctcaaggacaaggacgcaaacttcaccggggcggatatccgcaacggcatgacagcggttatttccatcaagcatcccgctcccaggtttgagggacagaccaagaccaagctcgacaaccaggacgccgccaaggcggttgcccaggtggcgggtgaggagatcgtgcacttttttgaccgcaatcttgaaaccctcaagtccgtgatcggctgtgccgaaaaagccgctaagatccgcaaagcggaagagaaggccaagaccaacatgctcaccaagcagaaattctcctttgattccaacggcaagcttgccaactgcacgagcaaagatccctccaaatgtgagatctttatcgtcgagggagattcggccggcggcagtgccaagatggcccgcgaccgtatgtttcaggccatcctgcccatccgcggcaagatcctgaacgtggaaaaggccagcattgacaagatccttgccaatgccgagatcaagaccatgatcaatgccttcggctgcggtttttccgagggatacggcaatgattttgatatcacaaagctccgctacgataagatcgtcatcatggcggatgccgacgtggacggagcccatatttcgaccctgctcctgaccctgttttaccgctttatgcccgagctgatctatgaggggcatgtgtatattgccatgccccctctctacaaggtcgtaccaaagcggggagaaggagagtatctgtacgatgattatgccctggcccggtatcgcaggacacacaagtccgactttaccctgcagcgctataagggactgggagagatggatgcggaacagctctgggagacgactctggatcccgcgcgcagaaggatgaaacaggtccggatcgaggatgccatccaggcttctgacatgactgagctccttatgggatcggatgtccctccgcgcagaaattttatttatgaacatgcttccgatgcggaactggatgtctgacccggaggaaatgtctgacccggaagtgatatctgacctgaaagagaatgtagacgggaaaagacgacttcgtaaacatcgggtctttgaataaaagcagaatatagaagctgtctcgtatacacctcttacgcactgcggctcccggcagcgaccgcgaccgcatttttgataatcccggcggcggtgattccggcggcggagaacagatcatcagcaccgagtattcggagcttatgcagaaggcatatatcgattacgcaatgagcgtcattgtttcccgtgcactgccggatgtccgcgacggcttaaaacccgtgcagcgccgcacgctctatgatatgtatgagctgggaatccgttcggaccggccatacagaaagagtgcccgtattgtcggcgataccatgggtaaataccatccccacggagacagttcgatctatgacgcattggttgtcatggctcaggagttcaaaaaaggacttcccctgatcgacggccacggcaatttcggaaatatcgagggcgacggcgcggctgccatgcgctataccgaagcccgcctggagaagatcacggaagaggcatttctggccgatctggacaaggatgtggcggatttcgggcccaactttgacgagacagagaaggagccggtggtccttccggttcgtatccccaatttcctggtcaacggttccgagggtatcgcggtcggtatggcgaccagtactccgcctcacaatctggcagaggtcattgatgccgagctggcgctgctggacaaccccgagatcacgactgaggcgctcatgcgcattctgcccggaccggattttccgactggcggcattatcatcaaccgggatgacctgctccagatctacgagacagggcagggcaagatccgtatccggggcaaagtggagatcgaaaaaggaaagagcggacatatcaatctggtgatcaccgagatcccctatacaatggtgggtgcgggcatcgggaaattcctttctgacgttgcgtctcttgcggaaaacaaggtgacaaacgatgttattgacatcaccaaccagtcttccaaggagggcatccgcattgtcatcgagctccgcaaggatacagatgtagagaacttcaaaaacctgctctacaaaaagacccgcctggaggacaccttcggcgtcaatatgctgggtatccttgacggacgtcccgagaccatgggcctgagggctgttctggaggcaagtgccgatttccagtatgagatcgcaggcaggaaatataccacccttctcgaaaaggagcagaaaaagcgggagatccaggaaggcctgatccaggcctgcaatgtcatcgacctgatcatcgagatcctccggggatcccgtgaccgcgcaatggcaaagcgctgccttgtctccggagagacagaaggcatccgtttccgctccgacatgtccagggaaatggcgtcccagcttcactttaccgaagtccaggcggacgcgatcctcgatatgcgtctctaccgcctgatcggtctggagatcgaagccctgatgaaggagcacgaggaaacagtcgccaatatttataaatacgaggatatcctggagaacaggagcgccatgactaaggtcatccgggcggaacttctctcctttaaaaagaaatacggccagccccgtaagaccgagatcatccaggggaaagaggctgcttatgtggcacctgccgaagacacagaccgtgagctgttcttcgtgatggaccgcttcggctatgccaagaccatggagcccggcatcttttccagaaatgaggcggcagtccgggagaacagccggttctgcttcccctgcaggagcggtggccggatctgtctctttacaagagagggacagctctacacactcaagacagcagaccttcccgccggtaaaatgcgggacaagggtgtgcctgtcgacaatgtcagcaattacgattctgcaagagaagagatcgtttacgcagcctcccaggaggcgctccgcctggacaaagcggtctttgtgaccgagagcggcatggtcaaagccgttcccggcactgaatttgacgtcatcaaaaagacggtcgcggcgacaaaactcacaccggatgacagagtggtatttgtatccgggctgggagacgcactctcccttgtcctgcagacccgcgggggcatgttcctgcgctttgcagtggaggatattccggaacagaagaaaaatgcgatcggcagccgcggcatcaggctttcgggagacgatactgtcgagaacgcatggctcctgtcgcagggagataaaacagtcataaaagtacatgatacggagatcgacatcacaagactgcggatttccaaacgggacggaaagggcacaaagcgattctgacatcctgacccgacaagtcctgaaaaatgtacaatcttcccggaaaaagtgtaaaaatacatcgactttcacgaaaaggctgtttagaataatacagtaagctgtgacgtattttattcttcatagcgtaagactcgcgagcgagtcttgaatatgacacggcccgcgcaatggccttttgggtcatgcgtcggatgcgggcctgtatggggcggatggcggcggtgccgtcactacccagttttgaaaggaatatttattatgagagtgattgcaggaagcgcgcggagactcctgcttacggcaccgcccggacttgagacgcgccctacccaggataagatcaaagagacactctttaatatcctgcagatgcaggttcccgggtccgtttttctggatatctgcgcaggaagcggcggaatcggcattgaggcgatcagccgcggtgccaggagagcatattttgtagagaacggcagggctgccatttcctgtatccagcagaatctccacaagaccggattcgaggacaaggcagtgatcctgcgtcaggatgctgtcgccgccttaaggcaggtgcatgaaaaggaagtggacctggtctatctggacccgccctatcgttcagacctgcccaggaggatcctgacagcgctggacggacagtcctatatcacacaagatacctgcattgtcgtggaaacagactatgacagtgatttttccttcctggaggagacgggactggaaatctatcgtgaaaagaattaccgcggcaaccgccacctcttcatccgcagaaggacgcaggaatgatacttcatcgcttctgcctctgtgaaaagtttcatggtcacaccccggtcagggtatggacagaaacgaaaaattttgtcgatttaaggtttttcgatcctgaggtttatgcggctgttacaagaaaggaatgcagaccatatcatgaaatcagcgatttatcccggtagttttgaccctgttacactcggccacatcgatattatcgaacgtgcctcctcaatgtttgacgaggtgacagtatgtatcctggaaaacaaggctaaaactccgttgttttctgttgacgaacgtgttagaatgttgcagaaagtatgtgaaaatataccgaatgtccgggttgattcctattacggactgatggtcgattatgcaaaagagattggagcgcatatttccatcaggggcgtgagagcggtttcggacttcgaatatgaacttcagcttgcacagaccaacagaatgctttcaaacggggatcttgatacggttttcctgacgacctccgcgaagtattcctatctgaattcctcgggtgtcaaggaaattgctgccttcggcggagatatttccagatgtgtgactccctacgtagaggatctgatctgggagaaactccgcgacagaaagagcgaaaaataatgccgatgcaatatttttcactccagaggtttgtgccgcggaacggccaaaccttcgctgaccgcatcggagaaacctcttcgagctttctccccgggtgtctcagcgcaggagtgcttcgacatgtcggaaagaggagaatcggtaacggcccgcattgcgtgcgttttgaatgaatgggaacggttacgggtgatagagaaaaacaggttaggagagagaaaacatgagcagtaagattgaacaacagattgatcagatcgaagattatattgacagctgccggtatcagaagttttccaagtcgaacatcatcgtcgacaaggatgagctggacggccttctcgaagagctgcgtgccagaactcctgaggagatcaagcactatcagagaattatcaacaacaaagaagccattctcgaggacgcaagacgtaaagcggatgagctgatcaacgaagcgaccatccatacaaacgagctcgtcagtgaacatgagatcatgcagcaggcatatgcccaggcggaccagatcgttcgtcttgcccagcagcaggccgaagagatcgttgaccgcgctgttgtcgaagccaatgcctacagatcttccgcttctcagtatatggatgacatgctgggacagcttgaggacaataccactcagtctctcgagagcctgaccgcgatttttgcgaatttccacaacagcctcagcggctatattgatacgatccgtgagaaccgcactgagctcctgcctcagaatgaagagattctggccgctcaggataatgcagaggaatatgcggaagccccggaggaataagactccggtgccggcggttttctcctgcattgaaaattcatcagaaaaagcccggacttgctgtttggcacggcaccgggcttttctttcgtgttcaagactcgctctcgagtcttgaacacgaaagaagtcacggctattgcgcgatgacgaataaaaaggctctgtttacaggcattagaccaaaaactgccggcggcagagggtgggatccgcctgactgcattcccctgatgtcagtcacgggaggaagaaaataaaaatgaaaaaaggctcctttggatatctgaagaaggccggaaagctttcactgatcaagtccgccctgatgctggcggcgatcctgatcgtcttttttgcggcgcttcatcattttcaaaccaataaaaatgtcttttcgatcctgtttgcggtcagcgcgatcccgaccggccgcagcgtcgtggagaccattatgtttctgcgtgcaaagagtgcttccgggaaagtgcgggaagcggttgaaggccttaaagggctgcctgcaggggcttccggatacgacctgtaccttaccgcctatgaacgctcctattctctttcccacgcggctgtccttgacggtactgtagtcggcctgacagaggatgagaagacggactgcagcctctgccgccggcaccttctggatatgctcaagaaagataaccatcccggatatgatgtgcatatctacagggatctggataagtatatggaggaactgaacaggctctgtgcttcggctgaccgggaggaaaatcctgattatatcagggaggaccgggaagtcatgcagatgatcctggggatctccatttaggcggaacaggaagagtgcgtcgaagcaccgcaaacctccgcagatcccatcggagaaaccccttccgggctttctccacgggcgtctcagcgcaggagcgcttcgacatgtttgagagggtggtcatgcaggaaatactggttcgtcaggaggagagcgggcagcggctggacaaatatctccgcaggagactgcctcttgcgagacggtcctttatatataagatgcttcgcaaaaagaatatcacactgcggggcaaaagagccgacggaagtgaaaaggtggagacgggagacagtatcaagctctttctgtcggacgaaaccattgccggtttttgcccaaagcaggatgatgcagcggcagagcgggaggcgcaggagatcgacaaggcctacagaaagctccagcccctgctgggaccctcgcctgtactgtatgaagacgagcatatcctgctggtgcgaaagccgtccggtgtgctctcccagaaggcggatgccggtgatctgtccatgaatgaatggctgcgcggatatctttcccgtaaggaaaacgagaaggaaggccgtccgtccgctccgggacaggaaaacacaatttttcgcccttctgtatgcaatcgtctcgaccgcaacacaggcggtatcctcttgtgcgccaaaagtctgcccgggagcagggctctctccgaggtgatccgcgacaggctgatccgcaagacctatacgatggtcgtccacggacagatccatagttccggcgtgatcgatgttgacctcatcaaggaccgtgaggagaaccaggtgcgcatcgcggacggaacctgtacagaagacgggagacgccgcgcggtgacaatctaccggccggtaaagacggggacaagggcaacggtcgtggaggcggatctgatcacgggacggtctcatcagctgcgcgtgcatatggcctccatcggccatccaatcgtctcggatccaagatacggagacaggagactggatcaaagtcttctgggagcgctgcagcaaaagcagacgcgtaaagaacggatgcggggacagcggcaggcagagccggctcaaaaagatcgaaaagagtccaggacacagaaggggcggcgcggcatccgtgaccacagtgcccatcgtggccagcttctgtggtgttcggaaacggcctttcccaaaatgctgccggacagggccatgccccgggtgctggcccctgtggcggggcgtgtctttcaatgcccccctccgcgctggtggtacgatctgtgcgatatataaacagaaccgccgcataccttttaagcgcaacattagatgcatcaaactgccgcccatagacccataggtcagtaaaaaggacacgaaatggcaacctggaaaacacggggactgaggggttctcttttagaggatctgatcaaccgtacaaatgaaaaatacagagagcagggactggccctgatccagaaggtaccgacaccgatcacaccgatgaagatcgatcaggagtcccgtcatatcacgctggcatattttgaccagaagagtacggtggattatatcggagtcgtacagggaatcccggtgtgctttgatgccaaggagtgcgcattgacaaccttcagtctgcagaatgttcatccgcatcaggtacagtttatgcgggaatttgaacaacaggacggtatcgccttctttctgatctatttttcccgcgagaatcttttttattacctgcctttcaggcattttcttcctttctgggaccgggcacaggagggcggacgaaaaagcttccgcctggacgaactggaaccggactggatcattccggaagaacagggcattatggtcccctatctggacatgctcagcagagacctgcaggagagagattaaaaaagaatttgacaagcagcaggagacatgtgtatactgcacatggtttaacatactatcgaattatcacgtcaacgcgttaaagcacagtatcatatatatagaatgggattaaaaaaatggatttaaacaatgacctgctccatacacccgacggaatgcgggatacgtatggaaaggaaatggcgaaaaaaagcgagattatgagccggatccggaacaggatccgtctctatggatatgaagagatccagacgccttctatcgaattttatgatgcttttcgagtgaggtaggcacaacacccgtaaaagagctttataagctgctcgacaacgaggggaatcttctggtgcttcgtcctgactttactccttctgtggcaaggtgtgctgccaaatatttttcggaggaagacaagccgatccgctttacctatgcggggcagtgtgtttggcaatacatccagtctgcagggcaagcttagcgagacggtccagatgggcgctgagctcatcaacgccccgtctgtatctgcggacgcggagatcctggcgctgctgatcgattcgctcctgcaggcaggtctcacgcagttccagatcagtgtaggaaacgtggactatttcaagggcatctgccaggcagtcggtctggaccaggggacagagatgacactgagggataccctttccggcaagaattatttttcggcagaagaaatctgcgcagccggggatttgaccgtcccaccagggatcttttcctgaaggcgacccggtttgtatctaccgaagaagagctttccggtttcctcacgcagcagatgcatccccaggcaagggctgcgatcgagcgcctgatggagctctgccggctgatggaagcctacggtttctcgcagtatatcagctatgatcctctcgctcctcagtaaataccgctactataccggtattgttttcaaaggatacacctatggagccggtgaggccattgcttcgggcggccgctatgacgggctcttgtcccactacggcaggatgccgcggcaatcggcgtgatgatccagctggatctggtcatggaggccctgcgccgccaggggatcccggtcgaaactgccgctccggcgcagaagatctccctttccgacggaaatgtcggagatcagatccgcagggccatgaagctccgcagcgaaggaaaagccgtcatcgccgagtaaaccctgtacagacgaaaggtcacaagtcacaccccggtcagggtgtgaccggaaatgacgaatggcagctgccgacgaacagagcctgtacagactatataaagcagaggaagaaattatgcagtatctgacaatcgcccttaccaaggggcgtctggccggacagactatggaactctttgaaaaagccggttattattgcgaagagctcaaagataaaaaatcccggaaactgatctttaccaatgaggagcagaagcttcgctttttcctgtccaagggaccggatgtgccgacatatgtggagtacggcgcagcggatatcggcatcgtgggatcggatattatcctggaggagcagcgccgctgccatgaagtcctggaccttggctttggcaggtgcaggatgtgcgtcgccggaccgccggaggcaaaagagctcctgaagcatcatgagatgatccgtgttgcttccaagtatcccaatatcgccagggactatttttataaccgcaagcatcagaccgtggatatcatcaaactcaacggttctgtggagctgggacccatcgtggagctggccgatgtgatcgttgatattgttgagaccggatcgaccctgaaggccaaccgtctggatgtcctggaggaagtccttccgatttccgcccggatgatcgtaaatcaggtctccatgcagatgaagacagagaggatccgcgagatgatcgacaggctcagagactgccttgcctgatttgcttcggatcatatttcaggactcgctcgcgagtcttgcgtgatgaagaattaaaaagcttgtataattgtcaaaaagatatgaggtaagtgtatggcccgcatgaggatcatgaagctgacgggagatacccggggaggtgccctggaagccctgctgggccgaagcccgtccggctattcggaatatgagaagacggttcgagacatcatcgacgatgtccgcgcccggggcgatgaagccctttttgaattggaagagaaattcgacaaatgcactctgacaaaggagaccatccgtgtcagccgggaggagatcgaggctgcctacagagaactgacaccggaatttgttgaggtcatccgcagagcggcagccaatatccgcgcctatcacgaaaaacaggtcacacagagctggatcacgaccacagaggaagggatcatcctgggacagaaggtgacgccgatcgggatctcgggatgttatgtacccggcggaagagcagtctatccctccagtgttctgatgaacgtgatccctgccaaggtcgcaggtgtcgagcgtatcgtcatcgctacgcctcctgatgcctccggcaaggctgcagcgggtaccatcgtggcggcggatattgccggcgcggacgaaatatacaaggtgggcggcgcacaggcgatcgcagcaatggcttacgggacgcagaccattccccgtgtcgacaagatcacgggccccggaaatattttcgttgccctggccaagaaggcctgctttggtgtgaccggcattgactctgtcgccggccccagcgagatcctggtgatcgcggacgggacagccaatccccgctatgtggcggcggaccttctgtcccaggcagagcatgatcccatggccagtgccatcctgctcacgaccgaccaggaacctgtcccttatacacatcaagaaatcgacggctttatcgaggagcttccccgcacagatatcatctgcaaatccatcgagaattacggctatatttttgtcggtgagaccatggatgaactcattgacgcggcaaataccattgcttccgagcaccttgagatcatcacggaaaatgcctttgaggtcatgacaaggatccgcaatgcaggcgccatcttcctgggaagctattcctcggaacctcttggcgattactacgcaggccccaaccacatcctgccgaccaacggcactgcgcggtttttctctccactgggtgtggacgcctttatcaaaaagagcagcatcatttcctattcgaaggatgccctgcgccgtgtccataatgacattgaagtatttgcggaaaatgaggggctttacgcacatgccaactccattcgtgtgcgttttgaagatgagcggtcagatagataaggttacaagatgattttattgaaaaggagcgggaatatgcgtaatgctgtcatcagtcggaataccggcgaaacacagatccggcttgaacttgggctggacgggaaaggaactgcggacctctgcggaggaacaggaatcggtttttttgatcatatgctcaatgccttcgcgcgccatggcttttttgatctgaagatcgaggaaaagggggatctggaggtggacggccaccatctggtggaggacaccggcatcgttatgggtgaggcgatccggcaggcagccggagacaaggccggtatccgccgcttcggctatttcgtacttcccatggatgaggcacttgtgctgtgtgcggtggatctgtgcggcagaccctattttgccatggattttgaaaacggcagggagggtttcagcagccccatggtgggtgagtttgatacccagctggtcagggaattcttttattctgtttcgtacggcgcaatgatgaacctgcatttcaagatcctgtccggagaaaatgaccatcacatcattgaggccatgttcaaggcctttgccaaggcgatggatattgccttgcagaaagatccccgaatcgaggacgtgctcagcaccaagggctgcctgtaagcggagtgcgggtaatagtgaggagatatcgagaagatgagtgttaaaaaaggaatttatccctgcatatggcttctgaacgggaaggcagtgaagggatttgacaataatgaaacagtttccgaggatcctgcgaaactggtacgttcctacgcggcctccggcgcggacggcgtgatcctgtttgaccgttcgaaaacagatgcagaacatgatgcggcgatcgacctgatccgccggatctgcgaagagggcggcgtacctgtcatcggcgccggcaatgtccgccggatggaagatgtcaagaaactgatctatgcaggatgtgagatggctgccctcaacctctccaaggagagcaaccggcttctggcccgcgaagtatgcgagcggttcggcaaagagcgcatcgccggatgctacaggaccggtgagaagctggacagagagtgggacaagctctccccctggatggccatgcgcatacttctggatgcagacagctcggattccgcggaagattgtcaatcatccgggacaaatgaaaccgaagcgatccctgtgatcgccctggtttcagattccgcagaggagcatctggcggcaaaactggctgcgcccgatgtggcggcgatctccggctatggcgtcaacagtcttgtggacggcggtgaggatgccgtcaaggctgcacgcgcccgcttcgcagcctgcgggatcgagatggaggagcacaaaaaggcagcttttacctgggctgatttcaaaaaaggtccggacggcctgctgccggtcgttgtccaggaggactccacggatcaggtcctcatggtcgcctatatgaacgaagaggcttttaacatgactgtcgacaccggcaggatgacctatttctcccggagccgtaagtctctctggatcaagggtgagaccagcggacatttccagtatgtccgctccctctgcggcgactgcgacatggatacactgcttgcccgtgtcgtccagatcggcgccgcctgccacacaggcagccactcctgtttcttcaaccgggtgacagaacccaggatgagcgcccgccgcacggcagctgccggcgatgtcctgcgcgaggactatcagacgatcatcgaccgcagggacaatcccaaagaaggttcctataccaactacctctttgacaagggcatggataaaatgctcaaaaagctgggtgaagagaataccgagatcatcatcgcggccaagaacccgggcgagaacgagatcatctacgagatcgccgattacctctaccacctcgaagtcgtcatggccgaaaagggcgtggactgggacgacgtttcccgcgagctggtcaggagacagaaaaagggctgagcacggactggcacgcagacagatacgcggtttttttgccgaaaacagaatacgcggattttttgccgaaaacaaatacgcggttttttgccgaaaacagattgacaaaccacatattgtctgttattttaactgagtatgccgcttgatgaggcttttgtggtcatgtccggatttcgaaactgtattttcagggccgaatgagggacgggaactgccggtgcaggcgctgtctggtactgcagcatctgcaataagcgaagttccgccgcttcaaccgtccgaagatccttctcacgggaccggggacaggtgagacggccggacgccgtaatcagcgagtttttttaaagaaggaggtacctgatatgtatgctattattgcaaccggtggtaagcagtacaaagtttccgaaggcgatgtgatcgatgttgagaagatcgcagcagaggcaggcgcagaagtcacatttgacgacgtgctggcaatcggcggtgagaccctcaaggtcgccggagatgtcgcaggagcgactgtaacgggaactgtcatggagcagggcaaggccaaaaaggtagtcatctacagatataagaggaagaccggctatcacaaaaagaacggtcatcgtcagctcttcacccgcgtcaagatcgacaagatcaacgcgtaaaagatcgcgcggactttctgctgcaggctgcgcgtgaatacggtcataaacgactgtactgcacagcgctgccggacaagagcagagggtactgaacggtaacggacatgacagttgtagatattttcaaagatcaagaggggcgttacgcatatttcgagtgcgcgggtcatgcagatgacagtgcggttgaaggcgaggacattatctgtgccgccatctccatgctggtcatcaataccattaacagccttgaagtgctggcgcaggcggacatcacctatgccgccgcagaagagggcggggaactatcctgccgcttcgagacaccccctgatgaaaaagctgcacttctcgttgacagtatgatccttggcctgacaaatgtcagggagacatacggcggggagtatctcgttattaatctcaaggaggaatgaaccatgatgaatttaaatcttcagttcttcgcacataaaaagggaatgggctccaccaagaacggccgtgattccaatgccaagcgtctgggcgccaagagagcggacggccagtttgtcaaagccggcaacatcctttacagacagcgcggcacacacatccatcccggccttaacgtaggcatcggcggagatgacactctgtatgctcttacagacggcatccttcgtttcgagcgcttcggcaagttccgtaagagagcttccgttcaccctgtagaggcagctgaggctgtggagcaggaggcataatcaggtctgccgcaaggtaaggctttgtgccggaatcgattttcgaaacaatgagagctccaggcagaaaactgtagttttcgcccggagctttctgcatgtatagaaaaagactctcatatgtgtcttttttcagataaaaacccgcaggagggtagcagatgtttatagataaagccagaattattgtttccagcggcaagggcggcgacggacatgtttccttccgcagggaaaaatatgtcccggcaggaggccctgacggcggcgacggcggcaagggcggagatgttgtctttgttgtggacgaaggcctcaatacgcttacggacttccgccatgtccgcaaatatgctgcgcagcacggcgaggacggcaagaaaaaacggatggccggcaaaaagggacaggatctggagatcaaggtgcccgaaggcactgtcatccgggaagccaattccggaaaagtcatcgcggatatgtccggagacctgcgaaggtatgtgatcctcaagggaggacgcgggggcaacggaaatatgcattatgccacttccacaatgcaggctcccaaatacgctcagcccggtcagccttcccgtacgcttgagctcttgctcgaactgaagatgatcgcggatgtgggcctggtcggcttccccaatgtcggcaaatcgacgctgctgtccatgtccagcaatgcgaaaccccgtattgccaactatcactttacgacgctgcagcccattctgggcgtagtggatctggacgacgccaggagctttgtcatggcggatattcccggcctgatcgaaggcgctgccgacggcgcaggtcttggacatgagttcctcgcgcatctggagcggaccaggatcctcatccatgtagtggatgcctccggttccgagggacgcgatcccatcgaagatatcatggcgatcaaccgcgagcttgcccgctacaagatcgacctttcttcccgcaggcagatcatcgccgccaacaagtgtgacctgatccccggggaggaatactttgaagaaggggaaaagagtcccctcgacgagatccgtgaatactgtgaaccgctgggagtcgaggtctaccccatctcagccgcgacaggagagggcgtcaaagaactgctctaccactgcagcagcgtccttgaagagatgccttccgacctcataacatatgagcaggaatatgaccccgaagtcgaactggcggaggagacagaaccttatactgtcacatacgatgccaagacgaaggaatatcttgtggaaggccccaggatcgaacgtatgcttggctataccaaccttgagtccgagaagggatttgcatttttccagaaattcctcgtggacaacggcatcatcgatgaactcaagcgtctgggctgcaaggagggcgataccgtccgcctctacggccatggatttgagttctttgactgatcgcctttagctttatatggaggatgttattatatgattacaagcaaacagagagcctatctgatcgggctgtccaattccctggatccgatcgtgcaggtaggcatgcagggcgtcacacccgaagtcgtaaaatctgcagaggaagccttcaatacccatgagctcgtcaagggtgctgtccagaaaaacgtgctcgaagatgtccgctcctgtgcggagaccctggcggagcgttcccgctccgagctggtcactgtcatcggcctagaaaatttatcctgtacaaaccctttaaagacaagcccgtcattgtactgcccaaaaagaagggttctgcagatgttactgaatgaacctgttgaaaaaatgaccaaatagaggggattcttagatgaccagtcagatgtttacggaaaaagaaggaaagaccggtgccggcaggaaggtcgatcctgggcggtacatttgatcccattcacacggcgcatctgatcattgcggaggcggcctacgatgccttccggctcgatgaagtgcttctgatgccttccggacattcctattttaaagacagccgtgcgcagaaagtgctgccttcagaagtccgatacgcaatggtctgtgaggctgctgcggataatccgcactttaccccttccgattacgagatccagagggagggaaacacttataccttcgagactctgcggggactaaaggaccttcatccggaaaatcattattattttatcgtcggggcagattccgtcagagagatatcctcacctggaaaaacccggaatccatctttgcggactgcacgcttctggccgctcttcgtgaggacgggatcccgacagaggaatttctggcggaagtggagaaactccgcacacactacggagcggatatttacactggagataccggctattggaatttcctcgaccgatatacgaaatcgtgtaaaaaatggcagaacgatacattatctcgtgcctgaacgtgttgaaaggtatataatagagtcagggatttacagataatcctgttcgtaccagattgtagggattatatgcggcagttgggctgcctttgatccggctcaagacacagcaaagagtatacagatgacaggagcaggaacaggtgaagaagcttaccaggattgacctgatcagaacactggaacaggaattgaactataagagatttgtacatacgcttgccgttgccggcacagctgcatccctggccatgtgctatggagcagatattgaaaaagcggagatagcgggacttttacatgactgcgcaaagtgtttagatgtcaggaagatgcagcggctctgtgagaaggcaggactcgagatttctccctatgaaaggagcagcgggtccttgctgcactccaaagcgggaagtgtcctggcagctgaaaaatatggggttacagatccggatcttctcaacgcgatccgctatcacacgaccggacgaccgggcatgagccttctggaaaagatcattttcgtggcggattatattgaaccgggccggttttcggccaaaaatctgcctctggtcaggaaaatggcatttgccgacatcgacgaggctcttttgaagatcctgtatgatacacttgtatatctcaattccaccggaaatactgtggatcctatgacacagaagacctatgactactataaacgcctagatgaggagagtaatatttatgactgatatcaatgagaagaatatggtccccgaaaacgagatggaggaaggaaagcagcgttccgcagaattggcccggcttgcaatcggcgctctggaagacaaaaaggcagaagatgtccgcgtcattgacatcggaggcgtttctgtccttgcggattattttatcattgccagcggcaataaccgcgcccaggtccaggcaatggcagacgaagtcgagcagcgcatgggccgtgcaggtgcagctcccagacagatcgaaggatatcaggccggaaactgggtcctgatggatttcggcgatgtgatcatccacattttcgatgcgcagaaccgcctgttctacgatcttgagcgcatctggaaggatggcacgcagatcgatcctgaacagctgtaaaactctgcgcagctgccaaaagctgtgaaaatgccttttgcggctgagcccgcagcaaatataaatgactcgtatgaaaagacacttgatccgtaataaactgtggggatttttctcaaatgagaaatcccctttttcatatagggtttgacataaataacatgagcggttttggagcgcgcagcgcgtaaaagcgcggggtgtaaaagcgcgggactcatgccgcaatgtgcccgtttgccgggcaactcataacgtataaaggagagctgaatgactgaacagagacctttgcctcagggggttaatgaggaagtcccggacagagacaggatcattgtacgcaccagtatggtagggattgccgccaatatccttctggccgcttttaaggccgtggttggaattttgtcacattccattgccatcaccctggatgcggtcaatctgtccgacgcgctctcgtccgtcattacgatcttcggctccaaactggccggccgccgtccggacaaagagcatcccatgggacacggaaggacggaatatctgagtgccctgacggtagctgtcatcgttcttctctacgccggcattacttcagcagctgaatctgtcagaaagatcatctcgccggtgagaccgcagtactcgaacatttctcttatgatcattgccgtggctgttgcggtcaagatcattctgggaagatattttgtcaggaagggaaaagaaaccggctcgggcgctctggaggcttccggtgcggatgctctttttgacgccgttctctctttttccgtgctggtctgtgccatcctgttccaggtgacgggtatttccctggaagcctatgtgggcgcccttatatctgtattcattattcgctcgggcattgaaatgcgtaagacgaccgacgatatcataggaaaacgcgccaatcccgacctcgtccgaaagatcaaaaagctgatcatgcaggaagaggaagtgaggggcgcgtatgatatgatcatcaataactacggtccggaggccgactatgcctccgtacatgtggaactgccggacacgatgacagcagtggacgaagtggacagcatcacccgccggctgcagaaaaaggtctataaagagacaggcgtgatcttaacctgtgtcggagtctattcatacaatacaggcaattacgaagctgccaggatccgcaatgcgatcatggagacggtcatgcggcatgagtgggccctgcaggtccatgctttccatgccgatacgaaaaaccacaccatgcggtttgacgttgtattcagctttgacatcgacccggaggaaggctgtgagatcatccgcaaggagattatcggactctatccggagtatacgcttcagatccgagatgccgatattacctgacaaatgcttcagcgcatgagacggaagacgccgaaaactttgccgaggatctgacagtcgtcaacgatgatgggatccatcgtgtcgttttcgggctgaaggcggatgtggtcgtccttctctttataaaaggtcttgacagtcgcggagtcgtcgaccagagcgactatgatctccccgttgcgggctgtattgcaggaattgacaaagaccctgtctccgtcgaagatgcccgcattgatcatggagtctccgcggaccctgaggatgaaggattcaccggaggggatcagctcggagggaacagggaagtagctcatgatgttctcctgcgcaaggatggggagcccggccgccacatctccgacctcgggcagagaagtgatctctgtacggacgatctggaagctgtcgtcacagatctcgatggcacggggcttggtgggatcgcggcggatatagccgttctccagtgtggacagatgcgcgtgaacagaggaagtcgaacgaagaccgacagtctcgcagatctcgcgcactgtgggcggatacccttttttcaaaatctcatctttgatgtaatccagtattttctgctgctgtttctcggtcaatgctctgccgctcatgctcttgtatccatcctttctctttcgtggctgactacacgaactgactgtctgccgcagcccggtacttgttttaatcagtatacaccatcggacttaaaaaaagcaaacatatattccgaacgtttattcagaaaatatggtcgatttttattgacatacaaatgtatgttcgatataatgatcgtgaaccaaacaatagttcgagaaggtggaagatatgaacggtatcagtgtaatggcttgtgtacaggcagaccgcccgggattctccgcagtttatggaaaagcccggatgcagcagaaatatattatgatctcccgtcagaaagaagaaaaggattctgcagcatctgccggtgtttcgtccggccggaactgtaaaaagcaggagacaagacccgcacaggttcgcaggacgcggcgggcttctaaaagaagagccggttttgcggcacgttcctcccttgtgcttgctgtgatctttgccggaatgcttgccggttttcagatgatgaccagggcttccagccgcgatcaggagcagacctacaagtattatacgactgtgaccataggatacggggaggatctctcggatatcatttaccgctattgcgacagcaatgaatatgagaatgcggatgcgtatctgaaagaaatctgtgagatcaacagcctgccctatcatgagggtgaggtgaatgatcttcgagcagggacaaagattgttattccttattattctacggaattaaaatgacacaggtttacaagtaacacaaatcaatagaatgtaagaagagcagggcggcgccatggtgtgacagccctgtttttttaccattgcggcgtcgtgttatgatgtccgtcgaaacagtgatacacaaatggggcgctgtgttcggctattgagaattttccgggggcggacaaggcgcgcagcgcctctgaacgccctacagtgaagaacgcggagcgttctgaacatgggtgctgaatagcgtttttttcgcactgcagtgtactgtgatgtccgtcgaaacagtgatacacaaatggggcgctgtgttcggcaggggctgtgcactaacttttaaattgtatacgatgattccagaatacatttctcttgacaatttgtgtatgtatttgccataatacgttgaaacgactattcaagtaaggcaaggtgaccgaagccggcgctggacccgcaggcgggttctgaaatgcggcaggagactgtccccgatctgtccatgggaatacaggaggagatttatttgaaaccttatgcagaaatgacctttgaagaactctccgaagagtttgcgaatctgaaaaagcagtataaagaatatcagaacatggatctgaacctgaatatgtccagaggcaagcccagcctgaagcagctggatctgtccatggggatcatggatgtcctcaattcagacgcggacatgttctgtgaagacggaacagactgccgcaactacggtgtgctggacggaattgaagagtgcaaggacctgatcggcgatatgatggagaaccgccctgataatattattatctacggcaactcctccctcaatgtcatgtatgatacggtctcccgcgcaatgacacatggtatcatgggcaacacaccctggggaaaactggataaggtgaatttcctctgccctgtacccggctatgacagacattttgctatcaccgaatacttcgggatcggtatgatccctgttcccatgagccccactggcccggatatggatatggtcgaaaagcttgtttctgaagacgagtccatcaagggtatctggtgcgttcccaaatattcgaatccgaccggctattcctacagtgatgagacggtccgccgctttgcaaggctcaaacctgcagcgaaagacttccgtatcttctgggacaatgcctacggcatccatcacctctatgatcttgatcaggattatctgatcgagatcctggcggaatgcaaacgcgtgggcaatcctgatatggtctataagtttgcctccacgtccaagatcactttccccggcagcggcatctntgcccttgcaacctcttcgaacaacctcgaggatatccgcaaacagctctccatccagaccatcggacacgacaaggtcaaccagctccgccatgtccgcttctttggagatatttccggcatggtcgctcatatgcacaagcatgctgagattctccgtcccaagtttgagatggtcgaggagacacttcgtgataatctggaaggcctggagatcggcacatggaccaatcccaagggcggatattttatcagcttcgatacgctccccggatgtgccaaggcagttgtcgccgcctgcaaaaaagccggcgtcatgatgacaaaggcaggcgctacatggccctacggacgcgatccctatgataccaacatccgtattgctccctcctaccctccgatcgaggatctgaagatcgcggcaggtctttttgccctctgcgtcaaaatggtcagtgcaaagaagatcctggaggagaaaaaggctgagcagaccggcagcgcccagtgatcatcctgtcataaacgacaggccgggacagcaggccagtccaagatgatcttttttatgaccggtggacatttcagacgaagtccggctgtgctgatacatatttgttcatacggaaacaggcggaaggatatctctgcctgtttctttttttaaactatagttgcaggaaggcatgctttctgatagaatctgcgtcacctcttatcttgtatgcatcattggaaacatgatccctgtaccgtttatatacctgtttgccagaaaggttctggaatggggtgccgacaagcccgtgacaggaaagttcttttccttctgtctggaaaaggggcagaagggcggcaggaagctgacggaaaaggcaggccgcggcttgtttctggcgctccttttgttcgtaggtattccgcttcccggaacaggtgcctggacgggaaccctggccgccagcattctggacatggattttgtgccgacgatcattgctgtcatgcttggcgttcttctggcaggtgtgatcatgatgacagccagtgtggtaggtttttcccttctgtgacagtaaatgtatgtcatggaggataaaacaatataagacaatctaatattttttgaaaggaagtgcatttacaacatgaattccagtcagccaatttatgacgcttcaaaactcggatatcccaaaatggcgattctcggactgcagcaccttttcgcaatgttcggcgcgaccattctggtacccatccttgtaaacagttattttcacggagagggactcagcatccaggtcacactgttctttgcaggagtcggaacacttcttttccacttcctctcgaagtggaaggtgcccgctttcctcggttcctcattacacctcgtgggcggctttgccactgtggccgagctcaaatccggcaaatttgccgacatgacctatggagagaagcttccttatgcctgcggcggcattgtgatcgccgggcttctgtatctggttcttgccctgatcatccgcaccgtcggtgtcaaaaacgtaatgcgttttctgcctccgatcgtgacaggaccgatcatcatctgcatcggccttggtcttgcgccttccgcaatctccaatgcttcctccaactggcctctggctctggtggcgcttgccgttgtcgttttcttcaatatctggggcaaaggaatgttaaagatcatccccattctcctgggcgttgtcatttcctatatttgcgccctgatcttcaatgcaatgggcatgacaaacgcggatggcagcgcgatcctcaatttccagccgattgcagaggcgggtttcgtaggtctccctccttttatcctggcgaaatttgacctcacagccatctttgtgatggctccgatcgccatcgcatccatgatggagcacatcggtgatatttccgccatctccgcaacaaccgagaagaactttatcgaagaccccggcctgcaccgtacactggtgggtgacggacttgccactgccctggccggcatgtttggcggtcctgcaaacaccacctacggcgaaaataccggcgtcctggagctgagcaaggtctatgatcccaaggtcatccgcctggcagcctgctatgccattgtcctgagctttatccccaagatggcgcaggtgatcggcaccatgccctccgcgatcatcggaggcatcagctttatcctgtatggtatgatctccgcgatcggcatccgcaacatggttgagaaccaggtggatttcaccaagtcccgcaacctgatcatcgcagccgtcatcatggtctgcggcctgggtcttggcgacggcgccacatttaccatcggcggcgtgaccatcactctgacagctcttgccattgcctctattgtcggcattgtcctcaatgcggtccttcccggcaatgactacgagtttggcgtaaacccccagggcgatgaaaacagaggtatccacgtctaaacaagaaagtaatgataaataaatgcagtccggacatgtaaaaatgttttcggactgcttttttttgttataataaagtggtgagcattttttatttcgacacctgattgaccagacaaatgagaggaagacagatgaaaaatatcaacagcagcaggatcatttctacaattctcataattgcgcttacagcagcttctttggcaggctgcggcctggtcagagaaaagaaaaaagtgaccaaggtggcctccctggaggacacggtttatatagagacggattctccgctgaaggatatcctgaaatccgcagacagcagttccggtgaaaattctgaagaagcgtctgaagacgagatctccgatgacatggaagaggaaagatttaatttttccggagtgtccgcagtaaacgggaagtactataccatgtatacggatatccagaatgaaggcatgacctgtctgtgtgtctttgacgaagagggaaaaaacagtgtgactctgccgcttccttctttgaaggacggcacgatctctcagttcagtgttgcgccggatgaaagtatccgtctggtcttcaatgaatatgacgagaaaaaggaagtttttgtgtggcagatgggctgctataagctggagacaggagagcaggcgaagctgagtcaggtctggaagacagtgctgaccgaagaggaagacttttttaccaacggtatggtatctaccgcatcggatacatatgtgctgacagagaccagcctgatcgtctatgacaacgcagacggaagcgagaagacaaaactgaatcttcccgacggatttttaggaaatatctgcctgactcctgccggtgaaccgcttctggtcggaagcggggccaaaggagtcacttcctttaagccggacctgtcgagcggcaaatatgcaaaaacggacttcaatgcatcggacatctttattgtggacacggttgcatccggcagcggctcctatgatttctttgtggcgacgggaagcgacctgtatggctttaaaatggcagaagcagaaccggtgaaggtgatgaattatgttgcatccgatctggaagtggcctccgtctccggggcagcatctttgtcagagaatacgatcgtactcctgtttgttgatgcggagtccggcatgcacgcgggactgttcaaaaagggcgatgcttcgcatcaggaaggaaagaccgctctttcgctcgcctgtacatacgcaagtgcggatttgagcaaagcggttgtaagctttaacaaaaagagtgataaatacaggatcaacttgaaagagtatccctatgatgacgaaggaaacagtgtactgaatatggagatcgcttccggcaatatcccggacatgctgtgcgtgtccgcggatatgccgatagagagctatgctgcaaagggaatgtttgaggatctggaaccttattttacgggagataaagaaatctcccgtattgattatatggacaacatcctggaagcattcaagatcgacggcaaaatgtatttcgtcacgccctccttcaatgtcatcggtcttatcggaaagaagaaggatttcggagataccaggggtgtcacgacttcacagatcgagaaaatgatgaagcagcgcaatattaaatatgataccgtaatgggcatcgcttcccgtgagacgctcttgtcctgggtcatctactgtgctctggaggaatatgtcgactgggatgcgggaacatgcagtttcggttctgaatcatttatcaaccttctggaattctgcgataagtttcccaaaaaggtcaattatgaaaatgtaaactggtcggagtttgaagccggcatgcgtgaaggaaggcagctcctccgggacggatatctctacaactttgacggttacatgcaggagagatacggatatgtcggtgaagagatcagcttcatgggatatcccggaaacggcaataacgggccggtcgtgcagagtgaggaggctatcgccatcagccacggtgctgccgacccggacggatgctgggagtttttgcgcacattctatctggaggactatcagaaccgcattgatatcgctttcccgatcagtgagaaagcatttgacaggttggcggaaaaggccatgaatcctcccaatcacacctatacggatgaaaacggaaaagaggtgaccgaacccgaaacgggcgtggtcaatctgaacggcaaagatatcaaacttccggtcacttcaaaggaggatgtggaagcggtaagaaagatcctgaaatctctggatatgaaagccagcgtcgacagtaagatcagtgagatcatcaacgatgaagccggggctttcttcgcgggacaaaagggcgcgaaggagacggcggacatcattcaaagccgtgtcaaggtttacatcagtgagacgaagtaataccgtgttcggatctttgatcccctgctgtcttagaagcaacgcgagcgagtcttgaatgaaagaagatttatgagctattccttttgttttggcccttccggagccggaaagagccatctgctgcggcagatcatcattcagaaagcggagagatctcttgcatcgatgggacaggatcggacgaaatatatcgtgatcgttccggaacagtattccatgcagacacagcgggaactggtgcaggagcagccttcgcaggtattaatgaatatagatgttcttagcttcgggcgtctggcccaccgtgtatttgaagagaccggtgtggacaggcgcaccgttttgaatgacatcggcaagagcctgctcctgaggcgggtggcttcccgctgcgcaaaagatctgcagatcctgcagaagggcatccacagaccggggatgatcgacgaggtaaagtctgttctctccgagttcatgcagtacggtattgcagaagaccagatcgaggagatggccgtctacgcggcagaacacggacagaatgccctgcaggccagactccgcgatctgaaaaccctttacagggaatttcgcagagcagagaaggattcctatgtgaccagtgaagagacactggatcttctggcaaaagcgataccggatgcggagagcctccggggcagcgtgatcgtttttgacggctttaccgggtttacaaccgtacagtaccgcgttgtcatggccctgatccgcgcggcgtcggaagtgaccttttcctttacggtatccggagacggcggccctgatattggtgtgacagctgcgggcggatccgccggaagcgaggaaaatctcttttacctgagccgcaggacggtgcgtgatatcatccgtatggcatctgcagagggatttgcgcgcggagaggacctttatatcggcctggagagcaggaaccgggaaagcagggatcgggaaagcgcgggacaaaaaggaaaaagttccaatggtctttctgatccggcggccacggaacagacaggcaaaaacggagcccgtccggactgtccgcccaggttttcccaaagccgggtcctggcacatctggagcgccggcttttccgttatccagagcttccctttgccgcagggacccccgaagagactgcagagagcctgtgtctgtttgctgccacatctcccccggaggaagtgcggcagatcttcagcagggtgcacaggatgatcgcaaaaaccggatgcgcctaccgggatttcgcaatcgtaacggcagacctggatacctatggagatctttttgccctggaagcggagagggccgggatccctgtctatatcgaccggacgagcggcgcctttcacaatatcctcatcgagggaatccggagcgtcctgcagatctcttcggagaacttctcctatgctgccgttttccgttatctaaggagtggtctgagcagcctgacggaagatgaagctgacagactggaaaattactgcctggcacacggcgtgcggggcaggacaaagtggacgacggcctttgatgcctcctgtgaagaagccagggtcaggtttctgcgtgaagtggagcctgtgacgggacttgccgtgcgtgcggacaaagccgcggccggggtggagaccgcagagaaaaccgccccgaggaaggcgaggacagccgcagtgcggacaagagagctgtatgatttccttgtcggatgcggagcccaggccagagcggaagcgctcgcggatgaattcggccgggcaggggatgtggtacgtgaacttcaataccgccagatctaccgtactgtcatcgatcttcttgatcagatctatgacctggcgggacaggagagaatgagcgcccgggattatctggaacttctggaggccggttttacacagatccgtctcggaacccttccgcagcgcgtcgaccgcatcctggtcggtgatatcgagcgtaccaggctgacccagatcagccatctttttattgccggagtcaatgagggaagtattcccagaagtgcttccagaggcggtatcctgtcagatatggatcgggaatttctggcggaaggcggggcggtgctggcaccgacacccagacagcagatgtttattcagcgtctgtatctgtatctgaatatgacaaagccgtcccggacactcaccatttctttcgcgaccgtttccagggatggaaagagtatgcgtccctcctatctggtgtctatgatgcagagacttttcccggatcttgtgatggaatttcccgagcaggagcccgtacagaaaaggatcaccggccgggcggacagcctccatcttctggcggatcagctccgtgtctttgtggagggcggcgcatctgcggacgaacaatctgcccgtgatttctccatgatctacggatttcttaccagtccggaagtcatgcgggatgaacggatgcgcgcatccgtacagcgcctgcgcagtgcggctctttctctctacaggccggaggttctgcagagtccgatcgcccgcgccctctacggcaatatgatcgtcggcagcatcagcagaatggagaccggggcaaaatgctgccttcgccaccaccttcagtacgggcttcgtctgcaggaacgggatctctacgagttctctcccgcagacggcggcagtatcctgcatgcagccctgcagcgctttgatgcctgcctgcaggcggaagagatttcctggaaggactttacggctgaggaagccgtccggctcagtgcccgtgccctgcaggatgaggcggctgtataccgcagccttctgctctacaagagcgccagggatgaaggaaggctggatagatatgcccgccagcttctgcgcacggtggacactctgcagtaccagatcagaaaaggggattttacgcctcttgcatcggagctttccttcggaggcatgaacagcaccatgcccgccatccagtttgccctcgacaagggccgaagactcgtgctcaggggcaggatcgaccgtgtcgacctgtgtgtggaagacggaaggcactatctgcggatcatggactataagaccggaaagaatgacctggatgaggacctgatccgaagaggcctgcagctgcagcttatcatctatatgggggccctgctgaacgccggatccgacagccttgatgtccttgcggagaaagcttacggcagccggccggccggaccggatgcgggaagggcggacagccctgcagatgcacagcaggagatcgtgccctccgccatgctctattaccggatgagcgaccccgtgatcagaaggacagcggcggacgtcgatctgacccgtcaggaggaaaaagggtccggcagtaacgaagaagggcttttcagacgtcaggagacagaggagatccacggacagcttcgtccgacaggccttgtctatgaggatgaagagagtatcgaccatctggacaggtctttttcaggcagatccgatgtcattccggtcacacgaaagaaagcaggcggctatacagccgcatcccgtctgatcgaccgggtgaaatatgcagagctggccgggaaggccagggaagcagtctgcagcctggcggaacagatcctggacggcgatatcagcgccagcccggcaatactggatgcaaaatccaccgcctgcgattactgcccctacaaggaagcctgcggctttgacccgcggatcccgggatacagcttcagaaaataaaaggaagaagcagatagagcataagaaaaaaacagcgaaaaaatcggctgtatggggaataaaaaaataacgtaaataaggataacagcgtaaaaaaggcataattcggagagtggaaatggcgatacaatttacgccggttcagcagaaggtgctggacgcacgtgatcataacatactggtgtcggcagcggccggcagcggcaagaccgctgttcttgtggagcggatcgtaaggctggtgagtgaaggagagcatcctctggatatagaccgcctgctcgttgtgacctttaccagagcagctgctgcgcagatgcgggagcggatcggcaaggccctggccgagagacttgccctggatccatccaatacccatctgcagaggcaggaggtcctgctgcataatgcgcagatcacgaccatggacagcttttttacatttctgctgcgcaattatttcagtgatatagatctggatccgggattcagacagatcgaacccacggagagcagcatgatcgccgctgaggtcctgcaggactttctggaggaaaagtatgcggaaaaagatcctgcctttcttcgatgcgtttcctatttctgtccgggggcggacgaccgtcagctggaaacgctgatcctggagctgtgtgaaaaggccggcagccacccttcgccgcaggcatggctcaaagaccgtgcctctgattacgatgttccggatgaagaagcgcttttttccacacaatggatgcagtctatgatcctgcgtctggcagacctgctcatggagacgggactcagctacgaagccatgaaggagctgtgccgcaagccgggcggcccggatgtatgcctggcatttcttgaggaggaaaaacagggccttgtccggcagatcggcacgatcagagagcagcttttgcatgcgctggagaaaacggctgcagatccggaagatccggatgcccggactttcgtgccaggtctgtggaaaaagctctgggaggagattcagtcagctgtctcgtggcagtttaagcgctatccctccacgagaggaaaaaaatatgactatatggatgtctctctcaaggaggcggtcaaatccatgcgggatgcggaaaaagacagaattgtaaagctgcgggacaatctggaaggacagactccggaggtgatcctggccatgatgaagggcgcgaaggaaccccttcagacactgagcttactcgcggcagaatatgcagaccgctttctcgaggtcaaaaaagagcggcatctgatcgattttgtcgatctggaacatttcgcgctggatatccttgccgagcggcaggaggacggcacgtatcttccgcgtcgtgcagcccgcgcgctcagaagccactatgcggagatcctgatcgacgaataccaggacagcaatgaggtccaggagcttctgttacagatcatttccggtgaggacgagggacacaacaaccgttttatggtgggagatatcaaacagagcatttaccgcttccgcctggcccgtcccgagatcttcatggaaaaatatgacagctaccgccccgatgacccatcaacggagcggatcgatctggaccagaacttccgcagccgcgcccaggtcctggactgtgtcaattcccttttcctgcgcatcatgcggcgcgaggtgggcggcgttgactacaacgaaaccgtctccctgaaaaagggcgcggtatttccgggggaagatctgatcccggaagagcatgatccctacagagcggagcttttgctgctggatacattacctgccgaagaagagcaggaggatggagaaaaaaataccggcgccccggcggaagcggactttggtcggacggcggccgccggagacaaagcatggccggaaaacgacgaagaccccggtcgggaggaggaagaagacggttttgtctccctgtcaaatgagatccgtgagctctccgacaggcagaaggaatgcctgctgatagcagggaggatcaaagagctggtgggaaatcttccggtccgcgatgacgggaccggggaactcagacccgcccgttatggagatattgtgatcctgctgcgcagcacagtcggctggaacgaggacctgcgtgctgtttttgcgcgcgaagggatacctgcctatgccgaatccagaacagggtattttgcagcgcaggagatccgggacattatcgaaatgctccgggtcctggacaatccccggcaggatattcccctgtacggtgtactgcgcggttatttcggtggattcacacagaatgagatcgccatgatccatctggcggcgaaagacgacattctgtacgatgccctctgtgtctgtgcgggagaacccaccgtccccggggcggcagaggacaaaataccggcagatcctcagggggcaaaagatgagataccggaaggcgctcagcccgccggaaacgaatcctctgcagggaatgctgctgcggaagaactgcgccgcaagtgcgcggagttcctggcttttttgcgcagttggcgccggcgtgtccgctattgtccggtttccgagatcgtaacggctcttttagaggagaccggctatcaggattactgtacggcactgcccgccggcgcccagagaagcgccaacctacgg
>Bt_01708_Bf_4107_C_m
ngaaaatgtccattccatgcggaccgatgtgacccacagcttcaacagtgaacttctggctgaatatgccaaagattacgcgtccaaaggctacaaggttcccgattacccggtggacaaatgtaccatactgcgcgctgcctgttacaatggcagtacgcgcagcaaagtagagaccgcctccttctttgtcggctatgaggggcgcccgggatacgggaagacaaaggtggtctccatcgtcaccgacccggataacctttttgactatgaaaaaggtatctatgttacaggaaaggtctttgacgactttgccgcgtctgatcccttccacaacagcgacatctggtaccgccatgtctggtggtggtgggattccaattacacccagagcggacgcgaatgggagcgccaggcaaacatacagtttttcgatgaaaatggaaatcttatgctgcagaaggaggccgggatccgcatccagggcggcggaagcaggggatttctgccaaagagcctaaatctctatgcccgcaaagactatgacngnagcagctcctttgattatgatttcttcggcaccggtttttttgccaaacgcctgactctgacaaccggaggagacgactataataccaagatcaaagaccgccttgtctcagagctggccgccgggcaggattttgccaccatgcactatgtgccctgccttctcttcctggacggtgaattctggggtgtctatcacctgacggaaaaatatgacgaaaagtatttcagctattattatgatgtgcctgaagaggacgtcgtcgatatcaagggaaaggacgatgtcgaggtcggtgtcgagacggacctcaaccttgtaaaggaagcagaggacttcatcacacagaatgacatgtctgaccctgacaattatgccagagcctgtgaactgatcgacatggacagctttatcgattattacgctgtcctcatttactgcgcccgctgcggagactggcccaacggcaactatgctctctggcgtacccgcagagcaccggaagaagtctatgcccggatgaaagcggaaggcggtctcgaggatattcaggcagcctccgaaaacacttcctcagattccccctgcatggacggccgctggcgctgggtccttttcgatgtaaactcggccgccatttcttccagtctgatcgagaacgatacactcaactatgtgctcaataaggatcccgcaccgctctttgtgagtctctccaaaaatgcggacttcaggaagaccttccgcgagcggatcctggaatacggccgcaccatcttctctcccgaatcggtcaacgcaaagcttgatcagtacacggaggaaatgacggatgccatggacctcaactaccgccgcttcttcggtgacgactccgggcttgatctaaggcagatcgtcgacaccgagatccgtgccttttttgaaggccgttacagcgtcgtcgaaaaaatgctggatgatcattttggtgatccatgacctgcctgtttgtaaaaagacctgtgcataaaaagaaggacccgggtgggtccttcttttttacggctgaaaactgccccgccccgcatgaggatgaccggtcaccggccttttcatctttcgcgtgcggggcggaatcgttattttcaacgagcaggactcgcaaaaaagtcccgagcctgcacacaggtcatttcatgtcattttttcagagctgtaaaatatgccgcgcagcggatctgctgcggacggtccctggtcacgatcagatcctccatgctgcatgacaaaatcctgtgcagcacatagaggttctcgacagaaggaagcgcctgtccgctgagccacctgtagatactctgggggcattccaggccaagtaccttctgtacctgctttactgacaggcctgccctgtcaagccgggtgcgcagaagcctcccggtcatgtacaggtcaacagatctctcttttctattatctttcagatccgtctttttcatctggtctctacatccctcaaggctttgaatccataggcggattcggcacttttcaccccctgcagaatggcttcggaggccgcccaggccgccagggtgccgacagtatcgattccggcattcaccggttccgtgccggcgccgtcagctgcttttcccggaacggaaagcgcaataatgctgtctccgtcgcccgatgtgtggacaggggcgatagatcttgcaacgccgtcatgggccattgcggcgatcttgcagagctggggcttgctaaaaggagcattggtgaagacaatgccgatcgtggtattgagcgctgcgtccggggaatggctgacagcaccggttgtatccggctcttctttctgcgtcccggcaggatcatcctgatccgcaatgctcctgatcatctctatcttccgcagacagctgagcatttccgtgcggtcatagagccttccgtcctccgcatacgcgcccgcgatcttctgcccggttttccagtcatagatatctccgaaagcattgacagccacgatcgccccgaccatcaggtctttctggcggaggacacaggcgccgatcccggatttcatggcatggccctcgccggcatacttgccgatcgtggcaccgcaccctgcgccgtggcatccgtccagataattgcctccctctttttccgaaagcctgcaggcttcataccccatggcctggtcgggacgtacgtgaggatcccccaccggcagatcaaagatgtccacctgggtgaccaggggtacatggagattgcgtaccctgacgccgattcccttttcctccagatagcgcatgacgccgcccgccgcatccagtccaaaggcactgccgccgcccagaacagctgcgtgaatgcgcccggctgtcgtggtcgggtccagaatgccggtctcccgggtggccggcccgccgccgccgatgtggaggccggctgccattccccggggatcctcactcagaaggaccgtgatccctgttccgccttgtctgttttccgtctgaccgacccggattcccggaaagtcggtcagtgatacctgtgtgatttcgctctcttcagtaatatttattcgggtcaaaaccaatttctcctttaatagtgtgccgtcacactagtcgttcatttttgtcagttggcgaagagcaatgactgcagctccttttgaggccagcgagggctcgtataaaaagggacgcctgatccagggggagacgtatcttgcattgccgcctgtcagaatcagggtcacgggcatgtccagctgctcctcgacccgcatggcaagtccttcgatcagggcagctgtcccgacaactgccgaggaaagcatacagccgtccgtatccctgccgataagatccccgggttcgaccaggcggggctccagctcaggaagctgggcagttccggtcctcagggcatgaagagatgtgcgcacaccggcgccgatcatgccgcccaggaacattccccgcagaccgggtttgagaaggtccctgttctcaattcttttctgatattccgcgtaaagctcttttccttctttcccgtcatcttctgtgcagggtttgtgcccctgtccttcgatagattctgtggattcggtggattccacagggcctactacattgatggtcgtggcggtcccaagatccgccgtcatggcaggcgcggggcagcaggcagccgcccaggcagcatccgcgattcgatcgttccccagtttttcgggtacgggaagtttttcaaaagaaagaccgctgtcacttctgcagctgatcaccaccggaggaatcggacatattttttcggccagtcgcactgccgccggagtatcggcaggtacgacgctggaaatcgcgacggcctgcactgtgctgtcattcaaaaacaccctgcagatatcttctccactgcagtggtctccttcgcagcaatgatctttttcgctgcaaaggtcttctccactgcaatggtcatctccactgcagtggtcttcttcgctgcaaatgccattctcttccggcagcgtcccttctttcgagctgaatacaagtccgtgctgcccaaggagctgttccgcttctttcaaaaaacggggtatgtctctgccggtctcagtgggaagcttggcttcaaagaggatcttcaggtccatcccctgcagcactccgtcccccctgtcctccccggcaatgccggtaaaggcaatggtcgtattccctatatcaatcacaagaatcacaatcgtccctcacttttccaacttttactgcccccaggagggacagcagtgtgatcgcaggatttatgcgccgaaagcggcacatggggccctgcccggggcgtcacgtcatggcgctgatcttgtctaagatcctgcctgcaacgtcctccttgctcatgaggggaagctcattggccccctcctttgtgatcagggtgacaacattggtgtcgacgccaaaaccggctcccgctgtacgcaggctgttggcgacgatcatatccagcttctttttggcaagctttctggaagagttttccagaaggttctctgtctccatggagaatccgcagacaaaaagcccgggatggcggttttccgcgacccagcccagaatgtcctgtgtgcgggcaaggggaatggacatgccggtctcctcgctgcccgaaatgggatttccttgattggcgctgccggagagccccttcttgatcttatggtcggccacctccgccggcctgtaatcggcaaccgccgcagccttgatcagaatatcggtgtctgccagttcttcacggatcgcctcaaacatatccgctgcggatgtgatatttctctgctttacaaagggtgccgcaggcagggaaacgggaccggagatcagcgtgacatccgccccccgcagcatagcttcatgggcgatcgcatagcccatcttaccgctggagtgattggtcaggtaacggacgggatcgagtgcctcctgggtcggccctgcagtgacaacgacttttttgcccttcatgggcttgtccatgaaggcaatctcccgctcgatccactggcagaggacttcgggctcgggaagctttccgctgccggtgtctccgcaggccagataaccgctggcggagtcgatgatggtaaagccgtactttcgcagcaggctgatattgtcctgcgtgatgggattttccagcatcgcggtattcatggaaggagctgccagctttttgcatttggctgcaagaacaactgtcgagagcatatcatcggcaatcccgtgggccatttttgcaataatatccgcagtggcgggggcgatcagaatgaggtccgactcttttgccacagatatatgcctgacgtcaaactcaaattcccggtcaaaggtatcgaccatgcatttggagccggtcagtgtctcaaaggtcagcggcgtgataaatttcgtcgcgttttctgtcatgatcacatgtactttcgcgcctgccttgtggagcgcgctggcgacatttgccattttgtaggcggcgatcccgccggtaatgcctaaaagaacacacttgcccgtcagattcttcataatgactgcctttcgttttatgtctgctctcaccgataaaatggctcgagggtgctgaacatttatatatatgatgttgaggtcaaaaggtggttaagggaacaccgtctcgtcatatatattttatcaataatgccgcactacttcaaaccgctccagctcatagttttcttcatctgtatccagaccggctttctgcatggcgatgccgatctgttcctccacggtatcgacgccgtccaggttgggcaaaagaagacctctgcggtaccccttggagacaatgacgccgtatcgctttacatccagctggtccggagaagatattctctccgtttccccaaggacatcgacagtgatctccagttcgtccagttccgaggggcggatcgccggaaagcgcggatccctggtggacgcgctcaccgcattctgcgcgatctcctgtgcaatgctgcggccggtgggggagatcgttccgatgcagccacgaaggctgccgtttttgtgaatcgatacgaaaacgccggcccgtctgttcagaaggtcactctgcgctgccctgatctcttccggatcctgcacagggacacctgccgcggtccggatcaggtcacggatctctctgtcgggcagtttcctgccggaacggacagcggattccacaccggctcttgccagacgcacaaacagatcttctttctccctctttatgtcaagttcctttttcttttttccggaccagatctgtaaaaagtgacgcatatcatcctgccctgtaacctgataggtgcagacgccgtagccgacaccaaaggtcccctcgtgtgaaagtctgcaggcacgcagggcacaaccgtccagtgcgcccgccatcatgacaaaactgcggtgtccgcactccgccgcgcggtcgcagaatgcctcgtcaaagtccagcagctcgtcgaactgcgctctgcccatgacatccatgatgcgttcatcatagaccggtccgttttcgtcaaatccataggggccgtcatctttgagtttgtgagagaggtctccgctggcgataaacaggacccgcctgtccaggcgctccgccgcctcccggatcttgcgtcccagccgatagtgatccgccaggggcagacccgaaagtccgatgcggacgacccggtaatctgccggatccatatagcggttgagaaaatagagggggatcatggtcccgtgatccagttccggatcccgctctcccatggtgcctgcaggaaattcatcccggtcgcaaagtccgcacagcgtatggacaaactcatagtcgtagctggcacggatcgaaacatcccgtgcgcggaatcttcggaaatcgccctccgcatcgacacccggggagatatgaaaataatcactatacatcacactgtggggcgatgcgatcaccaccgtctccggattcaaagaggccgcaaaggccattgcctttgaataggcgtccgtcgttgcctgaatcttcttttcctcgcctcgtccgatctccggaaggatgatcggaggatgcggtaccatcactgcaccgatcactgccattttctttcctcctttgcaaatcaacagttccctcagagtgtccgattcagctgttcccgggcagtctgtgccagccggtagacagtctctacaggcgtcgcgggagtagtccatttatacctgggaaaataccgggatacatgcagagggatctcatcccccttgccgccccgcagagagacgatccactctgccatctgccgcatctcttcctcgctgtcatttttgtccggaatgatgagctttgtcagctcgatatgacagctgtctgccgccgtgctgataaaatccttcaccatctccagatctccgcccacaaaatcccggtaaaaatcttctgtaaatcctttcagatcgatattcatggcatcgatataaggcaggatcttgtgcaggacctcctgcgaggccataccgttggaaacaagaacggtcttcattccctccttgtgaaaaagctttgccgtatcaaggacaaattcccatcccacaaggggctcattataggtgaaggcaatccccagatttccccggtcccgcaggcccagcgcgatgtcacacaggtcccggggactgtaaaaagccgtatcgagcaggcgttcatgacgtccttcataataggtgatgggggccggcccggtcctgcctctgcctgtattttcccgcgcggaagcgaactcatagttctggccaaaggggcatcgcagactgcatccatagctgcccaccgacaagatcgtccgccccggataaaagcgcgccaggggctttttttcaatcggatccagggcaagggccgtcagcctgccgtaattggaggcaatgatcctcccgtcctcgtttctgcgcgcgccgcaggctcctgtcttaccttcctccaggaggcagtgatgacagcagacagtacattcctttttcatctcgatccgcctttctccgcattcggaaactgtttaagagtggtcatcctgacgggaaaaatgctataatgacaatcgatttctgtttttcgaactgttgtgggtttgatcgggaagcattgagccataccggccggctcgcagcttttcaaactgttatcgcttcggtcaggacgcaatcatccattttcacataaagaggtaaaaactatgtctgctccagtccgccccggtcaccggggtcagaatatggccattttcgagtccgcgccgatccctgtcgccgtcatgacactggctgtccccacgatcatcacacagctcatcaatattatatacaattttgcggatacctggtacgtcggacggaccggcagtgccgccatggtggctgccctgtctgtctgcatgccggtctttgtgctcctggcagccatcgccaacctcttcggcatcggcggcgccagcgtcatttcccgggctctgggccgcaaggatctctcttatgccagaaagaccttcgccttctgcttttacgcggggatcgccgcctctgttgtcttcggtctgctgatcgccctcttccgcagccgtctcattccggtcatcggcggagacgacgcttcttaccagtatatatatgactacatgttctggaccatgatcataggtgcgatccccactgtcggaaatgtcctctgcggtcatctggtccgctccgtcggcgcggcaaaagaggcaggtttcggcatgtccatgggcggcgtcctcaatattatactggatcctctcttcatgttcgtcatcctgcctcccggaaatgaggtcaccggcgcggcaatcgccacctgcctgtccaatacggcagctctcttctatttcctggtctatctgtacaggcacagagaccacccggtcctgtccctgtcggtatccgacttcacagtcggagaacagatccccgcaaacgtcgtatccataggcatccccgcggcgctcgccacctctatggccatgctttccaacatcgccgccaatgcccttgtcagcgagtacggaagctctgctgtcgccggtatgggtgtcgccaaaaagatcaacatgctggccttcaataccaccatgggcctgacgcaggggttttctccccttctggcccacaatttcgtcgcccgcaatttcaaccgcctgaaaaaatccatcgcctttaccggtgtcgtgggtctggtcttcaacctggcatgcaccctggccttccgcacctttgcgcccgttctggtctccttcttcatcgcggaagaggcctcggtcagtttcggcagttccttcctccgcgtgatcgcccttgccacacccctggcctccatcagttacctgaccaatacgctcttccaggccaccggcagaaggttaagttctttcttcctttctattctgcgcaagggctgcatggatatccctctcatgttccttttcaagtctatgtttggcatgtacggcattgtctgggcgacgcccaccgcggaaacaggctccctcattgtggccgccttcctggtccttctgctgatcagggatatccggcagggaaagatctgagatctgaggatcgttcctgtccggaggatcatgttcacatcgttcccggtgcgggaatgtcctgcagcatcacatcaaatagtcggacatcacataattgctcagatcggtcccccgctctgtcagcctgagtccgtcttcacttcgttcaatcaggcctttggcgatatgtccccggatcacatctccgtagacttcgtcgagggtctttttaaaacgcgcggtaaagtctgcgccgctgaccccctctgtcatccgcagccccagaaacataaattcctccattttctcttgccgggtgagaacatggatctccctgcggattccctccatggatggctggcctgccgggccgtacacagccatcttctgtatatagtcttccagatccgccgtgttggaaaaacgggtgccgtttacataggaggcagcgccgatgcccagtcccaggtagggatgtccggtccagtagccgcagttgtggcggcaggcacggccgggcagggcatagttggagatctcatagcgggcatagccgtgctgcgcgagaaaacgccgggtgtagtgatacatttcccggtcggtctcctcatccggcagtgcaggaagttttcctttttcaaagagatcgaaaaacggtgtcccgggctcaatgatcaggctgtaggcggaaatgtgctcaggcttccactccaccgcctgccgcagtgaatccgcccaggagtcaaaggtctgcccgggcagggcgctcatgaggtctatgctgatattgtcaaaacctgcatcccgcgccataacaaaggcttcccgcgcctgttccgcgctgtggatcctgcccagaagtctcagttcctcgtcatgcattgactgcacgccgatggagagtcgattgataccggcctgcctgaaggcaagcagcttcccgggatccgcagttccgggattcatttccaggctgatctcggcgtccggcagaaatgaaaagttctcccgcgcagcgtccaggatccgcccgatctggtccatcgtcagaacagagggcgttccgcccccgaaaaagacggtatcgaccgtcgttccgggcgggcagtccttctggcctctgatttcccggaccagagcctgcacataccgctctctctgctgctgtgtctgcggtcccgagaggaaatcgcagtagcggcattttttcaggcaaaaggggatatggatataaagggaaactgcaccaatgccggagggaaaatccctccggcattctttttcaggcacgtatttttccgtctttttgctatcagtcatgaggatctccaaatcagatcatatatgcgcctgccgtctctgtctgcccggtctgcgggttcagaccatctccgcagatcctgcagacgcagccgcttctatacgcgggtgcgggtccgggtcctgctgcgtatccggtttgaggacatctccgcagaaccctgcaggcgcagtctcttccatgtacgggtccgggtcctactgcgtatccagtttgaggacattcatgaaggcttccttgggtatttctacgctgccgacggtctgcatgcgctttttgccttccttctgcttctcgaggagctttttctttcgggaaatatcaccgccatagcacttggcaaggacatccttgcgcatctggcggaccgtttcacgggcgatgacgcggccgccgacagcagcctggatcggaacatcaaagagctggcgcgggatctcgtccttgagtttttcgcacatcttgcggccgcggtcataggcgccgtccgcatggacgataaaggaaagggcgtccacgggctccttgttgaccaggatatccatcttgacaagctttgactcctcatagcccttgagctcgtagtcaaaggatgcataacctctggacctggatttgagtgcgtcaaagaaatcataaatgatctcattgagcggcagttcatacttgaggaccgcacgggtcgtctcgatatagtctgtgccgatatagcgtccccggcgctcctggcagagctgcatcatggggccgataaactccgtggtgaccatgatctcggcattcacgatgggctcctccatcttcaggatggcggaaggctcaggcagattggagggattagtcagctcgatcatcgttccgtctgtcttgtagactttgtagactacaccgggcgcggtggagatcaggtcaaggtcatattccctttccagacgctccagaatgacctccatgtggagaaggcccaggaaaccgcagcggaaaccaaagcccaatgccagggatgtctccggctcgaaaaagagagaggcatcgttgagctggagcttttcgagcgcgtcacgcagatcaggatagcggggtgtctcggaaggatacaggccgcagtaaaccatgggctgagcacccttatagccgggcagtgcctcgtcgcagggccttgcgctctccgttacagtgtcgccgacgcgggcatcgcggatgtttttgatcgatgccgtaaaatatcccaccatgcctgcggaaagctcgtcacaggggataaactgtccggggccgaaatagccgacctcgacgacttcggccgaagcgccggatgccatcattttgactttcatgccgcggcggatcctgccgtcccgcagacggcagaaaacaatgacgcccctgtaggaatcatagagggagtcaacgaacagggccttgggcggtgcttccgggtcaccgtccggcgccggaatatttttgatgaccgcttccagaacgtcctctacgcccaggccctgtttggcggagatcaggggcgcgtccgacgcgtcaagtcctatgacatcttcaatctcctcccgcacgacctcaggctgggcagagggcagatcgatcttgttgatgaccgggaagacatccaggttgtgctccagggccagatatacattggccagcgtctgcgcctggataccctgtgtcgcgtccaccaccaggatcgcaccgtcacaggctgccagagaacggctgacttcataattgaagtccacatgtccgggcgtgtcgatgagattgaagatatactcctgcccgtcttttgcgttatagacaagacgtaccgcctgggatttgatcgtaataccgcgctcgcgctcaagttccatgttgtcgaggacctggtcctgcatttcccggctggtcagaaggccggtcttttcgatcatccggtctgccagtgtggatttaccgtggtcaatatgtgcgacaatgcagaaatttctgattctatcctgggtgatttctttttgcatataaatacctttcaatccataagggcgctaaacctccggcagacatggcttaagacagtctgccgggggcacattcaagacccgctctcgagtcctgcgcgccggatgcgggctgctgcgtcttccgcaccgtatccgtgctgcgttcaacacacctttttgtgtgtcagatcgctgttttttttattcattttccttgaggtagacctggatccggctctgaatgatatccgaaacctcttctgtcgatttctgaccggcgaaataagctcccgcctcctccaggatgatattgagaacatcattctcgctgttgacagagaagctcagattgtcgaggatcttctgcatcttatcaaggtctgcctgtccgattcaggaaggctgtcaagaccgtaggcctgtgcctcgtcacttgcatcaatttcctcgggtgcaacgatcacttcctctgccgttgtgtcgctctcggcctttttcatatcctctttgaattctttgacgtacttctcataattcttcatgcgtaccgtcaaagtccttttcgggaataggcttgccggtcatatcctcggactcgttcactgaggtgtcgacatcatcggttacctcggtgatctcatctcccgtaggcgcctctgcagcgtcctcggatccggtttcgttatagacctccatgccctgggcattaagttcctcttcgagttctgcattctgctcttcgaaactgtcaatgaccgcctggccctgggccttgatcgcctttttactgatcggcaggcagctgtcgaggctgctctgatactcctccatgaggaaacggcggacaaactgccagcatccgtccggatcagatgtactgctgctgatgccgatctcggcactcggcgcgactgccgggcccttgttgttctcggacgggaagccggtgacagtcatatcgatatcaccgtaaagctggcgggtcatatagtaataatcgaaaggtgtgttgataaactggatacccaggagcgccttgtctgccagatactgggtgctgtaatcaaccgactcatcctcctcgatctgctgggggaactttttggcaaattccagaagctcgcggaatcggtcgttgttgaagtcacaggtatgggaatccatgtcgataaactggtctccggagaactcgatcgcataggacagaacagactcgcagtccatcattccgaatacgcctgtctcattaagtcccatcttagacgctatgtctaccgcttttttgatggtgagatcacttccgtcaccgatatatttggccttgccggcaacaccggtaaccgtgaatccgggaacgatcatatacatcctgccatcggtcttaaatgcatctatgacattctgcataaaatcagacttgtcgatctccgcgtccttctcatagcggtccgtcagatcctccagcatacctttggaaatataattgctgacgggcatatattcgttcatgaccagaatatccgggatattgccggaaacaagatccgtgttcattttggacatgccggtcgagctgtcataatcgtcttccgccaggtcatactggctgtaatcctggatattgatcctgtagtcggtgctctccttgttaaaggcaatgacctgattgcggacatcataggagacataatagccggcaagcgtgagctcttttttgtcttttacatcctccggcttgatgggctgcagaatataggtgtcaagaaccacttccgcgccatacgcctggatggccattcttccgtcgtcaagttccagaatactggagacaccctcgagagccagatcggaattgacaaaattgacaacaggagtcagcgtatcggatccgagttttgcgccgaaaatgccatcctcggatgccaggtatacatcatactgctttcctgcaaaaacactggctccggacatggcgaccggcatggtgatgctgtcggtgaacttgccgttggaagcattaaaactgaggatctttgtggaagctccggtatcgtccaccataatgaccgtgccgtcatgcaggacacggataatacctgtcacctgctcctgcggaaccgcgcatttgctttccacaaaagaaccgtcctcggcagaatacaggtcaacgccttcggaagaggcaaccagaattccttcatccgtagggacgatggaatcaatgtaaaaatacatgttgtctttgggctcttttacatccttgatccatttctgtttgccgtctgcggcgacacagcagatctggtaggaactggcagcgtcctcactgagcccttccggaatctcgtccccggcttccagatcgttctcgagggcatagtccagggcctcagagttctgtgtggtgcacagtgccagataaaaatagccgtccttataggctgttgcggaaatatctgtgctgtccgtatcttccagattgtatttcactctctccaggccggaaccgtcttcgttgaagtgaaccagctcataggaatcaagtccgtctcccacatagctgaagttaaagccgtagaagacaccgttctcatagcccaggatctgcaggccgtcggttgaaaaatcctctcccagagagatcttttccgatgttgccacaccgtctttactggtgatttccggcatagaggaagatgcggatgagggcttgctttcgccttcttttccggatccgcctccacaggctgtaacagacagcgccataatcagacacagagctgctgcagcaaaacgtttgaatctcttactcattattgccatattgtggtcaaaacctcctgttcatgaacctttttcttcttccggaacatccggattttccagggcaggatctgcctcagaaaaagacccgtcagaatcgtatgcatcttccttttcttccgaaatcatttcagaaccctcttccggctcgtctttcggagcactttcgggatcctcttcctgttcatcatccggattctcttcgggatcttccttctgcccttcatccgctccttctgtcaggtcccgggaatcctctttctgctcttcttcccttccttctgtcagactgtcggaatcattgtcagcagcatcctgatccggcagatcatcggcatcctccggcaccgattccgccgcaatagccgctgcaccgctgaggggcagggcatttccggattttttgccgtaaatcttctcggattctctgtcgtacattctgtcctggatatcgcggataataccgccgacagtccagctcttgtgggtcgcgtaccagagcaccagaacaaggagaaatacaagcggtgaatacctcaggaccatccacatgatcgcatagggaaccaggacatcctcccaggcaagcgccacattctcccagtagggataacggatcggagcgatctgcatgctccgcacgccgggttgcgccaccatagcgaccaggcccagagtatcataccggtgggtattgtctacaaccgtggccttctccatagggaaggggacctgctccaggcggctccggaccttacggacggcatatcccgaaacaggctccggcataacgacctcatagcaggtgactctgctggtatttacagactctctttcctctgctccgtcatttttgccgcttccgcttcctttgcctcctccggaaccgacaccggaactgttatccagtttttctccaacaggatcgtcactggcaggttcttctttttcttcttccttgacctcttcggtctcttcctccgggacttcctcaccagcatccccggcatcgccggcatcgcccgcatcacccaggtcacccgaatcgcccaggtcacccgaatcgcccaggtcatccccgggttctgcttccagggttttggtgcccggcagtttttcatttcgggtcaacgcgtcttcagaagaaggcatatatgccgctgtctgcggaataagcggtgcgaaggcatccatattgatcgtctcggaactgtcctgctcctttccgccttcattttcgcttcccgcagaggatgcatctgtatatttgcaaagggaatcgtaagacatgaacaccagatagctgcccatgccggattccttataaaatcgctcgtccggctgccggaaaacaccggctatataatgcggggtactcccgatctggacctgcatgccgacaacattgggagagccgaacagtctccatgcagtctgatcatcgagcagaacccggtcatgcatcaggtcatcatccgaaaaatagtagccgtccagcagttccagaggatgaaaattgaaaaaatctcctcctacaccgatggcatttactgtaacagattcattgttggcggaaacttccgcgctgcccatgccgcaatagcactgattgatgaggctggcgccgttgtccacctgtgattcggacaaactgatcgcgtctgtctgcaggtcgagcatgagtcccgtatacatggcttttaccgtatcttcggaggcaccgcttccgtcagccagatagcagctgacctgggcatagttttcctccccggaccatctctgtgcagcctgctggtcaatcagttttccggtagtcctgccgcaaagcgcgcccaggatcaccgatgagatccagaacacgacacacaaaatgaggccgaccttctgccagatccgcatattgtgccatccgtttttacacatgctgcggatcttgcgggctgcgcgccggcttccggccccgatcccccgtctgccggtctggaatccccgtttgccgttccggacagcagcatgaaattttgtattcagtttgctgtcagacatttgcgcctctttcccgtccactcaatgacagttcttttggctctgtcaagcatactgtacagatcagtacttaacagcgccttactgctcggcttcctcttcttccgcaagtcttacctgttcgccggaagtaattgctctggttgacgttgtaacgacataggtataggctccgatcgaaccgctgatcgcggaattcgtatcgtccttggccagtactttcacactttctctcgtaacaatatagcggtttccgagaggactctgtttggtctgcaggaccagtacaaatgtaccgttggaatcgctgcgtaccgcagagttgggcacaacaaggtcataggtcttggaactctcggcaatctgcagctgcacattgtctccgactgtcaccgcatcactgtcaacctcgaatttgagcagtctggagttctgcggatcgctgctgtccgcagtgatctgtctgaggactgccttgaagttctcgtcatattcccaatagttctgaggctgtgcctcatcgcccaccttcagcttctgtgcctgatcctttgagacagaaaagctgacggtcagctttttgccgtcgaccctgatgatcgccgcggatgaatctgccgaagcgatctctcctgcagcataggtcagggttgtcactattccgtctacaggagacgtgacggtcgcaccgatattctcctcttcaagcttgtcatattttgcctgtgcggtcttgatctgctcagtcaggctcttcagctccaactcggaactgatgctgttgacaactttttcctgtgcggtctttgccgcctcaagttccgcctcggcatcaatattgcgggtcgtggccttctcgatctttttctctgcgctgctcttgccggagcttccggaagagacaaagccctcgtcatcctcttcttccgtgttctttgtgttggaattggaagtagtaccgccgcctgattccccggaatactgcgccgtcagtttatccagattggcctttgcggctgccgcgttcgacgtggcgctttccagacgccggttggccgaagcaagctcagcctgcatctgatcatccgaccggtaattgcccgtgcggagtctggtgatatcgtaatcgctgagtgtaccgtcaaagagctttttggtgaagtccgactgaagattctgcaactcctgtctcgcggtgcgcagatcatcggattcattgtcttccagataatacagaacatctccgcgcttgaccttctggtccacacggacagcaacgctcttgatggtccttgcctgtgtcatcatgacattgtagggatcatcgacttccgctgttccctgtcccctgactctgggagagacctctccctgggcaactacatgcgtagcgacctgaggaagcgtatagttcatgatcgttctggaaaagaaggtcaatgccagaagaatcagcaggaatacgatggtgatattcttgataatatctttgcgtctctgtgattttcggaactgctccagttctttatcttcgatattcataccttagttccatgacctcctgttcactcttttataccgccctggtacacaatgccttcgaccaggtactcttctccgtataagaagaccatcatgggcaggaccatatagattactgctaccgcgaaggccagtgagatctcccctgaattgattttcgaaagaaatacggacagggggtgcagctgatcattggacaaaaggatcagcggctgctcaaccatgttccagtaatcgatgaaaagcaatatggcgatcgaggcaaggcctcctctgcagttgggaagacagatcctcgtgaaaatctgccattcgcccgcgccgtcgatctccgccgcctcatagatagactttggaatccttcgcatatattttgtcagcatatagaccgcgaacggtgagaaaaagcccgggagccagatcgcccaccttgtgtctataatgtttagccagtttgaaaccagataattgggtaccagcgtgacctggtacggcatgagcatgaggatgatgtaggaaaaaaagataacttccctcacctttcctctgtatcttgcaaagccataggaggccagcgaagcgaccgccagctgaaaaaccacgatcggcactacataaaggaaggagttccagaacttcagcagatattccggactcagaatcagcaccttgaaatattgttcaaatgaaacaatatccggtatgaatttcagattcaccgtgttgctgataaatacacgtacaccgttctttttcgcaaaaatcacaccatagttggcattgatctcggattttgtcatcagagaattggtgatggtaaggacgatcggcatcaggaacaagactgcaaaagaacctgcgactgctgtccgcacaaccatgcgtgcatcatcgatcctttctctggtccagaacctgcgaaaacgggtggagagatccggctttaccttctttgtgtcttcctgccggtcatcatccgattcttcggcttcgtccgaatctgccgatttccttaaagacctgtctgcatcgtccgggaattccgcttcatccccgtgctccgcatcgtcatcgatctctgtataattaatgaaatccgggctgtaaacggactctctgttatccgtatgctctgaatcatcggcatttctcaaactgtcagcattttcaaagccgtcgtcagaatccgcctcaccggcaaaagacttttcttcagacccctgtctcttgtgaacagatcctttctctggtgcggaagctgtatcgtctgagggatatgccgccttcagattctctgcctgcccctgcctgtatgtctggtcttcaaagggttccggatctgtatcgtcttcggaatccgtcgagctgtcaggaaacatatcttcttttcttttcagcggatacaggtccgacgagtccgtatcgtatttcaaccggtcttttacccagccggcaccgcgtttctttctggaacgctttttcttgtgtccgggcaatgttttctcccctctcactcaagatccctgccgaaccggtcctctgtcaggaaaagggaaccgattacaatgaccatgaaaattgccatgagcacggcagcggcactgagtttctggtaatccagtgatttaaaagtattattcatgaaatgctgcagcatatacagcgcatcataggggtaatctcccgccataaggtatatctcgcggaaaaccttgaaggagttgatcaaagacatgatcgtgacgaacatgatcgttgaagagagatatctgatcttgatataccagaaaatctgcagctccgtcgcgctctccaggcgggcaacctcaatctgatccttggggatattggcaagtcccgacatgaacaggatcatattgtatcccaggttcttccacaaaaacaggatgatgatcggtacctgtgcgtaggaagatttgagccagtcgattttatccaccgaaaagtgtcttaaaaatacattgacaagtccgttgtaatggaacaggatctgccagatcataatgaccgaagcggtgggaaccatcatggggctgaggaaaaatgtccggaaacggctcttccagggaagtctctgctccatgaccacagccagcagcagcgacagggctacggccagcggcaccgctacgatcgaaaacttcagtgtattcaggactgccacacgaaaagcctggtttttgaggactcttccgtagttggccagtcccacaaaattatgccggatgggattgtcgatcatcgaatagtagatgacaaccatgaacggcacaacaaagaaaacacccacaccgatgagactgggcatcaggaacatccagctcactcttctctcgcggcgttccttgatggataaatccgtacccttaccggaaccgttcttcggttcactgctcttgtcagggctctctctcttcaggatcttatccctgattgaggatcccttcagcactttgtccctgatcggggatccgttcagtactttgtccctgatcggggatccgttcagcactttgtccctgatcggggatccgttcagcactttgtccctgatcgaagatccgggccgcgctctgtcctctgtcgaggatccggacaagccggagagcggcgtcctcccggtcccgccggaagaacctgtcccgaaaccatccgcatttcggcgcagaaatctattcagtttttcaccaatacccggagaatctttccccgagctgtcttttcggttcagtttcttcatgatcagctaaaagtcggttgttttggcgccgcgggaactatatcttgtatgcacagactcccacgcatataaaactataataattcattttttcatttttgaatatacctgaggccatcttttcacataaaaaacgtaaaattccgcaaaaaaccacctcaaatcactatatgtacgcaaaaacgtacaataaaggtcaatatctgccccatgcatcctgttccgaaaaaaccggtgcccgccggcctttgtccgcagccggaaggatacgggcaaaaaaagccttccggatacaggcgcaagggcccgctccggaaggcatgatatctttataagaattcaggctgctgaagtgccttttggattatttcttcttgccctggttggcaacagcttccattttagctttcagagcttcctggtcgccaagatagtagtgcttgactgccttgaagttctcatcgaactcatagacaagcggaacaccggtagggatgttgacgccgaggatctcttcgggtgtcagatcatcaaaatatttaaccagtgcacgcagggaattgccgtgagcagcgatgatgacgcgcttgccggcctgcatctcgggcttgatcacttcgttgaagaaaggaactgcgcgtgcgatggtgatctcaaggctctctgtcagaggcaggacagcgggatcaaggtcgcggtacatttcctggttctgaggtgctctctcatctgtgggctccagtgccggcggagtaacatcaaaggaacgtctccagatcttaacctgctcttctccgtatttctcggctgtctcagacttattgaggccctgcagcgcaccatagtgacgctcattgagctgccagcatttgtggaccgggatccagttgcgatccatttcatccaggacatggttcagagtatggattgctcttttaagacgggatgtataggcaacgtcaaaatcatagccttcttctttgaggatcttgccgccctgggctgcttcctcatgtcctttttcgctaagatcgacatctgtccagcctgtgaacagattcagcttattccactcactctcaccatgccttaccagcactaatttagtcataataatctccttataaatgatatattatagtggtaaacctgtttatattttatcactgtgtctctccggaagcaaacactttatggagactgatagcacaacccggaggtcacgtgttacagcacaatccctgctgaaaacagtgcgccttttgtgcatcactatttctgtggggcgcggacagacaacttgcgctgaacaactcttttctgtataatgcgactatccgttgatcagaatatcactgctgccatcattttcgtgtttgcagcaggcctatataagtcaccaggaggttttgactgatgagtaaagaatccaaacgtcttccggaactgttcggaagcatggtcttcgatgaagataccatgaaagagaggctctcccctgcatgttacaaggcatggaagcagtccgtctccgacagtactcctctggatctctccacagcaaacgagattgcggaggcgatgaagcagtgggccgtcgaaaaaggcgcaacgcactatacacactggttccagcctatgacgggcgtcactgcggaaaagcatgacagctttatccagcccatcggcggcggcaaagtcatgatggagttttccggcaaggagctggtccgcggggaatccgacgcctcctccttcccttccggcggtcttcgcgccacctttgaggcccgcggctacactgcctgggatgccacctcttttgcttttattaaagaaaaatctctttgcatccccaccatcttctgctcctattcagggcacgcactggacaaaaagacaccactgctgcgctccatggatgcagtcagtaaagaggcggtccggatccttcgtctgttcggcaatacggaagcaaaacgcgtcgtcgcccaggtcggcgcggagcaggaatacttccttatagataagaatcagtacaaactccgtgaggacctgatcatgaccggccgcaccctgatcggcgccaagccgccccgcggtcaggagcttgaggatcattactacggtgcgatccgcccccgtgtccaggcctatatgcaggatctggacaacgaactctggaaactcggtgtcctgtccaagaccaagcacaatgaagtcgctcctgcccagcatgagatggcacccatctacacggatgccaacatggcctgtgatcaaaaccagatcagcatggagatcatgaaaaaggtcgccgaccgccacggtctggtctgcctgctgcacgagaagccttttgccggtgtcaacggttccggcaagcacgacaactggtccctgagcacggacaccggcgaaaatctctttaaacccggaagtacgccccgtgaaaacgcccagttcctgctctttttgactgccttcatcaagggtgtcgatgaataccaggatatgctccgcgccaccgtcgcaacccccggcaacgaccaccgcctgggcgcccaggcggctccgcccgcccgggtccccattttcatgggggaagagctaagcgctgtcatcagttccatcatcgatgatacagagtataccaacgcaggaaagcgcaatctttccatcggtgtcgacaccatgccgcccatccccatggacaacacggaccgcaaccgtacttcacccatggctttcaccggcaacaagtttgaattccgcatggtgggttcctccctctcgatttccggtcccaacattgtcctcaacaccatgatggcagaagagctcggcaaatatgccgacgagctggaaaaatcacaggatttccaggaagatctcaacaagctgatccgtcgtgaactgaccgcccataagcgtatcattttcgacggaaacggatatgacgaggcatggatcgaggaggccaagcgccgcggcctgtacaacaatatttccacagtggacgcactgccggcctatatcaccgaaaaaaacatagagctgttcaccagccactccatctatacccgcgacgaggtttttgcccgttacaatatccatgtgcagaactacactgctaccatttccatggaggcaaggaccatgatcgacatgctccgcaaagagttccttcccgccgtctccaaatacggtacatctctctgcaaggggcttgaaaagcgcaaggccctggggcttcccgccaaatatgaggagaccaacgccctcaacaactgcatgctctccgactgcctgagcgatgcctgcgacaaactcgaaagagacctccgcatcgtcccctcggatccggaagaagcaatgcgctactgccacactgtcatcgtccccgacatgaacgagtgccgcagctttgccgatgagcttgagaccatcaccgcacgcgatgcatggccgatccctgtttactccgatcttcttttcagcgaaatctgatttcagaaaaaaaacaaagagcgtaataaaacacctccgaccggccggaggtgttttttatgcaggctgtaaaaaaactgtattcactttcaaagcggcatacggatgatttcagaagggtcgggtattccccatcctttcattcctccggcaacttcccctgttcccgcggtttcggtttccaggatgatcagggcaagaccgctgcggacggtcacacaagcgcagccgccgggtacatttgctgtcgtttccggatgaatctcattgctgacaccgatggggaaacgattggtgatgacggcctccgagagcggatacttcatcccctccagcgtgacgccgcccacttcttcatcgagggcaaagattgaaaaagttccctcatatcgcgcgggaaggatcaccctctcggcaccgaccacggcagccagagtggttttcccgatcagatatccgtcagccccctcctttttcagccaggcaagcgtctggatattggcgaaagtgtggtccagccggcctccaagagctccgtaaaacaaaagctccctgcagccgcgttccaggcgaccccgtgccgcatagaccgtatctgtatcgtctttttcacagggaagacgcaggagcctgtccggatgccgggatccgaattcttccagataaggatggtattttttgtccagggaatcaaaatctcccagaacgaggtccggtacaatatccgcgtccaggagtctgggaagcccgccgtccacagatacgacaaaaggttcatcagcaaaagcctccgcggaacgaaggcttttgttatctcttccgaccggaatcggaatcggttcatattctccggcgcacattaaaaccgcacgtctcattattttgtctccatagtccggactacgtccatgttctgtgtaatgtaggtcaccagagagacaatggtcaggaccagggccacccacatcacaatggtcgtcaccatctgcagggcagggagattcatgatcatgagaatgatcatgatcatctgaaatgtagtcttccactttccccagtaattggcggcaatgacgatcccgtgctctgtggcgatcagtctgaagccgctgatgataaattcccttgctacaatgatgacaacgatccaggaagggatcctgcccagttcgatcaggcagatcataccggagatcgtcaggatcttgtccgcaaggggatccataaatttgccgaatgtggtcacaagattacggctgcgcgcaatatgtccgtccaacaggtctgtcagagacgcaacgacaaaaataaccagcgctacccatttcagtgattcgtttgttccggaaagcagcaggaaagcaacaaaaaacggaaccaggaccacacgaaacactgtcagtttattcggcaggttcatatacagactcccctctgccggccagatgccggcattcattcaatcagtaatccaaccggccggatgccggcattcattcaatcagcgatccagccggccggatgccggcattcgctcaatcagcaatccagccggccggatgccggcattcactcaatcaacgatttctccgatcagatcgtactgatcggacccggtgatcttcactttcacaaaatcgccggtcatcaggtcacgccccgtctcaatgaaaagggttccgtccacaccgggcgcatccatgtaggtgcgggctgtatagacatcttcgcccaccattcttccctccacaatagctagacatcttcgcccacaattcttccctccacaatagcttcgacgattctgcctttcatgcggcgggcctttttaaaggcgatctcctgctgcaggagcatcagttccctgcggcgtttctttttgacaggtgcagggatctgggattgcgaaaacacccagtctctcgaatttcatcctgcggacaaatgacatcagtgtcctgtggtctttctccgtctcgccgggaaaaccggagatcagggtggtgcgcaggcagatgtccggaatctcctttcgaagaagtccgatgatgtcttccagctcttttttattcgtacgccgtcccatcctcctgagtacatcatcggaagcatgctgaatcggcatctcctgagtacatcatcggaagcatgctgaatcggcatatcaatataatgcaggatcttaggattccggcggatcgtctccacaagttcgggagtgatttcctcgggatagcaatagaggagacggatccagcggatcccgtcaatctccgccagtctgtcaagcagttcacgttgtctcctgggcaaccaggatcagttcacgtactccctgcgcggcgagctcccctgctgtacggatcacgctctccatgggaaggctccgatagccgccccggattgaaggaataacgcagtacgtgcagcatttgccgcagccttccgcgatcctgagataggcatagccgtttgctgtggtcaggacacgctttgcatctgtacggggtatcctgtggtcaggacacgctttgcatctgtacggggtatcctccgaaggtcattgagacggaccagtgcctggtccttctcctcttttcctgatatctccctgcggcccgtcacctcctgcagtgtctgcacgagggtatcctgcgccgtcgtaccgatgaccgcagcgctgggcaagacatccggtaacgatcagtgccctgagctgtcccgctgtccttctctctgccagttccagaatgctctcaatgctctcctttttggcgtcattgataaagcagcaggtattgacgacagcggcctcagcctcttcttcatcgtctgtgatctcatatcccgcctgcgtcagatctcccagcatttcctcggaatcaacaaggtttttgtcacatccaagggatacaaacaggattttcattcagcagtgtcctcgttcccggcttcttcggtttccgcgtctgcagtttccgcagtctctgcatcgctgccttcgggtgtttctccatcgcagtctctgcatcgctgccttcgggtgtttctccatcgatgatctcgccggcttccacacctgtaagatcagggatcaggtcaacgggattgatctcagctgcaggctcgggaaactcttcctctgcctcatcctcggcaagaatacggatctcgccctggttgagctcgtctacagcggggctcgtcgccgtctacgatctggcgggcacgcttggcggtggccataacgatagaataacggctgttgataacgggggtctctccctcttctacatctttgttgacaactttcataagatccacataggacggatgaatcatgtataaaacctttcctttctttattattcaaaaatacacaaagggtatttttttattttgtatcgaaaacattctccagctgggcgctgaagtttctggcaaaggcctctttttcggcaggatccgtgatgatctcgccgccgatatgggggcggcaggatccgtgatgatctcgccgccgatatgggggccgtccggcgactgtggtgtccaggcgccggtgatcacggactgcagggactccgcacaggcatctacatcgccgttaatgatcagatagggataggaaggaatcgaaggtgcttcctcttttgcctcccctgcagaacagtctggtctttaattcctgtgccgtcggaggggcaataaagatcagcatcgcttccggaaacagatcatggatctgcccggcgccctgtacctcgatctccagaaggacatcacgtcccgccttcctgttctcctcgacaaaggcgcggggggtgccgtaataattgtccacaaaaccggcatgctctggctcttatacccatcttacaagatcctcaaacatctcgtttgagacaaaatgataattgacgccgtcgacctcacccggtctgggctgcctggtcgtcatagatacagagagcgcatacccgtcgtgctcctgcatcagtttttgaataacagtcccttttccggctccgctgaagccggagatcacaatcagttttccttccatattattaacttttacctcatttttcgatgcgcccctgggctgagacgcccgaggagaaagcccggaaggggtttctccgatgggattcatgaaggtttacggcgcttcgacgcaaacctccggagtgaaaaatcttgtatcaacaggatcctttattcttcgtcctgctccggttccgactctgcgacagcccgcccgcggatcgtttccgggagcagggccgacagtacgatcctgtcattttccatgacgatcaccgactttgtctttctgccctgtgtcgcatcgatcgtacgtccgtcgcttttggcctgggagaccaggcggcgtacaggggccgaatccggactgacgatcgctatgattttaccggcattgacgatattgccgaagccgacatgtatcagtttcattactgccatatactgcaccgcacaaagagccggtagaatatccgaaagctgcgccggcggatgagccgggtccgatcagccgtaccgtgctccgccgggccttccggtcctgtcactctatattctgtacctgttcacgaatcttctcgacagatgtcttgagttcaatggcatgatcggagacctcgcggtcatctgacttggaaaggatcgtgttggattccctgttcatctcctgggcgataaagtcgagcttgcgcccgatgcttccgccgcgcgaaagttcctggcgggtcgcttcgatgtggctgcgaaggcggacaagctcttcgtccacacagaccttgtcggcgtagatcgtcacttcctgtgcgatcctggactcgtcgatcgtggatgcttccagaagctctgtcaccttgttctgcaggtccttcctgtatgccccgatcaggccgggcgcccgttcttccacgaatgcgacatgttccagcatttcgtcgagtttggtctccatgtcatttttgaggaactcgccctcacgggtccttgtctcatcaaacatctttgcggcatccacaaggacttccctgaggttgtcccagatgccttccggatcaacagattcctcctccatggtcaggacatcctgaaaacgcgcaagcgaggagacccgcacatcgttctcaataccgaattcctccgccatctgacaaaggtatttccagtactcacctgcaatacgggcattgtacttgacctccatattggactcggtcaggtcctggtaggaaataaaaacatccaccttgccgcgctgcatatattttttcagttccttgcggatctgtgcctcaagcggattaaggagcctgggcatcttgatgttaatatcgagatagcggttgttgacagatttgatctccactgcaatcctgaacttatcattctgcagttcacttctgccgtagcctgtcatgcttctgatcatatgctgtcctcctgaaggggcttcaaaatcagtttccattataacattatactttcaaccgtcaagaaagaagtgtatactatattgattgctatattgttgcagtctgctgataatagcaatgcacaaaaggcggcctcagaatcaggaaatccgggctgtaacactatattgattgcatggttttaaaaaggagacattcacatggcttttgacggaatcaccgtcgccggtctttgcagcgagctgcaggacaccatcggcggcgggcgtatttataaaatcgcgcagacagacaagaacgagctggtgatcaccgtccgcccttcggcagaaaagggcggcggtcaggtccgtctctatctgtgcgcagatccttccctccccctggtctacctgacccggaccagccgccaggcaccgctgcaggcgcctgctttctgcatgcttctgcgcaagcatctgcagaacggccgcatcgtctcggtcacccagcccggactggaaaggatcctgcgcttcgaagtggaacaccgcaatgaaatgggcgatctttgcacccactacctggtcgtcgagatcatgggcaagcacagcaacatcatcttcctcgatgacaaagagatgatcgtcgacagtatccggcatgtatcctatcttgtcagttccgtgcgtgaagttcttcccggcaggacctatttcattcctgatacccagtccaaaaaggatcctctttctgagacatacgagggatttttgtccgttctggcagacgggcatatggaagtagcaaagcttttgctgcgcagctataccggcttttcgacagttgccgccctggagctcgcccaccgggcccgtctcacacaggaccgcagcgctgcgctcctgtctgccgccgaaaagaactcactctggcaggaattcgaaacacttgtctctcagattaaagaccggacattcacccctgtcatgtactgccgccggggggagggacaatctgcaggcgcccccgtggaattctctctcattccgctcacccactacgcggactgcagcgaggttgcctaccagtccccttcagccctgctggaggatttctatgcccgcaagaatctctacacccgtatccgtcagcgttctgccgacctgcgacacatcgtgcagaccatcctggagcgtgatatccacaaatacgaccttcagtgccgccagatcaaagatacggagaagagagataaatacaaagtctacggcgaactgctcaacgcatacggttactctgttcctgccggtgcaaagagctgtgtgctcgacaattattacaccggtcagaagatcacggtccctctggatcccacactgacgccccagcagaacgcgcagaaatattttgaccgttatgcccgcatgaagcggacccatgaagcgctcacccgtctcacagcagaagtcagtgccgagatcgaccacctgcgcagcatccagaacgcccttgcattctccacaacagacggcgacctctctcagatccgccgggaaatggaggagagcggcttcctgcgccgcaaatacacaggccgcaaagatgcccgtgccgacggcagaaagggcagggcccgcccgccccagagccggccgctccactatgtcagcagcgacggttacgacatctatgtcggtaaaaacaacacccagaacgacgagatcaccttccgcatggcagacagccgtgacatctggttccacgccaatgatatgcccggttcccatgtcctgctccgcaccggcggacgctccatggacgagatccccgaccgtgtcttcgaggaggccgcctccctcgccgcctactactccagcggacgcgaacagggcaaggttgagatcgactacctcgaacgccgcaatgtcaaaaagccctccggcgcagcccccggctttgtcgtctattacaccaactattccatcattgccaaaaccgatatcagcgccctgcgtgaagtgcaggattaataaaaaagtgctctgcagtttccgatgaagctgcagagtacttttttacattccgtaaatatatgcatcactgcccggcgaattccgtgcccccgttcttcgcccccgcatcacagccagcggactttcttcaaaagacgcaccatagccgtgcccttgggcagtcccaggatatcgtcctccgtaaagctgccgaccccgatcaggacgaaaaacaagaccggaacggctgccaggatcgcgggcacagtcgcggcaaagtttgcgaaatactccgcaagcacttttgaagccatgaaaaagaccccgtgataaatcacaaataccacagcccccatgactacagcgctgaaaacaggcttccagtatacctgcactgcatcgaagcgaagccccagatagcggcgcaggaacatttcattgagggcaaagatgatcgccgcatacaggacgctgacaaagaccatcgcgtagatgccccagtccgtaaacctcaggaagaagatcagcgcgcctgtctggatgatcagggaaatacccgcgctgacgatgggcatattcattttgccgatggcctgcaggacagcatttgtgatggttcccacagaaagaaaaataacggtcaccgcctgcagggctaaaagcacggacgcaagctccagggtatcccactggggaaacatcagcctggtgaccggcctggccaggaccatgcgtcccacagcgcaggggatggatatgatcagtgccattctcgaagcattgatggaccggcgccttgtctccgcaagatctcccgaggcatacgccgttgctatgttggggataatggcggccgatactgctgtcgcgacggagatggggatattggtgataaccaccgctttattggaaaagaggccgaatacggtagtgactgccgcctcaggaaggtgcctgagatcgatcagcatattcaggtagatcatctggtccagcgtcgtcgtcaggttcaggataaagctgctcgcgataaagggcgtgatcaccagaatggtactcttcatgatgcgcccgtaggattccgtgcggcttctgtcccgatctattcttctgaaaaaaccccttctatgccgcaaataagcgatcgtcataaacagaagcgctgttgcgacaccgcatccggttcccatggcgcttcccatggcgccgcgcaccgcacgttccgtggggtccgcatagatcgaggctgtccggatcagaagagatgctgctccgatactgacagccgcattggcgatctgctccagaatctgagataccgacgtctgcaccatggactggtttgcctgaaaatatccgcgcaccgcacccagaatgccgaaaagaaagatggtcggcgcaaacacccgcaggaccggaaccgcattgtgcttgaccaggatacccgctccgaaatacaggagcagactccccgcagtaccgacgatcagcgaatagagcagggcacagtgaaatgcccgctgggcattcctgtactctcctacagcgatctttgtcgacatctgcctggagattgcagcaggcagagagttggaagagaggatcaggatgatcatataaatattgtaggcggccccgtaataaccgtttccctcgtcaccgatgatcgcagtcagaggcgccctgtataaaagtccgatgatacggaccacgatagtcgcgaccgccaggatcccagcctggacagcaatactgctgccgccggtctcattcacactgtctgcagattcggacccttcgatctcttcccttatttcttctgtcatatcgcccatataatctgtcacccttcaaaatacgccgatcgtgacgccgcgtcatgaaactgaagcatgccctttttgcggcacaagcattctgagttaataatacatataatgagttgcccgacaaatgggcacattgcatatcttttaacctcaacatcatatcataagtccggaaaaagtccacagaaaaagcgccgggatacaggggacctggagaaagcaccgcgatatacggaatctgctccggactttactgtccacgctccctccaagtgcccggacagtaaagctgcgaaaaaaagcggcaggacatccgggatgtcctgccgcagcagttcttttacaaatattttcaaggatgacatcagccgatgagccagtcatacatctcctgatacttggccgcagatttagcccaggagaagtctgcacgcatggcacgctccaccatcttgttccactcgaggcgcctgtcataatagatctgctctgcgtagcggatggagtgcatcatctcgtgcgcattgtagttggcaaaggtgaatcctgtgccggttccttcaaactcgttgtaaggctcaaccgtatccttcaggccgccggtctcacggacgatcggaagtgtgccgtagcgcagggccatcagctggctgagtccgcagggctcgaacagggaaggcatcaggaaggcatcggaggaagcataaatcttgtgggacagttcatccgaatagtaaatattcgccgaaatcttgtcgttgtacttccagtcgaaatagcggaacatattctcgtaacgctcttcgccggtacccagaactaccatctggatcgcatcgagggaaaggatttcctcgagcacataggcgatcagatcgaagcccttctggtctgtcagacgggagacgataccgatcatgaagcacttctcgtcgaccttgagtcccagttccttctgcagggcaagtttgtttttcactttcatcttgcggaagttgtccactgtataaggctgagggatcttcttgtcgttgtccggggagaaatcggtgtaatcgatgccgttaatgataccgcgcagatctttgctccttgcgttcatcagtccgtcgaggccctcgccgtagaactgggtcttgatctcctccgcataggtcggggaaacagtcgtaatggcatccgcatagaccagaccgcccttgaggaggttggcatccttgtaggcctcaagcttatcgggtgtgaaataataaccggagagaccggtgatatcctcgacatcacgcacattccacttgccctggaacttcaggttgtggatggtcataacagacttgattccctggtagaactcgctgcctgcgaaacgctctttcagatagacgggaacaagtccggtctgccagtcgtggcagtggatcaggtcagggcggaaatccacggtgggaagtgcggagagaaccgctttggagaagaacgcgaaacgtgtgatctcaaacagcggatcatctgtataaggcttgtcactggtgaagaatccttcgttgtcgatgaaatagaaggtgattccctccacctcggccttcagcacacctacatactcactcttccagtggaagtccatgtagaagtgtgtgacatattccatcttgtccttcatctcctgcttcatgcaggaatacttgggcatgatcaccctgacgtcataatattccttatccagttccttgggaagagaaccgacaacatctgccagtccgcctgtcttgataaaaggaacgccctcagatgccacaaaaagaatcttcttcatatttaatgaccccctgttactgtaatgagatttaagtattcgtaatccggaaaattccccgaaagcattagtctttattcattataacctatttacatacattttgctcaatatttttgtaaaaaatatgaattaattgtaatcatgtcagcaggctgtccacgccctctcggggcgtgaacagataagatcatgtcgcgttactgatcctttgcggcacgaagatattttttcattgccgggccgcggattcccagtagcgactgcacagaagcgggttcgacaccgcgccgcagcaatgagaccgcaagccctgtccgcagatcctccggcgacacaggagatccgatccccgctgcatcagcatatttcttcacgatcttccataccgcctggcgggtgagcatactgccgcctcttccggggaacagcagagaggacggtcctttaacctcatccctgatttcgtaaagataacgcagaaggcactctcttgtccggctgccaaacggaatcatctgatccggccggccgggaaggatcacgcaggagatctgcagatcgatattctcaaggcggagtgttaccagctcccggaccttgagcccgacacctcctaaaagttccaggattgccctgtcacgaagtcccgcgtttgtatgcaggtccggagcatccaggatccgcagcacttcttctcccgtcagtatcgagggagcttctccaggtattttgtccatcataaacctctgcctttttcactgccgcatactgtttccggtcaccccatgaccggggtgtgagcatgaaacgctgcgtattccggtgagcgatatatgaaaagtgctgcggataccttccggccttccgcagcactatacatttcatattctcaaaaactttataaaactatatggtattatttcgcataatccgtaactctggactcacggattaagttgaccttgatctgaccgggatattccatgtctgcttcaatcttcttggaaatatctcttgcaaggattaccatatcagcatcgctaatttgttcaggaactaccattacgcggacttctctgcctgcctgtatggcataagaattactgacccctttaaaactgttggttatttcttctaattgtttcagtctcgttgtataagcttcaagcgtctctctcctggcgcccggacgggctgcggagatctatctgccgcctgtacgatacatgcgatcagacttgtcggttctacatctccgtgatgggattccacggaattgatcactgtaggagattccttatattttctgcagagcctcggcacccagctgtacatgagatccttccatctcatgatcgactgccttgccgatatcatgcaggagaccggcgcgcttggcaagacggacatccagtccaagctcgcttgccagaagaccggataactgcgcgacctcgatggaatgcttgagtgcgttctgtccatagctggtacggaaacgcatcttgcccaggagacgaacgagttcgggatggatcccatggacgccgacctccaaagtggcggcttctccttcttctttaatctggcttccacttcacgctgcgctttgccgaccatttcctcgattcttgcaggatggatcctgccgtcgacgatcagtttttcaagcgcaacacgcgcaacttcgcggcgaatcggatcaaatgccgaaataacgacaggcttccggtgtatcatcgataatcagatcgacgcctgtcatcgtctcaagagtacgaatattgcgtccttcacgtccgatgattctgcccttcatttcatcaccgggcagctggacgacagaaatcgttgcctcggaaacatggtctgcagcacagcgctgtatagcattgaccacatattctttggcccgtttatctgcttcttccttggcttccgtctcgatctctttgatcattctggcggaatccagtttcacttcatcttcaacaatttttaaaaggtgttcttttgcctgttcagaagtcaggcctgaaatacgctcgagttcctgtaaacgctgctcattaagcattgaaacttctttctgaagtttctgcagatcttcttccctggcagtcagattctgttccctgcgctccagctgttcgatcttattgtcgatctgctcttctttctgctgaatcctgcgctcatttttctgtacttcattgcgcctgttctggatctccttttcgagttcgttcttggatttgaacgtctcctcacggatttccagcatggcttcacgctttttggattccgcatcacgaagggcatcatcaataatcgtcctcgcccttgcttctgcgctgtccaccttgatcgcatcctgcttcctgtggttgttggaagtgatgtaccaggtgaggggaactgctactgccaatgtcaaaagaatcaccgcaataatgattcctatcgtcatacaggagcacctccatattcagttgaacggtttgctttattgtatagaatacattcgaactgcttctttcgattcccagacaactacgaaaaaatctctgtattctaacgaacaaaactacaacaattaatattaaacttaatataagaacctgtcaagacattactgaggtgctaataagcgctaataagctgttactattcacgggttttaagagtatatcgctcccggattattttatcagccttgctcctgtccctccgttccgtttccggatgaatcagcgtattcttccggcgtatagggcgtcactccgttcttagtctgcatctgccggatcatgtctgccggataccctttcctgtgtaaaaaggccatggtcttttgtctctcttcgaaagtggcttcccggggatcaaatccccttttctgcagcagacgaaggatctgtctgcgctgtgcctcctcaatattctcctcttccgagacagaccggaaagcctcttcaatatacgcttcggagattccttttgcagaaagatccctcatgatccgaagcctgctcctgtcctgtatatgcgtcctcacatagctctcagcatatcggagatcatccagataaccggcgtctctgagcttttggagcgcatcttccaccacatcagcaggataccctgcagtctgcagcttttcccgcagacgctgttcggaatagtccctggttcccagaagacttccgcatttctgcatacaggatttgcgcagggacttcaggatctcatcatatgcttcctcagacagttcctgcccttcctccagccccagacgggcggctgtcagggaggacagtataaagctgtcgccgttatccagggccacttgcacacgccctcgtgccgaaggacgcttccctcggtctgttgtattgctccgggttctgcccccggtctgttcaatggaaagaattgtaggcaaaatcggttttcctctttctttatccgggtccctgcggggacccgcctgcggttcttgcgcgatatggcggttttctttttacctgcctgttccttacctgcctgtcccccgacggaagtcacgggtattgcgcgatgaagaataaaggccggtacgagcccgtgcagtcatcctgcacagactcctgccggcctgtcatatcattctggtaaatttatgatttatgatttcaggatcaaaagacgatttctccgatacagtcataggatgtctgcgctgccccggcagaaacatccggagtgaaaaaatgctatcgggcgtttattcactcttccgaccatgtcgaagcgctcctgcgctgagacacccgaggagaaaacccggaacgggtttctccgatgggatctgcggaggtttgcggcgcttcgacgcaaacctctggagtgaaaaaatctttatccagcatttttttcactctttccatccgaggtaaaaaaacagcaggccacacttctgatcatggtgtggcctgccggcttctacttcaattcggcttatctcgatgttcctttcgctgcgccttcttcggatgcggctcctttcgatgtccctttcgctgcgccttcttcagtcgcggcttctttcgatgttccttcctctgcggcagcttcagttgccgcttctttcgatgtcccttctgctgcggcttcttcagtcgcggcttctttcgatgagacttcttccgattccgcgtcagttacagccttgtatacttctgcggatatctccgcgatctgctcgtgcatctcgccttctcccgcaccgtggaccgc
>Bt_01708_Bf_4466_A_m
ngaggcgcccctccgctgagacacccggggggaaancccggaacgggttnctccgatgggatccgcagaggtttgcggcgcttcgacgcaaacctctggagtgaacaatattgcatcggcaatattgttcactctttccgaccatgccgctcgccagagcggcaacgcgaggagaaatacgcgaaggcgatttctccgatgcgatcacaggatgtttgcagccgcctcgcggcacaaacatccggagagaaaaatcttgtatcgacaagatttttctctctttttaaagtcaattcaacaatcattacaaaatacgcccgttttgtcaagtaagcttgcgacctgcgcagctgtgactnnncnnntnnnaccnnnnnnncnntnnctnnncacagattcgagactcgcttacgagtcttgcaagccggatgcggcttgcccatagggcagcatcttccgcaataaagaattgcaaaagacacagcccccggggaagctgtgtcagtccgaatctttcagcctttctgattttgtgaaaacacacatccgcaatagttctggcggtagagatcaaagtccctggacagttcaatggagcgcttgtagccgtccttctttttaaaatccgaaggaagccagactgtgccatattcctctgccatacgctgtccgatggcgttgagcctttgggcatccttcaggggactgatggtcagggtcgtggtaaagaaatcgaaatgtccctccgcagccgcctgcgcggctttccgaagacgcatctcgaagcacaccgtgcagcgatccccgccttcggggcaatgttccagtcccctgaccgccccgaaccagttttccggatcgtagggcgcctccagtatctcgatccgcttggcaccggaggtcgagtgcatccctgtaaaatcctgttcatccacctgccggttgtaggcggcgatcaggcgcttttcttcggccagacgtttctcatattcttcggaaaccgtgatattgggattgtaataaaagaccgtcagccggaaatgttcgcgcagatactccatacagtggctggagcagggcgcgcagcagctgtgcagcaaaaggcgcggtgcgggtacactgtccccgctcttttgtgcctcaatccgctctatgatcttctgtgtctgtctgctgtagttgatcctgttctccacttgcgctctcacctctataagtaatcatccggtattcttttctgcctgcaggggaatcccggcaggaaaggccagttcctccgtacgggggggaaccggcctttgcaagggtctgtctgtaagaatctgtctgtaagggtctgtctcttactatgtaaatctgatcatcagctgaagtacttcacgccggcctcgaagagacgcatattctggtcgccttcgatattgaggttgatgaagcggccgctgcgctcgcagtggaccatcttgccgaagacacggccgtcgggggaggtaataccctcgatggatgcataggagccgttgatgttccactcttcatccatagagacgttgccgtcgggatcgcagtagcgggtcgcgatctgaccgttctcctccagctttttgatccactcggcaggggcaacaaaacgtccctcgccgtgggaagcgggattgacgtagacgccgccgggctcggcaagtgccagccaggggctcttgttggaagtcacctttgtataggccattttggaaatgtggcggccgatggtgttgtaggtcagggtcggagacttttcatcctggccggtgatcctgccgtgagggacaaggcccagcttgatcagagcctggaagccgttgcagatgcccagggcaagtccgtcgcgcttgtccagaaggtctgtgacagcctcttcgataactgcattgcggaatgcggttgcaaagaactttgcgctgccgtcgggctcgtcgcctgcggagaatccgccggggaacatgatgatctgtgcctgtgcgatagcatcggcaaaagccctggcggaatcgcggatattttcaggtgtcagattggtgaagacacgggtgatggtcttcgcccctgctgcagtgaaggccgcagcagtgtcatactcgcagttggtgcccgggaagaccggaatgaaaactgtgggctgaccgattttgtgcgtgcagacagcgatctgtccgccggtatagatgggtgtctccacaggagtcgtgtctttttctgcctttgtagggaagaccttctccagcggacgcttccaggctgccagaatctcgtccagagcgatttcctcatcctggaaggagaagacagccttatcctttccggtcacagtaccaataatgcgcatgtcgaagccttccgcatcggaaacagctttgaggtcatcgggagacatctcaacaagcaggtcgcccatggcatttctgtacaggtctttcaggcggagcttctcgacgaaggagattccgaaaccgttgccgaaagccatcgtggcagcagcgggcagaatgccgtagcagtcaagtgcataagcggcgcagatctttccttcgcgcatcagggaagtgacaagatcatacatgtgcatgacatcgtcgtaaacaggaatgtcaaattcatctttttcgatccggaactggacaaggacatctccctctctcttgagctctggagtgacgatctcctgtgcctttgcgacatcgaccgcgaaagaaacaagcgtaggcggaacatcgatatcgaggccttcctcgcggaaggttccggacatggagtccttgccgccgatactggcaaggccatagccgatctgcgcgtcataggcgcccagcagggcagacaggggctggctccatctggcgggttcctgggacatgcggccgaaatactcctggaaggtaaagtggagttttctgtaatcaccgccttctgcgacgatcctggacatagattcggtcaccgcataaatcgcaccgtggtaagggctccaggaagacagatagggatcaaatccgtaactcatcatggagacagtatctgttgtgccgccaaggaccgggagacgtgcagtcattgcctgggtgggggtcagctgatagcggccgccatagggcagggtgactgtcgctgcgccgatactggcatcaaacatctcgaccaggcccttctgggagcagacattgaggtcggaaaccgaagcctttacagtatctgcaaaggaggggttctcggctgccagttctttggcgactttgccggaagcgatctttttaaagtaattgtccttttcggatggcatcaggaccttgacgtctgtctcctgatgcgcgccgttggtatcaaggaaagaacgggcgatgtcgacgatcgccttgcctctccatttgaggacaagcctgggttcttcggtaacgcgggccagaggggtcgcctccaggttctcttccgcggcatatttcaaaaattccgcctgatcttcgggcgcaaccacaacagccatacgctcctgagattcggagatggcaagttctgtgccgtccaggccctcatatttcttgggcaccaggtcgagattgacctccaggccgtcagcaagttcgccgatagcgacggaaacaccgcccgcaccgaagtcattgcactttttgatgaggctggaaacctcaggacggcggaagagacgctgaagctttcgttctgtaggggcattgcccttctggacttccgcaccgcaggtggtcagggactcaagcgtgtgggctttggaggagccggtcgctccgccgatgccgtcacgtccggtacgtccgccgagcaggatgatgacatcgcccggatcggagttgagacgctggacgttcgctcttgccgccgcgcccatgactgctccggtgacccgtctgatgtgtgggtaaccgggatgatagatctcggaaacatggccggtggcaagaccgatctggttgccgtagctggaataaccgtcagccgccccgatcaccagttttttctgcggcagcttgccgcggatggtctgggcaacgggaacggtgggatccgatgcgccggtcacacgcatagcctgatatacatagcctcgtccggacaggggatcgcggatcgcgccgcccaggcaggtggcagcgccgccgaaaggctcgatctctgtgggatgattgtgggtctcattcttgaagaaaacaagccactcttctgtctcggggccatttccgtaatctacttcgatcgggaccacgatcgagcaggcattgttttcgtcggactcttccatgtcggtcagctttccgtccgccttgagcttcttcatgcccatgatggccagatccatcaggcagacaggcttatcggtgcgtcccgcatacagctctgcgcgggtatcggaatagctctgccatgtggtctcgatgggggtgcggtagaagccgtcctcgaactcgatgtttttgagttccgtagagaaggtggtgtgacggcagtgatcggaccagtaagtgtccagcacacggatctcggtgatggtgggatcacggtgctctgtatcacgaaaataggtctggataaactgaaaatccgcccaggtcatggcaagacccagggaggaatacagttttttgagggaagcggcatccatatccgtaaagccgtcaaaaatctgtacgttgtcaggctcgggatattcggtccgcagagtctccggcttgtccatacctgtctcacgggaatccaccggattgatgcagtaggccttgatccggtccacatcttcctttgtcagatctcctgccagcagataggtgacagccgtgcgcaccacgggcttttcctctgcgttgagaaactgcagacactgctcggcactgtccgcgcgctggtcaaactgaccgggcagggcttccacggagaatacactggtcccctcggggatctcgatggtctccttatataaatcgtctacgggcggctcggaaaaaacagttctgcatcccttttcaaaagtctcatccgagatattctcgacatcgtaccggatcaggatacggacgcccctgattttctcaattcctaaaaagccttcaatgtcctccttcagctgccttgccgcgacggcaaatggctctttcttctcgacgtatacgcgtcttacaccgctcattcttttctctctttccggagctctgtgtgcggaataatctgtgatgctccagggtcacagactatatgttgatttctttcgtgctgcattaaacaattcctgaaaaccggacaagtctgtccgagtttaagaatgatatcaagcagacatttccgtcacattatagcataggatttaaaaaagtacagaattgttcctgctttacatgttaaaatattgtaaaggctctcgggaacttacttgtataaacggattccgaaagcctttttacgtatttattatgtctgcgcggggcaaacacacgcgcaccggcatagtaaaaacgcagctgtaactgcagggaaaggatctcctctttacctgatgggtggggtaaaaagaaatccggattcccatgcgcagcctgtattgcagatcgatgcatcttcggggttttttatcgtctaatgggtgggacgaagcagacccctgcggtgcgcaagtgtgtccgatgattaccggcacacgccacagaaaaagaaaggaaggtaatgttttgggggctttaacaatgatcgcacccgttttcggagtgctggcacttttgttcgcattctacctaatcggtaaggtcaatcgccaggacgcaggcaccgaccgcatgaaggagattgcagcattcattcatgaaggagcgcgagcgttcctgatggctgaatacaggattcttgttttctttgtagctattctttttatactgatcggtcttggaatcagctggctgacagcctacagtttcctggtgggcgcggtcttctccacagctgccggtttcatcggaatgaatgtggcgacaagggcgaatgtccgcacagcggcagccgcgaaagacaaagggatgaatgccgctttgtctgtagctttctccggcggagcagtcatgggcatgagtgttgtcggtttcggactggtcggatctggtctgatctattttgtcaccggcaaccccgatattctctccggattctccctgggggcttcctcaatcgcactgttcgcgcgagtcggcggcggcatctacaccaaggctgcagacgtcggcgctgaccttgtcggtaaagtcgaggcaggtatccccgaggatgatccccgcaaccccgctgttatcgccgacaacgtcggtgacaacgtcggcgatgtcgccggaatgggcgcggacctctttgaatcctacgtgggttccatcgtatcggccatcactctcggtgtcgtctaccatgaagtcagcggagctattttcccgcttcttatagcgtcactgggcattgcggcctccattctgggatgcttcttcgtcaagggcgatgagaattccaacccgcacaaagctctgaagctgggcagctattcctccgccatcatcgtgatcatcggctctcttgcaatgagctggtatttcttccactccctccgcgaagctttttccatcattttcggactcgtcgtcggcctgatcatcggcgttgttaccgagatctatacctccggtgactatcgcttcgtcagaaagatcgcacagcagtccgaaacaggtcccgcgaccaccgtcatcagcggtatcgcggtaggcatgcagtccactgcagttccgattattctgatctgtgtcggcattatcggcgcctacctctcctgcggcctctacggcatcgcgcttgcagccgtcggcatgctctctacaacaggcattaccgttgcggtcgacgcctacggtcccatcgcggacaacaccggaggtatcgcggagatgtcccatcttccctcccgcgtccgcaagatcacggatcgtctggatgctgtcggaaacaccaccgctgctatgggaaaaggctttgccatcggttccgcagctctcactgccctggccctgttcgtctcctacgcccaggcagtcaggctctttgagcaaggtatcaacctgcttgactacaaagtcattgtcgggctcttccttggcggtatgctcccttttctcttctctgccctgactatggactctgtgtccaaggcagcctacaagatgatcgaagaagtccgccgccagttccgctccattccgggaatccttgaaggaaccggtaaaccggattatactacctgtgtagccatttccacacaggcagccctgcacgagatgcttgttcccggcgtcatggcagttgtctgccccttgctggtcggcatcgtcctgggacccacagccctgggcggtcttctcgcaggcgcgctcgtcaccggtgtcatgctggccatcttcatgtccaactccggcggcgcctgggataacgccaaaaagtacgtggaggaaggccacaacggcggcaagggaagcgagacccaccatgccaccgtcgtcggcgacactgtgggcgaccctttcaaggatacatccggtccttccatcaatatcctgatcaagctcatgactgtcgtctcacttgtattcgcaccgctgttcctgcagttcggcggactgttctaatcagagaaaaggagattctatcatgcaaaacaacatggaattgattcctgagttccagattctcgttgacaaagcaaaagaacgcaacgccggaaagcccatgcgtattgccattgcaggagctgatgcggagaatatcctgcagggtgctttctgggcacaggaggaaggattcgccgaaccgatcctgatcggaaattacaagaagatcagccagacgctggaaaagctcggtctgtcagaccgcaagttcgatatccagccggtcagcaatgataccaacgttgtccagtacgccatagagatgatccgggccggcagtgccgacgccctcatgcgcggcaatacccagacccgtgattttctcatgcccgtactcaacaaggtcaaccacctgatccgcccggacagacttctgacacatatcgttatgatcaagatcccgacctaccacaagatgctggcgatctccgatgtcactctgctggtcagtccctccatagaggaacgcaaaaaggtcatcgtaaacatggtcgatgctctgcatgtcttcgggatcaagaatccaaatatcggtctgctctctctgatcgaaaaacccgccttccacatgaaggataccgtcgaagcacagaccattctcatcgatcatcaggatgagccgatcgccgaatgcaacctggtgggaccgatcacctgggacctgatgctcaacaaagaagccgcccgcctcaaaggctatgacaatcccgcctgcggcgagtttgatggcgttgtcgtcaataatcttatgaccggcaacctgatcgtcaaggttctggataccagctgcggtgcctacaactgcggcatcctgatcggtgccaatattcccattgccatcaccggccgcagcgaatctgccagggaggccttcctctccgtggcggcctgtgcggcaatgaacgcctcccccaggcatgaggtctatttcggtgaggatcatgttcagggcggaatcggcctggaccattgacccgcataaaacagtttacctgacagaactgcagctgctgctatagcgccggagtgcgcagcaatgtgcggaagatgcggcccttaagggcagcccgcatgcggcgaacaagactcgctcgcgagtcttgcatcacagggcatgtgcccgcaaacatagccacatgtacagcataaaaaagaacctgcatccgcaggttctttttttattccgctttgcttctcgcacttccgttccgttcgattgttcgatttcgctcttcgctctattccgcgccttcgtgcttgaggaccactgagaccgtcttgaataggatctggaaatccagttccgggctccagttctggatatactcgcggtccagacggacaacctcctcgaaatcagtgatctcgctcctgccgctgatctgccacaggccggtgatgcccggcttgatactcattcgcacacggtggtgaagatcatatttttcccactcatccagagtcggagggcgtgttccgacaaggctcatttcacccttgaggacattccagaactgcgggaattcgtccaaggaggtgcggcggataaagttgccgatccctatgggcctggctttcttgtccttcttttcgctgccgatgatgcgggggtcgtcgtccatcttgaacatcatcccgtcctgcaccttgttctgggccatcagtgctattttgcgctcctcggcatccatatacatgctgcggaacttatacatattaaacggcttgccgtttttaccgatacgcttctgtgtaaagaagatcggacccggagactctttgtaaatgatcggagcaatgaagataaagacgataccggtcagaatacatcccacgataccgccggcgatatccatgatccttttgaaggccagttcgcggatcgatacgatacgcaggctgttggtcagtaccttgtaattgccgatcttttccacttcctgcgtccccatacggctgtcattgagggcggagatacaatagtgtactgtgatgcccatgttgagaaggttgtccaccatctcgaccggatatgggaggttatcaggctgatagaggaagacctcgtccacccagtgccttcctatatagaagaggatgttttcgcctcttcccaggattggaatcccgttacgctccttctcgtcagcagaagcctgatccatcaggataataccggagatgaaataatcgtggaaggagttgtctgacaggtttttgatcacctcatccatcagatggctggaggtgatgaccatcagagatctctgccccttcttatctcttcgggttttgaggatcctcttcttattggcaagtctgacaaagaaggaagcaaacagaaacaggaccgcagtcaggcctgtcaacagtcgcgagatcagatagatctggtggaccgaaaacaggtagaccaggttcagcagttcaactgtgacaatatagcggaaaacgcagatcagttctgtccagttgtttcgccggagtatatttttataactctcggaaaaaagcacaacgatcagctggcagaacaggtatacgattccctggtatcggtagagcacgatcctgtagggattggatatcccgcgcaggatccagtaactcgccacataacagatctgaaacaccacaaggtccaggaccatgaaatccaggtgcttcagccagcctgttttttcttttttatacatacgaaaactccctgacggcagattttacgcatgcaagactcgctcgcgagtcttgcgccccgcgcgggctgcccgtaagtacaacatcttccataccgcgcgcgcgggcatcctcgcggagcatttattcaaccgtcacgctctttgccaggtttctgggcttgtcaacatccaggcccttggcaacgctgatatagtatgccatgagctgcagaggaatgatggcaaggctgttagcgaagtgcggatccgtcctgggaacgtatactgtaaagtctgctgtgtcttcgacactatagtttccgtaagtcgtaaggcccatgaggtaggcaccgcggctcttgacctcaaccatgttgctgatggtcttctcgaagagctcgggctgcgtaagggagcccacgacaagagtgccgtcctcgatcaggctgatggtgccgtgtttgagctcgcccgccgcgtatgcctcggagtgcacgtagctgatctccttcatcttgaggctgccctcaaggcagatcgcgtagtc
>Bt_01708_Bf_4585_A_m
natctcagatacattcacatatatatcctgggtctgctctcctcccccatgcattatccctctgtttatctgacactctgtggcatccctgccacttccaatctttatatgcgagtcttgtacaatagtattattagtcggatcaaggccgtaccattttccaccatctgcaacttccacccatgcatgagattcgccttctcctataatgagcccggttacgtatctggctgagcatccggacagattaagtagtgagatcatgatatgagaataatcctgacatactccccgacctattgaaaaagcctcctctgcccctgtgtcgattccggtacatcctttttcataaaccagatgttcatgaagcttttccattatatgctttgccttatcaagtggttttatctcgtcaaaagaaggcatatcagcccttatggattccatatattccagtagtttttctccatgaacagtgagtccatgactatgcctgaataacatctcttcagtttcagttgcaacagattcatgcacagcacatccgcattctgcatcgcctttaatgtgatatttaaaatatgaatgcggtatctcattgctgccatatatgtatctgtttccgtgggaatcggtagcccattctgcttttgtttcaggtatcatatcgatctttatgcttgatattttctgtctgtcactatccttggggatacactttattgtgtagcaacaccatgaaacatcagcagaatagcggatttccatgcaataatcaaaatgaagttttttcacgacatcacatccttaatccttatgcaatcagtgactctaacatttttataacgccataataatctacttcctgttcctccacagcatttcggatttcctcgagcttatccttctttacatccattccactcttctcgattctgggaatcattctgttcacctctctaacaagcacctctcttccaaggccaagcctcgcataaagatcaaatctttcaatccttttcccggacttgattatgttccttacgtgatcatcatccagcttgtcatctatcattccccaaaatgcgagaatgtcgtctatcacaaactgcagctcaataagaggtgcatcactgagctttgccttgttcatctcatatattgcaagctgtatatatgaaagggactctgagccaatgctttccctcagcacaatagcattatcataggccctgatgagattactgataatcgagtcgggattattctcatcaaagggataagacctcatgaaatcctgcttatcctggtaaatatccggtatatcgatcatctggcaaaaatcatgatagctgtcacgtatttcatcaatcatggtgtcatagctcttgaaataacaccttaccagcgtgtacacccgctcagcatatcttcccagccagtataatctgtttgtctgttctactgagaaaatacccatgtatccttaaatcctcctccctgtgaagaattgacaataaacgaatccggattccttgaaaaacgtgtaaggccacttttccatacaagtggctcatctgccatcagcacaaatgccctgaggtctgcttttctcggaaccatatcatcgccttcaagaatatccagatcctggaagtctatgacttcctgtgcgataaaccttcttggctctgctttgagaagttttataaagttttccttctgttcctttgacattgagcttccaaatacaactccatagccgcctgcttcagctacatctttgagtaccaggctgtcaaacttatcaagcacatatttcatatcttcttcatagaatggcagatatgtcggcgcattctgaagtattggttcttcgccaagataatagctgatcattttcggtacaaaatagtaaatgcccttatcatcagcagttccattgcccggtgcatttatcagggcaacatttccttttctgaaaacatcgtagatatgcggaattcctatgactgactcaggattgaaattcattggatcaaggtactcatctgagattcttctgtaaacagcccccactctctcatgctttccatcagcagtgataaagtaaagcttgtcattttccacgatcagctctgagccgtttgcaagatgcgctcccgtttgttctgccagataggaatgttcaaaatatgccgcattatatcttcccggtgttaggatgacagtgtgtccgccaacattgacgttatccatagtccgccttagaagtcttgcataatttctgttatcttcaagcctcacatcattgaatgttcctggcgaactccttctacagagctcccttgctatcatcggatatgatgctcctgatggaacacgcaggttgtcctccagtatgtaccactgcccatccttaccttttacaaggtcaattccggatatgtgggagtaaattccttttaccgggcacactccctcgcactcaaccatataaccgctggaagcgaagataaaatcttcaggcacaacgccgtcctttacaatcttcttttcactgtatatgtccttaagaaaaagattcagtgcaataacgcgctgtttcagccccttttcaaggtattcaaattcatcgtgttctataacccttggtatggcatcaaagggaaaaagttgctccttaaactcattattcttatagattccaaatttcactccataccttgccagcagtgcattgacatcatctgtatgttttagcaggtttacattgttcataggccttttcccttctcttgaaataaaactgatggtgtagtttgcgcactatctggtcgcactctgtgtaacagtaatccgttttgttcctgtcgttatcgcctaacgtaagtgtttcttccgcgcctgtcatatttcgcagctcctcagcttctttcttgggtttatgatgaagcttcataggtgcaagtgtaaggtttttaagaacagtcatatgtggatagagattaaactgctggaataccatcgaagtactttcgcgaaccactttggttttattctttgaagtcaactcagtcccgtctatataaacatgtccactacttggtgcctccagaaaattcatgcagcgaactgttgtggattttcctgatccggacggaccaataattaccaatttttctccctcttcaacctcaagattcacatcttttaatacgtgaagatccccaaagcttttatttacattttccagcttgatcattgccatagcttattttttcctttcctaaatgcaaagatggcgctccggtatcaagccgaaacgccattgtctcattgcacttatataggattagttataatgaaaaagaataaaagaaaaggcgctccgaaacactgtgtgaatcaaaacgcctttgtttgtatacaagtatatggtttgtatttatttttgacaattgccattttatacaaaaattttgcgacaatatcctggtcttatcattttttttccaaatcaaagctcctgacaatgtttcacaaactccctgaatatcagcttgctgttatcatccactctatatgaaaattccggatgccactgtac
>Bt_01708_Bf_4663_A_m
natgtatatatgatccgcgaccgtcttctcagctatgatgatattgaattgatccgggaaaaggactatatccgccacgcaaagcccaacggctatcgcagtctgcatctgatcgtgcgtgtagaaggcagatactacgccgaattccagcttcgtaccatttccatggatacctgggcggcgctcgaacaccacatgaaatacaaaaagaaggtgtccgacaatacaggccttcttgtcaacgagctcaaacgctgtgccgatgagctcgcttccacagatatatccatgcagacactccgcgatatgatccgcgcggagcagtctgtctgaaacactacgaatggagatcaagatgattaaagtattacttgcagaagataccgcagatctgaatcgtgccctctcggctattctgacgcacgagggctatgatgtcacagcagtctttgacggagaagaggctctgacctgtctgcgcacaaatgcttatgacgcagtcatactcgatattatgatgcccaaaaaagacgggttggaagtcctttcgtcaatgcgggcagaaggaaacaactctcctgtcctgctcctgaccgcaaaggcagaagtggatgaccgcgtcaacggcctggatgcaggcgcagatgactacctgaccaagcccttcgccatgaaagaactgctggcgcgcatccgctccatgacccggcgccgcagcagctacagcggcggggaactcaggatcggcgatctcaccctcaatgcagagagttttgaactgcgcgcagaaaactctgtccgcctctccatcaaggaatttgaactcatgcagctcctgatgaaaaatgccggcaagcccctgaaaacatcgttcctgctccagcatgtatgggcaaatgataccggcaccggtgaagagactgtctggctgtatatttcctacctgcgcaataagctcaatgcggttgcctcacatgtttccctggaaggtacacggggcgaaagcttctctcttgtcaaccatcaataataccgataatgatgaaagtactctggaacggagaatactatggacacgttggcaatccgcaaactccgcacaaatttcatattgatcgccatgctctcctttatagccgttatggtctttaccggcggcctgatcaacatcaccaacaatctggagatccgccgcaatatgtccagaacactggactacattattgaaaatgaaggtgatcttcccgaaccggaggaaagcagcgaatcagagctctcctctgatgaaagcgataccttcctgcagctttctccggaattacgctattccacccgctattttgcagttctctatgacgcaggcgggcaggtggaagagatcaagctcagtcacattcactcagtggaccgggaaagtgctgttcaactggcagacactattctggaacacgatgcagcatttggaacgatcggaaaaaactatttttttaaaaccgctatgtatgaagacggccgtttcattgtcgttgttatggacgcctcgatgctgatcaacctcaatagcagcatcattcattccactgtaatgatctgcggagtcggattgctgctgaccttccttgccgtctttgccgcttccggaagaatgatccggccggagattgaaaatgcccgccgccagaagatgttcatcaccaacgccagccacgaactcaagacccctctggcggtcatccgtgccaatacagagctggaagaactgatgaacggagagacagagtggacacagtcgacgctgcggcaggttgacaggctgaacggactgattcaaaatctggtcatgatcgcccgtgcccaggaaaaagaagaaccgggcatccgcggtgatatagatgcctctgcagccattcttgatactgtaaccccctacgaatccatggccctgcagcaggagaagacgctgaccacagatatcgtaccggatattcatatgaatgccgtcgagagcaggattcgtcagctcaccgtcattctcattgataatgcattcaagtactgtgatgaaaaaggacttgtccacataaccttctccaggaccaggattgggcgtcaggcgcgcctgacagtctccaattcctatgctgcaggaaaggatgttgatttcagccgcttcttcgaacgcttttatcgcgaggatacttcccacaccgctaatgaaaacgccgggggatacggcataggtctgtccattgccgaaagcatctgtacccagtacaagggcagtatccgcgcgtcctggaaagacggaatcatcacttttacctgtgttcttggcttgtgaggtcttgtgtcgtcagacgccctccaagggcgtgtacaggggaggttacgcgcggttgacgaaaaaaagccgtctggttataatggacaaagccgtcagttcaacaaggcctgacggctttatctttttaagccgcactctgcttacatacttgtggccaggggcgagtaaagccgtcagttcaacaaggcctgacggctttatctttttaagccgcaggcggtataaaaagaaaatgaatttcaattttttaaagggggtttactacttcatgaatgctctaaaaaacattgcaaaaaagtattccgaaaccagtttgatccttcggatcgcgatcggaatcgttgtcggcgccattcttgccgcagcaattcctcaggcgagctctctgtgccagggctcttccaagctcgaccgccgcttcggactggtcatcttcctgtacatgctcaccacattcctggccgcttttatcgcaggctcttccaagctcgaccgccgcttcggactggtcatcttcctgtacatgctcaccacattcctggcagcttttatcgcagttctcttcagctttgctttcccgcagacgctggatctggctgttgaaagcgcagagcaggcggctcccgggggtcttggagaagtcctctacaaccttctcatgaacatcattgtcaacccgcttcaggctacggtcagtgccaactacatgggcatcctcttctggtccgcgatcctgggcatggcgctcaagggtttcgcctctgacacaaccaggcagttcctcagcgatatcgccgaagccgtctctcagggcgtgcgctggatcatcaacctcgcccccttcggtatctgcggtctggttttttccactgtcaccggcagcggctttaaggccttcatgggttacggaaagctccttgccgtactggtcggctgcatgctgactgtctccctgatcatcaacccgatcattgtcggattcatcctcaagacaaatccctatccgctggtatggaaatgcctgcgtgaaagcggattcaccgccttcttcaccagaagttccgccgcaaacattcctgtcaacatggaactctgcgaagaactgggtctggataaagacgtctattccgtctccattcctctgggcgcaaccatcaacatggacggcgccgccatcacgatcactgttatgacactggctgccgccaatacggtcggcgttaatgtgagtttcggaaccgccctggttctgtccgttctctccgcacttgcagcctgcggcgcatcaggcgttgccggcggctctctccttctgatccccatggcctgctccctgttcggtatctcccaggatgtcgccatgcaggtcgtcggcgtcggcttcatcatcggcgtcgttcaggacagtgtcgagaccgcacttaactcctccggcgacgttatcttcgcagccactgctgagtatgcggagtggcgtaaacagggccgtcccctgccggatttcctcggcggaagcaagagtcagaaagcccccaggcgcaaaggcaaatacagcagataattctgtaaaaaagcgcgtagttttcatcatatatgtttgtgaacaggaggtcataaccacaagtatgatgacttctgcgatatgaaggacaaaaaacagttcccggattgagatgctgatctctcctggaactgtttttatgtttagacgaagtcgtcgggcaggaacatattataggaaaagggcgtcttctgcgaagggccatccaggcggacaagctgggttctctgatcttctacggcccgccggggaccggcaagaccactctggccagggtgatcgccaataccaccagtgcggagtttgtccagctcaacgccacgacctccggcaaaaaagatatggaggaggcggtgaaagcggcaaaggaccggctcggcatgtatggaaggaagaccatcctttttatcgatgagatccaccgcttcaataagtcccagcaggactacctgcttccatttgtcgaagacggcacggtgaccctgatcggcgcgacgacagaaaacccctatttcgaggtcaacggggctctgatctccagatcgactgtttttgagctcaagcctctttcacaggaagacatacgcaggctgatcctgcgcgcagtctatgataatgaaaagggtatgggcatgtacaatgccgccatcgacgatgacgccgccggttttctggcggatgtcgcggacggggatgcaaggcgggctctgagcgcagtggagctcggcatcctgacgaccgaaccctccggcgacggaaagatccacattaccctggacatagcccaggagtgtatccagaggcgggcgccccgctatgataagggtggagacaatcattacgacacgatctcggcttttatcaagagtatgcggggatcggaccccgatgcagccgtctactatctggccagaatgctggaagcgggagaggatcccaaattcatcgcccgccggatcatgatctgtgcggcggaggatgtggggaacgcggatccgcaggcgatctgtgtcgcggtttcctgttctctggcctgtgagcggatcggcctccccgaggcccagatccttctgtcccaggctgccacttatgtggcctgcgcccccaagagcaatgcggcggtcaacgccatttttgcggcaaaggaactggtgaaaaagaccgggaacctccctgtcccgccctatctgcaggattcccattacggaggagccggaaaactgggcagggggctgggatatcagtacgcgcatctctacaaagaacattacagcggacagccctatcttccggcaggaatcaggggagaaaagctctatgaaccttccgaaaacggctatgagcagcagatccgcagccgcctttgccgtctgaccggggatacgcgctatcaggagccggaggatctgctggatcgagaacagtaaagcaaaaagctataccgggaacagtaaagtaaaaagccatggcaggcgggcgaaagccgggagtggagggatgcaggacacggtttttactgtctataaactgattattttatatatgcttgaccgcgccgagggggaagtgacacagggaatgctgtccacctttctcctggaaggcggatacgcgaattttgtctctcttgcagagagctatgaccagcttgaaaagcaggggctggtcaatattatcctgcgcgggaataaaaagtttctcaagctgacggaagccgggcagcaggccctcggcttttttggcatgcagctgagcccgcagatccgcaggcaggctgacaactggctgatcgagaacgggcagaagatccgcgaggagcgagaagtgacagccatatatgagcgtatgacttccggtgtctatgaggtccgcatgtctgtgaaagaaaaggatgtcaccctgctggaggtgaagctttctgtcccggatgccgcgtccgccgaggcgatcgcagcccgctgggaggagaaaaacgcgggtatctatcaatatctgattgaaaatctgttttgactggtctataattcactaaaagtacactgtcaaaggcggaatcatgatattcctgccgaatctatgatcaagtcacatgtatgccgtgcagaagccccttttccggacaaggagacccggggcatgactcaagctgccggattacaacatcgttcggcatacgttttccaagcttatatttttatattcattatttcctgctgttatttgtgtgcctgcacagtttcgtattgtgcgggcaggtcttgcatcttttttggtaatcattcagaacgccccacagtgaagaacgcgcagcgttctgaacatgaggtgctgaatagatacctgttttacagtttttaaacacagccggcagaataccggggagctccgtcgggcgggtatgtctgtgctgtgatgatcatattttttggaggatattgaatgacaagagaaaggtatgagtccatatctctgcatgatctgagggagatcgccaaaaccaggggaatgcgcaggatctcgacgctcaaaaaggctgatctgatcgatgcactattgaaaaaggacgaggaggatgcggtcatccttcgaaacgagaggatgcagagaaagcagatgcaggaggcttcccaggggacgggaaaagaagcgaaagccggccgcagcagagccgcagaaccggaatccgcagaagagaatccgtccatggcatcggcggaagagacccgtccttcaggagaacggcaggaaaagaaagcctctgctgcagaaggcagccagaccagaacgagaaatcagggctcccagagaggacaccagggaagcggtacctttaatacaaatacaggctctcagggttcacagacgggacgcaggcaggggacccgttcccgcagggatgaccgtcaggaccgtcagggaacacagaacagcggccgtcagaacagacaggccagacagagcatgcaggccggatatggagtcggtcaggaacggaaccgccaggcagagtccgacagaagcagcaccgggagtgaacagaccgagagaaaccgtgcttcagaacaggcgcaggaccgtatgcgcatgtcaaatctgcagtcacaggaccgcggaacgggcagaagccagaaccgcgatatgtggaaagattcgaaagaagcggtatcgactccggaatcagaaatcggttcctatgcggctttttctcctgattctgcagctatgacagccagagagcagacggctgtttatcagaatacgcagacagccggtcagggatcaggtatgcagacggcattgcagaacggacagcaggagagtcccgggaccaggctttcccggtattaccagcccgggcgtccggatactccggtccttcacaaggatgagctcaatgcagaactggacagcggccagatggcaaacggcattctggaagtcatgcaggacggatttggatttatccgctgtgccaactatatgcccggagaaaacgatatatatgtggcgccgagccagatccggcgcttcggactcaagaccggcgatatcatcgtcggaaatatccgtgtccgcacccagggagagtagttcagtgctctgctctatgtgaagagtgtcaacggcctttctcccgatgaggcgacgaaaagatacaattttgaagatatgacgccgatctttcccgacgagaggatccgtctggagcggtccggtgggcctgtttcgatgcggatcatggacctgatcagtccggtcggaaaaggacagaggggaatgatcgtctcgccccccaaggcgggcaagacgactctgatcaaggagattgcacggtctgtcaaatacaataatccggagatccatctgatcgtgctcctgatcgatgagcggcctgaggaggtcacagacatccgcgaggcgatcgaaggtcccaatgccgaggtgatctattctacctttgatgaacttcccgaacaccataagcgggtatcagagatggtgatcgaacgcgccagacgtcttgttgagcacaaaaaggatgtgatgatcctgctggattctatcacgcgtctgaccagagcatataatattacggagccttccagcgggagaacgctttccggcggacttgatcccgcagcccttcatatgcccaagcgtttcttcggagctgccaggaacatgcgggagggaggaagcctcacgattctggcaaccgccctgatcgacaccggcagcaagatggatgatatcgtctttgaagagttcaagggcaccggaaatatggaactggtcctggaccgcaggctctccgagaggcgcatctttcctgccattgatattgtccgttccggaacgcgcagagatgatctgctgctgaccccggatgagcagagtgccatgagcatcgtacgtcgctcttttaacggtctgagcgccgaacaggccgtgacccaggctctggacctgttttccaggacacgtacgaacggcgagtttgtcaatatggtgcgcaaggtccagtggggaagcgcacctgccatgcataaccagtaacaggaggaaatgccatgaaacgcacctgtggtgtactgcttccggtcgcaagcctgccgtccagatacgggatcggctgtttttctaccgaagcctatcgtttcgttgattttctggccgattccggccagacctggtggcagatcctgccccttggccagaccggttacggggattccccctatcagtcattttcgacctttgccgggaacccctactttattgacctggaacagctgatcggagcaggttatatttcccgtgaagaagcagatcagtatgatttcggaaataatccctcctatgttgattacgaccggatctaccaggtgcgttacctgctgctgcatcatgcttacgagaacagcccttttgccctgcgttccaatgaaaactggtcggatgcctcatataacagcgacagatacgcttttgagacatacattaccaataacaaggaatggctggaggattatgctctctacagtgcgctgaagggccggtttgaaaatgcggcctggatggactgggatgaggatatccgtctccgcagacccgaagccatgaaacactggcgcagagtcctgcagaatgagatccgtttctactgttttatgcagtatatgttctaccgccagtggaaagcggtcaaggattacgcggacaagaaggggatccggatcctgggggatctgcccatatacgttgcccttgacagtgccgatacctggagccacccggaactctttaagctggatgatacaggatcgcccactgtggtcgcaggctgtccgccggacgccttctccgcaaccggtcagctgtggggaaatcccatatatgactgggacaaacaccgtgaggaagaatacgcctggtggaaatcccgcatggagcacgcctttttcctctatgacgcagtcaggatcgaccacttccgcggtttcgaatcctattatgagattccggccacagaagatacggcgatgaacggcacctgggtcaagggacccgggatggagcttttcgaggcgctggcggatgtcattggagaccgtcaggtgattgccgaggacctcggtttcctgacgccggaggtacatgagcttctggcggggaccggctaccccggcatgaaggtgcttcagtttgcttttgatgctatgagcgacagtgattatcagccgcacaactttacacgcaactgtgttgtctacacgggaacacacgacaatgatacatcccgcggatggatcgaaaacacgaatcctcaggtcagggagtatgccatgaagtatctggggatcaaagaacaggagaacacggtggaagccatgatccggactgccatgatgagcgttgcggatacctgtatcattcccctgcaggattatctctgcctgggaagtgaagccaggatcaacacaccgtccactctcggcaataactggaaatggcgcgtgagcgcggatgtatttaccaaagaactttctgcaagacttctggattatgcccgcatctatgcccgcctgtgacggaagccggcggaaggcggcggactggccgccggagacgatgctgagagtctttacagggaggttcggtggtatctttttgacattaaaacattataaaatgaaaagcctctgcgccgtgcagaggctttgtttataagaccgggcgaggatccgattatggttgctcagccattgtagtaaagaatgttttcgccgagtgcccgtgcggtatccctgcccagatagtgttcgacaatggcaagaccgaagggaattgcggttcccatggcgcggcttgtgatgatattgccgcttacaacaaccttgttttctttgaggatcgcgccgttttctgtcagcagatcatcgcgggaaggattgcaggtggcgggaatgccctttaaaagacccagttctgcgaagatacccggtgccgcgcagatcgccgcgatctgttttccctctttatggaaggagacaacttcctccataagcttatcacaggcgcgcagattgggggttccgggaacgccgccgggaagaatgagcatatcgtattcgctaaagtccagctctgcaatcgttgtatccgtacggaaggcgacctcatgggaggaagtgacttcagggatgtcgttgatggaaacctttgtgcagggaattcctgcgcggtagagcagatccacgacagtgaggccttctatttcttcacatccgtcagcaaagaaaatggcggttttcagatcggtttttgcttcaaacatatacactcctttcctccttcgcaggatcatagctgccctgccgcagcatcccggatcggttataccggaagggggcgggcggatctgacttctcctgtttttgttttcctatttcattgtaccgcatctgcagaaaataaaaaacagacaaaaaaacaaaagaaataactgagaaataacaattctttctgcaaaaaacagtggttattttccatgcggtttgatacaatattgacaaaccgcgaagtataacaatttagtggtcaaaggcaggcgaaaacagggatggagaggtctctgggatcgttattaatggaaccggcagggggctaagcaattcaggaggaaatgagtatggtcacaaatgatgctacattagttcgtctgaaacatagtattatggagaaagtggcaggtcttgcatgggaggacaacctcaatgaagagagtatgaataatctctcccttgagatcagccccggacccgttgcaacatatcgctgctgtgtttataaagaaagagaagtttccaaacagagaatccgtctctcactgggactgaatcctgatcctgacagtgattccaagaacattgtccaggtaatccgccctgcatgtgaagagtgtcctctggcttcttataccgtaacagacaactgtcgtctctgcatgggtaaggcctgtatcaactcctgccgcttcggtgcgatttccatcggcgatcgcagaaccaggatcgatccttccaagtgtaaggaatgcggtatgtgcgcaaacgcatgcccttacggtgcgatcgctcatctggtccgtccctgcaaacgtgcgtgccctgttggcgctatcacatatgatgaatttggtatctgcaacatcgatgagtccaagtgcattcagtgcggccactgcatccactcctgccccttcggtgcgattggctccaagacctatctggtcgacatcatccgccacatcaaggccggtgatgaggtcattgccatggtcgctcccgcaacagaaggccagttcggacccgacatcaccatgctgtctatcaagaacgctttcctggagatgggatttgcggatatggtcgaagtcggtctcggcggcgatatgacagctgcctatgagtcccttgagtggacagaggctttccatgaaggcaagaagatgacgacttcctgctgtcctgcattcatcaacatgcagcgccagcacttccccaaggtattccaggagaatgtttccagcatcgtttccccgatgtgcgcgatctcccgctacctcaagaaaactcaccccggctgcatcaccgtcttcctcggaccctgcattgccaaaaagtccgaagcggcagatcccaccattccggataacgcagattatgttatcacctacggtgagttccgtgcactgatgcgctccaagggtgttgaagtcaaacctgcagacaactcctatcaggagtcttccgtctggggcaaacgctttgctacttccggcggcgttgccaaggcagttctcgagtgcatggaagagcgcggagaagatgtttccggcatcaagtttgttcaggttgccggcggcgacgcctgcaagaagacccttactctgctcaaaaacggcagacttcccgaggaatttgttgagggcatgatctgtgagggcggctgcgtcggcggaccttccagacacaggaccgagatggagatcaagcgtgcccgtgaaggcctgatcaaacaggctgacaaccgcggggtgctcgagaacctcaaggattatcccatggatattttctccatgtaccgcgacggacacatggatgaggagccgctgctcaaataaatccgtgaccgggaagaaaagggctgtgcggtaagccgtgtacagatcctgatccgggacggctgaataccttcccggcagacacctatatggatgcttatacaggacggaggcattgcctccgtcctgttctgcttctgccgcagcaaaaattgtgtttgttttccgtatttaatgttggaaaaggattgtctcttgtgctataatgcaatgtacttgtgtgaatacggctgtttcacattgtggaccggctgtatttgcgttcgccgaatcatgaccgctgcgcgtttgggcgaacgcctttctgcctggaagacctgtctcctctgtacaggctcctccggtcaatgtgcagcgtataaagatacttaaaaacatgtttggaggattaggtaacaatgagtgtaagtgttgaaaaactggagaaaagcatgatcaggctcacaatcgaggtgagcgccgaggattttgataaagcgatcaacaaggtctacaacagacagaagagcagaatgaatgtccccggattccgcaagggcaaaacccccaggaaggttctggagaaaatgtatggcgcagctatcttttatgaggatgccgccaacgactgcatcaacagctcttatcccgaggccgcaaaggagagcggcgagcagatcgtatccaatcccgagatcaatgtgacccagatcgaggccggcaagccttttatttatactgcggaagtcgctgtcaagccccctgtgagccttggcaaatacaagggtgtggaagtcgacaagcaggaaatcgttgtcacagatgaagaagtggataccgagatccgcaaggagcaggaaaagaatgcttccaggaacgagatcacagaccgtcccgtcaaggacggcgatgacattgtcctggatttcgaaggcttctgcgacggcgttgctttcgagggcggcaagggtaccgattatcccctgacgatcggttccaattcctttatccccggatttgaggatcagctggtcggcgccaatatcggcgaggagatggatgtcaatgtgactttccctgagaactatcaggcggaggaactggcaggcaagcccgctgtcttcaagtgcacagtaaagaagatcactgagaagatccttcctgagctcgacgatgagttcgcggacgaagtctccgaattctccactcttgcagagtacaaggatgatgtccgcaggcagatcacagagcgcaaagagcagtctgccaagaccgcgaaggaaaaccaggcggtcgagaaggtcattgaggatgcacatgtagagattcccgctgcaatgctccgcacacagcaggaacagatcgcaggcgagttcgagcagcaggtcatgtcccagggcatgaaatttgaggattacctcaagtatgcgcagaccaccagagagcagttcattgagaacatgaaggatgaggcagagcgccgcatcaagtatcgtctggtcatggagcaggtcgcgaaggaagagaatatcgtcgctactgatgaggatttcgatgccgaactgcagaagatggcagatgcgtaccgtatggatgttgagaccatcaagaagtactttgtcgagcgcaaagagggaatgatggaagatctcgctgtccagaaggccatcactttcgtggctgacaatgctgtcgaagttgagaagaaggcagaagctgaggaagagaaggctgaataatacacaggactgcaaatcaaagcggatcatatgcgatcggtaagaagccgggtaaggaccggtccggtcccggccgggcggtaaaaaggcagcagtataatgaataattaacgaagggtcgacaggaactccggcatgcgggaaagccggccggagtttctgccggtccttgtattcgctttaagaaagggaacggcatggcaaattttatccactttgtagtagagcagacaggaatgggagagcgctcctatgacattttttcgcgcctcctcaaggaacgcattgttttcctgggtgaccaggttacggacgcttccgcagagctgatcatagcccagatgctctttctcgagggtgaagaccccgagaaggatatccagttctatattaacagccccggcggttccgtctctgcgggcatggcgatttatgataccatgcattttgtgaaatgtgatgtctctacgatctgtgtcggcatggcggccagtatgggcgcttttctgctggcaggcggcacgaagggcaagagatattctcttccccacagtgagatcctgatccaccagccgctcggcggcgcggaaggtcaggcgtctgatatcgccatccaggctgcacacatggcctttaccaaggaccgtctgagcagactgctttccgagaataccggacagccctatgaaaggatcgtacaggacacagaccgtgataactggatgacgcctgaacaggcgctggaatatggtctgatcgaccatatttatacgacccgaaaggaaatcgttcagtaattcaatctacactacagtgaggaatgtatggcagacaataagagaatgtatcccggtatgcgcagatgctccttctgtaaccggacggagaacatggtgaaccgtctgatctccggcccggagggtatatatatctgtgacgaatgtgtcacgatctgtatggatattcttgaggagtcggagcgggatgaaaatatggcgctttcgacactcgatacggacggcatcaagcttctgaagcccgcacagatcaagcgctttctggatgaatatgtcatcgggcaggaagaggcgaaaaaggttctcgccgtctctgtctacaaccactataagcgcgttgtccgcgcaaaggaagtcgatgaggatgacggagttgagcttcagaagagcaatatcctgatgctcggtccgacaggttccggcaagacctatctcgcccagactctggcaaagatcatcaatgtcccctttgcgatcgcggatgccacgacactcacagaggcgggatatgtcggtgaggatgtcgaaaacatccttctcaagctgatccaggcggctgactacaatattgagcgtgcccaggtcggcatcatctatgttgatgagatcgacaaaatctccaaaaagggcgaaaacgtatcgatcacccgtgatgtttccggtgagggcgtacagcaggcgctcctcaagatcattgagggaacagttgcttccgtaccgcctcagggcgggcgcaagcacccccagcaggagctgatccagatcgataccaacaatatcctgtttatctgcggcggcgcgttttccggtctggataagatcatcaacaaccgcatggacaagagatccatgggcttccacgccgagattgcggataaagaagagaaaaagctcggaaatgtgatcaaaaacgtgcttccggaggatctgaccaaattcggcctgattcccgaattcatcggacgtgtgcctgtcgtggtcacactggatgaacttgacaaagaagctctgatgcgtatcctcaaggagcccaaaaacgcgattttaaagcagtaccagaaactcttctcctatgacagggttgcactggaatatgaggatgacgctgtagaagcaatcgcggaaaaagcaatcaggcgcggtaccggcgcccgcggactgcggtccatcatggagaaaacgatgatggatgtcatgtacgacattccttccgacgacaccattgtctcctgtgtgatcacaaaggatgccgtagagggaacagcaccgcccaggatcgaacacggagagaaagctccgcttccggagaaaaagacctccaattctgctgaaaagacaaccaaaccccgccgtaaacgcaaagcagcgcattcataagcagtgcgtagttttcatcatacatgtttgcgggcactcgcccagggctaaaattatgattattaaaacagtaaatcttgcacttgtctgcggggttaccagcaaaattccggcaggtactctgccggaatttgcttttgcgggcagaagcaatgtcggcaagtcgaccctgatcaacggtctgatgaaccgcaaatctcttgcccgggtcagttcccagcccggaaagacacagaccatcaattattaagtaagcagaaactggagaaaaaagatgggtttgaaactggaagatcttgttttatatgcggtcaaggtcaaggaacaatggggaaagatgatcgagcgatatctgcataccagcagacagcttcgcgccgtctttcttctcctggatatccgccacgagccgaccggacaggatgtgatgatgtatgactggatccttcaggccggttttaccccggtcatcatcgcaaccaaagcagacaagatcaaacgcagtcagatccagaaacaggttgcgcttcttcgcaggactctgcgcgaagagagtcatgtgcagaatgcttccaccgacaccggatcccttcggatcgtcccctggtccggacagaccaggagcggcagggaggaaatctacgcgctgctggacagctttctggaggaacaggcggaaccgatgcaggaatcttctgatcctgcggcttctgatatgcaggagcaggaccggcagactgccggagaatgacgaatggaagcggcagactgccgttgaatgacgaatggaaacggcagtaagggggtgagatcaacatgatgagtaattattccagcagcaggaaaatatatgccttcggatctctgatccttggaatactcctgatcgtttggccgtccagtgccttaaagctggcggcttatgctgtcggtattgtggtaatggcaggaggcatcacttcgatcctgtcatacatgcgcagaaaaaggcagacggggggcgtcggaggcggcctgaatctgatcgtcggaattatagtgactgtggccggaggaatgattcttttcaatccgaaggactttgccgcaataattcccactgtactcggctatctgatcaccctgagcggcgtgatcaatctcctggagacctttacgctctccagagcgcactaccgcaaatggtgggtttctctccttgcagctgtgctgaccattgtcctgggactgatcctggtcaatcatgcctttggcattgcactgaccatgacccggatcggcggaatcgcccttctgttcaacggcgttccctaatctgtgatccccccccgtgttgaccagtattcgaagtcggccagaaaaggcagcaagagaaaaaagactggccggaatgccgcggcaggcagcggcggcagtgcccggtttgacacgtctgatcccgatattatcgatgcggaagattaccacgaattataaagcccgatgctaatgcagcaggcacggattatgatatgctgtcccaggcaggaaagtgaaatacaaaacctgccggggcagcatatctttttttccgccgcctgctttttttatcggaaacagcagcagatccgggcaggcagttatctgtacagacccaaaacagcagcaggatttaaaacaggacagggtgatgcagaggtcaaaagctgacagaaacatgcacatgaaagagagcttgaaaaaagaataaaaaagcgttgacattttgattatatgtgttatagttctaatagaacaagataagcaatgaggtaatgcgtatagaaaggatagattgtatttaccttgcattgcatgatgtcagggccaaaaggtgctgcagacgaacctcaactggaaaaagatttttgacctcaacatcattgcatttggatcacaggatatttttcttccggcttgttttgcaaagcggtttttaccaaagccgcatcagattagaaaggagtatccatgaatatacagaaatttacacagaaatcaatagaagcgatcaaccagtgtgaaaagctggcatatgaatacggcaatcagcagatcgaacaggagcacctgctctacagcctgctcacgctcgaggacagcctgattctcaagctgatcgagaagatgggcatcgatccgggctcctttaaaaaccgcgtccaaagcgccgtagagggcctcaccaaggttcagggcggcgactctcgcgtttatgtgggcggagagatgaataaggccctgctgggcgcagagagcgaggcaaaggcgcttggcgatgagtatgtcagtgtcgagcacctcttcctgtccctgatccaaaacgcggaccgcacgctgaaaggcctgttcaaggactacggcatcaacagggagacttttctcaaggccctgtccacagtgcgcggcaaccagcgcgtgaccagcgacaatcccgaggcgacctatgacaccctggaaaaatacggcgaagagcttgtttccaaggccagggcgcagaagatggatcccgtgatcgggagggatgccgagatccgcaatgtgatcaggatcctttccagaaagaccaagaacaaccctgttctgatcggtgagcccggtgtcggcaagacagccgttgtcgaggggctggcacagaggatcgcccgtggcgatgttccggacggcctgaaggacaagaagatcttctctctgaatatgggctctcttgtggctggtgccaagtacaggggcgaattcgaggaacgtctcaaagcggtccttgaggatatcaaggggagcgagggcgagatcctgctcttcatcgatgaactgcataccatcgtcggtgccggcaagtccgagggtgccatggatgccggcaatatgctcaaacccatgctggcccgcggcgagcttcactgcatcggtgcaacgaccctcaaggagtacagacagtacatcgagaaggacgccgctcttgagcgccgtttccagcccgtgctggtggatgaacctacggtagaagacacgatttccatcctccgcggcctgaaggaacgctacgaggtctaccacggcgtgaagatcctcgacaatgctcttgtcagcgcagccgtgctttccaaccgctatatttcggaccgtttccttcccgacaaggcaatcgacctcgtggatgaggcctgcgccctgatcaagacagagatgaattctctgcccaccgaactggacgaacagcagcgcaagatcctgcagctggagatcgaggaaacagccctcaagaaggaagaggacaaactcagccgtgagcggcttgaagatctccagaaggaactggcggaactcaaagattcctttgcggcgaaaaaagcccagtgggagaatgagaagaaccgttccgacaatctgtccagactgcgtgaggagatcgatgcggtcagcagcgagatccagatcgcgcagcagaacggcgatctgaaccgtgccgcggagctgcagtacggccgcctgccccagcttcgcaaagaactggcccagagcgaggaggcagcgcacagcggagaggactccctcgtacacgaccgcgtgacggacaatgagatcagccgcatcgtgtcccgctggacaggtatccctgtcagcaagctgaccgagagcgagcgctccaagacccttcatctggaagacgaactgcatcgacgtgtcatcggacaggatgaagccgtgacacgtgtcacagaggcgatcatccgcagcaaggcgggcatcaaggatcccgataagcccatcggatccttcctcttcctgggccctaccggtgtcggtaagaccgaactggccaaggctctggcggcagccctctttgatgatgaaaagaacatggtccgtatcgatatgagcgaatacatggagaagttctcggtctccagactgatcggagcgccgcccggatatgtcggatacgaggaaggcggtcagctgacagaggctgtccgcaggaagccctattccggggtcctctttgacgagatcgagaaggcccatcccgacgtcttcaacgtcctgctgcaggtccttgacgacggacggatcacggactctcagggcaggaccgtggacttcaagaacaccatcctgatcatgacctccaatatcggcgcccaggagatcctcgcggatatcgagaaccgtgaaaaggctgcaaagagcagtgacaaggtgacattcaacttcgatgaaggcgcggaagagggaggttccctttccggaagcctcatggatgagcccgaacactgggaaatctcttcctacacaagagaaaaggtgcagaatcttctgcgcggcactttccggcccgaattcctcaaccgtctggacgagaccataatgttcaatcctctctccagaaatgacatcaaggctatcatcgatctgatcgtcgatgacctgaacagacgtcttgcagaccgccgcatcgacatccgtctcacagacgatgccaagcagtttgtggcggaagctgcatacgaccctgcctatggcgcaagaccgctcaagcgctacatccagaaaaatgttgagacagcaggcgcccgcctgatcctggcggaccaggtatccgagggcgataccattgagatcggcaccgatggcagcaggctcacagccgctgcggtccacaatggagagatcgaaggctgaaaagttcgataggggttcgatcgggttttctttactccggaggtttgtgccgcgaagcggcccaaacctctgctgatcccatgggacaagcccattccgggatttttccccggctgtatcagcgcaagttctgtccgcgcccccgagagggtgcggacaggaacaatgaaaaaatagaatgaaaaatgatgaaaaaataaaaaaaattcctgttgacaaacatcaaaggcaatcgtatactatagaagctgaccgagcacaggggattgaaaataaagcttctgttatgggttcggcgaaaatatgatatggcgaggtagctcagctggctagagcacgcggttcatacccgcggtgtcgagggttcaagtccccccctcgctacgttgattaggactccggaaagcctgtaataaggccttccggagttttttcacttataggacatctttttatggagagtgcgaattccatgtattcattttgtggaaaacctgtgtttttcttcctcgacaggcccttgatagggtataattcatgtaactcggatcacgcatctggtttgacagcggagagtgaaaatggaaaaaatgattgttttgatccctgcctataagccggaagaaaaaatgctgggccttctggaagcacttttacaataccggggcgcatctgctgacagccgccaggatgaagaacaggcaggcagcgaagaccgtgcacgggcaggtcttgctaaagaagagaatacaaggatagatggaattgttgtcgttgatgacggaggcggggatcctttccgtgctttttttgaccgggcacaggagctcggatgcctggtcgtccggcatgaagagaaccgcggtaaaggagcggcgatcaggacgggaatcgaggcggcgatagagcacttcggccctgatatccacgttgtgacagcggatgcggacggacagcacctccccaaggatattctcagggttgcggatacgaccctgaaaagaaacagctccggcggcacacagaaggatccggcaaagccggttctggtgcttggcgcccgtgatttttcagcaaaagatgtacccttacgcagtatgctgggaaaccggatcacgtctgtgtttttccgtatttctacaggcaggagctgtagagatacgcagaccggcctgcgcggcattcctgcatcacttatgcagctcgctctccgtacagagggagacagatatgaatatgagatgaattttctgacagacgcggttaagacagcggagctggtcctgattccgatcgaaacggtctatgaagacgataacagtacatctcacttcaggccggtgcgggactcccttctgatctacaaaaggcctcttcgttatgcgctgacaggcgccgggagcgcagtggttgactggggactgtttctgctccttttgcggatcatgggcctgtctgctttttcgacggatgttgcggaaggcgcgatcggtctgctggcagagccgagtatggcaggaaaagctgccggggcagcggctgccacagccaggatcggctcaggacttttcaattttgagatgaaccggcactggagtttccagagcagcggaaacgtaggcagagaagtgatgcgctatctgatcctcttctttgccaacatgttctgcaaagcgggcgccgtgagtgtattatcctacatgggggtcccggcggcactggcaaaattctcgacggatgtggtgcttttcgtgatcaattatcaggttcagaaacactgggtattcaaagcaccgtcggtacggtgaacatattatgagagacagaaaacaaaggaaggcgaaaagcggaacagggagagttcgtattgtatatgcggtctttctcttactgtactcgattttcgtgcttctggacgcattcgtgattcccagaaatattgtccgggcattccgcagcgggaacgatctgagaggcggagagtacgagccgatcgtgaccgacgacagttatgacgacgggactatacggatcaggatcaagtcggaacgtatctatgacacaactgtatatattgcggatgtacggatccgtgatgcttctcttctgaagaccggtcttgcgggagattccttcggcagaaacctcgccgaggtgacatcatccattgcagagcgcagcagggcagtctttgcgatcaacggcgattattacggattcagggaaaagggatatgtccttcgcaacggctatctgtaccgcagcacttccaacacccgttatccctacggagaggatctggtgatcctggaggacggctcttttgagatcgtaaacgaggcatctgtgactgccgaagaactggcgcaaaaaggcgcacagcagatcttttcattcggacctgcccttgtcgatcagggcgaggtcgccgtcatcgaaggggatgaggtggagagagcgcagatcacaaacccccgcactgctataggcatcctggacccgctccattatctcatggtcgtatcggacggcagaacggccgagagcagaggcctgtccctcttccagctggcggagctgatgcaggatgaaggctgtgaaaccgcctacaatctggacggcggaggatcctcgacgatctggttcaacggcagagttctcaacaaaccgaccacctacggcgatgtgatcgcggaacggaccatcagtgatatcgtttatatcggctattaaaacagaccgtgcggcagaaagggaggaggatcctcctgccggaaacaggatctgcggggagacaaaagcattgacagaaagacaggaagaatctgtaaatattcaggaagagaaaaaaacggggggcaggcttgcggtgcgctacctggctgtgagtgccttttgcctgcttttttctgttgtatacagccttttttcgcacgggatccattcgccctggatgcgctggctggcggcctggccttttgtgctgggggcagttcccgccctgatcctggctgcacgccggcccggctcacagacagcgggcgggtaccgtgtaaaggaggagatcttcaaagatatataccgctttggtattgctgccgtgacggtggccagcctcctgaagggcatacttgagatcgcggggacggactccctgtatccgacagtccttttgtttgccggagcgggaatgctgctgttcggcgctgcggggctgctgacggaagtttggaaaaaaagacagcaccaataaaaaacggaccgggtccggtgactctgattttatatttaagggaccgggtccggtgactccgatcttatatttagggacaaaaaaagcgatcagctgctttgggaatcggcagctgatcgctttgtttttttaccgcagacccgcagaccggtcagtcatcatccagcctgtgggagatatccccgatgttatcgggggaagagtttttcttctgttgctgttcctgctgttttcttttttcttcctcttctttcttctttttcttttcttctgccttctgtttcttgctctggccgacagggcagtaggtggtgggttctgttccttttacaaagtattccgtatatgcgtggtcacaataaccgctcagagccagaaggccgctgtcaccgcagatgtatgcagaggtaagtccgtccggttttgagaaattcgcagagtgcttgttggcctcgatattggacatgatctgtctccagatcaccattgccagcagttcctcttctttgttgagcttggtattgttgtcataaccggcccagacggtagcggtatacttgggagtgtagccggaaaaccagacgtcattgctgtcttctgtcgtaccggtctttcccgcgacagaagtggaagtgaagtttgctgttattccggttcccttggtcagcacgtctttcatggcgtcggtgagaaggaaacaggtggtctttttgaggacacgctcttttgcgggttctgtattatccagcacgaccctgccttcctgatcaacaaccttggtatagagacgggggacgatatattctcctccgttcgcgattgtggagtaggcggcattgagttcgatgttgcgcacgccgtaagtgattccgccaagtgccagcgtctgaacagcgtcggagaagatctgtccgttgatctcttcatcgtcgacaagggtattgatgcccagtttttcagcatagtcatatccgaccctgggagtgatatccgtcagggtcttgacggcgatgacgttcagggaatcgcggatcgcggcccggatcgtctgtgtgccgcggtaaccgctgtaccagttgtgtacctcgacgccgttgctgtaattgtacttttcgtccacatgtgtggaggcgagggtataacgtcttccgtttgagtccttggcttcactgtcgatggcagccgcaaaggtgaggatcttgaaggtggaacccggctgtctggtagtatctgtagcccggttcagtgtacggctggcttccttttcgccgcggccgccgagcatggctacgacatagccggtattctggtccgagacggttacggaaatctcaggctgcggagccagttcgtagttctcatcataagtatcatcgggaccgacaacagagttgcggaaggcctctatgtcttccctggcgcgggatctgtggttgtacagaatgctgtagttttcgtcccgttcccggaaatatgcctcgaggttgttgctgtcgtagtttgtctgtgtgccgtcgggcgcagtgacggtcagggcataattgaggtaataggttgtgttgtcagggaaattgccggatttctcgctgcactgactgtcgacgaccttctggatatccggatcctgggtggagctgatgcgcaggccgccgctgtagagcatatcgtaggccttgtcttcggtccactgctcgccgtcatcgaccaggttgagctcctcgttctgcatatcgcggatgacctggcggatcagtgcgtcgacgaagtaggagttgacgcggttgtccactttttccttgtcaacgttgacggaggcgatcgtcgcgtaaacatcctcggcgagagccgcctggtactcttcctgtgtgatatagccctgcgtgagcatatgctcaagaacgacttcctgacgggccttgttgtcctcggggaaaacgatcggatcatatgcagtcggattctgtgtgatacctgccagtaccgcgcactcggcaagcgtcaggtccttggcgggcttattgaagtagcgctctgaagcggcctcgacgcccagcgtattgtgtccgaggttgatcgtgttgagatagttcagcaggatctccgacttgggcatgctcttttcgagctgataggcaaggaactgttcctggatctttcgcttgacacgatcctgggtggtctcattcgtccagtctgtaaaaacgttgtttttgatcagctgctgggtaatggtgctggcgccttccgagaaatcaaggccgcctttaaggcctacatatatggcgcggaagataccggggatatcgataccgcggtgctggtagaaacgctcgtcctcgatcgcgacaaaggcgtgggcaaggttctcggagatcccagtctggtcaaccgggatacggttggaatcggtcgagaccagtttggcgatctcattgcccttactgtcgtaaacaaaggtggagaatcccttgggactgacatcgatcgtgccgatgtccggcgatacttccaggattcctctgtaaattccgtagacgctgctgacgccgatgatactggtgccggcaaacacgatgatcagaacgatggccaccgcaatgcgcagacgggataagcgcttgcccgactttgagtcaagcgtcttgcgcttctcggaaacggttcttttatcaaatatcataaatgatcccttctttcagttctttcggttttgtcaggtcctgcaggtcctcgacaacctgttttgaacgctgtttttacattataacaaaaagaccgatgctaataaacacgaaaaacggaaaacataggttacagattcccccaaaattgatgttttgatggtatactatacagggcggtccgtcgccgcccgcagttttcggcatgcatatccgcggccgcacgcgtagtttattcctacatgtttgtgaacgcgagaccatggccgcaagtatacatatgttaatgccgtgagggatttttcagggaggataacgggaatggctgccgaataccttacgatcaaagagaccgggaagggcgaatacgaagaaaagaagtcccgttttctgggtgaagcgatccatgttgaaacagaagaggaagcttccgcacatgtggcaagaatccgcagacagtactacgatgcccgccatcactgctatgcctgggtgatcggagagggatcggagcgcaaaaaatccgccgatgacggggagccgtccggtacagccggacagccgatcctcaaggtgatcgaaggaagcggctgtaccaatgtcatggtgatcgtcaccagatatttcggagggaccctccttggtaccggcggactggtgcgttcgtatacccaggctgcccgcgcggccatggaggacgcggagactgtacgcatgtgcctgtgcagaaaacttgccgtgacagtggaatacggggcgctcgacagactgctctacgaactccgacgccgggagattgaaatgggagagacggagtacggcgcaaaggtgactctgcatcttacggtggaagaagagagcgccgatgctctgcaggatacgatcacagcgcttaccagcggaggcgcggtgatcgggacagaaacaaagggcttttttccgatcagcagaaaaagcgagcaaagatgatatcgttacatgcacaggccattcgagagacgtgtacagtaacagatattgcgcccgtgactgtataagaccgccgcgaatagtgcaccggaatggagaataaaatggaagataaaaacagagaatacgaggacttgctccgggaactgctcgaatccaggcagtacacgaaactgcggcagacatgcgccgatatgcagacagccgatatagcagctgttatggatgaaatggaagatgaggagtccctcaaaatattccgtatacttcccaaaagtatggctgcggatgtttttgcggacctggagtttgatgaccagcagtatatcatccagtcactttccgataaagaagcttccagcatcatcgacaatctgatggcggatgatgcggccgatttcctcgaggagatgccggccaatgtcgtcaagaagattctgagtaatgcccgccccgatacgcgcgcggacatcaaccatctgctccgctatcctgaggattcggccggcagcattatgacggtcgagtatgtagatctcaaggagagcatgacagtacgggatgccattgaacgaatccggaagatcggtcttgatacagagacggtcaatgtctgttacgttctggatccccagcgcgtcctgctgggtacagtggccctgcgttacctggtcatggcagaccccgacacggtcatcggcgagatgatgaatgaaaacatcatcagcatcaataccacgaccgaccaggaggaagccgcgatggctttccagaaatacgattttaccgcgatgccggttgtggacaacgagaaccggatggtcggtatcatcacgatcgatgatatcgtcgatatcatccaggaagaggccacagaggatatcgaaaagatggcagctatcctgcctacggaccggccttattttaagacaggtattctggagacctataaagccagaatgccctggctcctgttcctgatgatctcggcgacatttaccggagccatcatcacacgcgcggagggtgcgctcgccaaatacgtgatcctgaccgcctacatccccatgctgatggataccggcggtaatgccggatctcaggccagcgtctcggtcatccgaggtatttccctgggcgagattgaattcaaagagacattccgggcagtctggaaggagatccgcgtggctgccatgtgcggtgtgaccctgtcgctgtgtaattttgtcaagcttctggtcgtcgaccggatccccatacaggtggctgccattgtgtgcatgacgctggtggtggttgtactgatcgccaaggtgatcggctgcgtcctgccgctgaccgccgagcatatcggctttgacccggctgtcatggcaagtccctttatcacgaccattgttgatgccatttcactgactgtctattttacgatcgccaagacgatcctgcacatatagagcatataaagagcatatatttgagcctgtatagagtttatttagagcatgtatagagcctatatagagcctgatctgccgggagaccggtacaagaggtccggggaaaacagccggcaggaaaccggagggaataaatgatagatatatacgggactctggggccttcctgttcttcggaacaggtgcttaccaggatgttctgcagcggtatgacagggatccggcttaatctgtcccatatcagtctgcgtgagagcgcgcagcagctggaaatatttcattcggcggcacgaagggcgggagtaaaacctcttctgttagtcgatatgcagggaccggagctccgcatcggacgcctgcctgcacccctgatactgaatgagaacgagaaagcagttctgttcgatgaacagatgccggaagatgagagacgatcattgtgtgcaaagtatgacgcagccatccctgttccgcaggtggtctgtcaggcgcttgcgcccggcgaggaggtcctgatggatgacggccggcttcttttgaaggtcacggagacagccggaggagccgccctgacacagatcgtgcgcggcgggacgctttcgggaagaaagagcgtcaaagtggtcggcgcggatattcatccgcctaccatgacggccgcagacctgatgaacatcagggacgcggcggactttggtgtgacaggcattatgcagccttttgtgagaaaccgcgaagacctgatcacggttaagcaggctcttggggaaaacggggctgaaaatctacagcttgtcgccaagattgaaaaccgggagggcatggaaggcctggaaacgctcctgcctgtctgcgatgccgtctgcatcgcccgcggtgacctgggcaacgacatgcagctctggcagctgcccgcagcccagaagaaaatctccgcggcatgcagagctgcgggccggtattttatggttgcgacccagatgctggccagcatggaaaaccgcgcagtgcccaccagagcagaggtgaacgatattttcaataccgttgcggatggagcatccggcgttatggtcacaggagagacagccgtgggacagtatcctgtcgacgtgatccgctttctagctgccacagcaagggaagcggagaaataccgcatatcccactgacgctgcccgcgcgctgaagcgctccggcacagtcggaaagaataacatgtagcgactcctggagagagcgggtacggtaacgtgtaacctgcagggaggaaagagacagagaaagtgcacagtctcttgagttgatgaatgggggaagcatatgagatgcccgtattgtggaagtgaagacaccagagtatccgattcaagaccggtcgaggagaacaactccatccgcagacggagggtctgcgacagctgcaagcgcaggtttacgacctatgaaaagattgagaccatccctatggttgtggtcaaaaaggacaataacagagagccctatgaccgccagaagatcgaaggcggtatcctgcgcgcctgccacaagaggcctgtcagcgtcaatcagatcaagcgcgtcgtggatgaaatcgagaaggagatctttgaccgggaagaaaaggagatctccagctccgagattggagaactggtgatcaaacgggtccacagcttggatcccgtcgcttatgtccgttttgcttccgtttatcgtgaatttaaggacgtcagcacattcatggatgaactcggaaagctcctggaacaggagaacagccgcagcagaaagagttaaaaatcgtgctgatgcgccgatttttcactccggatgtttttgccgcggggcggctgtaaacaccctgtgatcctatcggagaaatccgttccggactttctcctcgcgcgtctcagcgcaggagcgcttcagcacaaaaaagccgggaagcccgatggatgatcatccatcgggcttcccggcaggcatgtatgaaatggatatcggcatcccggcttattgccagaataccaaggggttaatataggaaaaaactttaatcaaaaaccatgttcattatatagcaataaatgcatgcggtctaatgcaatttttggacggaatcaataaaaataacgcatgtattttggctgcccgacaggggggacggattgaataattagctgaatgccgccaactggcggtatttttttgtcaaatttcgcactttattatgttgtacagtgttgtatatatctatatattgtgttatacaccatctgactctgtagacgaactatgcattgtcttagaccctacttattttatccagcaaggattccggaacgggagcaaaacatctacccgaaatgtcaagcgtatcgggaaacactcggagctgctcgccatcaccgacgaccctctggcttatgccatggaacaggtggcgaaatataatgaggagattaaaaacagtaaagtcactatggatatcactgttgactttgccgaaaggatcaaggcttccgaagatgttgtttctgcatccaccctcaggaatatcggctatttctatatccagcagatatatcatgatcttgagatcggccgtttttttaaggacaccactgccgacagcaggatcacttttgatccgaatcttgtgaacaggttccttacctgcgccaggatcctccaccccgcctcgaaactccatacccacctccatctccgggattattatgaaatgccggactttgactatgtccacatcctgcgtacgatggatatcatggaaaagaactacgatgcatacatacagaatctgtatgaaaagagcacgagaatcgtccagcggaacacttctgtctgctattacgactgctcaaatttctattttgaaatagagtcaccggacgaggactatgtggatgaagtcaccggcgagatcacagaggggttcagaaagtacggggccagtaaagaacaccgtcccaatccaatcgtagaaatggggcttttcatggatagtgacgggatccccctgtccatgtgtctcgttcccggtaatcggagcgagcagacaaccgctgtcccccttgaggaaaaactctcaaagatgctcaaacggaaaaagttcatctactgcgcagatgcaggactcggttcctaccacatcaggaactttaattctatgggcggcagggcctttggcgtcactcagtctgtcaaaaagctttccaccaccctgcagcaggccgtatttaatgactgtgactaccggctcctgtccacgggaaaacggatctccctggaaacactgcagagttttgacaggaaagatgcacagaacaaggatctgtacctcgacaaggcttataaagtagtcccggcgaataatctgatcgatcttggactttacgaggaaaagacttataaaaatggaaaaaccagacgtgtcaaggccaaaggcgtgctgaaacagtcccgtgtgatcactttttccagaaaaatgatggaatatcagcgtttcatcaggaacaggcagatcgaacgcgcaaaaaagctcctcgctaacatcgatcctgagacatacaaaaagggtccaaatgatgtgactcgctttatcaaaagggcatcaaagggaaaaaatggagaaaatgccgtcgacaggtattttctggataaggaactgatcgcggaagaagaaaaatatgatggtttttatgcagttgcaacaaacctggatattagcagcagacctgatccgggacgggaagacgtggagcagatcctgaagataagcgcacagagatataagattgaagactgcttccgcctcctgaagaccaatttttcttcaaggcctgtatatcaccataatgagccacggatcatcgctcacttcatggtctgttacacagctctgctgatcttcaggatactgcagaaaaaacttgaccttgcaggctttcattttactccggataacattgtggagactttgcggaatatgcaggtgacggatatggacggattctgttacagatcaacttacaaaggatccaggatactgactgcactgaacacagtatatcccctctcccagcttgaccataaatactaccttccaaaagacctcaataaaaaatttaaaaaaatttcaaagaagtaatctccatacaacatttttgacttcaacaaaaaggccagaaggcgcttaaactggtgtgcgacccgtcaagtagacaatcaaaaaacataaaagtctcttttctgcccggtattactgccgggcagtttttatgctgcttccttcaacttaatttcgtggtattccattggagtcataacgttcagatttctctgtacgcgcttggttgcgtagtaggtcatatattcttcaatggcctgcaaaagctcttctttcgtcttgaacttatgtccatagtacatctctcgtttcatgattccccagaagccttccatggggccattatctatacaatgagccactcttgacatgctttgcgtcattcctgcatccacgattttctgccggaattcttttgatgtgtattggtaccctctgtcactatggaaaatcggggttgctccaggagcgttctccatggccttgtcaaatgtggaaaatacaagtggattatcattatgatcgccataaacatatgcaaccggtcgcctgtcacacaaatccagtataacgctcagatatatctttcccttccgttcgtcttcaccagtaccaaatttgaactcgctgacatctgtaacccatttctcattgagtttgtcggcatggaattccctattcagtatgttttctgctacataggccggatctgacgctggttttgtgcagcagttataacggtgttttattatggatcggattttctttttccggcatatacgaagaactcgcttatcgttgactttgatattgtagtcgtgttctagaatatcacggatacgtctgtatcccatgtctggatgttcatcatggatctgctccattttttcagctattcgtttattaagaacatcattttcattatccactcgatttttccatttgtagtaagaagctctggtgatatggccaaatttacatagacggtttaccggataatcaggatgttcctcaataagctcttttattgtgatatagatatccagatgccgtgttcgcttcagagtcacctcctctcgacggcatcgagtttttttaagaagtcaatctccatctgctgctgtttggcctgagccttaagcagccggttttctgctttgagcttttccagttctgtaagttcttctattggcttactccgaccgcgccggtcgtataatccttcgacgccttttgtttcatatttttttacccaggaatacacttgtccataggagcaatggtactcctttgctgtaagcgcatagttattgttattagcagtgcagtgctcaactatagcaaggcgttcttcaagagttgtcttcctgctcttattttccttaatcatgagatattcccctttcggccgtgactcggtcaattcctcatgattattatacgctttaacccaacatccgattgtgcttggagctaaaatcccatgtttctttgcaagcgattgttgagatattcctccatccagatactcttttacaaccatctccttgaattccgcagagaagttgcaaagatcgctgttgtgtttttcaaggcctttctcaccgtatgcatcaaaaacatgccaccagcgtctgatgatacttgcctctataccataattctttcctaatttccagaaggagagacctttctcttcatgctctgccagtacctttaacttaaattctttggaatactttcttctagacatgataatgctcctcatatgatagattttggatgtttccaatgtctaccatatggggagcatatcaattacggggtcttctggctttttaacttcctctaactggattttaacatagaagccacgtttacaacagtctgtaaaagccggtcagatttccccgaccggcttcagaaagtattatttgattccccgtcaacgcgggatgaagaatctaaacccgcttcctcttctccgcggtttcatggattttcctgtc
>Bt_01708_Bf_4994_A_m
ncaagattgggtaaaatagtacagcagtttctgaaattcggtgtagtcggggctctgtgttttgtgattgacacaggactgtacactgtatgcaactttatcgggatcccctatctgatctcaggcgtgatcggcttttccgtttccgtcgtcgtgaactatctgctcagcatgaaatatgttttcgtgcgcagggacgacctctccagaaagaaagagtttacgatctatctcatcctgagtgtgatcggcctgggactgaatgagctgatcctctatntccgtgtcgatctgatctacgggaattggacccagctgcaggcactcatgcatccccgcgcggctgagcttctcgccaagatcggacagacaggcatcgttatggtctacaatttcgtcacccgcaagatcttcatggaaaaaaaggactgacgaaggtgtcgaaggaacggcatgatataaccggggcgggacttccggatgatccggagggcttttttgccccggttttccggcactttcaaagtggactggatgaaaactatcaaattggcactttttacaaggccagttgatgctatactgtgaaattaacagttgacgaatagtacgtttcaaaaacagagactgcttgcgtaaaagtaaaagaaatgtaataccgtcaggtaaaaaataatattgcacaatgtattattcataaaaaagagtctttgtatacagtgggcccgaaagcgcataaatgaaaaaatgtccgggccgcatctatataccgggaggcagttatgacaggaattacaaccggaaaaagcaggaatgtgacattgagagaagtaaataaagtcaagtggatcacgatcacggcaatctttatgggaatgaatatagcactgtgcgccttcggagtccctgttccgggcggccatctgtatcaacgatgtggtgatctgtacggcagctctgctgctggaccccgtcgcagcctttattgtgggcggcgtcggtgcttttctgggagattttcttttttatcctcttcccatgtttgtgtcccttgcggcgcacggacttcaggcagctgcgatctcctttctcttcaggagaggatcttttcgcaccaccgcaaggtcgctgctttgatcagtctctttgccggagctgtgatcatggtcaccttatatacactcggaaagatttatgtctacagtacttttgaatacgctatgatcaagcttccctatgagattgcgcaggcactgcttggcattgcaggctctatgctcgtgtttccgcggaggactgatcgattctttccgcagaatcctgcaggattcgtaaataaggaggataaagatggaactggtacatgtacaggaagatgcattggaagagatccggcagcaggcctatcaggccgcctgtgaagtctgcgagggcgcaaaactccgcgaaggagatctgtttgtggtcggctgttcgaccagcgaggtgctgggtgaaaaaatcggcacgcactccagcctggatgctgcaggcgcactttttgcaggtatcgatcaggccttgcgggaacgaggggaatctttctggcagcccagtgctgtgagcatctgggacgagccctgatcgtggagagagaggcatgcatccgctaccgcctggaagaagtaaatgtgatcccccagcctaaggcgggagggtctttcgggaccaccgcatacagaattccgcgaccctgtcgcagttgaatcactgcagcagacggcatctgccggcatcgatatcggcggaaccctgatcggcatgcacatccgtccggtggtcgttccccttcgcatttctctcaaaaagattggagaggcatccattatctgtgcgcgccgccgtccccggtttgtcggcggaagccgcgcggtctataatctgtcccttaaatgtaaacttgaggaggagaatgtatggagtatatcagacttccccacagtatcaagcgaaaagacgataatggtaagattctcccggagatcactttcccggatattgaaccgggtatctacaatatagaccacacgtatgtcagtgatgagctgcgtggtgagggtattgccgcagaactggtgcagatggctgttgaccagatccggaatcagggcggtaaagtccgggcgacctgttcttatgcctccgtatggctggaaaagcataagtgaagtgcaataaagccggtcaggaatgttcccggcgcggggcagctgcagacagatcctgcgcctgccgcaaatatgtgtggatcaaaagagagccttcacaggctgtatcccgtgaaggctcttttcttttttgttatttttataatgtgcttttatccttcatcacacaataccttcggcttcaacaaatcggagatatataccgcttgatatctcccttacagaaggcgtccacttctcttgtagggatccagaatggcctgtacgcggtagggcatgatcggatgggaggcaagaaggtttaccagccatctgaagaagcgctcgatcgggccgtaatgagccatgatctcagagatgtagctttgagtatctacatacttgtaggaatggcggcctgctcccagcagcatcatgcagtcctcctgtgcgaccccgcctgtcagagcctgtgcgacacggtcagcggaatattcacgagaacggctcagcatggggagcagaatgttcgatcccaggaaaggaatgaaactagccagcatagaccagaacgagtagtaaagctggacatgatgcagataggcgtgtccgaactcgtgggccatgacaaaaaatatggtgtcaaaatccttgtgttccatatatgcgatgtctacgatctctgcattgagctggataaatacctttccgggaacccagcatgtgaaggcattgagggaaccgttcatctgctggacgtatacctcaggttccttcttccagccaagaagccaggtatattcacggaccttctgatagatctcaggatagtttttctcagaaacacgaatactgtaggacatctgatcggcgtaggtcctgtacatctggtacaggctcataacgaccagtatgataatcgcgcctgcgccgaacatcaggctcagaattatgatagcaagctgcatgatgctgtcgggatctctggaagacagatccggcagatctgacaggaattccctgatctccaccagaagaccgtcaccctgcacatcacgaaggaccagtatagcacaggcgatgagtcccactatgatcaaaaacacgtaaagaggtacttcttttttatgacgggtctttttgatctcggcctgcacgacggcaggagtcagctgcgggggatccatgtatccggggtctgttgaaaagccatcgtcatatgcagtgtttgtattatttgtttccaatctatatttcctccgtcaaggatgtttatcatgtttaacgctgataatatacgtaccggatgtaataaatccatgtctttgaaagatttttttaaaaaatatccccgcgtcgcactcggattttcaggcggtgtagattccgcctttctgctgtgggccgcaaagaactgcggcgccaaggtcggagcatattatgtcagtacagcctttcagcctgcttttgagcgggaggacgccatgcggctggctgcgcagatcggccttgtaccaaggcttctggaactggatattctatcctgtgaagaagttgtctcaaatccggaagaccgctgctatcactgtaaaaagaggattttcggggcagtggcacagagagcactggaggacggatatcaggtcctgatcgacggcacaaatgccagcgatgacagttcggaccgtcccggaatgcgtgccttgaaagagctccatgtcctgtcccctcttcgcatgtgcggactgaccaagccggaaatccgccggcgctcccgggaggccggcctctttacatggaacaagcctccgtatgcctgtcttgcaactcgtacagcggcgggtgaacgccttactgcagagaatctcaagcgcacagaggttgcggaagcagccctgcatgaaatgggattttcggattttcgtatccgccacacaggagataatgccctgattgaggtgacaaaggagcagatgcggatgatggagcagagagagccggaagtcacacagatcctgaaaaggctgggctacggcacagtaactgtcagtgcggaagccagaaaaccatccttgtaattgataaaggaaacggtgcaccatgactgcctggcccgggaaaagaaggatctcccgcacaggccgcatgcaagggccggatgtaagagcaatacctggattttgttatttttttttcttttcataaggcaccctttgtgctatctttgttaagaataatgataaatagagacattgtaaaccatacagaacccatacaggcatgtgagacctcagtaagtaatgataatgaggaagaaatgaaatgtatcacactgccgccccggaaaggagacgacaatttatgcagacacgcagacgcccggaaaatatggaaagaatcactacgcccgctctggcgcaggctttcatcgatgagcagatcaaagagatcaaggagcaggtaggagacaagaaggttctcctggcactctccggcggtgtagattcctccgtcgttgcagccctcctgatcaaggccatcggccagaacctcgtttgtgtacatgtcaaccacggactgctccgcaagggcgagcccgagcaggttatcaaagtattccgtgatgagatgaacgccaacctcatctacgtagatgctaccgaccgcttcctggataagctggcaggcgtctctgatcccgaggagaagagacacatcatcggcggcgagttcatcgaagtcttcgctgaggaagccagaaagctcgacggaatcgaattccttgcacagggaactatctggcccgacatcctggagagtgaggccggcatcaaggctcaccacaacgcaggcggccttcccgaggatctgcagttcgagctggtagagcctgttctgaccctcttcaaggacgaagtccgcgaagtcggaagagctctgggccttccctccaatatggttgaccgtcagcctttccccggccccggtctgggagtccgctgccccggcgccatcacccgcgaccgtctcgaagctgtccgcgagtccgacgccatcctccgcgaggagtttgcaaagaacggcctcgaaggcaaggtatggcagtacttcactgtcgttccggacttcaagtccaccggcgtcaaagacggcaagcgcacatttgactggccctgcatcatccgcgccatcaacaccacagacgtcatggaagtcactgtcgagcacctgcccgcagagctgatcgaccacctggtgcagcgcattatcactgaggttcccggcatcaaccgcgtcctctatgatttcactcccaagccccccgcaacggttgagtacgaataatttgcaaattgtgttcagtgacactcccgttggtcgcgaaaatgacagactgaaatagcaaaaaagctctcaattgtcggttttataccggtggttgggagctttttcgtattgttcataaaatcaaactcattttataactgcaaaagactgcgcatccgtataaatccgcccattccctgcagaagcttctccgattttgaagattacttcgccatggatcgtctcggagatgtcggcaggaaggatggtttcaagcttgcctccggtgggattcacaacacatagaagcgagccgcgtcgataaaccagaggtttatctttttcactgcaaatcacctggaagtcagcgtctgcttgcagatctttttccctgtggcgaatcgcaagaattgcccgtaccgtattcagcagcgaatcgcggtcggcttcctgtgcttccaccgtaggtgcatccgccgatgtatctaccggcagatacagatcggatgtctttccttccgagaacccgaggttcgcgctgccatcccactgcatgggcgttctggatccggtgcggaagtatccgccctcctttgtgggcacgtcaagatatctcataccgatttcgtccccgtaatacaagaacggcacgccggggagcgtaaacagaaacgcataggcaagcttcagctccctcggatcaagcgtatagctggggcggatcgtatcatgattgcaggtcagcagggaaatataccccagatccctggtatcttcataccaggtgaggtattgatccaggaagcgattgatgtctcctccggcgtcttttttgaaataactgtgatcctctgcattgcgatcaccgtgagcactcccgccgtggttataataatcccgcatcagcgtagagtagcctcctcccggttcattgagacaaaagtccatatcatatcctgcgcgaagagccagcggcggattgctccactcagagaccattgcggcatccggaaattccaggtcaagcatacggcgaacatctttccaaactgcactggtacctgttttcttatcgtcatcattctttacaagagaggctgccatatctacacggaagccgtcgcatccatgtgaaagccagaagcgcatgatgtctttgatcgcttcacgcgtagccatggcttcaggatcccgaaaacttttctgccacggctcagtgactttgtagaaaccataattcagagccggctggcatttgaagaaattcagaatatagcaggcgctgcgttcactctcgccaccgatataagggaggccggaagcgccctggaagcagtaatctgtccagataaaacggtcagaatactcatttttctgtaccttctggctttcaaggaaccaggggtgttcttcagaggtatgtccgggaaccagatcaagcaaaacacggatcccctttttgtgcgcttcatcgaagagccgaaacagatcttcattggtgccgtaacgaggggctacttttttatagtcccgaatgtcataacctgcatctttgaatggtgaatcatagcagggattgatccagagtgcattgcagccaagttctttaatatagtccaacttctgcacaatgccgttgatgtcgccaataccatccccgtttgagtccttgaaagactgcggatagatctcataaaaaatagtgtctttcagccattttgctgccattgttctcgccctcccatgtataaatgatgacacaaaaagtgtttaaagnnnttnccgtgcaacctgttgaagtgtttcaactgtatatagtataatacgacacatcagaggctgaatctacaaaaattcgccgattttataacagtattctatgatttacagtaagaacagggtgcgagaggatgaaaaaagaaacgacactgactgtcccgagagagaatgcccggcatggcagtattattttgcctgtgaacagctatcactgctttgtaccggagacatacacagaacttgcgcttcactggcatgaagaaatggagattacactggttcgtaaggggacctctgattacaaggttggaaagagtatcttccgtactgaagaaggggacatgcttctgatcccgccctattgtgttcattctgcttctgagatacccggggaaactatgctcacagacagtctcgtatttcatctggattatttgggtgccaaaagtcaggacatatctgcagtcaggtatatacgcccaatggcggaaggacatttccagatgccggaacgaataaaagcaggagatcccggctatgttgaaatcaaaaacacctttctgcgatcgctggacttttttctcaacaagcctccgttttttgagatcggtttgaaggcagaactgttaaacgtgattcttcttctctttaagaatggctacgtcagagaatcaattgaagaccggaatgcagctgagaaccgtcaacagataaaagctgtgcttcagtacatttcagaacactatcgagaaaaaataaaagtatctgaccttgcccagctggctggtttcagtgagagttatctgatgagcctcttccgtcaatatgtgggaatgagctgcatccagtacatcattcattttcgtattcaggaagccgcacgggcattggaagagacatctggctccattgctgtcattgcactggaccacggatttgataatatttcatatttcaatctgcaattccgaaaacacttcggtatgacgcctcgcgagttccgcaagaagcaggcgcgttactattctctcaatacaccggccacccagcttacggactcgccgatcccttccagcatatgttccggactgtaatcatatagttccacaataacatttggaaagttgaagataatagcttacagactgcgtatattagggatggagaaccaggtgtgtggactgcgaatgaagtacgaaaaattcgagatgggtattacttgattggcagcggagaggccgagagcgtgggatatgatattaaagtcttggttgaggtagatgagaactttaatcccgtatatccctcctattaacctattgacttaataggttgatttgtttatactgcatttgccgcgctttgtcaagaggaagaaaaacggatggagggatacggagacatgaatgagaaactggaacagctgaaacaatacttgctgtctcagggcagcatggccgtggccttttccggcggtgtggattccactttccttttgaaggtggcccacgacacgctgggcgacaagtgcgtcgccgtgacagcctcctcctgttctttcccggagcgggaggtgaaagaagcaaaagctttctgcgcggcgaacgggatccgccatgtcgtggtgcgctcggaagagttggaaatcgagggctttcggcacaatccgaaaaaccgctgctatctctgcaagcacgagttgtttgaaaaaatttgggacattgcccacggcgagggattgaatgccgtggcggagggctccaacatcgacgacaacggggattatcgccccggccttgtcgcggtcaaagagctgggcgtactcagcccgctgcgtcacgtcggcctaaacaaggcggagatacgggagctgtccagggagctgggtctctccacctgggacaagcagagctttgcctgcctgtcttcccgcttcgtgtacggggagacgatcaatgaggagcggctctccatggtggatcgcgcggaacagctgcttctggatctgggctttcaccaggtacgtgtacggatccacggccagcttgcccggattgagaccgccccggcagagtttgaaaagctgctgtcggagagggagacgatcgcgcctgctctccgagatttcggctttacctatgtgaccatggatctgaccggctaccgcacgggaagcatgaatgaaactttcagaaaagaggatcaagtatattgagctgtgaaaactgccatagctgagactgctgcgcgggatgtgcaggctgtaagtaaaacgacgggctcaatcccatggaatatgcgcttttggatatcttttccgtgatgccctttctgcctgtggcgatcaacaagcaaagcggccaagctctattacgatcgcagagaataaaagagtaacaggattttgaaatatgctgaatgaattttcccgaactcagcttttgctgggtccggaagccatagaaaagcttgcgcacagccgggtggctgttttcgggattggcggcgtgggcggctatacggtcgaggcgttggcaagatcggggaccggcgcgctggatctgatcgatgacgacaaggtctgcctgaccaacattaaccgacagattttcgccacgcgaaagaccgggggaaaagacaaggtggatgtggccgccgagcggatcagcgaaatcaatccgcactgcgcggtccggacctataagaccttttatctgccggatacggcggaagaattcgatttctctcaatatgattatgtggtggacgccatcgatacggtgagcggcaaaatacagctggtgctggcggcccaagcggccggaaccccgatcatcagctctatgggcgcgggcaataagctgaacgctaccgcctttcgcgtggcggatattacgcagacctcggtatgtccgctggcacgcgtcatgcggcgggaactgaaaaagcggggagtcaggcatttgaaggtcgtttattccaaagaaaagccaatccggccactggaggatatgagcatcagctgccgcgcccactgtatctgcccgccggggacaaagcgccactgcacagacaggcgggatatccccggctctgtggctttcgtgccctcggtcgttggactgatcatcgcgggagaagtggtaaaggatttgtgtaatgaggtagtcaagccatgagagaagtatccatatccgagctggagtgcatggaagaaggcagtttccttttgatcgataccagaagcgccgaaaatgtgcagtatggcttgattcccggggcaatccatatacctgagacagagctgatggagaacgcagaacaatatgccggagagcttccatccgataaaacgctgatcgtttactgtcagcggggcgttcgttcgatcgccgtgtctgaagcgcttgccgattgcggcagaaaatgcttcagcctggcaggaggatatctcgcctggctgagagcaagcacaaataaagtcgaggatgggcaggagcggcagaaaaaggccgaagacagcatccggaggaaattccataagcagctcttttctccgtttgcaaaagcctgtaaagaataccggctcatggaagacggagaccgtatcgcggtgtgcatctccggtggaaaagattccatgctcatggcgaagttgtttcaggagcttcaaaggcacaggaaggtctcttttgacctgctgtttctggtgatggatccaggctacaacgacgacaaccggcgtctgctggagtacaacgccaaaacgctcggcgttccgatcactgtttttgaaagcacgatttttgatgtggtagacacagtggagaaaaacccctgctatctctgcgcgagaatgcgcagggggtatctttacagcaaggccaaggaactcggatgtaataagatcgcgctcggtcatcactatgacgacgtcattgagacgatcctgatgggaatgctccatggcgggcagattcaaaccatgatgccgaaactgcacagcaccaattttgacggcatggagctgatccgcccgatgtactatattcgggaggccgacatctgcagatggcgggattggaacggactgcactttctgcaatgtgcctgccactttaccgatacctgtacgacctgccatgaggacggtagcacctcttccaagcgtctcgaaacgaaaaagctgatcgcagccctgaaggaggcaaatccccaggtcgaggcaaacatctttaaaagtgtttccaatgtcaatctcagcacggtgatcgcgtataaaaaggacggcgtccggcatcattttctggatgattacagatgagtaaaggtcattatcacaattcgctcaacctcggcggcccgcttcaatcttacagacgccggaaataactacggcaggctcactaactccacccaggacgtgctggaaaagcgccttgccgctctggagggcggcgtgggcgcgctgggtctgtccatcggcaccgagcatatcgacgatatcctcgcggatctggagaagggctttgccgccgcggcagcactcacataacaggaggagaaacatggaattctatgtagaacaggccgtactggacgcgggggtcaagattgtgttcgcagaggtctgcggtctcgacaatcacggcgaggatccggaatgggccgtataccgcgacaagcgcttggaagcgctgtttgaggagtatgcggagctggacgtccacgccgatccgatcctggagggcttcaacatcctgcatgacaagaccggggtcaagcgccgcaagaacatccccgccagcgagaacctcattaagcttctcaagaagaatcacggcatgttctacatcaaccaggcggtggatatctataacctgatctccctggagagcaagctggccctcggcgctcacaacatcgaccgggtcgacgggaacgtcactctgcgcttcaccgacggcagcgaacgctttgtgcccatcggccagacggagcctgtgcctgttgcgccgcacgaatactgttactgtgacgacgccaatgaggtgctctgccgtctggagatccgccaggtggaaaagaccaaagtggacgaagaaacgcaaaacgttttctatatcgtgcagggcaatgaggccacgtcggatgagctgctgcatgagaccgcgcagaagatcgttgacttgacaacaaaatactgcggaggaaccggaatcatcatcaagccaggcataaaagaatccgctgtcatatgaaagaaaaagaattgtttttttaagcattaacgttgaatcccatgtttttggtcgcttttaatcgttgcagatggacaaaaggagcgcctcctctgtggagacgctcttttctgcaacataagcaaaggctctttataacgctgttccttttgtcgggaccgtaaatagattcatatcattgccctccagttccagaagggcaatcttccgcataattccacccccgtatccagtcaggttcccggtcgatccaaccacacggtggcatggcacgatgatgcagatcggattatgaccgaccgcaccgccaaccgcctgggcggacatcttttttcaacccaagccccgtgtaccggcttccttccgtaaaccaaaagccggttagtccctgtttgtcgccggcgagcaggatgttacccagaggggattcataatcattcgtgtaaatcattctgtacctcccgaattttgtttacaggtttttcagaaccaatgaaatgcccgacagaattaataaagcagtagtaagcctgcggacaattttttcatccatatgcccacagcactttatgcctgtgaacaaccccagcagggcaaaaggaatgaggagcattcctgtaattcagaaataacgtcaattgaataaaaagaaacc
>Bt_01708_Bf_5304_C_m
ngggctggaccccggggcttgtgcagatgccttccactatggaagaggcaaaagaaaaggttacattaacgtactggcaaggggttggatcggaaagatagactggcacccagaaagcaagtcagtaccaataaaaaagatatgtatttcgccccctggtggaggttccatacatatcatacgaggaggaagaacatggagttaatacagagcttttcggtagaccatacacgcatcgtgcccggtatttttacaagcagggtcgatcatttgggcgaatattcagtcacgacctatgatgtaaggctgagaaggcccaacagggagccggtcatcgatgttctggcaatgcattcactggaacacattattgccacttatcttcgcaacgatgcagagtggaaggacgaggttatttactggggacccatgggctgtctgacaggtttttatctcattctcaagggcagccgcaagccgcaggaactctatgatctgatgctcagatccttcaaatccgtaaatgacgtgcaggaagttcccggcaccactcctgaaaactgcggatactaccgtatgcacaatcttgagctggcaaaatggtatgcgaacgagttcgctgcttatctggaagcgaatgcggataacagcgatatctttgaatatccaaaaacagaacggttggtgacagaggacggagaacacttttacgattcataagttcctcctgaagggactcgtctttttcagatcttttactgcgtctgcataaaaatgctcctcatatggcggaattcggatatttccaatgaccgccacattgggagcttttcattttaaagatttttaaactatctcttatttgatatgtgtcagtattactacctcaacgtcgttttcgttgagagcgtctcaaaacacgtaaagcctatatacaaaaaatcaaatcttaagaaggttcattaccaacaacgtcattatatccttctcttttggatctgattcggcgatcataagagtaatcgcaaccatagctccgtcactgatccgcttttttccatccacaaacaaggctttatttctatttaaaaactccagaaatattgatgctgcaatgcgtttgcaaccatctgcaaacggatgatctttaatcatgaaatataataaattggccgctttttcctctaaagaaggatatacttcaccaccgaacacatcctggtataccgctgcaagtatgccctcaactttccccgattctttctcaacaccaaaaacgtccgaatgaaaagaatcctccatcttgtcgatcatggctctgcagtcatcataagtgattcgatataaaggcagatttccttctggcttttctattgattgatggtcatactgatcgagaagcaacagcgcctgcgtgtactgttctaccgcagtaaggacatccttttgttccaactctaaagtatctgcaagcatccgcgtctgtatttcgacagttttctgtaaagcctcaagacgtttctcattaattgcataacctttcagaatgtactgctttaatacagagttcgcccattgtctgaattcaacacccctctgcgatttaactctatatcctacagatatgattacatccaaattataatactgaggcggtcttgaagcatttccattacttctgtcgaaaatttcgacagaagtatctctctgcaattcgccttccttaaatatcttcccaatatgatatgcgatagatgaacgtgccgtatcaaataattcactcatttggtcttgggtaagccatactgtatccctatcgattggtaccgggagacatattgctttgtcctttgtctcaaagagaactatctcatttctggtttccatatacctatcacctctgtgctcagtatcattagcaatactctttcattattgatgaccattaccgtaatctgctgccagattctgcgttcacttgcccggatagaacgtactctctcaagaagttcacggaagtagtccttgccaaacgcagtcctaccctgcttaagcctgtcatcgtccagaacgaaaccttttatcatgtactctttcagaatctttgttgcccagattcggaactgcgtagctttcttcgaattcactctatatcccactgagataatggcatcgagattataatacattacctctccagactgcgttttacccgggagtgctccatggcgactggttgttgcaaattttgcaactaccactttctcgtccaattctcctgtctcaaatattttctttaaatgtctgctgatgccagatttatcaatgccgaataaatctgacattgacttctgtgtaatccacagactctcatctttgatatatgcatcaacggaaatatctccctcgtcagaatgatagagtaccatttccatttgcttatcaaattccttcatctgcaaacccctccataaaatatcagagttcatttatttctgttaactccggctccatgttgtcgttgacaatatggttcgtgtaagtacgaccgacgcattgatcactttttcatattctgaagcatagagacgtatgccaacaaacgtcttttttgttcatcagagaagtcccggcatacctcaataatctgattttcaaaactttcggtatcaataacagcagttttatcggatgatgattcggcagtagtgctcataagcaattcttccggtgtgatctgaagagcctcacaaataaccatgattttatctgcacctgggttcgttcctctccgctgccaatcaaaaattgtgtgtctggaaatgcctgtcattctggacagatcaggcattgacacatttttttctttcataattgcaaataatctttcactgattgtcataataattccacctgtttttgtctgtatatgccaatcgtttgtatatgccaactatgacacataaagtccaaaaaaacaattgctttttcaagaaattgctattgctcaaaacagctcctctgccaaatggcacacgaggagctgttaaataacaatctgttcggtttatgattctttacttctcttcttatccttaatctgagattagtctttcagatcaatatcaattctgatcttagcatctggttttcggttgctcaattgtaacaacgtaacgacttcgatacctgccgtataggggaacatgtccacgggaatggccattctggtctcgtatccgttttctgtaaaaaattccagatcccgctgcagcgaccaggggctgcaggaaatatagacgatctttttgggccggatgtcacaggctgcgcgcataaactcttcagtagaaccgctgcggggaggatccatgaagatgacgtctgccctggccccgttccgggccatttcgatcatgaactctgtagcatcgccctggaggatctcgatattgtccagctcatttattttgatattctgctgggcgtcgcggaccgcctcctcgttcagttccacaccgacgacgcggcgggcgtggggcgcggcaataatgccgatggtgccgattccgcagtaggtgtcgagcacagtctctttcccggtgagggctgcggcgtcaatggcaatattgtagagtttttctgtcatcaggggattcacctgatagaaggagcgggatgagatgcggaagcgctttccgcacagtacgtcctcaatatagccctttccgtaaatgactgtctcccggttgcccaggaccatagtggtttttctgtcgttcacgttgatgatgatcgtcgtgatctcggggtggcgcctcgtcagctcccgcacaaaggtgttgcgggaaggcagaacgggatctgtcaggaccagagtcaccatgatctcctttgtggcgcgggcgacacggacctgcacgtaacggagaaggccgatgtccatatcttcgtcgtaaacatggatccggaaggacggcagcatggaaaaaatcgtctggatgatgcggtctgcctggatgttttcgatcaggcaggacttcacaggaatcacctcatgggttccttctttgtaaataccgcaggcaggtcttccttttctgtcgggcgcaaaaacagaagtcactttatagcggtaatgatcaggcgccttcatgcggataaatttgtccggaatgacaaaatcgccgatcaggtcatccaggaccttctgttttccgcggatctgctcgtcatagggcatattgatcatagaacatccgccgcactgtccggcgacgccgcatctggatctcttctttttcgcccctgcagcatttcccccggccgaattatctgataccttctgtgcattaaaggactttcccgaacaagcctttccggactccgggcgccgttttgattctctctgtcctgtatgctctttttttccggaagttgtccccttttttccgtagggttttcctgctgcagacttattcttgccgctttttttcacttcgccggaatcgtttacactctcttttttataatcttctctcataatctgtaccaattacctcgaaaaaaatacatgaataatagattaaaaagaccattacaaactctacacaaacatcccgatgtcatcctctgtcacacgggggacaaagacaatagcacaaacatgcctgtctgccaatattataacacagcagggcatacagcgtaaaagccggcgccgggcaactttcggccagcttttcggaatgtacagatactcctgcactataaacttccctgtctatggaaggtcaatgaaaggtctctggaacacctatagcccgtctataggatcagaaaaaagacaccctgatagatagctaaaagctattaatcgatggaaaaacatgaattagtctttgataattttttgtcgtataattatatttagcagtaatgtaggtaaatatgtcgttatttatcggatgtgttgcaatatgcaaaacaactacaaacatttattcagccccattaccatcaatgggctgactctccccaaccgtgttgttatgatgcctatgggcagtgacctggcaggacatacaggtgagctgaccgacgagcatatcaagtattatgaaaaacgtgcacgcggcgggaccggcctgattctggtagagaatgtatgtgtcaaatatcctgaaggctccaacggtacaacacagctcaggatcgaccaggactgctacattccccgtctgctgaatctgaccgaagctgtccacaaatacggcagcatgatcggtgttcagatcaaccacgcaggcgcttctgctatgggttccagaatcggaatgcagcctgtctcctcttccacgcttccttccaagccgggcggagaaattcctcgtcctctttccaaagaagagcttgagagcattgcaaaggattatggcaaagatgctaagagagcacagatcgcaggtttcgacgttgtcgagatccacgcaggtcactcctatctgatcagccagttcctttccccttccatgaacaatcgtacagatgagttcggcggctccgcagagaaccgtgcacgcttctgtcgtatggtcatcgatgaagtccgcaaggctgtaggccccagaatggtcatctccctgcgtctgtccgtcgatgagtttgtcgatcccggcaaccatgtggaagatacacttgagtacctcgagtacctcaacgacggcgttgacatgttcgacacttcttccgctctgaaccccaccatccagtaccagatcaacgcgaactggctggctgacggctggagagcatatatggccaaggctgttcaggacaagttccacaagccctgtgtagcaatcggcaacatccgcaatccgcaggtcgctgaagatatcatcgcgaacggcacagcagacctgatcggtctgggccgtggtctgatcgcagatcccgactggtgcaacaaggccaaatacggcgatgtcaacaccatccgcaagtgcatctcctgcaacatcggatgtgtcggcaaccgtatcggcggcaaccgtcctcttcgctgcacagtcaaccccgatatcatcaacggcgacgaatacaagaagaatccggtcaagaagccctgcaacgtggtcgttatcggcgcaggtaccgctggtctggaagcgtcatggactgcagaagaagtcgggtgcaaccagcctttgatcgagaagaaggatgttctcggcggtcttgccactgagatctccaagatcccggacaagaacagactgggcgatctgccgaagtatctgatctatcgcgcagagcaccttcacaacctcaagatcatgaccggcacagagcccactgcagactttgtcaagtctctgaatcccgatctgatcgtcaacagcaccggttctgttgctcttcttcctccgatcaaaggcctgcatgactgcctgaataaggaagacgcagatgtctacaccgtctttgacgtgatcgagaacgttgaaaaaggcacatatcccgagagcttcgagggcaagaaggtcatcgtcatcggcggcggcgctgtcggccttgatgttgtcgagttcttcgctcccaagggtgcggatgtctccatcatcgagatgatgcccatcatcggcaacggtctggatgcttcctccaaggcaagcaccggcgcatgcatggagaaatacaatgtccagcagctgaccaacacagctctgcaggaagtccgtcctcactccttcgtcgtcaagactcctcagggcgagatcgtcgagatgcctttcgactatggcttcatctgcctcggcatgagagcaaacgctcctgtacttgcagaaatgacagagctggccgagagtcttccctgcactgagatcatcaacatcggtgactccgtgcgcgccagaaggatcatcgacggcacatgggcaggcagacatcaggtccttgcaactctcgagagaatgggattcatggactgatctgacagctgcaacttatgcggtctgatatgatcacacatctatatgtacaaccttattaagtgattattcaaaacaccggatggatgcctgtcatccatccggtgtctttttaaaacggaggaaccagtatgcccctgggagtcattgtcaacacattatctgtcgtcatcggaggaatcatcagagcattgatcggcaacaagcttacagatgattttaaggaaaaagtcaatatgatcttcggctgctgctccatggccatgggtatcagtaccatcgtcctgatggaaaacatgccggctgtcgttttttccgtcatcatcggaactatgatcggtctcgctgttcatcttggtgaccagatcaataaagccggcggtctgatgcagaaatttgtcagcaggtttatttctgccgacaactcccgcatttcccaggaggagttcaacgctacgctgctgacgatcatcgtcctcttctgtgccagcggaacgggaatctacggttccctcgtagcaggcatgagcggcgaccacagtatcctcttcgcaaaatcagtcctggatctgttcacagccctgatctttgcatgcacactgggcgctgtggtctgcgtcattgcgatcccgcagtttatcattttcttcatcctgtttgcactgggcggagtcatcatcccccacaccactcctgcaatgatcaatgattttaaggcctgcggcggcttcctgatgctggcaacaggttttcgtatgatcaaggtcaagatgttccccacagccgatatgctgcccgctatggtcctggtgatgccggtcagccttttctgggtcgatgtgatcatgccggctgtgacctctctggtatgacctctctggtatcacctgatacctgatacctggtacctggtaccatgagccaggagacaaatgagggcacattacatgcaaatgagccatgcaaatgggcactcacaggtcccgccagcgcatatcttaatatcatcccatatataacatcccatatacaacatccggcttatgccgaaaagtgattgacaagtggtaaaaaatcaaaaggccgccggtcgggcgatggtgctccgaccggcggtctcttatattaccttttatcacgtactactaataacgtccctttatttcctgctgtttaaaatcactgctgtctgccggcgcaggatccctgggtacctcccctcagataccatatgcaggcagctgttccattatttacaaaccttagtaagagtatacgaaaaacccttctttacagggggctctcaccgaataccttcttgtgctgtgcaatgaggtacagagtgctcagagttgcaaggattgcaagaacaagcatcatgcccatcagagtgtaaacagcagcgccctcaccggagatcacggtcagcctggcagctacgacagggatcaggtaggaagcagcgcccatgaaggtgtagtagataccggtatttcttcccttagggccggggttgaacatctgaaaaacaccaagacctgtctgcagagcgccgcctgcggagaagaaaccgatgcaaaggattgctacgtaaacgattgctacgttgtggatgagcagaacgactgccagagcgatcgctgtcatcacggagtcaacgatgataaccttcagcggattccatttcagcttggccatcatgaatgcccagaagataactgcgcagagagaaccaagtgtgtagatggtggtcatacctgcagcctggacctcagtcagtccggagtaggcaaggccgaatgcctttgtatactgctgtgcgccgtacatgatagccatgcacaggaaagcatagaagtaagcgaggaactttgcgaatgcgctgggcttgacaagcatgcggtcttttgctgcctggatctcagcttcgatctcgttggagcccttgccgtcagctgctgcagcagccttcttctcatcgtcatagacataaggagcgatgatagcaagtgccagaactacgaaggacattaccagcggaatgtagatgttcatcttccacatgccggcgtttgcgttgcggactgcaagcagaggatagatcataccggacagggatacgaagaacttgatgccgatcagggctgcgccgggagctgcaggataagcttcctgaacagcgggataaccggatgcatcccagaaaccggaggtagcaacacctgccaggaagcctgcgaaggctgccagagtggcatctgtcccttataccactctgacgaagcagatgacgtagaggatagcgccgccgatcatcagtttcttacggccgacacggtcggaaatctcaccgccgatccagacggagcagaacttaccgaagccggtccatgcgattgcagtactgactgccgcgacacctgccttataagcggcagattcgggatcagacatgtcaaagccccactgaagggcgaagtttacctggttctgagaaaagatcagagcctagataccatgggtcagatatgccatataaacggcaatcatggaaagagcatatttttttgctttcattaatctccctctttaaataaatgtaaaatttactttgataaaatatctgttccgggtcgggggaccggtaacaaatcatttatatgttcgggccgccatgaaccggaacaatatggttctcgttccgattcatgagcggtgacatatcattattatttagcctgctcggcctgccatgcctggtactcttcaacgggcatctcaagtccggtgtagagctcatagttcacggcaccctgatacagaagcattcccttgccgccgatggccttcgcgcatccggcttcctctgcgtcgaggatcagctgggtcttctcggggttgtaaacggtatctgcaacgacgaggtcttttctcagaagggccttgtcaaccagagagataccatcctgaggcttcatgcctacagaagtagcattgacgaggatatcgcatgccttgatggcttccgcgagcttgtcagcctcctcaaggtgtgtaacagtgaccttgacatcgggcgtctcttttgcgagtttgtcctttgtggactcagctcttgcaaagaactcatcgtctctgttaaagattgcgacttctgccgcaccgtcgagagcagcctggacctggatggcagttgctgcgccgcctgcaccgaggacgaccagctttttgcccttgacttcaacgccgttgacggagaggttcttgatgaagcctacaccatcagtgacatcaccgtagatcttgccgtctctgtttacgaagacattgcaggcaccgatgatacgggaagcaggagaaatctcatcgcaaagggtagctgcgatattcttgacgggcatggtgaagttgccgccgcgaaggttccagagtctgactgtgctcatggtctgttccatgtcatcgatattgacatcaaatgctatgtatgcgaggttcaggccgtgtttgcggaagcaccagttgtacatagcgggagagccggaatgtcctacaggtgtgccgaacagggcaaggaggccggtgtggccgtcaattctgttttccataatcttgtttctccttattctttattcaggggattacagcttcatagctgcgtcgtaagcttccttggttgcatccagtgctcttctggcctgaacagcatcaccgacaatgtaggtctcgggaacgactgccttgatctcatcgcggaagtcatagaccacgttgcggtctgcatcgcggtggctgtagcgggatacgaagcccatggacaggacaactgtatcgaaacctcttgcttcataaatggtctcgtcggacttgtccgcagcgttcttgtagctgacaccgtcggagaagatctcctggacagctgcatcggtgagttcctggacaccgtactcattcagggcgtgcatcaggaagacgcggtgctcgtgaatgacatcggggccgatctcgtagcgcttctcgacgatggatacatcgtggccctgctctgcaaggaactcagctgtctcagcgccgaccatgccgccgccgacgaccagaactttgtggccgacagggcgcttgccgtccagagcgtccataccgtgaacgatatcaggattgtggatgcccttgatgaaaggcaggatcagggtctcggaaccggttgcaaggatgactgcatcgggcttgtcagccttgatcatatcgatgtcgaccttggtgttcatcttgatctcgacgccgctcttctcacacttggtgatgtagctgcggatcatgttggagatatcgcccttgccgggagggaatgccgccagacgcatgttgccgccgagcttgtcagtcgcctcaaacagagtgaccttgtggcctcgctgctgtgcggtaaaggctgcgcacatacctgcgacgccgccgccgataacatagaccttcttggaaacctctgccatgggaagtccctcgacttcgcggcccagtacagggttggtcaggcagcagatgggctggcccttgtacatatttgcaacgcagccctggaggcaggcgatgcagggagtcatgtcttccagtcttccctcgaatgccttcttgggcatctcgggatctgccagggactgacgtccgaatgctaccatatcggcaacgccgagtttgacgacctgctcagcgaactgaggctcggtgtaacggccgacagtgatgaccgggatggagacgcacttcttgatgttggcgaccagctctgcggagaatccgccgtggataccggtgggtgcccacatgtactcatccttcagatggactgcacgggatacgtgcagagcatccagaccgcactcctcaagataagcggcgactgcgcacatatcgtggttgtccagaccgccgaacatatcctcggtgctgttgatacgggccagaacagcgatcttgccttctgtggccttcttgacttcctcgatgatcaggcgggagaaacgcattctgttctcgaagttgccgccgaactcatcgatacgcttgttggttctgggagacatgaaggagttgaccagatagccgtgtgccatatggatctcaacagcatctgcgccggccttcatggcgcgctttgcagcctcgccgtagcccttgaccagctcataaaccttctcggtagatacttctacggggatatccctgccgtctgcagctgcgattggagaagcagcttcgatcggagcaccagcattcttggcgttgccttcaggacctgcattctgcagctggatggagactttcgcgccttccgcatgacatgaatcgatgactttcttgaagctctcgatgctggaatcatcatagagacagggtttcctggggccgccctttgcgcccttgtggacaacagtcgcctcaaaagtaatgagaccgaagccgccctttgcccttgcggtgtaatatgcacaggactggtcgctcatggtgccgtctgtatttgcaaagttattgcccatcggaggaacgacaaaacggttctttacctgcatcggtccaatctgaatgggagaaaacatattcttgaatttcatgcatttacctctctgctcaataatcaattatatacataaatgctgattatcgagaggaaaaccggagattccctcctgggcgtccggttttcctctgcatccgttcacatccgtttataggataatcatttcgttttcagaaagatccgcagatcagtcttccagagcctccggccatgcttccttgagaaccgcatagcagccgtcgaaagtctcttttgcagcctgctcgatgcccttggcaaggatcgcatcgctgataacctcaacacccagagcgttgggctggatgcctttttccttgatcatcttgacgaagggaacggtagcaccgatgccggtgccgggtgcaagacgatcgtgcatggactcatctctgaggatgctctttgcataaggtctctcccagacgtcgttgatctggatggagacgatcttgtctgcggggatatctgcaaggagttccagatcgcagggctgatttgcgcggacccagtgccatgtatccaggatcagctttgcgttctcgcagtcagctgccttgacaactgcccagccctttttgatatccggaattccggaataaggcataggctcaacgccgatgatccacttgctggctctctggcagagctctctgagcttctgagcggtatgctcgacagagtagttctccatcaggccgcagttgatctgcttgacgccgaacagctcacacatatggaagcacatctgctctttatacttctgctcgtaggagcggttatcctctgcccactggacaatgtactcaacctcggtacatttcatgccgtgcttgtcgaggattgcaagaatatcttcgtcatgaagtccttctgccagagcgtctacataggtctctgcgcggaggccgattccgtcatatcctgccttcttggctgcgatgacacgatcttcaaatttacactgatcgccgagtgtccaggaactgactgtgatggggtactttcttgccattataaacgcctttctcgtgcttaaagttttttgtttacagctatacactaaggctatttactcatagtttttgcgcctttttctgctattttcagtttactactttgtgaatttaaagacaaattcatattattaactctattgatagatttctgctatcaattgtactataatataacaaaagacatattttccccgtaaaaggtcttctgcagcttctcaatcatcggtttttggcccgctcaatgtcttttgacggcctgcctgccggcctccggcgctgctgcagaaaccatacattatttggcgcattatcattaagcaaaacgcgtatcaattcatcagtctcaggaagggttattttatgaatcttcatcatttaagatattttgtcaccctggctcatctcgaacactataccaaagctgccaaacagctttccatcacacagccttccctgagccatgcgatcgcttcgcttgaggacgagctgaatgttcgtctgttcgaaaaagacggccgcaatgtgatcctcacaagatggggcaagatctttctgaaggatgttgaagatatccttgcacatctcgacagcagcgtggcaaatctgaaaatgaccggaagcggaaacggcacaatcgatatcggctgcatccgtgtactgggctctatctatgttcccctcctgatgcgtgaattcataaaggcaaacccggacaaaaatatcagctaccggcttcacggcgtcggcgggctgtccgcggagatcattcagggactgaaaaaccggcagtatgacatcgcattctgttccaaatacaaagatgatccttccatcgattttataaaagtcgcctcacaggacctggtcctggcggtcccgctcgatcacccgctggcttcaagggatgaggtgaagctgaaagagaccctgccctatccgcagattctttttgacaggcggagcggccttcgggatattattgactcactctttgcgcagatccacagctatccagattgtgttatggagattgaagaggatatggtagtcgcaggtcttgttgccgaggggttcggcatcgcggtgattcccaagatgcatatcctggaggatcttcctgtgaagactctgcggatcacagagcctgtgccggagcggaatttctatatggcatccataaagggcacctatctggctcccctcgtggtctccttcaaggaatttgtcagtaattatcaatatacatcctcttccggctacattttctgactgccggcccaggctttaatgccctttgtctatcaatttgggggcttgtaacctattaaataatactttattctattagttaacaatttgtctttggcacgttgaatgatttgtatatgacaaatcttcctgttaaagaccatgcagacaagaaaagaagaccataatggaaagacatcagatcaccgggcacaccgaattaacctgtcttctggcttatccgatccgccactcaaactctccggccatgcacaatgccgcgtatgagaaactcggtaaggatgtagtcaacctcgctttcgaagtagatgccgagcatctggaagacgccatcaagggcgtccgcgccatgaagatcctgggcggaaacatctccatgcccaataagaccatcgtccacaaatatctggacgaggtagatcccgctgccgagctcgtcggcgcctgcaacaccttcaccaaccgtgacggctacctcaagggttatgtcactgacggtatcggctacatggcttccctgaaggacaacaacatcgacatcatcggcaagaagatcaccatcgccggttccggcggcgccgcaacagcagttcagatccaggcagctctggacggcgtagcagagatgtccatcttcgcgcgcgacgacaagttctgggcaaacgctgtggagacagtcgagaagatcaataccaagaccaactgcaaggctaaactcttccatctcgaagacctggatgccctcaagcaggaaatcgcaacctccgtcctcttcacaaatgctaccggctgcggcatgaagcccctcgaaggctacacctacattccggacaagtccttcttccgccctgacctcatcgtcacggatgtcgtatatgctcccaaggaaaccgccatgctcaagatggccaaggaagtcggatgcaagaccatgaacggcaccggcatgatgctcttccagggccttgccgccatcgagctcatcatgggcgaaaaggttgacagtgagtatatgaaacagaagctgggtatcacctacgactaaaacagcgtgcagattcattcatatgcgtctgtgagcccctgctcacagccatggcgctcgatcgtgtttgtatcagaaaaataacaggcattgccgatcccttttccgggacggcaatgcctgttttttgtctgcttattgctctttaacaatagctgtgtagctgtcaaatagttccgcgccgcagtcatttcggatggtatcccagacaggtttacacatttctctcatgtctgcgtaatcctgctcggaaggagtgacgatctccattcctgcatcttcaagataactgatggcttcctctgccttctggtccgagatcttgttggcatcctcctgagcaaggcgggccgcctcttcaataatagcagcctgctcatccgtaaggctgtccatgaaggcgccgctggcgatcagggtgacaaggtcaggcaccgcgttggtcatgacaacccgcttctgctgctcgtagagtttggcggtcacaatcaggggaagggcattctcctgtgcgtcgatggttccctgctgcaggccgatgtatacctctgagaaggtcatgggcgtagggttggcattgacgctcttccagaattgaatgtggtatttattttccatgacacggattttctgtccctcaatcgaggagagatccgtgtaaggctttgacatggtcatgac
>Bt_01708_Bf_5340_A_m
ncagatggagcgaaaatcctcccccggacgggtttcctgttccttttacagtataaacaatgtaatgaccgtcgatcccgtcaagcatctgnccgaaatggcagagcccgaagtagaagtcgagcagttccgcaagcccggcctgttcactgcctgtaggtcggctgcccgcctccggctctgctctgtctgacgactcggccctctctgacagctctgccggttttgccgcctcgtataaggatgcgcttctgttttcctgttccaggatccactggatctggtttctgacctcttccaccgcactgctcagttcctgccgcagtgccggcacccggttttcctgcggtttttgaggcagtggatcccggcccggacctatgaccggatcatcctctgcgcgggccgattcctccatggtctgttccgtctgtcccatctgttccgtaatcttttcttcccagtggaaagtccagtcatgaaggacgcggatcttcccgacgtcctcctccgcttcttttttcagcacattaaggacatgcacgaggcccttcatcgctttccagaggcggggccagactgtttttaccgactttctaaacttccgcacctgtgtataggaaatctgcgcgctgtacatttcccgtccccgctccagcaggttgtgcgcctcatcgatcagcaggaccgtgccgtccccggcggctgccccggagctcccgggtccgggagctccccttcccgcctgctcccgggtaccggtttttccggcctgccgggtctgtgcgacgtcgttcatccggtcgccggcctttccggccccccgggtctgtgcgccattctttccggaccgacttcttcccggttcctcaggctgccgggcatccgaatatactggctcgccgaaaaagcctgtgagcctggcctgcggatgaaaggcataattgtaatcacatactatgacatctgcaaaatccgctgcgtccagggagagcgagtaggggcatactctgtttctttgcgcacattccgcaaggacctgtgacgtcatcggcgcgccgtctgccgccccctgcagcagttcccaaagtgctttattgacacggtcataatggccttccgccctcttacaggcctcaggccggcagtctgtctgcgcaaaaggacaggcccgctctctggagatcagggacaggctcctgatattgagccctttttcatgcaaaagcgagagggcctccagggccactgtccccgtcactcccctggctgtcagataaaagaccctctgcgccttctcttcgccgatggctttgagggccggaaacaggacggccatggtcttcccggtgcccgttggtgcctgcaggaacagctttttcccgtgtacgatcgtccgatagacgccggccgcaagttcatactgtccctcccgatagggaaaggggaaggtcatctgccggatggtatcctgcctcgctctgccaaaagacaggcgcaggcggacccagggcgcatatgcccggaccagcccggtaaaccattctttaagatggtcaaaagacatttcttcataaaagcagcggatctcacctgtcgcctggctgcaataggtcatgcggatcttcatcctgtccaggccttcccggcatgcaaacatataggcgtagcacctcgcctgcgccaggtggatctcctcggggccctccatgctccgcagtcctccggctactgtcttaatctcatcaatggtccagaggccgtccgcaagcggatcatccgccgcctcatcctcagcctgctccatgccgcttcctcccgcagcagctgcatgcttatcacgaatctttttaaaatctgctgactgctcctccctgcgtctcttctttgcagaagacgcatagggatcctcaggttctccctccgcccttttcatgaaaaagacgccgtccgcccggccttccagacgcagaacagcctccccgggacacccgccgtcactatctccgggttctgaggactccgtattccggtcctgacagactgctgatccttcagccgcctgctcttgttcctgcttttcttcctgcagcttctcctgttgctgtttttcctcctgcggcttttcctcctgaatggcgacagggacatccagtcgaaggcttacctccgcccgatatccgtctcccgcctttttctgcagcgcgcggtggatcctggccccttccagcatggctgtctccgcggacgggcctgtctgcgtatcaagcgatccgctccgcagcaggaactcgacaagactgcgcaccgatattcgaatgatcatcttttgattgtccataatacagccgcctcttcccacacagatcacagtccggcatggtgcccgacaagacattataccacatttacacatcaaaaaaataggtgattggttcattcgatgtattcctgtatacaaagtattgctttttttgaaagaatggtgttaactatatacatctgtgcaaaaacaggcgcaggaacagggctgcctgcccggagcatcttcttcctgcgcaccgcacaaatcatttactccttcaccgtttttgtctatgcaaaaacgattcaggaggccgctccgcaggcggcatgggaggtgagtatgaaaaacccgatgattccccaggattaccattccgcgctgaatctgcacgatacacaggtaggtattaagacagtcaaagactttttccagggcatgcttgcggagagactgaacctgcttcgcgtttccgcgccgctttttgtcgaccccgcttccggactgaacgacaacctgaacggtgttgagcgcccggttgattttgatattctcgagcagaacggccgcatgggagaagtcgtgcagtctctggccaagtggaaacgatatgcgttgaaaaaatacggtttccaggtcggtgaaggtctctatacagacatgagcgcgatccgccgcgacgaggagaccgacaatatccattccatctatgtcgaccagtgggactgggaaaagatcatccgcaaagaggaccggaatctggaaaccttaaagagtgtcgtccgcgatgtctacagagctctgcgcatgacagaacgctatatgtccatccgctacgattatattgaagagactctcccccgtgagatttatttcatcaccacttccgaactggaggcacgtttccccgacaagacccccaaggagcgcgaatatatcattacccgtgccaaaggggctgtctgcctgatgcagatcggcgacaagcttcacaacggactcccccacgacggccgcgcgccggactacgatgactggcagctcaacgcggatatcctggtctactaccctgtccttgatatcgctctggaactctcctccatgggcatccgcgtagacgcgaagtctctggcagaacagctcaagaaggccggctgtgaagagcgggcaaagctccccttccagaaagccattctgaacgatgaactcccctacaccatcggcggcggtatcggacagtcccgaatctgcatgttcttcctccgcaaggcccatatcggagaggttcagtcctccctgtggcctgaagaaaccgagaaacttctgcaggaagccggaatccgtctcctgtaataatcaccatatttctacaatcgatcaggcttcggcagcccccaaaggcaatgccgcggcctgattttgcatctattcttaagaaacagaagaatcggtgcgatacaggtgccgaaaaagaggaagtttactaccgcggcagagggaggaaggcagaaaaaggagcaacccagaagaagtcgccgctcagaagaagcagcattgcggcagcaggacatgacagtcagcagatcactcctgtctccaaaagactaatcggccgttttgttctattaattacctctaattcttccattatcccggaatt
>Bt_01708_Bf_5344_A_m
ntcgcctggatgagtacggcggcaacttctggaatcggacccgctttgcccgggagatcagcgcggacgtccgcaaaaagtgcggcgacgatttcatcttcgacatgcgaatctccgccgacgagttcgtcgagggcggcctgaccatcgaggacagcaaggccatcgccgtcatgatggaggaagcgggtcttgacatgatccatgtctccgtcggcaactatctgtctgtcgacctcaacatcgcctccagctacagcggccacggctggtttaccgactgggccaaacaggtcaaagatgtcgtgaagatcccggtcgtcacggtctcccgcatcaacgatcccttccttgccgatgagatcctggcctctggcaaggcggacttcgtggccatgggacgcgcctccctctgcgatcccggcctgcccaacaaggcaaaggaaggccgcttcgaggatatccgccgctgcattggctgcaacgacggctgcgaaggcgtcctcttcgagaacaagccttttacctgcgtcctcaaccccgagcttgggcacgagtacgagggcgggatcaaaccggcggatacccctctcaaggtcgccatcgcaggcgcgggcccggccggtctctatgctgccatcgccgcggcaaagcgcggtcacaaggtgactgtctttgagaaaaacgaccacaccggcggtaacttctacactgcatccatccctcccaccaaaggcgagatcacggatttcctggtctggcagcgggtgcagtgcgagaagctgggcgtagagatcaaatacaatacccctgcgacagcagccgtgatcaaagagggcggcttcgacaaggttatcgtcgcctccggctcccatccggccatgcctcctattcccggcctcaaggaagtgtccaaagttaccaatgcccaggagatcctggaaggacgtgtattccccggtcagaagtgcgtcgtcatcggcggcggtcaggtcggtgcggagactgcccatttcctggcacagcttctgagggacgtcaccatcctggagatgctgcccgagattgccaaagacgcggcgctcgccgtcaactggcacctgaaggagagcctggagaaacgcaaggtcgccatccacaccagtgtcaaggtcctcgagatcaaagaggaaggcgtcctctatgagactgctgaaggacagcagatcctggcccccgccgacaccatctgcgtcgcaaccggttaccgctccaacgaggagctcaagcaggaactcgacgaggcgggcatcgcctacacggctgtcggcgacgccatccgggccagaaaggtcacagccgcaacccacgaaggctatgaggccggaaagaatctttaagaaaggaaagcacaatttatgatcaccattattgccatgtttgaactcaaacccgaatgtgttgacaccttcaagggactcgccgcagagtgcatcgaggcctcccgcaaagaggaaggcaatgtcagctacaatttctatgccggcaaagaagacaaaaacaaatatttctttgtagaagtttggaaggatgatgatgccattgcgacccacaatgcatctgcccacttccagaaattcgccggtgccttcatgcccatgctggccaaagaacccgtgatcgagcaggtcgtggaggcgtaattctccggcatcttcagcagtataaagaacaaggatttaaatcactaatgttcattccattttcaggagatgagctgttacgaaaatgaagatccactcactttcgacaaatggaagaaagtgagtggatatttattgctgcttattctccactgtgaaaaaagactttaatactaagtgaaaacagactttggttcttccataagcagtagtttctttacagttatcatttccggaatcagtaattccgaaaggataattactgacgaatgcggaggagcccattctttgctaagtgcagccatcctcagtttcaagcattttcaattgtcaaggggacggttctcctgacacctgataaaaatagaataatagaacagagggagcagcaagcggaaaacactccgctgctgctccctctgtttgattcctttcggtattgatcctgccagttcactgtctgataaaaggatacatccgccgcactgaccgcctcatcctcctgcgaatagcgctccgcacgcatatggagatcgtacttttcgcgaagctgcatgatcgtctgcatcatcggggatgcatggtggacatcgagagaggcctggtccttccagctgtcgatcagaaggacagtctccgggtcatccatggaaataaaataattgtatttgaggttcccttcctcagcccgaatcgccgcagccgtcccgctgctcttcatctcctgcgcgaacttctgcgcgtttccttttacgccggtataatacaggttcattgtgatcgtgctcataaagtagtgtctccttcgtagtctggctgtatctctccgtactttttatatttctccgtttttaaaccggttgatcatctcaaaggtgagggaaacgccgttgtcctgaacctgaacctcatctcggggaatccagaccgcttccgccacttcattggtatcgtgcacggcaatttcatcacttccatcgaggtcgcagatcacgccaatcatcagattagaggcaaaaccccagggctgggacttgtaatagcggatattggcgaccctgattccggcttcctccatgacctccctgcgaacagtatcttcaatcgtctcgccaacctcgacaaagcctgcgatcagggcagtccctgcgtagccatcctcctccctgggtttgtagcggatcatcaggagtttgtccccgttctccaccgcaatagtcaccgccggcatgacgcgggggaagtccatattcccgcaggaggtacaccggacgcagcgcatcctgggatgcacactcatgtgtccgccgcagcggccgcagaaacggtttccattgtaccaggaagagagctggaaagctgtctccgcaccgaaataaacatttttgggaagcggtttactctcaaagccgaagggtaaaaaggtcatccccgtaaaggaaaagtccgggacaagatctcccatgtaaagaaagctgtaatagcctgtctctccgaccgaaaacaaatagaccagcctgcctcccttttccattgcttttttgtctgcctctgcatcctccggatcaaaccagtacccggcaaaaagcaccgcctccggcagggacatggcgccctctgcatccagacgcatcagcaggtttcttccgtttttttcaaaaacggccgccagattccctgctttgggtgcaatgttccggtattcattcgaaaagacttcattgttgctcaattcatggatcatatagtcccccatttaactgtgtccgcatcggtgttctgttccctttattataaggcatacactcaagcaaagctttgccttgccctgcctgtttttcgcaggttgtcaagggacagttcctctgacaccttgcgttagatgtgactccccatcactctcctgcctttcagatcaccacgatcacttttccgaaactgtgggcgctctccagatatgcatgtgcctccggcacctgcggcagggagaaaacgcgctcgggagccggatcgatcccgtatttttggacatagtccagcagagactgcagtctggcgggatccacgttccctgaataaaaactggtgaggtagccgtttgcaggcagttccatgatgggatcaaaatcgttgaggtaccactgcccgcccagctgtcctgtactgcagacgattcctccctccgcgacatgggaaaaagtgtctcgcagggtcgcggggccgatcagttccagcacgcggtcgaactgccggtccgtctgcaggacgccttccgcatcgagaataacctggtcaaatcctgcttccagcagctgcctctcctttttcatgctgcgggtcgttcccgcaacagcaagatccggccaccttcctttcaacaggcgcagaaaggcgacgcccacgccgctggtggcgccccgcaccaggatccggggcggcacagaattcccagtatctttcacagaatctatggtagttcccacagaatacccgatccgcaggttcagcagggatccataagcagtataataggtttccggcagggccgccagggttttccagctcagatccgtctgcacagggcagatctgctcgttcggcagcagggcatactcggcatagccgccgtcgaaggcgcggcccatctcacccataatggaaatgaccttctgcccgatcggaagacgtgcgtgatctgtcgtctccgcaatctctccgacacattcgattcccaatattctgggaaaagagacactcggcgagagtccttttctggtaaaaatctccgaatgattgattccaaatccgcggacgcggaccagaaaccagccctcccggacagacggtgtcggcacttcttcataacacagcttctccggtcctcccggctggtggatcacgattgctttcataaacactccttttggggatctctctgctgactcattgtgtgcaataaacactcctttcgggaacctttctgccgactcactgtatgcaatgagtcggcagaaacgtccccttagctcactgacacattgtgtgcaatgcgtcagtagaaaggtccccatgactcactcatcacaggcggtcttccgctgctttcagcagggcattggtggcaatggcaagccccgcggacagaaggctgccccacaggatcctggccatgttcatggtgcgcaggccatcgaacagaagcgtccccaggcctccggcattgatggaggcggcaatggtgccgatcccgatcgtggagacgacggccaggcggatcccggcaaagagagcccgcttggcaagggggatctgcaccctggtaaggacctgcagccaggtcattccgattcctttggccgcatccgtcacggcgggatccacctcctgcaaaccggtcgtgaaattgcgcagcagcaggtattggttataggcagtcagggcaatgacggcggtcgtcctgcccagtcccgtcacaggggtcagaatggcaaaaagagccaacgaaggaatggagtagacaacacccagcagctgctgcagccacatggacaggcggtcgctgcgcaggcagaccagagtcaggacggcggcaatcgccaccgaaatgaccagggtcagaaagaccagctggatgtgctccagcaggggaatatagattttttccggatgccgagtcagaaatttgatcattgcataagttcctgttctattcacgcggggtgctggtgttgttccagaacctctcctgttccatggcggaacggatcagggtctccacgaaaggatccgccggattccggacgatagtttccggcgtgtccatctgaagcagcctgcccccgttcatgatcatgacgcggtttcccaggcggaaagcttcatggatgtcgtgtgtgacaaagaggaaggttccccctgtttcacggtggatgcggagcagctcgttctgcaggttgaggcgggtgatggcgtcgacggcgccgaagggctcatccagcagcatgatcctgggcctggttgccagggcgcgggccaggccgacgcgctgctgctggcctcccgaaagctgggaggggtagcggcttctgtactggttcgggtccagaccgaccagatccagcagctccgtgacacggtcccggcagcgtgaggactcccacttgagcagacgtggaatcacactgatattgtcctccaccgtcatatgtggaaaaagcccggcctgttggatgacatagcccatcttccggcgcagctgcaccgggtcctgcttctgaatatcttctccgaacagaaggatcgatcccccgtccggttcatacaggcggttggtcatcttcagaagggtggtcttgccgcatccggaggagcccaggatcgtgatcagttctccgtcccggaccgtggcgctcaggtccctgaccgcgtagaagccgtcctcctgcgcggacggagcaatcccggaagcgccggcctccgaagggctgtccttgcggccccggcgactgtgttcccgtttcgcatccgtgcgttcaaagcgcttgaacaccttacggtactcgatcgccggaaccgcgccagagttttcattgtcaaaagaatggttcatagtagttccccgttccgcaacattcctgtgttgcctgccggatcacttgatgctttcatagaaatccagcgcgacgtcctcgtattcctcctggtcgatgtccaccctggcattgagggaagtgactgtctccgtatccaggacggcactgatgggattgaggatctccgcgatctgaggataagcctccagtacttcattccggacaacaggcgcaatgttatagggcggccagacctgtttgtcatcctccaggagaacgaatttgtcggtctccacaagtctgccttccgtggtgtaggcaggcgcggcatccgcctcatcgttttccacgacctggtacttcaaaccattatcgtagaccttgctggacttccacgcaaagggaccatacaccttttccagccccgggattccgtcttcgcgctcgtcgaattcgccctgggaggcaaagcggatctttgcagcattggcctgcagatcggagatggtcttgatcccgtattcgtccgaagccttgcggctgacaaagattccctgtccgtcattggcgggcgcatagtccagccaggtgatcccgaactgttcctcataagccgctttgactgtctcgtagacctggtccggatccgtgatgaggtccatctgcaaaatggatagcaggcccgtgccggtgtactcgggatagagttcgacttctttattgacaagacttgtatggatcacggaagaggcgatattcatccgtcgctccaccgtgaaccccgcatcctccagagccagcgcatagatctccgccacgatctcgttttctgtaaaatccttggagccgacgatgatcgtgccggcttcctgtgcacttgctgcatgagtctccggatccgcagcattgtcatcggtttccgaacccgctgccgtcgaactcccgttaccagctaaagcctggctgtcagcggtgtttcccgcgcttcctgcgctgcttccactgcaggcgcacagtatcgtcatgatacaggtgcaaagtgcaattgcaattccttttttcgtcatttcagttttactccttctcatccaaaagatggcttgctttttctgtccagttaaaactatgcgctgcttcgcgcttctcgcgctctcgcatcgctgttttcacaggtatctgtagggcatgaggcgtcttgtcaaggcatcgaacaggccgccgcacaaaagtgagagcgccgcgaccaggaccccgcccagcaaaagcaggtccatccggtttaggcccaaacccgtgaagatgacctctcccaggccgccggcgccaatcctggcggcgagggcagcgctggcgatcacttccaccagagcggtccggattcccgcaaagatcatgggcagagccaggggaacacggaccttccacaggatctcccggtccgtcattcccattcccgctgcggactccgtcataaagggcgggacatcacgaaatcccactatggtatttagtaaaatggggggaacggccaggatggtcagggcaatgaccgccggcagagcgccggtacctgcaatcgggatcagcaggaccagaatcgccagcgacgggatcacgcgcagtacatgaaaaggcgcggagatccatttttcaattccgggcgaatctgccgccagatatccgcaggggaccccgatcaagaccgcggcggcgagggccgccagactgatccacagatgcgttccgatctgaacaaggagagcgtctccgtgcgtcaggatatatgcaatcattttttcccacataaaatcacctgtcagctgcggctgcctccctgtctctcccggcacctgccccggagagtctcatgacaaatcataaatatcttctactcctgtgtcttctgtttctactgctccccttccccgcttctccggacgactgcctccgcaggacagtccctgaaacagagcccgcagtgcagacagttctcctgccggattacataaggctggccttcatcgatggcctgctggggacaggcagccgcgcatgtgccgcagccgatacaggcatccgtgatctcaaaaccttttttccgataagtcttttttccaaaagaaaaaggatggcgtgtaatgggttctgttccgagacagaaatactctccttccccctcctccaggcagaaaacttccaggatatagcggctgtcaccgggatacacgttgttcatcgaagggttttcctcaaaaatcctcccgagcagatcctgcccgacatttctgaccctgccccagacacggaccgtttcccagctgctgttcaggccggcgattgccacccggcttgtccgcatcagttcttcataaaagtccttccccgccgctgtcaggaaatagagcttttctccctcgaccagcatgacatcgatgatacgggcgcggggcgtcccatcctctgccaccgtggaaaaaaccacatccctcatctcccgcagcatgcggaaatacgcttctgtctttctctctgccattacttctctcctaacccgcataaagcggagctgcgctgaccgaaccctgctgcttcaggccgaaaatacattggaaggcgcttaacccgcataaaaccggaagcgtcttctgcaagcctatactttttctgaacatgaaactgttgaaaggcgcttgaattcgtccgctttgcttttgcgttttctgcttttcattctatcatccgtcagtaaaacacatcaatgaacaaaattcgccattgtgtctgattttctgctatactgttgtttatctccccaaagggtatatacgcagccttgtgtaaaagtgactggactattgttgtccgcaaaacgaaagcgagagatgtcatgtccgaatataccgcggcacgaaaccgaacaagagccaaaattgagcgtgccttctgggatctgtatctggaaaaaaaattccggcgcgttactgtacgggaaatcgtacagcgcgccggaatccatcgttccactttctatatttactttcagaccgtcgaggatatcttctctgccatcaaagagcgccagctctccctgctgcaggaggtccttgccacggaaggcgagggagaaggccgatttatcggcctgctgaacgctcttcaggaggtctacgaagaaaaccgcatcttcctcaaaccgctggtcatcgactatcacagcagttccttttcccgcgcttatcggcagatgctcaaggatgccctgaaaaaggacggaaactttcctgactatccggaagacagccatgaatacgtcatcctggacagtgtgatgagcggctacatcgagatgctgctgcagctgctggattccggctccctctccatggaggaagctttccgcttcgcccattacaccatggaaaacgggacaaaaccggccctgcagaagcagttcggactttatacttcctgagtcaaaaactgtatgaattccttcatttcctcttctgtggagaaacgggccaggtaaatggtatcgcccattgccatggccagcacatccgggaggcgctgttcgagaacgatcctgtccgcatatttttcatgaatctgctccggcgtgtgcacgtaacgccggcagtcccgaagccccacggaaacgcaataatatctttcaacctctcccttgtcccgcagacagtcataggtgaccatgtccgcccagtccctgtagacatctgtgctgcaggcctggttgatcatgtccggcgtaaagccgccggaagggcggaaattcatttccagggcgaccacactcccttttttcccaagataagcgtgatcctgcgagagacgaaaaaattcaaaatggataaagcggctgcggacaccggcagccctgacgcatctgcggccggcctggcgaaggtcctctttgatctgtttttcaatacagaaagcaacgctctcctgattgttcacggtgtccatgatcgataccatggtatggtttcctgtctccaggaggggattgccttgactatcaatgatggcgtcataggaatagatgtctccgggaacgaattcctccatgataaagttctcatgcatcagattcagttggtggaactgacgtaattcctcctcgttatcgatcctgaaggtgtcggaagccccgacgcccttgtccggcttgcagatcaccggataaccgactttttggataaaggccaggctctcttccaggtctgtcaccagatgatggcgcgcacaggggacctgtgcctgggcatagtactgcttcatggaggatttgcacttgagaagggccagcatctgcggtttcattccaggaatattgaaatcctcccgcagcctggcgtcctgctccagccagtactcattgttgctctcgagcccgtcgatccttccgtacttaaaacagaaaaaagccaccgcccggaacatggaatcataatcttccatcgaatcgacccggtaatattccgtcagcgcttccttcagagtccagtccaggttgtcgtagggagtatccccgatccccaggacattgacgccattttcatgcagccggatacagaagttgcgatagttttcgggaaaatgaggcgacacgaagataaaattcctaactctttccgacatgtcgaagtgcccctgcgctgagacccccgaggagaaatcacgaaggtgatttctctgatgggatccggcggaggtttgcggcgcttcgacgcaaacctcttgagtgaaaaataatgcatcggcattatttttcattctttcgttctttgtctgttccaaagcggcctcctttcaatctcaggcgctgatcactgaatcatccagagtcatattgtgccggatggcatcacagcattcatgaaactgtctccgctcctgctccggaagatcatactcgatgacctcctccactccgttttctcccagcaggaccggaacgcccgcacatagaccgtgttctccgtattctccgtccagcaccatgcttgctggaataatggccttttccccgtgaaggacgatctcggccacgcggcagagtgtggtgctgattccgtattctgtgcatttcttgcctcccaggacaagataggcattttcttcggcttttttccgcatcgccatgcggtcaaagccaaagcgcggatccccgggatcaaatgcattgaggagcttgcctcccagagagacctgcgaccaggggaccataatggcggccccgtgttctcccatcatcatggcctggatggacttatgcgccactccagtctgaagagaaagcaggttgatcagcctggcggagtccaggcctgttcccgtaccgaagacccttccctttggaagaccggacaggcgggccgcctgccaggtgataatatcgcagggatttgaaatattaataaagattccgtcaaatcctcccgccataaccctgggaatgaaatcatttacctgggcaatattgaaatgcagttcatctacacggtccatagtctccagaaggagcttcatattgccgacgctgttcacaatgatgtcacagcagcccaggtcttcataatccaccaccttgacagctgtctggtgggggcaccaggcaaccgcatctctgaggtcctggcactctgcctgcaccttcttgtcatcaatatccaccagaagcagttcatccgccagtcccttgagcaggagggcataggcacagttttttccaaccgctcccagaccgataattccaattgttcgctttttcaaaatcatttcctccaaacgggccaatcagccccggttttgtttttctgaatggtttcctgatccttactccaacccggcagcagtcccggccgatactattttacccgcagcagcgctctgctttaccttgtcgggtaaaagggcagataagccaaggaaggtaacggcgcacagggccagcatgaagaaggcaacactcgggaatacgcctgcaagcgagggcagcagattccacaggacaagcccgatgatcgccacgatcgtggtaatgaagcctgcctttttcgaggcgaatccgggggccagtaatccgaacagtaccatgaaggcaattccgatcgataaggaaagtgccttctgcagggctcccagaatcgtgcccatctgggttgccacgacataagtaatgatgccgctgagcacgatgatgacggtatttacgccctttttctcttttgtcagcctctttccggtctctgtcctgtccaggatatctgcccggatggttgtggccagacccacgaccatggaacagcccgtgcccatatcggctgcccataatcctgaaagtgtgattcctgccagtaaaggcggcatatccatcaggatctgcgggagtgcggtcgccgcatctgctcccggcatcagggccttggcagccacgcccagaagcgcacagataaatccgatcgggatcatgagcagagcacccagcaaatatcctctttttgacgccctgtcatcctttccggtaagtccgatctgtacgacgccctgcacagaactggtcgtaccgatcagcacgatgatccagcttgcgatgccgatccaccccattcctgcagtggggctcagataatgcatctgcggctctgcggcctccatagcccttaccgcctgcagtccgcctctctgtaaaaggacgatcagggtcgcggaaatgacgcccacatagatcagaatgatgtttaaaacattggtgagcgtgacactgcccattcctccgatcgccgcaaccagtacgaagatcacgaaagagaaaaaggttccggactggactgtgaatactttgggaagaagcgccgccaggatagaaccgccggctttatactgaagcgcgataatgccggattggatcagacacatggttatgaccatgaggatccttgtcctgcttccgtacagatcaccgatcagatcgctgatcgtgtcataattgccccggcggagcctgtctaccacaaacagtccggcaatcacagcgccgatcgcccaagccgtatcgtaccagcccgcagacaggcctgcggcaaaggcattttcagaaatgccgatcgtggaggcccctccaatggccagccccgccacacttgcagcaacgatcagggtgttgttctgccctttatagagcaacagcgactctttattatttctctgcttatgggagacatagaaactcaccgcaaacagcagcacaacatacaacaacacaatacataagggtaaattcatctttttgtcctcctgacatttttgtaatattgctttccgctatgtactgctccaatgacatatgctgtattcatggccttgaaaacgaacaagcggaaaatatatataaaaaagagagctgcagcaaagttaaatgctacacctctctgtgatttccgaatgtccgcctttttcggcctaacctctgctcacattttcagcataacaattaaccttactgtcagcgccagtaaagtaaaaagtaaagttaaaccaaaagctgtagttgtctgccttgcggatggagggggtcataatgtatctcctgaaaaataaatgattttctgataaccaactgttgtctgatcgtcaacaataatctgataatcagcaggctcttaaaaaccaataaataatggttgaaatatagcacgtctgcaaatacaccgtcaattgttattatcgtagtaatgtttagttaatcccgcatttttgaacattcccatccgcatgggtgcagcgggaagcactcaccctgcatcgatggttgagatccccatggtcatttcctcgagcacatccagccggatagtggacggcaggatgcactcaacccgcatcgatggttgagatccccatggtcatttcctcgagcacatccagcagcatgcggacggtgtccagggaagtcagcataacggcgttgttctgtgcggcgcagtcccggatcaggatgccgtccccgtaatgaacgccggacagaatggcgcgggtattgatcacatagctcacatagcctgcccggatagagtccaggatctccgcgctgccctcactgggcttgcggcggatgcgggtgcggatgccggccctcctcaggtattccccggtcagacgctcaccaggacggtcccgtaactgcgcagccgcatacccgaggcgatcatggccttgtacatggctctgtggcgcaacgctcaccaggacggtcccgtaactgcgcagccgcatgcctgaggcgatcatggccttgtacatggctctgtggagctttttgtcatagccgatcgcctccccggtcgatttcatctccggggacagataggcgtccatgccgtgaagtttggagaaggaaaaggcagggactttgacataatagcgggatttttcaggcggatagagggctgttttccctccgtttccagcctcaggatctccaacgaagctgctgttggaaaaacccctgccctcgcagcgttcctctgtgatcccctgctggcgcaaagtgattcccaggctgaccagagtagccatgtccgccaggctgtatccggtcgcaactggatattgaagcactgtgcgggaggagcggggattgacctcgatgatgtagacatcgtttttctcatcaacaataaactggatattgaagagtccccggatgccgattcccatgcccagtttgcgggcataggtcaggatggtctttttgacctccccaggaagactgcggggcgggtagacactgatggagtctccggagtgcacgccggtccgctcgaccagctccatgatgccggggacaaaaacagtctcgccgtcacagatggcgtcgacctcgacttccctgccgcggatatatttgtccaccaggaccggtttgtcctcgtcgatctccacggcgtttcgcaggtattcgtgcatctcctcttccttgccgacaatctgcatggcccgtccccccaggacgaaactggggcgcaccagcacgggatagccgatctcccgggctgccctgacgccctcttccaccgaggtcacggcctgccctttgggctgagggatctccagttcctccagaagcttttcaaaagcatccctgttctccgcccgctcgatggcgtcgcagtccgtaccgatcaggcggacccctcgctcatgaaggggctctgccaggttgacggccgtctgtccccccagcgtggcaatgacgccctccggcttttccatagcaatgatgttcatcacatcttccacacataagggttcgaaatagagcttgtccgagcaggtataatccgtggacactgtctccggattattattgatgataatggcctcatagcccgccctctgcagagtctgaacggcatggaccgtggaacagtcaaactccactccctgtccgatgcggatgggaccggaccccaggacgatgactttctttttcccggctgtccctgcatcattgtagccggctcccgtcttttgtgtccccgctcctgactccggacccgcattctcttcgtacacacttctgccggcgcctgactccggatccgcattctcttcatacacaccgcggccggctccttgcccggtcagctgttttctgaccggcgggaaagcttcattttcctcctcgtaagtggagtaaaaatagggcacataactgtcgaactccgaggcgcaggtgtcgatcatcttgtagaccggaacgattcccttctcctgccgcagagaaaatatctccttctcctgcattccccaataaagcccgatagcggcatccgaaaagcccattcttttggcttcccgcagcacctcgccatccccggggcatctctgcagtactttttcctccgcgacaatatttctgaaaacgcgcaggaaaagaggatccataccggttaaaagacggatcttctctgtcattactgcaatcgcttctgtcctgcggaagagctctgcgatggcaaaaacgcgatcctctcttccttcccggatatagtcaaaaatcgcatccgaatccatgctgtcaaactttgggtcatgaaggtgcatgtgaccggtctcgagagaccggatcgccttaaggaggctctcctccatggtgcgcccgatgctcatgacctctcctgtcgctttcatctgtgtggaaagggtgttgtcgatctcgccggtgtctggcctggtaaatttgtcaaaggggaaacggggcatcttggtgacgacataatcaagagatggttcaaaacaggccggcgtattggcaagcatgatttcgtccagagtcataccgatgccgatcttggcggaaacccgggcgatgggatagccgctggccttggaggcaagggccgaggagcgcgacacgcggggattcacttcgatcagataatattggaaagactgtggatccagcgcaaactgcacattgcagccgccctcaatctccagtgcccggatcactctgagggcactgtcgcggagcatgtggtactccttgttggtcagggtctgggaagggcagacgacaatggagtcaccggtatggattccgaccggaacggcattttccatattgcagatggtgacggctgtgtcattactgtcacgcatgacttcgtactcgatttccttgtaaccctttacgcttttttcgatgagaacctcatggaccggtgacagctgcagggcgtttttcatgatggcaaggaaatttttttcatcctgtgcaaagccgccgcctgttccgcccagcgtaaatgcggggcgcagcacgaccgggaatccgatctcccgcgccgcgcagagtccttcctccatgctgtgcgcgatttccgagggcaggtccggctcccccagagattggcagacttctttaaaaaggagtctgtcctcagccttctcaatagaggcactcccggtacccagaagctctgttcggcattcggccagcacgccctttttttccagctgcatggccaggttcagaccggtctgcccgccgatgccgggaaggatggcatccggacgctcatagcggatgatcttggcgatatattccagggtcaggggctccatatagaccttgtccgcaatcgctgtatccgtcatgatcgtcgccggattcgagttgcacaaaacaacctcgtagccctcttccttcagggcaagacaggcctgtgtccctgcataatcaaactctgccgcctgcccgatcacgatcgggcccgagccgatgacgagaattttatggatatcagttcttttgggcatgagggtctccttttttatttactggtgcatgcttttcagaaacttgtcaaacaggtaggcgctgtcctggggaccgggcgcgctcccgggatggtactggacgccgaaagctctgtcccgggcacattccacgccttcaatcgttccgtccagcaggttgaggtgggtgaccgaaaggggcgtgcccttcagactctcctcttctatggcataggaatgattctgggaagtgatctcaatctttcctgtctgcagattcttcaccgggtggttgccgccgcggtggccgaatttcagtttgtaggtgcgggctccataagccagagacaggatctgatggcccagacagattccgaaaacagggaagtctccgatcagggaacgaaccgtcgcaatggtctccggcacatctgtagggtcgccgggcccgttggaaatcaggattccgtccggctgcagggctcggatccggtccgcaggggtattccagggcaggaccgtcaccgtacatccccttcggttcagggaacggacgatattgcgtttcatcccgcagtcaatggcggcgatccgaagaggccttccattggaggagagtgcaggattgaaggaattgtctgctgtcaggggagattcccaggtccagggatctctgcagctgacacgtgagacagcatcggtcggaagacatgtcccgcgcaaaagagcaagtccctctcgcaggggcgtctccgcatccgtgagcagggccttcctggtcccgtaatcccggatggaccgggtcagggctcgtgtatccacaccgctgatcccgggaatccctttggcagtcataacctctcccagggttgcggaactgcgaaaattcgagggctcatcctggtattggcgcacgatcaaagcaccgatcgagggggtgatggattcatagtcctccgccgccatgccgtaattgccgatcaggggataggtcatcacgaccgcctggtccgtgtaggaaaggtcggacaagatctcctgatagcctgccatagaagtattaaagacgatctcacacaccctgtccccggaggcgccgaaagcctctccgtaaaactctcttccgtcttccagaatgatcttgcgttttttcttttcttccataaaacaagtctccatgcccacagcctgtatcaggtaatgtatattcgcagttgcctgcacaggcataattcccgatcatgggcctgcgatacattttgtataaacatgcaatgcctgcgcccgcgccaaatcacacgctgttttttgttgaatgcctttttttactgcacactgtttgatcagattccgctggccccgtagttggagaggacgctggcggaaggatcgttgacatcacagccctcccactccttgttgggcatccagaaatcggccaccatctccgcctggccgggatagtatttttcaaaaatttcccggtagagcagggattctttggtaaagggcatggcgtgtgtatatttctgccttttggtctcgtactcctggtccgtgtagagcgactccgcgtagtccatgaggtcgcggcgcatggaatggccgaccgcatcggagaaagccgccttctcgcgcatgaggatttcataggggatcagatcgtccttctcgaaggcatggcgcagcaggtatttgccgatgccgtaggtgttcatcttcttttcgggatcgatggccatgcaataggacagaaaatccaggtctccgaagggaacgcgggcctccagggagtggacgctgatgcagcggtcggcgcgcagaacgtcgtacatgtggatctcccggatccgcttctccgactccttctgaaaagcatccgcatcgggggcaaaatctgtatatttgtagccgaagatctcatcggagatctcgccggtcaggatgacacggatgtcggtgttttcatggatccacttgcagaccagatacatgccgatcgaggcgcggacagtcgtgatgtcccaggttcccagggcgtggatgaccggctccagagcagcgatgacatcgtctctggtcatgatcacttcgtggtggtcgctgccgatatagtccgccactttgcgggcgtatttgagatcgatagcgtctatgtccatgccgatggaaaaagtctgcaggggcttatccaggagctttgccgccgctccgcagaccagggaggaatccaggccgccggataaaaggaaacccaccggcgcatccgcatccaggcgtttctcaatgcctgcaagcagcttttcccggatcatagcagtaatcgtttccaggtcttcctgatgcagcccgtccgccttccagatccggcggtattcgtgaagctccatgctctgcacggaactgccccgggactggctgcggcgtccggcgcgtattgaagtgccttgcctttctgctgcagtatccccgggctctgccgcgtcgatcacggcaaagtggccgggagggaagggcatgatcctttgacagacaccgaccaggctcttgggctcggaggagaaaacatagactcctctctcatcctgtccgtaatagaggggtcgaatcccgaccgggtcacgcgctgcgatatatttttccgcctgtgcatcataaaggacgagggcgtattccgcgtccagcaggcggaacatatccgtgccgaactctctgtacatgggccgcagaatcccgcagtccgaatcgctccggaaggaaaatccacgctttttcagggcgtcccgcatttttcgaaatccgtatagttctccgttgcagaccacagcattatgacccagcataaagggctgcatgccttccggtgtgagccccatgatggagagacggttaaagcccaaaaagccgtttccggtttccgtgatccgggtatcatccggtccccttgtgatcgttttggcaagcatctccgccacaagctgcggatctgcctgactgctgcagtaagcaagaatggaacacataataacctccgtatcttttgcaaatgttgcaatctgtaccttttgcaatccgtatcttttgcaataaagaaaaaggcacctgaagagacggtgactgtgccgtcgcttcaagcgcctttgcttttcctcgctgttttttataatacatgcagttattgcctgcatacatgtttaaaggaactttcccatagccacaggtatggactgctttattgacaattattatactcaccccaaacaggatgtcaatcgatttttgtatacaattatacacaattttcgtttatatatttcatgccttaccgagaaaatattgattgcaattacaaaaaactggtgatagactgtctgtaaaccgttgaagaagagtgagtagactgtatggtttccgcacagagagccggggatggtgagagcccggcaggcaaatgtacagttgaatggacttctgagggcgaacagaaaggaagcagccgaacagcgcggatcttcagaattggaatgggtcaatcacgtcgctgcagaaattcccagtatgtgagacggagagggcgctccgtaaacaaaggccggcgtatgtcagtacgcactgagtgggtatttttgtaccaagccgggtggcaccgcaggattttgaacctgtcccagcatgtatttgcagggacaggtttttttattcttttcaaagaaaggagcagatatggaaggctacagtatgtattttccctgttacaccatcggacatggcgtgtatgaaaaaatcgggaaggtctgcagagactacggaacgagtgccgtgatcatcggcggtcataaggcgctggcggcagcccgggagaaggttgagaaggcatgccgcgagggcgggatcacgatcaccggcgtcctctggtacgggggagagtgctcctatgaaaatatcgaaatgctcaaggcagatccggctgttcaggaggcaaagcttctgttcgcggtcggcggcggaaaggtcaccgacacggtaaaggccctgggcgaactgatcaacaaggctgtttttgccttcccgacgatcacctcaaactgcgcgggctgcaccagtgtcagtatcatgtatcatcctgacgggagttttctcaagcccttcttcattacgcggccgccgcttcacaccttcctggatctggatatcatcgccgctgcaccctcccgctatatgtgggcaggcatgggcgatacctacgccaagtttttcgaggcggacatgtcctcccgcggtgaggaactcagtcactacgtgggactgggcgtgaccatcagccgcatgtgcctggatcccatcctcaaatacggcgagcaggcgctgaaggacaatgaggccggtattgcctccgaggcactggaaaatgtcgttctggctatcaatgtgacgaccgccctgacctccatcctggtcaccaaggacaagatcatcgattataataccggacttgcccacgccatcaactacggcctgacctcctatccggaggtggagcacaatcacctgcacggcgagatcgtctccttcggcgtgctgaacctcctcctgatcgagtcccaggttgatccctcctacatggaaaccttcaacaggatgctggccttcagccgtgcggtaaagctgccggtccgactggaagatctggggctcacagaggcagatacagatgccgtcattgacaaggcgctggccatgcctgatatcgaccacaacccttatcccattacccggcccatgctggtcaaagcatttgcggacctcagagcgctccagaaaggaggatatgatgtcaaataaaaaaactacgcctgcttcccttatcatgggagttgcatttgtctggtttacaacgcacttcggcggcggttttgcctccggcgcccagctctactcctattaccttcgctacgggatctggtgtctgatcatgccggttctggccatggcatacaatgctttctttttcagctactgcctgcggtatgccagaaagcatgaggtctatgactatcgctcctacaacaacagcttctacgggaaatatgcgccggttttctccaacctctttgaatttttgtatattgtagtcatgtgtgttgcgccggctgtggccttcgcgaccggcggggccacattaaactcggtcacgggactgccttatctgctctgcaccctgatcatcggcgtctttattttcatcgtggccatcttcggaaccgacctggtgcgccgggtctcttccgttttgtccatcgtgatcatcatcggactggtcgccgtctatatccccaatatcttcacaaatgcggcggggatcaccgagtccatggcagctatgaaggccgccccggttcctttcggaaaggccctttactccgcctttttgtacggcactttccaactctgcaatgtcgctgttttcgtacagcacggcagggtctttaaaaagccggaggatgccggtaagagtatgctgctcggctggatcattaactccgctctcatgctggtcgtcgtactgggacttctgaccgtcttcgcaaatcccgacatggcatccgcctctgtgccgaccctgttcatggtgcagcatggcgtcggcgccgcggtcctgactcccgttatttccatcctgatcattctgggcgccgtgacaactgccgtcaacatggtcgccgccatggtcaggcgcatcggaaacgcgatcgagacaccggaagaaaaggcaaagaccgatcagggcaaacccatcctgaagacggtcctgatcgccctgtgctgctgcctggcggatttcggcatcgcccagttcggcctgctgaccctgatcgccaaggcctacagtacaatcgcctatctggcgattccggtcatcctgatcccctacatcattcatatgatcgtcaccagatttgacacaaaataaaaatcgaaatccggcacaaaaggcaaaaacgtaaagcaattcagattttttcaaatctgtttcagatctgtttcaggactgtatcatgggcaagcctttcgaaattgtcctgcagagggtccagggaacaggttccgtactttctcttgagcgcagtctcgatcagagtatctgcaaaagcaggatttttgggcaggacagggccatggctgtaggtacagaaagcatttttgtaccgcacaccttcggtcctgtcctttccgttatttccataacctttgatgatcttccccagcgggcggacacctgttcccagaaaggtgcgcccgctgtgaattccgctgtcacccccgacagcaggttggctccggagcgattacacaaaggggcactgcccgctgcttccatggcgtgggccagcatggcggcttgcaagcagcagcgccagcaccagaatcatgatcggccggatgatcccggcaccctttttgattgcaagggctgctcccaggtaggatccggcaacgttgaagactgtcgcggctgtcgcaaggccccagagcaccgcgcctgatgcagcataggtagatacagatatgaccgaaatcactgcaatgacaaatcttgtatttcctgtagccctcaccagattcagcttcagcagagccgcataggcgagcataaagaagaggccggctcccgggccgtaaaagccctggtatccgccgagcaggaatcctatgagcgcagaccaaagtacaatggaagtttccgacttttcattgacatgatcctcctcccccaggttcttgtttgcgaatataaacaatgcgatcaccggaaccatgaccagcataaaaatccgcaggtactgcaccggaactatgagattcagccttgccccgagataagagccgatcattgcaaagggaagggtgataagtgctgaccgcaggtgaatattgccgctcttcatgtatttgaaggctgcaacacctgatccgatccacgctgcgcactgatttgtaccggtgataaaacgaacaggaatcccgactgcaagcatggcaggtatggtgatcagtcccccgccgcccgtaatggaatcgacgattccggcagagaaaaacgccaggcagcacaggaatgtccggccgctgaataactctatattcatggatttgtatactccgattctgacgggacaatcaatccctccgcatttggaatcttgaaaagcagtaaaggtcaccaccgggttctgccgggaccagtgaagggcgaatacatcgtccgtgtttacgggcagctgcccatggccacgatatatgaatgcttgtcgtgttcccgcttagaggcagtcctcattcgatttttcaggaactgacagagtatttaattgaaatgaatagaatttaatagccccaggtcacgacttcccagccaccgtcatccgtgcggccgagccaccactggtaatccttgtattcatgatcaggttcccatgcgccttccgcttctacaggggagtggaagtctgtcaggaattctgcggcatgtgtatagccggcttcttgattaagggtattgagccactggaggttttcttcattgtctgcctcatcgccggcatagcggagattgtgcagctcacagcccttccagcctgcaaaagtacacttgatctggatggctgcttccgccagttcctcaggtgtaaaagtctcggagtttccgtagttaatatctacatctgtctcatttactgctcccagccatccttccagagtgacgccggaatccatgatctcttttgcgatattgacgtcatccacataacggatatgccagggctcgtaaccgtaaccggtgatatgttctttgtcttgcagatagcgcaggatgaatccgtaatctgccagtttggaatgaatggtctcccagatttccggatactggatcatatcttcgttttcgacaacatccttcccgtcgatgatgaggtacagatccagagcaagaccggtgtggtgctctgaatagcccggctgggctaccgttttcagcgcgtaatcagcgccgtatttctctgtaaaatcatccatgatccgctgttgttcggcaacgctgcggcgcgcggaatccaggtcgacatagacaccttctttttccagatcttccttcagaagcaggtaggcgtcatatgccttcttctcgacttccacatcgtctccgatggaattggtcatgtggacagtctcaagtgcttcttcccagccatccggaaggggattcagtttgtttaccagagccagataatcgatcttctctgactgttgagcgggtgatgctgtatcagatgcggcagcagatgttgaagaggtctgtgaaacagcagtttcagcagcttcgtcaccggcttctgcggtctgggcagcagtttccgcctgttgtgcctgatgatcagctgcaggacctgtttcctgtactgcttctgtcgtctgtccaccgccggcaggctgtgcctgtccggtaccctgtgaggtgccgcttcccccggaagaacatgcgcagagcgcaaaagccagacagaccgtaagaaggattgtagtcagtttttttagttttttgttcatacttgtggttatgacctcctgttcacaaacttgcataatgagagaataaggcagtcttatttctttacagtcattattttacaataatggagttgtgaataaaacctgcgagaaagcggatcttgtgacaggaaagttattgaaaaacctgaaaaagggcggtatattacactgttagatagtgctaactatcttcaatttacctttaccttgcaggattcgattgctatcgggtctgccgcattttcttacttttcgacaggagcacttcaattgaaaacagacaagcaatacaaagatctgacgatcaaagaattcacaaaggcagccgatctatatgagaccagtcatgccggcatctatgagatgtgcagggaagattatccctatatttccagtgaactggcaaaggaggactatacagatcttttggactgcggctgcggaaccgggcccatgatctcccttctctatgaggcggatccgtccagacattatacaggacttgatatcacaccgcgtatgattgaagtcgcgaaagccaaaggattgaagggtgtggattgggtgggggggggcggggaaaaacttccttttgaagagaattcttttgatgcggttatttgttccaacagctttcaccattatcccaatccacagaagttttttgacagcgtggtgagggtccttcgtcccggaggacggctgattctgcaggattatacggccccggggccgattttgtggctgatgaaccatacggagatgcccctggccaatctggtcggccacggagatgtcggcgcctattcactggatcaggtgaaaaccttctgccataaatccggactgcgggtagagaagcttgaaagaggtaagaaattccgtcttcatctggtggcgaggaaataaagattcattattgccctcaaaactggaattagcgtttcatttgttctgctttttcgactcctgaaatactccatatcctaagaagcaaatgcctacgatgagcgcgataatagctgtgattttcaacggagatccgacatagcttaatccagcttgaaacaatgtactatcccagctcgttacattactcataaagatcgctgccgcaatgtatcgtgtactcgttaagatggctgagattaagcagaatactgtaccaacacccttgttatcataaaacacctccacaaatccagagtctccaagctgttctggttttaccccagaacgtaattaatcatgctgccaagttttatcttactccatttttagccccctgtaaaagcgaagcttgtcaaggtcaccacaggtcgaaagcagggtgaaccgcagctgattgggagccatgacgccgaacagttccaatgtcctgtcggtcagtcctttcagttccatgcctttctccactaaaaagccacccgcagtgggtggcttaaactatttcgtgttcttttccaaaaaacaaagaacaatttggtatgggctgccgtgtgaaactgaagagtatccgcaagatttgcaagaaactgtaaagtatcctccgcagagcttcagattgtcatccttcatcgtcaatggtaagataaatcaattaatatgagcagctgtccattttcaggcagtcaaatactatcgattgtccaagagtaagcatctaagccgggggtaagtcagtttgatcacacagatattggatgattttgatctggaaaaaatagcgcagagcggacagtgtttccgctgggagaagacatctgacgctattgatcatgctcccggctgtcttatggatcagccgggtgttgaaaagccggaaaaggcagcaggcagtactggtggcccatgcacctaccgcatccttgccggcgattcctgcctatatatcactgctccggatgccgcccagggcctctatgagctggattgtccggaggaagatttctccggcttctggtacagatattttgatcttgacgagaactacagccgcatccgtgagaggatcgatcctacgcaggatcctttcctgtgggcggccgcggaacaggaaaaaggaatccgcatccttcgccaggatccctgggaaatgctgatcacctttatcatttcccagaacaaaaatatccccgggatccgccgctgtgtggaagctctggcccaaagctgcggtagcaaaaagtacgactcccgcgggctctcctattacgcctttcccacgccacagcaggtggcctccctctcagaggatgcccttgcagaatgccgcctcggctaccgctgtaaatatgtgaaagccgcagcagaggctgtcctttcaggttcgctcaatctcgaggagctgactgaggcggatgaaaaaaacgcgatgaagtctctcaccgcgctgtatggggtcggcgtaaaagtcgccaactgcgtatctctgtttggtctgcaccatgtggacgcttttccaatcgatgtctgggtcaaaaggatcctggcgcaggaatatcccgggggctatccctaccaacagtattctccctataatggcatttatcagcagtacatgtttgcctattaccgcaaacttgctgcagcggaaaaacagctttgacagaaactgcctggatcggcaggattgaaggtacaactgattcacagaactgcccggattgacaggaatgaatgtacaactgattcacagtatttcctggattggcaggcttgaatggatgattgaggtggattttcagtgacggaacaggaagcttatcgcattctggcactgccgaaaggcgcagacgcagaacagattcgaaaaaaaatacagggagctcgtcctgcaggttcacccgaagcctgcggtgtttttgtgcgattattgcaccgtaagataacatggaggtaatccgaatgattacagacgacatcagagctgccctctttgctgctcccgacctcaaataccgtgatttccaggcaaagctgattcccaacctggcaggggataccatgatcggggtacggacaccggagctgcgcaaaatggccagacagttggcaaagcgaccggacgtgggggactttttaaaagatctcccccatcgctattttgatgaaaatcagatccacgcctttatccctgcctctttgaaggattacgaccgatgcgtagagcaagtgaatctctttcttccttatgtggacaactgggcgacctgcgaccagatgtctcccaaagtttttaaaaaacatcggctggagctgctgacacagatccggcaatggatccagtccgaccacacctataccgtgcgtttcggcatgggcatgctcatgcaacactatcttgatgaggatttcgatccggactatcctgccctggtaggaagcatacactccgaagaatactacatcaacatgatgatcgcatggtattttgccacagccctggcaaaacagtatgaggccgttattccctggctggaagaaaagcggctggatccatgggtgcacaacaaaacaatacagaaagcaatcgaaagttatcgaatcgatgccgaacaaaaagcttttctgcgcaccctgaaggtttccgccaaataatggctgccgttctgattcgacagacagatcctgcagctcctctccggcagataagggctgccgttctgattcgacagacagatactgccattctcaaagtattctcagccttacatcctctcccggatcctgtcgatcgcccggatggtgttctccttcgtcccgaaggcggtcagacggaagtagtgctctccggccggtccaaaaccggacccgggcgttccgacaacatttgcctctgtgagcaggcggtcaaagaactcccagctggtcatattaccgggggtccgcagccagatataaggcgcattgacgcctcccgagacctcaaagccggcactctgcaggccttcataaataatctttgcgttgttcatatagtaggcgatctggtcacggatctgggctctgcccgcttccgtatagatcgcctctcctgctctctggacgatatagggtgctccgttgtacttggttccgtgacgccttgcccaaaggggccacaggcggacgccgtccgcctccagatccacaggaatgacggtgaagcccaggcgcagacctgtgaatccggccgtcttggagaaggaacggaactcgatggcacagcctcttgccccctcgcactcatagatactgtgcgggacatcctcttccgaaatataggcctcataagctgcatcatagaggatgatggagccgtgtctgttggcgtagtccacccactcctgaagtctgtcttttttcatgacagcgcccgtcggattattggggaagcacagatagatcagatcaggtgcctctcccaccggcagctccggcgcaaagccattctctgccgtgcagggcatatagaccacatccgaataggcacctgccgccgtatcatacagtccggtccttcccgccattacattggaatccacatagaccggatagacagggtcacagaccgcgatcgtattatcgacactgaaaatctcctggatattgctgcagtcacacttggccccatctgagacaaagatctcttccggagaaatgtcacagcccctgctctgatagtcgttggccgcaatcttttccctcaaaaatgcataccccagatccggcgcatatcccctgaaggtctccgcatttcccatctcatcaaccgcatgatgcagcgccccgatgacctccggagcaagcggctgcgtgacgtctccgatcccgagccggatcacatctgcctccggatgcgcctcctgatactcccgcactttctgcccgatcgttgagaacagataatttccgggtaaacgcagataattgtcatttgcctttgccatgtgtatttcctcctgtctgaatcccgatttctgattccgcatgcaaacatttttcttattcagcactcactctgccagcccctgctactactcgcctatacaagagcttcctctgtttacaaagcttctgtgaaaaaaagcgcacgaggagaagcccccgagcgcctttgccctgttgcggttcaaaaaaatattgacctgaaatatttgtgcggttcaaaataacaccgcatagaatggaacatcgcctttgatgcacttttttatagtatttcccggagagggaaatgtcaatatgagtttatcgaggagggacgggtctgcggctgcacctctctgctcggtcagatgtccgtcgtcaagatgtactaagccataaaaagggcctctagagggccgctttaactcgcatcccgggccgaaagcccggtctgctcagacatgcgatgcgctaaaatacccgtccttgatggccgggcattttaccctctctcggccctttttccggcaagtacatctaggacttctcccaattccctcgcgagagaggtgcagtcctcgaccctgattgtcactccgtcgatcaatgggggaaggctatggacatagtggcctcataaatcagcagtttatctgctgatctatataatacgcatgccaaatatactttgttcatccccagattctgacggcattagtgatcattttgaaatatagcgcaaagatcaccacttaattccgacggcatgggtgatcttttggaaatatagcgcgaatgtcaccactgcatttcgacggcatgggtgacaatctgaatgctctcaagtaatagtaccatcccacagcccggcaggaaattggagcctgagagttatacctcctggggagtgaatctttttgagcagtcagttgtacttggcgaagcttatagggaggggcaggtaaaacgcacggccctcacggccgggcgttttaggcccacctgtctgagtctcccgtgttttcaacacgggagacgagtttgggccggcctgctctgagcataagcaagccttagtacaactctgcgaaaaaaactgatcgacacaggaggtatacctcgaaggcgactcctaagggcgcgaaaaacccatattttgctttctcccataccctcctgcagggaaaaagccagtaagggccagtaagtgaccggtaaaccgcaatcttcacattgcgaaatctttcatataggagtatgatgtatgtacatatgtcttgacagtccggaagcagtcggtaaatcctttcgcagagaatcccgtgttctttttctaaagagtatgcgctacagctccggcaattttaaaggagataaaataatatggacagacaaaacctgacccttctaaccgatctttacgaactgaccatgatgcagggttatttcaagaacaaagaagagaaccgcaccgttattttcgacgctttctatcgcacaaatcccttcgggggcggctatgccattatgtgcggcgtcgagcagctggtccgctatgtgaaggatctgcatttcagccgtcaggacatcgagtatcttcgcagtctggagatcttcgatgcggacttcctggattatctggcagacttcaagtttaccggcgatatctatgcaattccggaaggaactctgatgtttccccgtgagcccatggtcaaggtcatcgccccgatcgcgcaggcccagctgatggagaccgcgatcctcaatatcatcaaccaccagagcctgatcgccgccaaggcaacccgtatctgctatgcagccaagggcgacggcgttatggaattcggtcttcgccgtgcgcagggtcctgatgcaggtacctacggcgcccgcgcagctgtcatcgccggatgtgtcggaacctccaacgtcctttgcggagagctctttgatgttcccgtcaagggcacccatgcacacagctggatcatgagcttcccggatgagctgaccgccttcaagacctatgcggatctgtatcccaatgcctgcatcctgctggcagacacctatgatactctgaaatccggtgttccgaacgcgatcaagaccttccagtatatgcgcgacaagggcactctgaacaagggctacggcatccgtctcgacagcggcgaccttgcctacatctccaaaaaggcccgcaagatgctggacgacgccggtttcccggatgcgatcatctccgcttccaacgacctggacgagcatctgatcgactccctcaagagccagggtgcaatgatcacctcctggggcgtcggcaccaatctgatcacagccaaggacaatccttccttcggcggcgtctacaagctggctgccatccaggacgacaacggcaatttcatccccaagatcaagctgtccgagaacaccgaaaaggtcaccaatcccggcaacaagaagatctaccgtgtctacaatgagcccgaacacaagatccaggcagatattatctgtcttgaagaagagaccttcagtgagaacgagaagctcaccatcttcgatcccgtcgagccctggaaaaagaccaagctccatcccggtgaattctcccttcgcgaactgatggttcctcttttcaagaacggcaaatgtgtctaccagtctcccaaaactatggagatccgcgattactgcctgaaggagcaggacactctctgggaagagtcccgccgtctcgtgaaccctcatcaggtctatgtcgatctgtcccagaagctgtatgacaacaagctcgcactcctcgatgcgatcaccgagcagaagatgaagatggcggacgaatgatctgttttcgcagaaaaaatgaataacaaatgacttttaaaaaacagcttttgcatcccgaccgatgcggaagctgtttttatttgctgcattcattggtgaaagcatgcgtgaactttcttattttttacggctcgctcgcttcacgcagccgcctccttcgcgttccgggacagcgaaaaagcctgcctctgcggtatgcagaagcaggctttttaattgcataaattacttaaattgcataataactgaaatcacataaacgggtcagtaaatcagtttctttatttgtcagccggtttgtctgacagtcattttgtccgagaatcagtttgtccgggaatcagtccttgtctctgatcatggcgtgccactcctgcaggggcaggataaggcctttgcctttgcgcttgaggtggctgataccttcggctgccgcaagacctgcagctgctgtggtgacataggggatcttggccttgatggctgccttgcgcaggtagctgtcatcatggcgcgcgcccttgcccataggggtgttgacgatcatctggatctcaccgttggtgatgaggtcaaggatgttgggacggccctcgtagttcttgttgacacgctcgcagggaatgcctgcctgattgatggccttgcaggtcatatccgtcgccatgctcttgaagcccgcctcatggaatctgtgcgcgatctcaggcgcatagggacggtccggctcgctgacggtgatcagcacggtaccctccagggggagctgcatcttggcagcttcctgggccttgtagaaggcgccgccggtggaacgggaaatgcccagaacttcgccggtggaacgcatctcgggtccgaggatggggtcgacttccgggaacatgttgaaggggaagacggcttccttgacgccgtagtaagggatatccttttccttgagatccggcacaggggacttacgtccggtcagctccgcagtaatgatctctgtggccagaggcaccatgcggatgccgcagaccttggaaaccagcggaacggttctggatgcgcgaggattggcctcgagcacatagaccacatcgtcttcgatcgcatactgcatgttcatcagaccgacgacatgcatctcctcagcgatctttctggtgtattcgcggatggtctgcaggtgcttctcggaaatatgggcagaaggaatgatgcaggcagagtcaccggagtgaatgccggccagctcaatgtgttccatgactgcaggcacgaaagcatgtgtaccgtcacagatcgcgtccgcctcacactccatggcgttgtgcaggaaacggtcgatcaggatcgggcggtcgggtgtgacgccgactgctgcagccatataatctgccatctgttcatcgtcgtggacaacttccatgccgcgtccgccaagaacgtaggaaggacgtaccatgacaggatagccgatcttgccggcgatctcctgcgcctcttccacggtggttgccatgccggcctccggcatagggatgccgagtttgtccatcatggcgcggaagtgatcgcggtcctccgccaggtcgatgacagcgggggaagtgccgaggatcttgacgccctctttttccagtttggatgccaggttcagaggagtctggccgccgaactgggcgatgacgcctacgggtttttcttttctgtagatagagaggacatcctccagggtcagaggctcgaaatagagcttatcggaggtgtcatagtcggtggagaccgtctcggggttgcagttgacgatgatggtctcaaaaccgagttttctgagggactgtgccgcatggacgcagcagtagtcaaactcgataccctggccgatgcggttgggaccgccgcccaggatcatgatcttgggcttgtcgctgctgatcgggttcttgtcctcaccgatataagtcgaataatagtaagcgctgtcctgggtgccgctgacatgaacgccttcccagttctcggtgcagccgagcgcttcgcgggcgtgacggatgtcatcctgcttaacaccgaggatctctgccagatagtggtcggagaaaccgtcttttttggcctggagcagagcctggtcagagggaacacggcccttgaattccttcaccagagcctcttcctcttcgacgagttccttcatctcccggatgaaatagtgtttgaccttggtaatatcaaagatctcatcaactgtcatacccttgcgcagcgcctcatacatgatgaagtggcgctcggaggagacgttgatcaggagctgtctgagttcatcgagggacatctgatcatagccgttgacatggcccagaccgtagcggcctttctccagggagcggatggccttctggaaggcctccttgtaggtcttgccgatgctcatgacttcgccgactgcgcgcatctgcgtgcccagcttgtcctctacacctttgaatttttcaaatgcccagcgggcgaacttgacgacgacgaaatcgccggtgggaacatatttgtccagtgttccgaaacgggaatcctcaagatccgccagagtcagtcctgtggcaagctttgcggagaccagggcgatggggaagccggtcgccttggaggccagggcagaggaacgggaagtgcggggattgatctcgatcacgatcacacggccggtcctggggtcatgcgcaaactgcacgttggtgccgccgatgacgccgatgtgctcgacgatcttgtaggcctgcttctgcagctctttctgcaggtcctcgtcgatggtcagcatgggagccgtgcagaaggaatcaccggtgtggacgccgacggggtcaacgttctcgatgaagcagacagtgatcatgttgttgtccctgtcgcgtacgacttccagctcgagctcttcccagccgaggatggactcctcaaccagaacctgaccgatcagggaagcctgcagaccgcgggcgcagacagttttcagttcttctttattatagacgaggccgccgccggcgccgcccatggtataggcggggcgcaggaccacaggatatcccagtttgtccgcgatcgccagtgcctcttctacactgtaggatacttcgctgcgcgccatctcgatgcccagcatatccattgtcttcttgaattcaatacggtcctcgccgcgttcgatggcatccgcctgaacgccgatgactttgacattgtatttgtccagaacgccttccttgtagagttccgcacagaggttcagtccggactgtcctccgagattgggaagcaacgcatcggggcgctcttttttgatgatctgtgtgaccctgtcaacattcaggggctcgatataagtcctgtctgccatctccgggtcagtcatgattgtcgccggatttgaattcaccaggacaatctcgtatcccaggctccgcaaagccttgcaagcctgcgtccccgagtagtcaaattcacacgcctgtccgatgacgatcggaccggatccgatgatcagtaccttatggatgtcagttctctggggcatttactctcctctctggcggcagcccttttccgccaacagtgccttacggaagccggccggcagttctcctgcccggttccgcagccatgctcctaacctgctaaaaatttgccattcctcattatatacaggctttttgaaaaaatctatggaaaattgccggtcaggtgcatttttataaacttttcatgtacttgttcgtttttttaccttttttcactgtgtaaattgtctgtatcaatcggctgtatcaatgtcaacagctgcatcaattggctgtatcaatgtcaattggctgtatcaattgactttttcatacgaaaaaaggccgacagaaaccggggtacaccgcaatccggtgtccccctctcctgtcggccgccgcctttgacggacctgatttccattattcgaactgttgtgggtttggtcaggatgcaatgctccatgtcgaccggctcgcaaacgcttcgctttttgcccactgtcgcggcattcgccgcataagacccgcaatcgagtctttgcttatgcctttttgtctccgggatcttccgtgcccgcatggtggagagcctcgttgatccttgtactggaaacgcccttggtataagggaaatagatgatcttgatcccttctttggcgaattcctcctcgtacttgttccacttttccgtgtcgtaccagtcgtctcccacaaagagataggaagcacccagcttcttgcaggccttcagtttgtccatatcatactgcgggactgctgcatccacatatctgcaggagcggatgatctcgatacggtcctcaaagggaatgatggcgtctttccccttgtaatggaccagttcatccacggtgacgccgacgaccagcttatcgcacatccccttggcgttcttgagcagattcaaatggccgacatggaagaggtcataaacacctgttgtatatccgattaccatctttcgattccctgtacctttctgtttgacagcctcctcagtctcttttttcgttacctgtaaccttttttctgaagattcactgtctgttttctcttttgcgattatctaaaggattttctgccctctttatattctataaaaggagtgtccagatcgaggaagccgggatgtttgcggacctgttcgctctcgggcggaagttccatataattgccgaactgctgtgacagataatcctccactctggcggggcagttcaccacggtatcttcaaaaggcatctccctgccctctccgaaggtatctgtggtaaagatcagcctgggcagatgtataccccatacatagccggtgtattccgatttaaaataaggtctcttccgatattcctcatacatttttttggtaaagtaatcgaaggggatcttcttgtggagaggtttcatcattctgcagacagcaactctggggcgtgtcttcatgcggctgaccggaaaccgtctcgcaaaattgagcatggcggtccacttccacatcttgagatattttttgcgctcctttcccggagccggaacacctgccaggggcataatatctatatatacaccatagtaagcatcagggaaagcctttgcgtaattttcgatcagagtcgtcctggtatcaacgactttgatgaaaaaggaggcataatgctctatatcggagggagtcatgacgatcagtccctccggcagctgctcacgggcgacctcgataaaacggtcatactgctcgatggggatggcaatgtcaaggtcatcatcccagggaataaagccctgatgccgcaccgcgccgatcgctgtgccgccgatcgcgtaataggttatatcattgtccttacagattccggcaacgattttaaagatgtccagtattctcttctgtaattcattcattctctttccttttcctcctttatcccatcccgatcattctttgcagagtatatcatccggtacctgttttttacttttttgctttcgctgctttcgagtccttgccgctgaccggatccggcttgggaagacggccgtaggtcttagtcagatcataaatgctctgtgccagctcatgggacagaaggttgggcacaacgcgccactgccagttgccctgggccgttccggagtattgaggcgtgcctcctcgcccttgaccaggaagtcctggatggggatgatgcacagatcacagacactgcggaaggcttcacggatgaagtcccaggtgaaggcgccgttaatccgtgtactcggaatggatgaagcggcgggcgaaatcacggtcgtggtcactgcactgctcgatccaggcgcgggtcgtcgtattgtcgtgggtaccggtgtagacaacggcatttttcacatggttgtaagacaggtaatagctggactcgctgggatcaaaggcaaactgaagcaccttcattccgggatagccggtgccttccagaagcttttctgtctcgggcgtgatgttgcccaggtcctctgcgatgatcgcgacgtctccgagttctttttcacagcattaaagaaatcaatgccggggcctttgacgaccttgccgttttccgcggtctcatcgccgtagggtacttcatagtattctgcaaagccgttgaagtgatcgagacggaccacatcatagaactcaaagttgcgggcggaagcggttgatccaccagctgtatccgttcttcttgagctttttccagtcatagacagggttgccccagagctgtccggtcggggagctggcccttatacacatctgacgctgccgacgcgggacaaggtccttgtcgaaacggaaaatgtccgcgtgggcccaggtcgccgcactgtccatcgccacatagaaggggatatcgccgatgatcctgatcccctgctctgtcgccccgcgtggagctttttccactgacggtcaaactcaaactgcaggaagcggtagaaatcgatatcgtctgaaagttcctttgccacagctgtcagtgctcttttcctgcgaagacgctccccgtcctcccagtctgtccaggacctttccctggtattttttcttgagcgccatatagagggcatagtcaaaaagccagtaatgctctttctccaggtattcctgatactccgtatgataggcgctgtggctgtcggagttttcaagagaacggaaacgctcaaaagcgatcctgaggacggtgtagcggttgttgtagagtgcgccgtaatcgaccttttcggggtcgccgccgaaatcaaacccgttcacttcctcccatgtcagcagcccttcttcaatgagtgtctccaggtcgatgaaataggggtgcccgcgaaagaggacaccgactgatagggagaatcgccaaagcctgtctggcaaaggggcaggacctgccagtaggactggcctgcttccttcagaaaatcgatgaattcataggccttcttttgaaaaacacccgattccgaatcgggaaggaagggatgacaccggatacagaattccgctttctcttttcataaattatatagtcctttcaattcagttagatctttgcagcagaagctgcatatatgatgttgaagtcaaaagtttgccatgggtctgcgtcccttttaccagcttttgacctttacatcctgtatattccggggcagtgatctcccgcccgcggatatatttccggtaatgacacggtgtaacggcactgtgttattgtcagccggcaggcattaccgggatcatccgctcaaaccagccgggggaataaacatagggataaatctgattgttcccctgcaccacattctgataataccacaaagcggcaagatacagaaacagaacggccgtgacaatgacacggttgtccctgcggaggatctttaccaggcgggaataggcgataaatctgaagcagccaaaataaaagctgatccgatacagagccggccggacactgcgcagctgcaccgtgcagatttccatgagaagcatgatcacggcaaacatgcccaggacctgggtcttggtctttttcctgctttcttccctttcctcccagaaggcttccgcatcctgcagtgaaccgggcacaggggcctgagaagcgctgcatttctctgcggcatccgtcggaaagacaacaggagccctcgtcacttcttcaaaaccgcagaaacggtcatagtaaaagacgatgggaatcaggaaaggcaggcgcaggatcgtcggtttcacggcgagggcaaggccttttgccatatatctggaaaatttggccggcaggatcttcatctccagaacgagccgcaggatcgggctgtagaacaggatcatgccgacacaggctatgatcagcaaaaactgcagccagcggggaggcagtacttccataaaaacatagatcaccggcagagccagggctatgattccggtcacatggaaaaggatcgcgatcacactcaggattgcgaagcgcagatacttcttttccaggaaaaaaggaaaggccgcgaagacgaccgccagcgccagacactgacgcattgtattgagcgtatctccgtaaaaaagaaagaggaaacaggaccatgccagcgtgacagaacaccatcgcctgtagtacaaaagcccccacatggtaaaggcgcagatgatcagtgccgtcgcaaaataaaaccagtgcgggttgttggtgacccgcgagaccgcataggccagtgccttatagagcagttctatgtcctttcgagaccgcagaaagctgccgggactctgtgctttgagcgcgccctggaaaacatagtttccataggtcaaaacgtccgttccgaccgtatactccctggctgccgccagcacgaccggaaagatcaccgacacggcacacagaaaaaagccggccttccttctcttttgaagctcccactctccggcggcgcaaaacaatatggaaattgcaaaagtcgcaagataagggatcacagctcctctgtacctctcaatacgttgctcacaggccggtctgctttctgcgccccgtttctcccaaacgttttggccagggcgaaaaccggatttttcgtcccgcccggctcattgggatcccgggcttttgggttcccgggccgtttgggttcccggggcatttgggttcccggggcatttgggttcccggggcatttgggttccgggcattttcagcaggaccggacggggtcagaccacttttttattcttgaggtcaaacactttatacatcagataaaaggcccgttttcctgtcatcagggcccgcagcttcattttatccgctctgcggacgccgggcgcacgcaggaattctttcttcagtccccgcactgtgtcgatcagcttcttctgggcttccgggaagaggttgtaatcagtctcaagcaggtccgaaagaaaacgcatatagctgacgacctgcagacgtacagcggggccccgcagagaaggataggcttcggagacagtccttgtcacacggtctgccgtatccaggatggacagcttgttctcgtcgatcttctgatgcatgatcgaatccgcctgcatcctgtaatagtacatggcatcggagaccactgcagtctttttcacacagagcatcaggtcatagaggagatcgtagtcctcatacacaatgccgggcggaaagcgctttgtctcccacagactgcggcggaagagttttccccagggctgatgcccgaagccctcattcatgagcattctacgcagtgtctcctcggtatcgatcgtctcgaaggtaaatttcctgcgctcattcgggacctgcatctcgctgaaccgcataaagtcgccgaccgcagcgtcggcatttgtacggatcagagccgtccagaggtgagcgatggtaaccggagagatggcgtcatcactgtccacaaaatagatcagagaacccgtgcaggcatcgattcctgtgttgcgggcgacagaaacgcctttattctcctggtggatcacgcggactctgctgtcctcttctgccagggcatcgcagattttctcacttccgtccgtggaaccgtcgtccacgaaaatgatctccagatttcggaatgtctgggaaaaaatgctctccgcacacatgcgcagataggcttttacattatgaaccggaacaacaacagaaattaaatcttccgggcttttcatagatccctcccggtgacagaagtcacctcacgtctctgacagagccccgccgggcgtgtgaagacacctttgccggtcacaaccggttcatgccgcggctgacatcagaacacatcaaagccggttcatgcagatccggcagtccactcacttctttttcccggctttccggatatccgccaggctcctgacaacttcctttacacgctcgcggaagatcactgccaggatgatcaccgccaggatcagtccatagcggaggatcctggactgataggtgaacagcagtacaaatcccgctgccataaaagccagagccagggtccagtactgtccagcaggaaaaggccggattccgtccatataccggtcgcagacccggttcatcatcaggtaatgtccgccggcatagaccaggtagcagaacagggttgtgtagcccgccgcataatagccgtacttctggatgaaaatatagttggtgaccaggttgagcagggctcctgcgacgctggcgaccatgatgaaagaagtcttttcaaaatagaattcaaattttgcaaaaaggtcataactgaacatgaagaacacgctcatggaaaccggcgggatcacatagatcgcattgtaataagccttgggcgcaaagatggccactgcctccggcgcaaggagcatcagaagaaggttggcacaggcgatgagccccattgccagaaaagcgatccgcgagacctcctttgccctgccagccttgatcttctggtagatccacgggctcagggtctgggagagcgccgtattaaagagcgtcattaacagcgagatctggtaggccaggttataaatacccgcctcgctccttccgaccagatcgcggatcatgatcctgtccgcactcgcaagtaccgtctgcgacagataatgtggcacaaggggcaggttaaacagaaccgcatatcgccagaacctgccggaataaaagacttttccccggatcatctggacaataaacagtccgctgtatccgaccagttctacaagggcaaggcccagaatccttgccgtcaccttgtcctcggcatggatcacaaagaaaatgccaacagcgggctttgccgcagacaccagaagtgtcaggatgacaagcaacctgtagctgtaggtcacacgctgctccgcagcccagaaattgaaggctgccgtcgaccagatcatgaccagcatggccagcatctggaccgttgtcagcgagaaaaaccggttaaagaactcccggaaaggaaggtagacagccgtccaccccaggcacatggtcagtgtcagtccctgcaggctggacgaataaacagccctctcctcttcaaatttcaccagtccctgggtgtatacaccataaaaaagattcagggtcacaaaaatcgtgataatgccaagccaggaattaaacgctccgtactgaccatactcatccgtcgtcagcagtctggtaaaaatcggagttgtgatagaagaaatgcccttctgcaaaaaagaacagatcagaaaccagaaggaagcccgcacctgcacggacatcttccggtatttttgcagaatatttcccattgatagtacctcatatgcctgtcccgcagccggatcctgtccgcagccgggcaataatgatccggcgttactaatctggtcacaccgtgaattgtaacgatccgtcattacccggggttttgcgcggcaggctctgtcaaaaagtctttataaatgctctttctgccattttctggcacggcccatggcatccagtgcccggaactgcctgtgcctgatcaaaaacagcacgatgcgtctctgtctggagagtccgcggaggttctctgtcttcagcgcctgctgcacgatgggctgctgcagatatgccgcatagccctttttcttctccgaaaaaggagcagggttatccggattaaaatacccgctgatcgctgtcgtgatgatcacatacagaagccggttgtcgaaccaggggaccagtctgtcccggttgctgctggcctcgatcaggtcgcggatcttctcaaaacagcggatcacaaagcggtggttctcctcgctgtgagaggaagaaatagaattctcattatacagatagtgataaaaaggcctgttgataaagagggcactctcgatctgctcgaaaagacggatgttgaattccagtccctctgccccctgccgaagggcctcatcatgcacgatctgatgatctgcaaggagctttctgcggatcagcttcgaataggcgacagcaatattgcagttgtataccagaagctgctgctgcagccacttgcattccttccctgtatagacctttttgcaggccgcataatcacgcaggtagaatttatactcctgcgaggaatgcccgtattctcttgtgatgccgcacatgaccaggtcaacattctcccggacaccgggttccagcatctgttcacacatatcggcgtcgatccagtcgtcgccgtctacgaacatgatccactcgccgcgggcagcggcaaagccggcattgcgtgcactgcagaggcccccgttctccttatggatcacgcggactctgctgtcctttgccgcatattcatcacagatactcccgcactgatcgggagagccgtcatctaccagcaggatctcaatattccgcagtgtctgaccgatacagctctcggcgcacttgcgcagatactgctccggcaccttgtagaccggtacgataatactgacggcaggcccatcagaggtctcatctatatttacatgatttacatgcttttctgctgactcattcatatatccatactccttatggatcaaggacggatcccgtcagtcttttctcaggatctttcttgcgacgcgcttggccaccccatagaccccggtcctgtagcagaccctgcgggccgtgcgctccagcctgactctggccgaagaagggaaatacttgttgaagaaactctccgcctccatacaggccgcaccttcaaaaaactcttcccggcgcgggttgccgtttacgctgtggaacatctcccgaacgccgtcagtgagacggtccgggtccacctccaggacacggcatctctcccggatctcctcaaatatcctgcggcccttgtccgagtggatcaggacgcgggatgtgcccttgtcatcatccagcttcgcgtcgaaggcatagaccggatagcagtcccatatggtgaagtcactctttctgtaacgctttttaaaggcgcattcatagcaggaaggccggtcgcagatgtcggagaaaaatgcccgcagcatctggtcggtgtcaattccctgcacatagcgttcctgccccctttcatcgaggagcgtcatcgttgaataattatagccgaagtgcttgtcgcggaactttgcgtccgagatccctgtccccagcttctttctctgcatttccaggtacctctcccataccaggggggaaggtactgcatgacagaccacatccacggtgatcagtctgtcgaggagcggatcgctctttttttccgcatttgcatcagatccgtccgccatgtcttttgccgcatccgccgcttctgtcttctcggggactttgggcatcagaaaggacaaaagtccctcgatctggcagggcgttccgctgtagcagaccaacctgccggcgcgcagatgcgcacggacttctgtaaacgtcttttcggtgtcactctggacatatttgctgttgcggaagatctgcagacccgcaggagatgtcgcggaagtatgatgtacccgcagattctcatcaaaagcggcaccatagacgacgccgccccggtctgtcacataccgggcgatggccgtaaaagcaccgccggatgtgctctgccggcgtactttttcatttctgtactgcaaaagatatgctgcctgcgaaaaaggaacatcctcttccgcacgcagcaccggacatacccgttcacacagaccgcatccgatacaggccgcttcgtctacttccgggtacagaaacccttccgcgtcagccttcatctcaatacagtggacggggcaggcattgctgcacccgccgcacccgcagcagtcttttttttcactgagtctgatcatatattacgcggtacctccccttgacatccctgtcacttctcgaacctgttccgcaggggcagggatcggatcatccttgaaaagtctccttccggaaaatgccatcaaaggaaacacattgtagtagtattccatcaaatgatgttccagcatgcatgccagggcaacaatgaccagcaggaacaaaaatccgtactgtctgtaggcaaagcatctgagctgggtatgggtcatgaaaagcagaacaatcacaaagagcagcagaccgccgatcacaaaaagacggatataggaacagtcgataaagaagtacttgtcccagccggggagattctcggtcctgcccccgaatccatgctcttcgatctctcttccgaaaagagaaataggattgtccctgagcacctcctggctcatttcaagacgccgggtcagggaatacggcatggtcgcatggagttctctgttggatctgtcaaatttcagggccgccaaaaaggccccgccggcacagatcagaaaggaaaagctcccgatcagagccagaacacgcataacgatcgtattatgccacctgcgggtcagtcgatagagcacgatcccggccaggagcagcgcaccgcacatgatatcggactgggccttggtcatcgtcataagcacaaaaagcagcgccagcgcgatgtattccacaatgtggagcgaatccagccgcaggaatgcatacatgatcatcaaaaacaggaaatgtgccgcgcagtccgtgcagtaaatgattccgaaggaatgcctgccgccctcgtacaccagatccgtgatgacccccgtctgtgatgccgcaaaggtaacagccatcataatactgccggcaatcagagcgatcgccgtcagtaccttaaaggaacgtcctgtcatgcctacgatcaggacacacagaacgaaaaactcatattttccggctcccagcttccagtggcagaaacctactacgataaggagaacctcaaagaccgcctgtgaaacactgtcctgcagaagaaccgatataataccgcagatcagagcacagatgaccgccagatgtaaatagccttccatctgcagcttaaaggcatcgctgaagtcattcttgaacatagtcgtgttcatgaatccccagcagtagcagaagataaaagacaggtagaacagaatatccgtgattgcaaggacaacccccgtcacggttcccgacaggattccttctctaagccatcgctgaaaagacttgatatatgtcatcagaaactgccctcatatttttcgcccagatattttgctttcaggaaagaagcagcctttttgtaccacatgatcttttctgtatatactgtcggcagttcgcagatcctctcacgcggaattgcggagacagcgatctggcggtccagccagacattcaggatgagctcactgactcttccaaaataccgcccctggtagaaggagagcccggtatctcccatttttttggacagttcaaagaggatgccaaacagccatgtacaatacttgtcagccagatccttgcgcatgatcatcatattgaacatatagccgtatctgtggcgcatgatcctgtcaaaagagggaagatattccggacaacgctctgcgatcacttctctggtgacatccagatgttccgcgtaatgtgtatgggcatagtgtgagtagagtgtctcgataaaataccgcctcttttttggcacaaacacccagtacttgttcagcatcggccgaagctgcgcacccgtcagaatattgtcaaacggatcccggctcactctctttacgctgaaatgcctgcggtaatgtacgagtccgatataatcggccttgagatttttccatccccagtacagtcccgtcaactcacaataacccggattgagctcagaaatattctcacccgtgttatcctttgtccatcccaggtcaagaggattgccttcagagtcgacctttccctccgcccctacatgcagaggcagataaatgtcgtctgacggcattctgtctttcttatgtgaagcaacaaggatttttacgattggagtacccattcgccttagccctttcattccggtaaaagatccggcagttactgtcagcagcttctgcgcatagcgccggctgccgcatgaaggtttacattttgaatcattcctgctttcatgccggtgcacatttgcgcgtcggcaatgcagacccgcagatttcccaaaggctgttggctgtttctcagccgcggtcaggaaaggccggtcaggaaagcttatgaggtgattcaagactcgccatcgagtcttgtctgcgcatccccgtgactgaagtcatgggtatcgcgcaatggagaataaaacttattgaggtcggtttcctctttatcttcgagagcatctttcaggaagttccaggaatacttccggagcctgctgatccggctgcggacatcttcataatcaatcatgaggtctctgcaggcggaaatctcctcttctcctgtcagaagccgctccgatacaccacactgttcaagaagcgtatccagacggctgtttgtcgactgcctggtcttccggtggtatctgcggaaggtaaaaaacttcttttcatactgcatggaaaaagccgtgcagtgataggaatctgtcagtacccactgcgcatgacggatgagattgaggaaggcatccggtccgacagaccagggggtctcgtcggcgtaggtctcatcactgctcacatactcatccacatgaggaatggctgggatcttgcagcgggtctcatctgcaagacggactgcaaaatccctgtgtttgggattgtttccaagaaaatagcagaaaatgtaatcgcctttaatcagcggttcctcctgctgaacggatttccattcctctccgtcaaacagcagtgtcgggtcagccacgatcgggacgcggcgtcctgtaagtctggaaacgatcttctggccggatttttcacgcacactgatgtgtttgatcccgggaagaaatctcatcgctgcccgctcacttgaccggggcagctgcgcctggccgaagctggtcgcgtaggaaatggtattgatcgattccggcacaaagctgagcgtataataatccgccgctatattggcaggaagccagagctgatcactgccgaccagtaccgcactgtatttgtcggcacaggcctgcgtaagctccgcccgcgagccgtatgcctcggacatacggaagcacttgtgctcaaaatcggaaaaagcctgcagcctttcctgcatcatccgggtgtaagttccctttaaaagcttccggcgcacccttgccatagccatgccggctttggaaagcaggatatccgaagtgagagaggctcctgcgaagtagcgcatttttgccagacggatttccttcttcagtccatcaatgcagatggtctcattatcgtatccgagcctgtccagagccatctgtgtcgccagagcctgcagcatactgccgtagttaggctgaaaatagcacgagacgattgctgtctttctggtattcattgtcatatctgttcctgtatatcattcaatggctgccgggcccgctgaaaggccccgcctgaacaatgcaaaggtgtcacgccctgtcaggcttttttctttttccgcgcgggcttttccatttccgcaaaagcatcttcgtagatcttgcggtatctttccgccatcacacgggtgttgtatttctccagaatgtccttccttgcctgtgcggtaatctctctcgtctttgcagggtcgtccaggacgccgcggatggctgcgacaatttcattggcgtctttacagacgtagccgttgattcaggagcggagcacgtccctgtttccgatcacgtcattgaccaggcacatctttcccatatacatggactcaaggagtgacatgggaagtccttcccagagagacgtcaggacaaagacatccgaagccatggacctgcgaagcgcttcttcacggctcatccagccggtcacctcgatgttgggggcagtgagttctccgcgcagctcaccatctccgatccagacgaaacggacatccgggagctgcatggcaatctcgttaaagagactgggattcttctggaagcagatcctgccaagggtaaagacattgaattctccgctctcacagggtccgatcgtatctatcatccgctggatctcatccacattgattccgttgttgacaaacatggcattttcggtcagcttcagggtctcctgatgctctccctcactgcagctgatcgtcgtacatttgcggaaggcagagagtttttcaaccatcttataggaaaaacgtttcggtacgttatagttggacatcaggaagctgtatccgtgaggtgtatagaacaggggaatcttcctgccgttgaaggcccagcgccccaatacacctgccttggaggaatgcagatggatcagatccggtttcaccttgtcagcaatcttcctcagttcgcggaaagcacccagatcatggcggggatcgatcgaccgctcaaagtttctcacgcggatcagatgcaccctgtcatcaaaatatttcctgaaatcatccggtgtctgtgtacgaataccataggcgacatatatatcataatagtcgacaagttcattgcacagaccaacaaggaaggtgaaaacaccacctcccattgcctccgcaacatataataacttcttacgattactgttcatctgatattctccatccgatgcttcagattctctgcttccggcatttccttcgtgggtcatatttcgaaactgtcctgtatgcataaaagcatcagtccgggacctgccgtatttttgctcaatactcattttatatgaaggagtaaatttgcgcaactgttactgattgtcagctctcggttactcaaactgcctcgaattcgacgtgtttttacgccttttttgcatcactgttccggcggggcgctcccgctccgcgaaaaacgcagcggtactaagctttttgctgcgctgacgcttgcaaaaagcaaggaccggcgtttttcaaggcccgcctccacagcaatgcacaaaaaggcgtccctaaaaccaggtgggtctgtactgtaactacatatcgtattcacgcccagatgatctgagggaacgcatgatttaccaggtcaataatgcactgaggtcgctgtctctgtgcaccataaagactgcgcccagcacaaaaccggccagcattcctccgacatgtgctgcctgattgaccagcggattgctccatccgctgtaaagaagatagaccgtcatcaatccgacacggatcagaagacttcgcatatgtgcctcggatgtaccgtttcccgatggacggctgtcctccccgggatctgtcccgtacagatcttcctgatcccggtattctctttcctgctgagagcggattccattccgcttaggacgcagtaaattggacgcctctttaaggatcaggaaaaccagagcgccgatcaccccgaacaccgctccgcttgcccctatggagtaaccgtactgtcctgtcatccaatccgccacgaccgaagtaagatttccgccgatcccgcagagaatatacaggattccgtagcggatatgcccgatatttttctcgacaattccgccgcctgcgaactgcacgatcatgttattgaacaagtgggatacatccgcatgcagaaagacagacgtgatcagacgatagaacccctgtcctttcagcagaagcggtgcatagagcgctccggcacgatacatggctccgtagtctcctctccctgcaatccccgcaatgaagacaagcacattgatgatgatcagcagagcattcatccatggggcctgcctcaaatctttttttctctctgtgtacatggcagtacttctccaaacagcagtatttccgtattaggacactatagcataccgccggaacagtatcaaacgaaaaagcccggcaagcaattccgggaaacgaaaaagcccggcaaccgattccggaagccgggctttttcatgggatgtaataatgcttagggggtaatggttgccaactctcgttgacaagtgcatagtaccacaatgaaatcgtttgcaaaacaccaatatttaacaaaaatttaagaaaaaatccggaaatacttggtattttgccgactttctgtccatatcaaacgcaatcgcacaaaccccatgacaaaataacgatacccgtttcttttcctgtctttccttctcttccgccagcctcccggacaagtaaaacaggagcagcccgttcccccttcacagaagcatgatcggtatcccggcgagcacccccgccgcaaagcccgcgatcacatcggagggataatgtacacctcccagaacccggatcaaggcggctgcagctgatatgactaaaagaacagcggcgaccggcaccgataccggcatccatgccacggcgatcagagcagaagaaaacacatgccggctgggcagggaatttcctctggtatctttatggatcaggggatcgatcttccatgcttcataaggccttggccggttgatctttgctctcactactgtcaggaggacaaagcctgccgcaggcaccagcagggagaccagaaattcctttgcggcgccgttccataagtgtatggccagaaggatcgggtatgcagcatacatgatccccgtgaagaccttgtctgcggcgcgcaggcaaaaccaggccgcaccgttttcacggatgcggcctgtgagcttttgataaaaaatgctgtaatccatattcttcatactatcaaagcatgccggagcacttccgtgcgcaggcatcgtatgatgacgcagagtcatgcccttatatattttttactcagtgatttcggcatttccgacatcttcgccggcatgctcgggctcgcctatggctccgggcttaactttgctgacaatgactctcagcttgccgttgggatctgcgggaatctcgtccagccactgataggtgatcttaaaggaaggatccttgaacatcgccatcagcttttcatccagctgttttacgatctcatcctgtctttcctcgggagcgtcaggattgcggaccatcatcattgtcagattctcgtaatcctcctggacaatgcggtaggaaatgatctcaggaatataattgacaataccggagatattgccccattccgtgacggagccgtccctgtgatggatcacatcattcatacggccctggacgcctctcgcaaagcgaagaccgcggcgcatgtagctgtcaagctgatcgtaggaagtatagttgatcagcggaagctccgtcttgtacaggcaggtgatcacagccatgcccttgagggcggggccggtcagatcctgattgtacacatttaccacaaacaggtcgctgttgacctgataatacttatttccggggatgcggaccacgcatgatcctgtctcgcccatgccataggcatcgatcaggccgggaccgaacacttcctgcagaagctctctggaaggatcatccagcatctcaccgaaaggagtatagaaggaaggcttccacatatatatgtcgttttccttaacatatttggctatgcgcatcagcagatttttgtgattgtagaggtaatccggctcataggtgttgatctcgttgaccagtgtctgggtgtcaacacgctgtttgatcgtatcagacatatacttgcgtctgaggattcccattctctgtacgatcgaatcatactctttgacggggccgtgaagagaattgggtctggacatggttttgccggtgatcggattgaaaccgccgtatcccatagtgcgaagccagttggcaacgacccaggcatattctctgggagagatcagaacgcgcagcggccttccggtggaaccggatgtaggagaaacgtgccagtatttatacttctcaggatcctttgcagcttcctcatccatccattcacgcagctgatcttttgtcagaagagggaacttgtagaggtcttccgcacagtgataatcatccggtgttgtgccggtctcttcaaaacgggcacgataaaacggaatctcataggcggctttcatcagttcgtggacccgtttctgctgaatcttcagaatcctgtcacagtttttgctgttcacaggcttcttttcgatccgggcatatgcgctcaatgaataaacatgttcaagctttttgtcccgttcataatttcgcatgaaaaatctcccttcaaccgcaaggttttgtcaatccggccgggtgtacatcgtgatctggctgtaatcatccagaatctcaaggatctttttgcgcccgaccctgttaaaacgctcgtaacgctccattactctcttcgtagtgatctgcgccgaaagcccttctccttcatccagaggcgagaaatcaatgggattcaatgaaagagcttcacagatacggatcaccgtgctgtaagccattccttcaatccctctctccaaagcagtcacgagagtgctgtaaggtatatccatttctacagcaaactgccgcacactcttatattgtgacagaatcactctcttcaaaatctccgctttcgtcatgccgctttccatttctgaaacctcctgttaccgactgaaaaattatgtaatacgtttcagatagcggacgccgatccatacagtcgccggaatctgtcaagtcattacctttcaccgggctgaaaactgtatttctcagtcccagcccgcctgaccggggcaaaaacagcaaatattaccggcagcaaagtgttcaagtgaatatttgccgccgcacttgtttgcccaccggataatattatagcatagatgatagggcttaaaaacaatttttctatcaaacctatgcatcccacacaaaatgcacaaaattttgtactataaaccaatactctgataatgttttttatacggaaccttttttcagagtcagggtgaaaacaattctgccgttttccgcagatgcactgatctttcccccattggctcccgcaattgccctggccgcggacagaccgattccgtagcctccttttttgcggcttctgtcagaatccgctctgtagaatcgttcaaacagccggtccgcgtcttccgggatcacggcagtcttaccttccgcagagagtgtattggactgaatgatgcgcacttcctctgcttccgcacaagtccggacctcaatttctcctccgcgcggcgtatatttgaccgcattgtcaaaaaggattgaaagcagctgagcaaggctctcccgattggcgcagacagactgctctccgctgtcatccggcatgatcctgacgctgatctttctgcccgcggcaggctccgcgaagttgtcccagacttcctgtatcagcggatcgactgcgaaaacctccttttccagcttcagagagtcttcgtccattctggaaagagtcagcagattctgcatcagtccgttcagcctgacggtctgtgcccgtatgtttcgggtccacttggattctccgttatagagctcgagggcatgcgtatttgcctggatgatatccagcggcgattgcggtgcaggtccggccgttgtcgaaaactgtttctgccgctcgatgctcagagctgtcggggcgatcgcgcgtgcggcaagggcattgacaggcagcagcatgatcagccagcacagcacggcgatcagagcggaaatccccagtatgcggagcatgtttttcctgtccgcggaaatatccatggcgaccagtacgcccgccgcctgccggatctgtgcctgctgcgtctgcagttctcccgagaacacagaatccgcagctgctccatcttctctgccgggttccggctgcgcctcctcctgcgaagtgtcggatgatgaagactttttatccgtgaacagataccggaatccctgatataggcccgtattctttccctgcgaccgcatttcctgcgccatctgccgggccccctcatctgtaaccgcatagatccgggaggtatccgtcagtatgatctctccggattcatcaaaccacacagtaaagaaacgggtcgaaagcgcttcatccatcgtcatatgacgccggaacatgtccttctgcttatttttcatcagaagctgatccgaccggttatcccgcagcggatctcccggttccgaaggcccttcaggcataccgtctgtctcacagaacaattccagcctggtcttctcctgtctgtaaacagaatagcagtacaggatattgatcgcaccgaccagtgtcacaaggaggatcgtaaccgccagcatggaggcaaatatgaatttcctctttaacgttttgaccattcctgcccctcattccgggtccctttgctcagcggccctttttccccgcgcaccgcatcctgcagaccccctggtctgcagcagcgcagtccttagccctgcggttcctgcagaatatatccggtcccgcgtctggctttgacagtcacaccggatccgacttttgcaagctgcttgcgcagataggagatatagacccacacagatcccacatccgcatcggaatcgtatccccagactttttccagaagatcctcggaagaaaggtagatccccttattgaggatcaggacatccatcagccggcattccagccgggaaagcccgacctttttgtccccgcagcacagttcacttgtctgggggttcagcgtcacatcaccgaaagaccgtatatccggtgtaaactcttccctgcggcgaagcatggcccggatccttgccagcagctctcccatatggaagggcttggtcagatagtcgtcagcccccagatccaggccttcaatccggtcctcgatctgcgattttgccgtgagcagcagaaccggtgtcctgcacccctcactgcggatctgcctgagaacatccagaccgcttttgacaggcatcataatatcgaggattatgccgtcataatccccggcgtgaatataatccagtgcctccgccccgtcatagactgcatccacttgataccggtggtattccagaatgtctacgaccgcttcggacatagcctcttcatcttctgcaagcagcagtctcattcctgtgaatcctcttccgatacattcagtgccgacatattgccgtagttataccactcgatcttttctgctacctcagggttgtaaaagagctgcgtttccgtctcttcctgcaccggcattctggaaatctcctcatcctgttccagaacggcatacgcctggtttgcagcctttctgccgtgttcacgatagtcgatactgcagcagcacagaccgccgtcggcacacatctggtaatctcccgtcacagtgagaacccctgtctccaggacgacatcgcgcacgatatccatatgcgatgcgacaaaattgtctgtcggaagataaatgcaggcgtaatctctggcagcttcctccattctctcgcgcaggtcctcttcggtagcggcatggaatgccttccaggaaatacccttctcatccagaatctgtgttgccagattcacttcaaacttggagccgacctcggttccgctggatatgatcgccacagaagccgggtatggcgtgatctgctcaaccagatccatctgctggtcgatggggcccatgctggagacgccggtaatattgcctccgggctcatccatagaactcacgacaccggaaagcaggaaatcactgacacaggcaccgataataggcgtttccttcacggcagcgcccgcgttctgcacagcttcggtaccgcaggcaaagatcagctgatagccgttgttggcaaatcccgtggctgcttctgcacattttagcgcgtctccgtccgcatccacttcttcgaagaccactttattgctccccagaagagagcgcatctcctcctcgaaaccctcgaccgtctcttctgccgcgccgtgctttctgtaggtcagaactccgatgtggtactttccgtcgtcctcggcttcccttacaagcggttcttcctgcaggatctcctccgcggactgggttgaggactcgccggcggtctccctgctgcccggcagactgctgcagccggctgtggatatcacggtcccgatcagcagtaccgatgccattattattcctgtcaccttttttctcatatgtttacctcttcagaaaatctttcggatcaggaccagattgcccagatcagcagataaccgcccataactgcaacaaatgtaaaagggatgcctatgcgggcaaactgaccgaaggaaacctcatgcccctcttttctcagtattcccacgccggtaatattggccgaagcaccgatcggcgtaatattgcctcccagagtggctcctgtcatcagcccgaaaaacagaagacagggctcgattcctgtccttgcggcaattcccgaaaggacaggaagcatggttgccacataggggatattatctataaatgcggagatgagtacagatccccatacaatgaccgtatagagcaggaacttgttgtttccgcccacggaaatgatcagatccgccagaaggtcgatcacgcccgcctgcgtgacaccctcaatgaccaggaaaagacccagaagcagcagaagtgtctgatagtccacgctgcctatagcatgccatccgttttccagattcttcatccttacagcgtcggcaatgatcatcacaatggcaagtccgatacagatcattccattggttatacccggcttgttgggaataaaagaagctgtgatcagcagtgcgatcattaagagcagaagaatggtcggcagcatggttttcaccctggatttcccggtatgggtgatcttttccgtatcattgcggaacaggaaaaacataacagggacagtcagaagtgcacccagctccactgcaaaaaagatacccggccttccgttcatccagaagaaatccataaagtccatattcgcaaatgcgccgagcatgatcgaggtcgtatctcccaccagtgtcgcagcaccctgcaggttggaagaaaccgatatggaaaggaccatgggcaccggggagatcttgagttcccggcagattgccaccgccacgggcgcgacgatcagtacggtagcgacattatcaatgaaggcggagatcagtccggcaaacagcgacatataaattgtcacagtccggacattcccggatttttccagcagtacatccgctatttttgccggcatcccgctcccgatgaaatagtccacgatgaccattgtgccgctcatcatcatgagcgcgttccagttgactgcccccggggctgcagacaccggcagaatccccagtatcatgaacagtactgctgtccccagtgccgccgccatacgatactttggcaggaaaatgatcagtacatacatcagtacaaacaatataattgcaattttcatgtacctgtactctctctctgaataaatacgtaattagccgggacaagtccgccctgacagcacaatcaacatatatcgtaccacctttttccgatatttaaaagattcacagccacagagactgtgaatctttttattacaaggtcacacccgcaccgggcgcctggctgcctggtgcgggtgcagtgcattcgatatagcgtaatgtttattcttcatcgcacaagacttgcgagcgagtcttgcatccggctccggttcctgcggtcactcgattccgttccagcagtaagtgcagagattacagggctcaatgccgatggcttcgatcatgtcatccagtctgtggtagtgcagggaggagaagttcagttccttcctgatttcttccagcatggctgcgtattcctctgaatccggatccatgtatttattcatgatatgaggctcgggatccatggaaccctcgagtttctcgatcattctgcggttgatcagctccccttcagaattggagcgggagaagttgaggtatttacagccgaacaccagaggcggacatgcaggacgtacgtggacttccttggcaccgctcttgtacagatactcggtcgtttcccgcagctgggtgccacggacgagggaatcatcaatgagaagcatgctcttgttgtcgatcagttcatggatcggcacgagtttcatcttcgcgatcagatttctgcggctctgaatggtcggcataaaggaccggggccaggtcggtgtgtattttacgaatggacgtgaatagggcacgccggactgattggagtaaccgaccgcgtgggcaacacccgaatcgggaacacccgcaacaatatcgggcttcttcagaccgcgtttcatatcgcgcattgccagatgctttccgcactcatagcgggcatattccacgttcatcccttcatatgtagatgccgggaaaccgtagtagatccacaggaatgtgcagatcctcattttgtcgaagggcttcatgactgtctcgacaccttccggggtcacaaaacagatctcgccgggtcccagttccttctcaaagtgatatcccagattcaggaaggaaaagctctcaaagcagatacatctgctgtcttccttgcagccgatctccaccggcgtcctgcccagtctgtcacgggcggcgtagatgccgtcctttgtcatgaccatcagggtcatggaaccgcggatcagctcctgggcataacggatgccttcttcgaagctgtcgcgctggttgatgagtgctgccgtcagctctgtcggattgatatccccgccgctcatctccaggaaatgagagtgggctccggaaaagagcttccacatgagttcctcggcattattgatcttgccgaccgttgtgatcgcataggttcccagatgggagcgcacgatcagcggctgaggctcgtagtcggagatacagccgattcccagctgcccctccattttcagaatgtccttgtcaaattttggtctgaaatttgaactttcaatgttgtggattgcacggtcaaatcccttgaccctgtcatgaaccgcaagacctgcacggcgcgttccaaggtgtgagtgataatctgttccgtagaacaggtcaaacacacagtcttgtttcgatgcaactccgaaaaaaccgcccataaatcatttcctccaatgccggagcgcccctgagagccggaacaaacttttgtacccatggtaccggcaattataatctttttccctgtgacatgtgcataataacatcaacaatgcttttttgtcagccaaaatcagaacaaaaaatcacaaaaccaactctcaagcaagcaaattatatgttttttttttgatacatttcccctaaaaaagcagatttggcatccctgcagacatcagcagcccctaaagacaggtttgcaaaaagaaaaccggatcccgatctgcagccctgacggctgcggccggaatccggttatcgacagtctgtaccttaatttgcctttaatattgccttatttcgtatctgccttctcacaaagaatccgactatgacgatcagggcgccgacaaccaggatccatccccaccagggcgttttccggatatcaaagcagcgcacattgatccacatctggttgatgcgggcattctgttcatcgttaaagtaggtcatgatcgaggagcgcccgatcacatctgcgggaggatatgccgcatacagctgccggttcatctgatccgcaggcgcctcgattacatatttcccgccgctctcctgcgcattgtccgagaaaaagtaggccagatcatattccgcggtctcctcttcatcgtcttccgcctcatagttgtactgtgcgtactcaaacaggcgcggatcatctccgcctgagagaacggaggtataaccgatgtaatacatgttgcggatcgcattgtccggcctggacaggaagttgataaaagcctccgcggcatgctgtcttttcttatctgtaccgatcccgctcttgagcatgacccagccgtcaaaatagatgtccgtgctctcctgcggcaccgcgaagcagagtgtgtagtcgtcctcatccgcctggtccagcgtataaaccgcatcccccgaccactggtaattaatggcaactttaccggtgatcatgtccgcctttccggcatctgtctcgaaggaatagacattgtctttcactcccttgagccactcctggacctttgcggtcatctcgggggaggtgtcgttcatctcctcttcgagtttcttcttataggcaggatcactgcggaaggcctcggaagtcagaagatccgatttgacagcgccgacggcggcaaaataggcatcccgcacattgtccttgatcgtgacctggcgggcaaaagaaggatccgccagaaccttccatgtggagacctgttcctctgtcgcgatctcgggattgtagaccaggccggtgacgccccacatataaccggcagcgtatctggaccagggctcatcattgatcttgctgttatcaaatatctcgcggataaaaggagctacaccgcggctgtagtaattgtactcgcctgtggtgtcctgaaactcttcggaaagagggaccagggcatcgtccgccatcagcttcatgatcagatattcggaagggcataccaggtcatagacatcgcccagggtcagcatgttgtagaggtcctcgtttgtaccgaaggtcgagtactccaccttcacgggcgtcccgtaggtctcataataccactcctcaacgtccttcaccatggagttctctccgatgatatcccctgatggcagttcgatcgtctcctcttcatcccagtcgcccagatcgatatattcctcccagttgcagacgcgcagtgtgatcggcgcatccgcctccgcctgcaggatcagactctgtccccaaaagccggcgggcagaaacgagagcagcaggatgacagcaagcgctgcagacaggattgttttcgtatatttaagcttgcgcacggcggcctccttccctgtcctccctgcggagagcacgaatattagacaccagtacgatcaggaccacgatcacaaagatcaccgtcgagagcgcccagagggcagtcttgatcgtcgtctgtgcacccttggtcgcgttgacgacataggtgctgatggtatcaaaggttgccggcttggtatacatcgcgatgaaataatcatccagcgaaagtgtgaccgccagggcaaaaccggagatgattcccggtacgatctgagggatcagaacctgcgtcagcgccttgaaaggcgttgcgcccaggtcaagcgccgcctcgtaaatactggaatccatctgctggattcggggcataactgacaaaaatacaaacggcgcgcacagtgtcacatgtcccgccaccagaggaatataggaatccttgccgatccccagtaccacgacaagcaggatacatatggaaaagcccgtcacgacatccgcattgatcacggggatctggtttaatgtcgtaataaaggatgacgcgttttttctggagtagaaggcgccaattgccccgatcgttcccagtactgtcgcgatggcagcagagccgagggccaaaataaccgtcccggcgatcatgccggtgagttcaggcgttgtaaacagtgtcacatagttttgcaaagaaaaactgcggatcgcaccgatattggtagattcggtgaagctgtacacggccaggatcaaaatcggcagatagagaaagagcagaacgagaaacagaaacgctcttctgattattttccacatcacagcagggctcctcctttcctgtcagcatctccctccccgcctgtcagcagtgtgaagatgcagatcatggccagcaggatgagggagatcatggatccgccgtgccagtcgtaggcagcaaagtagcttccgatcaggctgcccatgatataggtgctgttgtacagcatatcgaggatgacatagttggtcatggcaggcagaaagaccatggatacaccgctgataataccgggaacggaaagagggagtgtcacccgcaggaaggtctgcacactgtccgcgccaaggtccatcgccgcctcgcgaagagctccgtccagacgggagatcgtcgtgtagatcggcagtatcataaagggcaggaagtcatatgtcatgccgatgaccgcgttcaggaaggggtgcatggcaaggtttccctccagcacattcaggacctccttgagcgcagtgatacgcagggaaaagttgatccacatgggcaggacaaaaagcatcaggatgacaggctgcgagcgaaggccgctggtcgcaagaaaataggcgaccggataggccagcagcaggcagacaagtgttgtcaccagcgcgatcgacaagctgtaaaaaagggttcccagcgtgttggggtcagtaaagaaatgtgtaaagttctggatcgtgacctttccctgtccgttggtaaacgcatagtagaacaggaccagaagcggcgccgccacaaaaaccgtaaggaaaacggcatatggtatgcccagactctttctggaaaaatgcatctgtctatacctcgcagataaagctgcgcgaagaacgcgcatttttattttttcttaagtgtgaatttcatcttgtccacaggcatcaggagactgacacggtctcccatgttccacaggtattcatcgtcgacgacgaaatcctgctccagctctgtgtggataatataactgtaatggtcgcccttgtagatcaggttgctgatggtaccctgaatgagtccggcattctgatcgtccgtcatctctatgtcatcgggctggatggagacaaggatccgcaccctgccgggttccagaatgtctccgttcgcatccacaattttcccatcctcctggcgcctgctgcccttgatgatccgggtcaggctggtgtcgatatgatgaccgttgtactccagccggaaatctcggttgacttccgcatagaagaggttggtgtggtcctcagccagcataatgtggatgttttcgggatccacgcgcagtcctaccctgtcaccgacccttgcgttgtgcaccgtctgaatgacgatctcgttctttccggacagaaccgtaatctcatagtggatgcccttgaagatcacactgctcacgataccgttgatcgtaccggcgtcaggtttcgtgatctccacatcctccggccttacgacagccgtgatatgagtaccctcttcataatcatccacgcagacaaattcgccgccgcagaaacgcgccttgagatgtccggtcatcattccgttgaagatattgctctctccgataaagtccgcgacgaaggcgttggccggctcattataaatatcctcgggagttccgatctgctgggtacggccctcgctcatgaccacgatcttgtcagacatggtaagtgcctcttcctgatcatgggtgacatatataaaagtgattccgagcttgtcgtgcatgtccttgagctcgatctgcatctccttgcgcattttcagatccagggcgcccagaggctcgtccaggagcaggatctccggctcattgaccagggcacgcgcgatcgcgatcctctgctgctgtccgccggacagagtctggattctgcggcgctcaaatccctcgagatccacgagttccaggaccctgccgaccttgcggtcgatcatatccccggggatctttttctgccgcaggccaaaggcaatattatcgtaaacattcatgtgaggaaaaagggcgtaccgttgaaaaacagtattgatcggccttttgtaaggcggcaggccgacaatcgatttcccgttcagcaggatatcgccctccgtaggcacatcaaatcccgcgatcatcctcagtgttgttgtctttccacagcccgaaggtcccagaaacgtgacaaattcgccgcgttttacttccaggttaaaatcatctacagccttaaagccgtcgtcttcaaagactttggtgatgcctttcagttcgataatcgtatctctgttttccatctggttatcctcttactatctatatttcaagttttctcaaatgctcatacgggcatggcatttgatcagcttttttcgctccaatgtcgtgttttgagaaaccacaccctgctcagtgctcccgctccctcaccgctgtatttcagaactccggaggggaactgatccagatcagttttgcggggcggtttgcggggttggagaggtaatgggtcttggcggcctgataatagaagctctctcccgccttgatatggtagactttttctcccaggtggaggttgagccgtccgctgatcaggaaaccgaattcctctccgctgtgaggtttgtcctcttccagcacaccgtgcggcgccagaacgacaagaagaggctccatctggtacttctgggctgaggggacgatccactgaatgctgttgccctggccgtctattttttcaaagtactcctgttcggagaatacgacctgttcttcatcctgacggaaaaactccgccggggtagaccccaggcattcaatcaggtcaaacaaagtgaccacagacgcggacacctgccctcgttccagctgggaaataaagcccttcgtaagttctgtacggtctgcaagttcctgctgtgtaagtccattgcggttgcgcaggtttttgatccgctcccctatataactgttgacttcagctgtatccataccgtttcacctctttgtgatcgtaatgctgcacctctctgaagctttttttcaccttacaacgtctgtacttttgccgtactgcgtctgtatttttgccagatcacggctgtgtttttgccagattgcgtctgtatttttgccagatcacggctgtgtttttgccagattgcgggtgtgtattgcaattatctgttacgcgccatcggcaaaatgcgacgacacaagaacagctccggatagtaaacatttatctttctattactaaacccgaagctatgattaattatactgacagtaaactttatgtcaactataaatatcatttccgcgtgtctgtaaattcaatgatctgtccgtgtaattacagtttactcacgcaaaaggtgtaaaagctccgctattgcagtctcccacggcatgtgagaaaatagaaggcgactaaagaacaggaggtcataaccacaaaaatgaaacatctatataaaacagctgcagtcctgctggctgctgcaatgctcatgacatctcttctcaccggctgcggtgcatccggtcccaccgaaaaggatgccaaaaaatatgtcaaggccgtactcgatctgatgtgtacaggagattacgatcactctgtgaccttttcggatgtggaagaaggagatgaacaggcttcaaggaatgccatgatcgacagcatcgtctcctccgtcgcggaagagaacgatctgacgcaggagcagtccgaaaagttcagggaatacattacacaggctttcgccacctgccgctactctgtcaagaacgcctcaaaaacagaagacggcggctacgatgtcgtcgtctctatagagccgcttctggtgtttgacggtgtcagcgatgccctcaatgcaaaaatagatgagatgactgcaacggaagaagccgcagtctccatgtcaaaggaagagcagcgcgcggcactcaccgatacactgtttgaagctctgaataaaaacctcgaagaccccaggtatgcgccggccgaagaagttgtcgtccactacggccttctcggcggatcgcaggaaggatcggaagaaggatcggaagaagtctacggtgtcgatgaagaggccgcaagccttctgggagcaaaactcttctcatccgaaggcatgtaagaaaaacatcctgcccgggcggcctcacagccgcggggataatactgctctataccgaaaacagcagccggagaaactaccactgcgcaaacagtggtgtttctccggctgtttatttttcattgctctatacaggcaagcaagtcctgactatatgttctcagaccgctgtgtatcttaagatactgtaccctgcagatattccctgagttctccgatccggttcatggtgtcccggtacccctgccagtagagggaaccgagtttttccatatctccctcgatacgtccgaccatgactttgctggatggtttgaggacaaagacccttccgtcatcttccagctgctcgatctcatcacactggcggttgtagtccctgtcgctccgggcaagggcctgtgcaaattcggggtattttctgtagaaacgcagcatacggcttctcttgtggatatgtttgcggtaggcggtctccctggtccggacgatcacgatcttgtcgaaattctgatccagagcccaccggtaaggtattttgcagctgcagcctccgtccaggcagggcgttccgtccaccgtcaccatgggtgaaataaagggcatggaagcggatgccttcattgcagaaaaaatatccctgcatacccctctctcaaaatattctgtctttccggtcaggcagttggttgccaccgcaatataccttctggccgggtcgagaaaccgtttttcattcagcggctccagcttgttatagtcgttaaaaagaaagtccagccggatgggactgtgcgcatgccgcagagcggcgctccctacgtaatccttataatgccggaagcggagattggctctggcggaccggccaatctgccctgcaacatagttaaagcctgccagggcaccggcactgacgccgatggtgcagtacatgttgatcccgttctccatcagcgcatcaaggactccctggctgtagagtccgcggaatgctcctccttccagtaccaggcatccctgcgtgatctcctccggtgcatttccggaaggtatttccctccatcctgaataccgtatgtttttcttattcctgcttcttctaagctttttgcttttcatatccctgttcctctctctctgccacttctcttgccgtctcccggatcgcatccccatgcccggtcagggcagcaaatggtgcaaactgggcggcacggtcctccatggacatcctgggatgtttcgtggagacagggcggggcagatcaatgatatcttcatattgatcagacataattgtcatttctcctgtacatatgtcatgctttatgtcctccaatgctccggtttctctcgcgcatggttgcgccatcctggagactggttcctttcaaaatcgcatttttgccatatctttttcggattgagagcatggcctcctggagtctccgctccttctcgcgttcttcctctctcttttccttttcctgttccagtgcttcataatccgtaaagagatcaagctgctcaaatgcttcctgtgctttttcctttgtctttggcagttccgcctcatcaatgacgtggtttgtcgcaaggtagatcctgcggaccaggagatccgggttgacaatgcggtcatagagatccagaacagcatcggtgatccgtctggaagaggacgtgtgctgctccaggtttaccgttccatgagcgggcttgggagcggggcgtccgtaccagtccttcctgacaggtcctttatatttttcacggatcgccggattcgaaagattgtcattgtcatagaccacggtcaggaccatctggtctgccagcagctttttttcaaccaggtccagggcggcagcatccgccatttcgagaacgacaatacgtgccttctcaaagtcataggcacacggcagcacctgtcctgcactgaacgaacggttctccggtttataggctttgatcaggtcaatggtgcagggttcccatccccaggcatggtcgatgagaagttccgcattgacgccaaagagcttatagagcagttcttcgtcttttaaggaataccgggcaacatctcccatggtaaacatgccgtaacgggccagcgtccgggccgttccctttccgacgcgccagaaatccgtgatcggcctgtgcccccagagctttttccggtagctcatctcatcgagctctgcgatccgcacgccgtcccggtccggagcagtatgttttgcctcgatatccatggcgaccttgcaaagatacagattggggccgattcctgcagtcgccgtaatcccggtttccttcaggaccgcgcggatcatctccatggccagctcatgtgcggtcttttggtagagaggaagatatttcgtcacatccatcattacttcgtcgatagaatagacatggatatcctccggtgcgatatagcgtaggtagatctcgtagatcttcgtgctgcattcgatataataggccatgcgcggaacggcaatgagataatccgccttgagagaaggatccgcctcgagctccactgcagaagaggattttcctgagaaaaggggttgggcatcgccgggcagccgccgcatgcccctggactccaggagtctgcgctccctggcccgttcacttccttcatccgctgtacgacttcaaagagcctgggacggccgggaatgccgtactgcttcaatgagggagaaaccgccagacagatcgttttctccgtacgggaaacatctgccacgacaagattggtcgtggagcggatccagtcctctgtccacacattccgcggacgcataaaacgatttcagatcaatcgctatgtaggtgtgctcttcctgcatctgctttgctctcccgctgcctgtccgcagtcttctttcaggcatttcctttttcactgccgccggaccgtccggccgcaagctttttcggatatccggttcaggtttttttcactgccgccaagccgtttgactgccagccttctcgggtgtccggttcagggcagtttcaggtgtcttttcccacaacttccgtcagcatatccgcaacatagtcatagtcaaactgcgtaaatccaaacatatcccgcataccgtgcctgagcgcctgctcccgggaatagtcggcatagaggaccgtatggtcatcctcgtaatcggtccccgtaatcggacaggatggggatcagggccggattttcgacagagagcccccggtctgtaaagcggaaggtacaggacagcagcactccgatcatagcgtcggggtcaggcatagagttctgggcgcacaaaaaattccccagggaataggcacagaacacctttctgccgtccgccgcagtcagcatttccgccccctgcacgacatgaggatgccctccgataatgaggtcggcgcccatatcggcgacccgctgtgccaggtcccgctgttctgtgtctcacaatggctgtattcctcaccccagtgaaggctgacaatgacagcatccgcctgttcgcgggcaagcctgatctgttcagcgatcatcccctcttcttccaggtagatcacatggcctattgcatccgccgggagtcggaatatcatttgtcccgtaggtatatgtaagaaaagcaagctttctgcccttcacagtcaggaccggaatatcgtattccgtcccatattcccacagtccggtgcagcagataccatctgcactgttcaaaacgtccgcactgtccgcactgcccgcactctcgcgattctgctcctccctgttttgaagcgcttcttccttcatccccttccagaagtcgagggtttcaagattccatcggccccctggtcataggtgtgattgctgcagaggctgaatacattccagcccgcatcaaccagggcgcggccgctgtctccgggtgtggaaaaagatggataacctgagggctcaagtgtatctgtcatcagagtctcaatgtcgatccagttgacgtcgtgttccctgtataaaaggcgccatctttgcgtaacagggtgaaaagtcatacgcatttcccccttcttcctctgcggcacgctctgctgcctgtccgtacaggacttcgttgatcaggttgtctccgaccgcggtaaatgtgatctccgtcacatctgtcttctctgtctgtgccgtctctgacgattctgtctgtgctgtctctgacgattctgtctgcgccgcctctgcacctttggtctgcgctgtttctgacgattctgtctgcacgcctctgatgattcagtctgcgctgcctctgacgcttctgtctgcgctgcctctgcccattcagcattctgtacttttcctgaagggagagaggtctgttccgctctgattgtccccgcattctcccgaatgctgtgctgacccgcaggccgtggtaagtgtcactgccagacacagcaaaagcagtaatgccgctgtcgtcagtcccgggcgttttagagactgttttctttctttttttcttaaacgcatggtttctccttggagagaagtgagcgcattgacagggtgtctgccgggtatgtgttgatacatacgcttttggcatgctgccggtacacatgccttccgtatgctgccggtacagacgcattccgcatgctgcctgtcaggcatgtgccagtatatatgccttcagttcttcatagatcttttcaggttcaggaggacatcccatgatgcaggtgtcaaaccccgaggtgcatcgtccgattcccagaggtccggtcttgccctgcattccctgcccgatggcaatacggtccttcagcttgtcaagcagcccctcttcccgcagcaggttcagggcatggaccagatttccatagcaggcgctgcaggagtcgacctcttcgacggcataggacacttccagaatgcggttctggcggggaagctcttcctcctcgctgtcgccgttcagccgtatgatctctgcctttgaaaggtcggttgtgccgacgccaagcttttccgccatacgtatgtaaggtacttcatcgacatgatactgcatcaggtggcaggcatagctgtcaacaagtacggggtctgtcgccgccattacgcagttgcggacgacgggatttcctccttcttcaaagtccaggtcgccgcagatgtggtcaacaacgataaagtcctgatgtatgcccttctgcagatgtgcgatcggcttgtgcagacccatgcggtggaaacggctcttctccctgttcggaagcaggcctttcatatttttgagcgcacaggtcatctttgtctggcaatgccccttcatgaccggtacattgatcaggaagtcgatcctgtcgacaacatcggtgatctgcagcttcataccggcacagtctacttcgtgccatttttccttctgtgtgtcgacaagcggcacgccgtattgatccgtcagcgcgtgatagccgcaatagtcaaaggccagggccgtgcggtctcccacccaggatccctcggtcacgataatattggaaaaatccctctcctggagatactcgatgatcccggcgacgacctcgggatgtgttgttgcgccaaactgagccggtgacgccaccaccaggttgggcttgatcccgatccttgtttttttatcgccgatcctgcccgccagatctgccgcggcaaggatctttttggtcatctctttataatctgtaccgaaaatcttccatattttattgctgctcccggaattatctctggtcttcatataatccttactcattttcctggtgataacctcctgtccacatacttgcgccttcctgatccactcgctggtattgcgcgaagaggaaaagctgcgccttacatgccgccgcttttcgcttgtctccggtcgtgtttaatcccgccattataccacagaagctgcaaaataacactgtcaggcattttggggactgattgatcgcaaaggtttattcttcatcgcgcaagactcgcaaacgagtcttgaatgagagttacagtacagacctgcctgattttggggacgcctttttgtgcattgctgtggaggagggccatgaaaaacgtcggtacttgttttttgcgagcctcagcgaagcaaaaggcttagtatccgctacgtttttcacggagcgggagcgccccgccggaacagtgatgccaaaaaggcactctgttttcagtagggtctgtactgtaactattgagtcgatttatcgtaagaaacccgatattcaggtagaacacaggcttgatattgtatataatgatgtaagaatcaaaagtgaatccattaacaataaacacatagggattttgtgccggagctccacaaacagccatgacggcaggcaggaaaccgccgatttcacagttcttttctcaaagactgtggaatgcggatttcccgtcgcgtaaagagctccggaatggagattatcatgagtagtcaaaaaaaccgcagaggtaaaggcagaaaaaacagaaacaccggctcttccgccacaagggccacgcaacccgcacatgcacctctcccggctgagcaccaggagtcttctgttccggctgacgcaaatgaaaatgccgcagatgttactgatatctcccactcagaggcagcacccgctggcagaatcggccctacaatgctgttcggggaggtggatcctttcaacggggagggtcccaccgatccgaaagacaaactccgccaggccatacttcctcttgccggtattattgcctgtctgatcatcgtcctgtatttccaggccagactggcaggtttctcccccggttcctccatgaccccgggcttttccaacggttcctccaagcctgctgccgagtcttcagagcaggtggaagaaactcaggaaaacgacaattccgaacctgctcctgctcccgataccaattcttccgagtcacctgaaaaaagcacaaacacacctgtgcctgagggagattccagcaacaacgatcagaacaatgaagacactgcgcctgaagaggaatctgaccaaagcgaggaagataccgaatacactgaggaagattccgaagaagaatactatgaggatgagggcgatcaggaagaagaggactattacgaggacgagaacaattacgaagaagaaggcgatcaggagaattacgaggaagagttcgaacttcgggaagactgatgcgctgcatcagattattttgacacaggcggctgtgaaaacagccgcctgttttttatgcacgtgcgagaatcgcatcgatcctgtcttcgtttaattcatcgccggagatgatcaggacctcccgggcgaaaggcgtccggcaggtcttcacctcatgccgggttgcatcgacctgaatccgcaaatttccctctgcgcggacaaagcccttgatccgcatcacttttccgcagctcccgtccgcaaagatttccgtgatgatcccgtttatcttctgctcctccagttccagaccggaataaaaaatggttccgtgaccgcttctcatatcatccggaatccgtgcatagtccgcaggaatcatgccggctgctgcaatgaggacaaagtcatcctgtgtcagttcatccccgtcccttgcaatgatatcatccggtatgatgcgcctgtcgctctgaaatctttccaggacagtgttcagacgggcaagggcacgttccctgacagcggacagattatcggacgcaagaccgcaatggcctgcagcctgctcttttccggcagactcatgtgcctgtgcttccacgcagtgagtaagaacgatctttcccgcactggctgtctgggatacaagcagatactgcgcctcatcggaaagctgctcttccatccctgcatctacaatgttcacgatactgccgggagaataccactgagacagaggtcccactgccaatgcgtcaaaaaagctgtccacatcatagaagccaaaggattccacgatcacacggtcatagccagaaacagacatagaactcaattttgtgtgaaagcggtggctgtaggacagaacgccgcttcccccgtcaaggatctccacttcgcacttatccccgatcagatcattgaggatgaccatgtccagatttacagctccgtaatctgtctccagaactgccgcggtaagtccctgtcctgtcaggaactgcacatattttttgataaaatttgtctttcccgctccggggaatcccgtaatcagatctatctgcggcatgtttttcttcctttcatcttttgtggttttcattatcctatttcccctgaacttttgcaagtcactgcatttttgatctcctgactgtcactgcttttttgatctcctgactgtcactgcttctttattctcctgactgtcactgcttctttgatctcatgacagccacggcttttttgctctccttactgtcagtattcttaatcatagaaacgtgtttacatttatgataggatatcgtttgtaacaatgtataataccaaatacaggagaccaatcagaagatgcgttcatttgaagaagtaaaatctttttttacacaggatatatacgcaacatgcacaaccggaattgagatcgtcgatgcccgccccggctatgcaatagtaagactgcaggtggatgagcggcatatgaacgcggccaatcgtgtcatgggtgctgtctattacaccatggcggacttcgccttcgcagttgcgaataactacgacatggaagacggcgtgactgtcaccctctccagccagatcaattatctgagtgcggcaaaaggcaaagtgctgacagccgaagcacgtgttgtcaaagagggtggaaaaacgactttctactctatagaagtaaccgatgagctgaacacacggatcgcagtcatttcctctaatggatatcgaatagatgtcggataaatttccgagcaggctctttcatgttttcagaccatgccccgcgtcaaagcggcagcgcgaggagaaagcccggaacgggtttctccgatgcgatcacaggtgatcgggacgccccgcggcacaattaccggagtaaaaacaaacattctgtgcacctttttccaatatcaaatctgtcctttcaagatgattcaagtctttgcaacttgcacttattgttttcaataatgcgcttttataaaatatgaatatagactttcatgtgagttctatagcaactgcaggcggctgtcacttcggatactctcacatttcaggtcctgttcatatgctgtctccacagggttcctctcacggatgatcgtgatcccccacaggaatctgctcacggagtaccgcgcccattgagaatatcaaagagatggcgattgtacttctcattgaaaggaggaacactacaatggttggttttcaattaacggaagatcaaaaggaaatgcaggagcttttccgcaaattcgctcaggacaaggttgccaaggcagccgaggaaatggacgaaaaagaagagatgaatatggacatcatcgccgaaatgaaggagcttggcttcttcggcatccctttctcggatgagatcggcggcgcaggcatggacgttctgacctatgccctgatgatggaagagatctccaaggttgacgccagcaccagcatcactctttccgttcacacttctctctgtgcttccagcatcgaagagttcgcaactcccgagcagaaagaaaaatggctccgccctctggcagacggcagcaagatcggctgcttcggcctgaccgagcccaatgcaggatctgacgttgcaggcgcagtcaccaccgctgagaaggatggcgacttctatgtgatcaacggcgctaagatcttcacaaccaactccggtttcgctgataccttcctggtattcgctctgactgacaagtccgtccccgctcacaagggcatgtccgcattccttgttgacaggaacactcccggtctggaagtccagcccgacatcaagcgcatgggtatccgtgcagcttccaacgcagaagtttactacaacaacgtccgcgttccggcagcagatatgctgggcaaggaaggcaccggcttcaagatcgccatgaaggctcttgacggcggccgtatcggtatcgcagctcagtctgtcggtattgctcagggcgctctggacgaagccatcaagtactgcaaagagagaaagcagttcggcaagcccatcaccgctttccagaacactcagttccgtatggctgaggaccaggctatgatcaacgcagcccgtctccttacatggcaggcagctgttgccaaggataaccacgagaactacaacttcctcgctgcacaggctaagctcgttgctgcaaccgttgctaacgatgtctgccgtcacgctgttcagtacatgggcggctacggctactgccgtgagtacggcgtagagcgcaaactccgcgacgtcaagatcaccgagatctacgagggcacatccgaagttatgaagatggtcatgtccggctccatgcttcgctgatttgttaccaatatcagtccggctgattcacccctctgattcggatccgccggaaacaggcgccggtttttgattctttccaaccacgccgttcgccagagcggcgcccttttccagagacttgagccgcctctcagcacaaatctctggagtgaaaaaccatattcaggcttctataatacggcttttctgcctttattttttgttgcacaccttcacatttccccttttatatgattatctcccccccaatcctaatcatataaaaacagagcagagagcggtgaaagccgctctctgctttgtttacagcccgcgtcccaatatatgttccgcctgtctcttatacacaacgtacgctgccgctttttatggccctatagccttatggtctgatggcttatttattttaccagcgtggatatctcacggaacttcgggtgtctggaatccgcaagaagttcaaagagaaccgcctccgaggtcgtcagaagaatgccctcctgctccgcccgtttaagagccatctttttgtcttcttttttgcgcgaggcgatcgcgtcggtcacaaggaccggcgtgtatcccagcttcttcagatcgatgcatgtctgcagcacacaaacatgcgcttccgtgccgcaaatcaggacgacccctttattgttcttctgaagttcagacagtatcgcttcatcttttgtgcagctgaaggttcttttatcaaaatattcctctttttccaccgcttcaaaaacctccggaatactattcccgagtcccatcgtatactgctgcgtgaccagcatcggaattcctagcactctaagccctttgatcaacatgatcgccctgctttcacatctcttcctgccgctcatagccgccatcagtttttcctgcatatcaatgatcatacactgtgtctgctcagcttctattctcatctttttcctttccgatttctcttattaaatcatatcattataggggaagccctctgcgctgctttatgcagcactgagagggcttcccgaaacaaaggagatgttatatccatgtcagtactgtccgcatgcagacagtatggcatgttcgtaggttggtattctcttaaatcacttcagagaatgtctggatcctggtgcggatctgttcaaaagaagtagtctcctgatcgatctcgatctggagattcttgacgcctgcctctgcaaattcctgcaaaaggatgggataatcaaattcttccggatcgcagaatttcatcatgcagatgatgactgcatcagccttatatttattcacagcgtcaatgagtattcttcccttcggcttatcagcatctgtcgccagggagcatccatcaaataaattccaggctctggcaagcgccatcagggggtcttcatcctgaggcacatcctgacggaaattccttgtctcatgggcaaggtcatccgccacaatggcgaagccgaactcttcaaagatatcgagaacctcatacggttccagtgtgatgccgctgacaatgacacgcttgccgttaaaaggaaccttttccgcactgcggatcgcatcattaagttccttcagcagagcagtgtgcctggatttttccataaaccagcgtgccttgataacggcatggcggtctctaagcctgatcagccccgggttttccgcaacaaggtcgctgaattcacgaagagcctgacgattctcattatagacagcaatactgttattgatatctttgttggtaatctgaacgccaaggatatcctccagttcttccttcacatgaaggtattcttcgcggcagaatacatttgcagcagactgcgctgcttttctgttctgagggtgggtgaaaacgatcttcggggctttacccttccatttctggctcatgcacttaagagtatcacagggaacagagaaaataactgcggacagttcatcataaacgccgctcaactgcaactccatactcgactgcataatagaacatgcaaagggaggaagaagcgctcttgctttggaaatatttttgccctgcgcgccccacatgccgattggaagatatcccgttgcgtgaacgatttcttcgggacagtagacaggcataatgcctaccgcacccttaccggtctctgctctgtaatcgtccattgcctttttgggattatctgcaatctccttaaaccgggagatcagttcatttatagtactcatcgaattctccttttcgtttcaatggtcttatatcctaatcaattcttacccaatactgtttaatacctgtctcttacaccgcagggtttcagcattgcggcggctcgctgagaaatacatgctgaaaattccccactgcttttatcatgaattatgagcatccatcatctcagaaagagcctgtatacgattcaggtattgtgcgtccgagaacacacggggatcggtctggtctccatcgaaactgacaaatggaattcccatcttattatttacatattcagcaccctcattattcagcagtcccatatttttgcagctgcgattcaggtgcatcaccataccatcgctcttggaatctctgaccactttataaaactcttcatagcggtttgacccacaggtattaatgtagaccctggtgtatgcctcagccatggattccaggtcaccgggggtgtaaacgagactccacatagcgggatagcagctccctgtcatgacagagccctgtgctttcaggcccttaaacgtagcgccaaggaatgtccatacagcgatcccttcccaggcgatacggtgcttttctgttgacgcatcaccgaaagcatacttaccggcctgatcttttgcttcgagctcttcacagaaacggcggaaggtgatctctccatattccctggatcgtgcacagacgatcagtgccatataattgaaaagatcaaagccgtttaaaggagaaggtttgcgctgtgcaaagctggcaattttattccaccagtagatggtacgctgtgtctgttcctgtactttaaaaaacttatcgtagtcaaaaacccttcctgtgatctcctcaagctgagcgatcgcgaccctgaactgatcggcgatatactctttattgtgccgctttaccggcatggtgtggttgaagggcacatcaatgatgatgcagggaatattcagctccttggccagattttcataccatttgagcagggtattgcagatattgttgcaggtgattaccagatccggaagcggaacataggctgccttggagtttttaagaacctccgacctctctccgctcattgcctcctgcttcagaagttccatatagcccagatttgtgcgggcataggaacatgtatcaatgttgtatcccttctggtcagctacttccagaagctccatggacgcttttctggcgcctgctcccgctgcatgtgtttccggataaaccatggcaatgtccatagccacacaaaattccggaggcgctacagaagcggaccagcagacaagacgtccttccttcttcgcttcccatgcttcttcatccagcttagcctgaaaatatccaagcagctcttttgcacttgcttcattaatgttgatactatccatcttttttcctcccggtttatgatcgtttgcttctattacacagttcatacgcaaacagtgcggcgccaagtgccccggtcagctgcggatcctccgcaacaataatctttttgctcagttctttttcgatcgcatctacagctcctttgttctgtgcgacacctccgcacatcacaatatcgtccgtgaccccgacgcgatagaccagcgagcatgccttactcgcaactgactgatgcactccggcgacaatgttttcctttgatactccctgggacagcagggaaataacttctgactcggcaaagacggtacatgtgctgctgacaaacgcccactgggtcgccttaaaatgcacattcccgagctctgacagaggaatctccaaaactctggacatcacatccagaaatctccccgtacctgccgcgcatttgtcattcatcacaaactgccctatgttccctttgccgtccaggcgtattgcttttgcatcctgtccgccaatatcaatgatcgtatgcgccgtcgggtaaagataatagattccctttgcgtggcagctgatctcactgatttgtttatccgcttcctctacggaaaaacgtccgtatcctgttgcgacgatatagtccatatcctcaatggtgatatccaaccctccaaaagtttcttcaatcacccgtgccggacctgaagtcccggttccgacctggatcacagcctgagaaacccgttcttttccatcttttaaaagaacagctttactggacgacgatcctatatcaattcccaaagtatacatataccattctccctgtcagcggtctctaaacggcaaaagcaatagatgttcttgcattgcattgttcatatcatgttcgcattgatccattctctgtgcctgactatttattcttcatcgcgcaatacccgcaagcgagtcttgaagctgtgcattattccggatttccatggcgggatgtaaaggtcgcatcgtagttgatgttgccgacctgttcgatcagctccaccaatatcccctgtgtatatctgggacggataaaattgacgatgatgtcttccgtgccttcgacaggttctttttccaacatctgaaagcccatttcctctgcctccttcatacatgcgcggatatcatccacaagataggcaatatgggcaattcctccttttcccttattaaactctttaagcacaccggattgaggaatgataaattcaattgcgtcctgcccgttccctctctttgtaaaaatcaggtgcgaatcataggcttctacatgtcctctgtagtcctctaccaggccaaaagtctccataaactgctctgctttttctacggtcggaagaacaattccccaatggtgcgtccttatgatatgttttcctaaccctgtgtctgcaaatagtttgtccattttttactcctttctctttcaggatcgctgtcgtcacgttcccgtccgttccttttcctttcaggcctggcagtaatcctttcatctctatatcgttacccgctgtatataagatcaactgctgtttcacagcaagcaggacgttctcccctggtcatgtatgacaggggatgcctcgcgtccctgccggtgtcacttgcagtcaacagtcacctgtctctttttacagcgggtaaagaccttttttactacatcgggtaaggatcaaatcctgacacgatcaatcctccaaggatcaggatggtcaatgccgcgtaaatcagcatgggtacgacattagatcttataagacgtccttctctgccgacggttccacaggtcgcacacaccgagacaatattattcacacagaccatatttcccattgcgccgccgcagatctgcattgcaacgatcagcatagtcggaagattgagaagtactgccgtatcaaactgcagcgatgtgaacaaggtacaggaaactgtcgccgagcctgaaataaaggctccgatgactccgatcagaggggagactacgatatatgcagaaccgaagagtccggccataccttccgccattactctcagcatcgttttgttgaaatactgcagttccattactccttctgctgccggggtgccggaattgcggaaaagctgtaccatcgcaatgccgaacaccagcgcaatggcggcacctgccagcatcgtccccgtatccttccatgcagttttgacctgttctccgttcatccgatgcatgggaataacgatcagggcgacaaggataaaaggaatgattcccggattccatgcccatttaaatgaataattgaccggaacgttaaaaatagtgggaatactgatcgcaaaaggtgctgtcgtcacattgagaatattcttaatgccgatggcgggaatacgtgtaatgacaagaatcagcgcaacaaggatgtagggcatccacgccaatacgggagacatgaccttgtcaggcctggcgtcggcatctttctcttcttcgacgactgtagaagctttccagtaatcctcccattcactctgattccggaattcgaacctgtttttcggaaccagaaccccttttcttgcggtgataatacaaaataccattgccaccagaccggctataagcgcagggaattccggtccgagaaaagtcgcacaggcgatgaaggggatacaaaagacgatcgctgacaagagaatgtaggggatgcactccagggcaggtcttattgacttctcctttccaaacattttgcacatcatgcacatcgctataaaaataatgatcggacagatgatcgcgtttggaattgccgcccattttgtcactccaagcctgtaggcttcaaaatcaccgccgggcggcagcattcctttcacctgatcctgtacctggataactgcagtagatgtcggggttccgacagcgccgtaagctacaggtgtagaattcaagacaagacataccattgccgcgcacagaggcggaaagccgatactgatcaaaagaggggcagccagagcagccggggtgccgaaccctgcagctccttcaataaaggcggcgaacgcaaatccgatgatgatcatctgaatgcggggatcatcactgatcttcgtaaacatctgattgatcgcatgcatcgcgccggactgctgaatcgtgttcatggtgagaatggctccgagaatcacgcagatggtatcaagagatgtcagcataccgctgatcgtatgcgcagcaaccgaaaccagactcattttccatgctgtcagacagatgatggctgtgatcagccaggcaagcgggagcgctctttttgctggccagttgaacccggccatgacaataacagtaatgataataggaataaatgctataagggcatacatggtttactctccttaatagtttgaagactccttgtttccaaaactgctcggttcaaaaaagtctgtttaatcagcaacaaccagccccataggctcatcccggaatatcctctcgtccatcagcttcacatcctcgatgatcggcttaaaatcgatctgatccagaacctgtgtctgcagatcgattcccggcgctatttcgatcagatgcattccgtcttttttcagttcaaatactgctctttccgtcacatacagaactttccttcctttgcctgccgcaacagggcccgaaaaagtgatttcattgaccctggaaacaaatttacggagtttcccctcctgaaggatcttcagttttccgtcgcctgtctgaatctttactccgtttgtcagcgtgccgcagaatcggtcccttatacacatcttggatatatccgtaaatcctccgctgccggtaatacgtttgcccagtctggacacattcacattgccttccgcatcagcttcagcaaggcccagaaaacaaatgtcaaggcccccgccgtcataaaaatcaaattgatatccttcatccacataagcataggcgttcagggaagctccaaatcgaaggcctccgcccggtattcctccaatcgggccgcactctacggtaagtgtcatttcatctgccactccctcttcggccgctacggaagatacccattccggaacaccgatccccagattcaccgcacaatttttcctgagctccattgcggaacgcctgccgatgatcttttttgcatcaagaggcttgggctccatgccgcccgccggttctctgtaattccctgcataagccggattgtatgcacagtaaaggctttggaactgtttagggtcttctgccggacaaacgaccacataatctacgtaaataccggggattttgacaagcttgggatcgagctgcccgctgcataccactttctcaacctgcacgataaccgttcctccgttattgtgcacagccattgcctgagaagttgcatccaaaggagccacttccttttcacaggttacattcccgtcttcatccgcatatgttccccggatcagagctacatccatgggaagccgggggtaaaacagctgctcctccccttccagttctataatcttgcatatatcttcggtcgtccgttcactcaggcgtccgccgccatttcgcggatccgcaaaggtccctataccaacacttgtgatagttccgatacgatgtgccgcactgtcgcgcatcatagatgccaatgctccctgagggatgttgtacccctcgattttattgtctgacagaagtttccccatattcgggatcatgttgtagtgaccgcctatcacacgcttgacaaggccttcatgcgcaaaatgatcaatagacgttccatcctggttgcctgtccctgcgacatataccacggtaaggtctcttggaaaaccggtctgcgcgaacctctcctcaacagccgtttccagcgcttccggaattccgctcgcgataaacccgctgcatacaacggtgtcattgtctttgatcagacacgcagcctcctgtgctgtgatcacctttacctttgacattcctttcctcctttatgaatggtctgagaatgtttcgctcaaatatgtgtatggaagaaagcccctacacataatgacaaagaatctgccgacttgattcttctcctctgtaaaaagcaacaaaaaacagggcgctctggctttcttttttgttaatattttaggtactgcctgcattgaacacaataaaattgaattgcattatgttgattcaacttgaaagtaatttgaataacatccgcctgaagcttttactgactgaatattcttcattcagtttgatttttcgtgaaaacgtgtttttgtcccccctgatgtttgttaaatgttctgacgaaccccttaaaatcatattgaactttttatgaccgtatcgctaaagaggtgacaaatatgagcttgttcggtgaagtcctgaaacaattattagaattctcaaacattaaaatgtatgtggctgcgcaagccgttggatacgatgtttcttatatcagcaaatggtgcaacaaggattatctgcccggctccaagtcttcttcacatgtgaacagggagctttccaggttgatctccgaggatataatcagtcaaaatgatcttgaggaattcaacacctgttttcagcagcaggcggaaaaaaaaacacttgcgtccgttatttacgccatgctgcaggacgcctatacaaaatccgctaatgatgataagggccaaaaaaaaatctcctccgctaaggaagagatttcacaaacacaaaaacaatgtccagttcaggtcatgacgcactcaagcgacattcatcggttcttcgtacagggtttgcagaagagtcccgacacaaacggggtttgcagtcaaacagaaaaaacgaatgaaaagacgaatgaacccctggaggtgctctgcactttggattttaattatatcttgaaaaaagttattgctgaaccggtctttcctgaagacagacccattcatctcaaaatagttatacaggaagaccatttgtacgaagacaagatgactttattcccgaagctgttcttctttttaagccttcacagtaaaataaatattactctttattccaacaaaaatgttacccactcgaatcttattctggtaaaagggcaatttgcctccttctatgcacaggataataaaggccgcattttatcccttgtaaaaatatccgacccggaaaaggttcaacagctttacggtaagctcctgccgatgtttaaccgttccaaagtgatctttcaggtcacagatccgtatgaccttcaccgaaagggctaccggacagatttctattccagagatcattttcagattcttctttcccgtgggtttgaatatcttcttcccagggaatgttgggagccgatcgcagagtctgcgcgaaaaacatacaataacgagcatgccgccgtcctcgtcagaagactgcagattacgtgggaggagatttttgaacatggatccatcgattttttcgttctaaaaaccgctgtaattcgatatattgaaaccggagaagtcatttttaccgatattgttcatcgccttactccgctgcaacgaaaaaaacatatccagaatatcctcgagatcacaaagaagaaccccaagattgtcttttacatgatagacgacgaaaagtttcctgtaaaaaacaaatttgcctatatgtctatattcaacaatcgatataaggcgttcataaaaaaccccaatcgttatcactgcgaccaggggccgtttttctattcgatccgcagtacagcttttatctccaacatgacaggctattttgaccagctcaaaaacagtcctgcatgtacccgatacggacacaaagagctgaatgatttttatcacaaatactccgcgctcatcaacagaatgatcgacctgtaaagcagcttttcataacaggcttttcttccaattgtcattaacccctgtcgatcagcagaatatgaggctcttattatccgatcggaacgggcacggtaatcagaatatacctcgcatttttgaattcataggcacaggtcgagagcacgataatgcggtcgacattagtgggatcgcactccacctccgacttaaaggtggatttggccagcgcttccttgagatatttgcgcatatccaggcgtgacgtgaacagactgtacacggggtcatcttcctgggccacaaaacctgccacaaggttcagtcgatagttctgcttcggcgtcagataccacatggtaggatgtttgtcataaaattcctgtttggtatagtcatggatcatggtgaacatggatccgtcgtacatgttgtgtccgtacagaatggttgcggggtctttctgatcccgcctgttgtaaccatcctcgaaaatacagcctgcaaaattgtactctctattgaccaggtggtgcaggtagaattcgttgtccgtgccatgcataacaggataattgacgatcgtgtcagggcagtagatccagcccgccacatcgggattctcttttaaaagactgtcgaaatcgatctcgatcggcgcagtctcaatttctttttcgccctcgtctccctttgtttcctttcttgtcatatactgttcagaagtctttttgtattgcgtgcgtcctttgtagtacccggaaaaaatgccaaaaagacgaaagccgctgtatccgagtattccaacaaaaataatcagcagcaggtagtagatgaattttttcataattgtggcgatgacctcacgttcacaaacatgtatgatgcaatactcgctctcgagtattgcgagatgaagcgagtttctcttttgcgcgcgtatcccacgactgaagtcacaggtattgcgcgatgaagaataataaactacgcgggctgtcgcgcttacacgcttccagcccgctcgaactgttatggctttggtcggccccgggaagcttggccgacaggttcacagcctccggctgttcactttcgaatggcgtacagggcaccgctgaacggaagaagttccagagtaatctccgtccctgccttcatttccaacttctcgggctcctcttttttcgtaccgctccaacgctcccattcggtatggaggagcagggtccactcttctgtcttttccggctttaaggtcagcctgcgcacgcggttggaaaaattgaagaccgcggccgtatcgcagaattgttcaccggtattggctctgccggccgacgcgcttctgccgtctgccccggcgccttcttccgctgcggcgatattcccggcagcgtttctgcggatagcaaatacatcatgcccctggtcattcatggcaagccaggaaaagccctttggatcatagtctgccgatgagagtgcaccaagctcacgatagatctcattcaggcggatcatgtacttgtggaaggaatcatgcatgggatacttgagaaggaagttatccggttccttcgtctcatcccactcgcggaacatggcaatctcattgcccataaagttgagtttttttccgggatgcacatacatgtacatgtacagggagcgcagctgcgggaatctctcctcgtaagtgccaaaaatcttatcaatgatcgtccgtttcccgtgtactacctcatcatgagagaggggaagcagatgacgctcattgtaataataatacatggagaatgtcagaagttcggggcgcttggaccgctcgtccgaagtcttcataaaataatccagcgtatcgttcatccagccaagatcccacttataatcaaatcccaggccgccttcttccgcaggctttgtgcagccgggataggatgtgctgtcctcagcgatcagcatggctgtcggatgcagcttatggagaccggaattcatttttttcaaaaactccactgctgtctggtttacgccgcgcagctcatttcccatccagtagatcacacggctgatggcgtccatgcgcagaccgtcaaaatgatactcttcaagccagtagttggcagcagactgcataaagcaggctacctcgcggcgggcaaaaatgaaattgcagctgccccattcggagtcagagacatcactgacgggatattcatataattccgatccgtcgtaccggcggagcgcataatagtccagcgcaaaatgcgcagggacaaagtccaggatcgcgccgattccggctctgtgcagactgtcgatcagcttctgcagctgctgcgccgttccatagcgggaggtcggactgaaaaagcccgtactctgatatccccagcttccgtcaaagggatgctcggagagcggcataaactccacatgtgtgtagccgttggacttaacatagtcgatcagttcatcagcgatctcttcatatgtataccagccgttgggatccttttcattgcgtctgaatgatcccagatgcagctcataaatattgagaggggtgtcatagcatcttgtccgctttttcatccactcatcatccgcaaactgataggcatccagatcacggatgatcgaagcaaaacccggccgcagttccataccgaatccataaggatcacagtgctccacccgtccgttttgaccatagatcacatatttatacatctgaccgggtctggcgtctttttcaaaaatctcatagaactgggcgcgtacaggcattttcatttcctgctccgtccagtcgttgaattcccctataatacagactttatctgctttgggtgcataggtacggaacacgacgcccccatcctgtacatgggcacccatgtatttatatgcgtcaaacagatccccgtcataaaatttctgaaagtccatttattacctcctcgttgtcgctgcggaacttgtacctgcttcgtctgaatcggcattatctccatccggatctgctgcttcctcttctgaagaagtactgtcttttgcggcgctgccgtcctgttccttatcacctcgtgtcttccagagctgatccagcacttcctgggcgttctcctccgtaaccttaaagatcacatccgcaattgtttttttctgttgattgccctcgatcatatcttttgcggcaacagcaatcagttttgcctgttcataaaaatcaacaaatgtagatccgctcatcaatttattgatgatggcagtacatgtgtcttcatgtgtgccgtttccgatgatcagaatatccctgcccacaagacggtggcgaagctggactccgtccgaggccgccagcgcagcgctctctgtgctgcagaggatgagttctgcttccttcttgtgcgtattcaggatttcctgtgtgtatagagaaatctcttccggatcctcttcatccgtctcacccagaatctgcacttccgaccccagatcatgaaccgtctcctcaagagcagcaagcgcctggtcgccgcctccgatcagaagcgcgcccacatggccgtcctcattaaaatccagaccgcggtccgtgccgctgtagtcataaaggatactcatctggatgccgagctcctgggcatagtcggatccgatccagacggcatttatgttctgttcggtccatcgacgcagttctttttcctccggggtacagttcacgaaaacaaggccaacaccggatgctgccgccttatcgacaatctccgggatgtcttcatcgtccactgccgcaacaaccaggagggaacatccttccgagagacatctgtcaatctcctccttctgcttgtcgctattgcccgtaaggtcctgtgacataatattcccggatgtaaatccctgccgcacaagttcatccggcaatgcatggaagaggtattcgttgtctcctgtctccgatctcgcaaagcagatcccgacaactgcattctccttcgtgatctttacttcttctgtaactgctgtatcctcttctgtattctcggctgtagcagcttccgatgtatcctcagaagcccgctgagctgtactgcctgcctgactgccgcagcctgccgtcagcagtatcactgatacgatcaatactgccagaaaactccaatgcttttttttcatccctcgcatagtaagtactccgcttatcctttatcccgtcaatttccttaaccgcttcaacgcaactatcttctgtcagtcttcgtaaacagtatcctgtctgttcagtcttaccttttcacagcttatagcccggtcccgaagtctcatgatgcaggccccggctaaaactcaagagccgccttcaagtctttcacgcatattccatgactgaaatcgcgaatattgcgcggtgaagaataaaactgaacatttacaatta
>Bt_01708_Bf_5512_A_m
[truncated: 2,396,033 more chars]
