# Supplementary material for: Metagenomics-Based Analysis of Candidate Lactate Utilizers from the Rumen of Beef Cattle
Source: Microorganisms. 2023 Mar 4;11(3):658. doi: 10.3390/microorganisms11030658 (PMC10054779; doi:10.3390/microorganisms11030658)
Supplement: Supplementary file 1 [file microorganisms-11-00658-s001.zip › Bandarupalli 2023 Supp File S3 Contigs Bt-01899_Ap.fasta]

>Bt_01899_Ap_overlap_2a_6a_GS_consensus
ctgagcttaaggaacgtgcaatcgaagatatttcagaagatatagagctacacagaccatatgtagataatgtccatattaaatgtgataagtgtggcggcacaatgacaagggtacctgacgtaatggacgtatggtttgactctggagctatgccatttgcccaactccactatccatttgaaaacaaagacctatttgaagaaggctactacccagcagactttatctgcgaaggtatagaccaaacaaggggttggttctattccctaatggcaatctctacaatcacaacaggcaaggcaccatacaaaaacgtccttgtaaacgacctagttgtagataaaaacggtcaaaaaatgtcaaaaacaaagggaaacaccctggatccattcgaacttttcgataagtacggagcagatgcagttagattctattctctatatgtatctccagcttggatgcaaaccaaatttgacgaaaagggcctagttgaagttagaaacaacttctttaggacatttgaaaatgtctataacttcttcagcttatatgcaggtacagatgggctaagcctagccgatatcaaaggttttgagggcgtagagaaggatggaattgaccgctggttatattctagactaaattccctagtcaaatcttactatgaagagatggaagaatttgaatacaacaaggttgtacacgaaatttctgactttgtagtagaagatttgtcaaactggtatatcagacgtaataggaaaagattctggtcacaagatttaacagagtctaaaaaatctgtatacaagacaacctatgatgttcttcttacgctaacaaaacttattgcgccaattacaccatttatagctgaagaaatctaccaaaaattaactggcgataagaccgttcacacacaaatcttaccagaagtagataaaagcctaatcgatacaaaactagaagctgacatggacctagtacgtaagattgtaaacctaggccgcgcttcaagagaaaaggaatcaatcaaggttcgtcagccactttcaaagataatcgttgatggctcatataaagaaagactagaaaagctccttccacttataaaagaagagttaaatatcaaagaagttgactttgaagatgacctatcagcctttatggactatttcctaaaaccagactttagagtagtaggtaggattttccaatcaaaggtaaatgactttgcaaaatacttagcaagcgtagatgccaaagactttatcgataaggtaaatgagggacctgtaaatgtagaaattggtggggaagagtttgaagtaacaaaagattacctagatataagaatttctgctaaagaaggtttcgatgttgaaattgatggaaatgtctttgtaatccttgatacagagattacagaagacctaaaagacgaaggttatgctagagaatttatctcaaagatccaaaatcttagaaaagattctggttttgaagtaactgataggataaatatttcttatcaggcagatgaggatctagctaaatccctagataagtttaaagatgaaataaaaaaagaaaccttggctgacagtctagaaaatacaagtcttgaccaagacgcaattgagcttaatgataaggaaattaaaattgagttagaaagactataaaattgaggaaagtctcgcattgatttgcgggattttttcttttgcaatataatctcacaaggagagcgatatgaaaactgttttaatgaatatggtaaaaatttataataaggatacgggagaagtccttgtccttgataaggtcaaaaaatatggctgggaaggtctaacttttcctggtggcaaggtcgaaccttacgaatcttttgaggattcggtcataagagaagccaaggaagaaaccaaccttgatatcaaaaaccctaagcttgttgggattatcacatggataacagatgagagcaaggatgtgggtctaatctatgaaacaagtgattttgatggagaacttatagaagaaaacagggagggaaaactctcctggatggactatgaggactttaaaaaaattcctgacaagtcaatgtccatggataagattctaggaatctatgatggcaaatacagggaagttttatgggatttaagatctgataaggatcaggtccattatttttagtaagattaggttaaacctagtctttttttgttgaaattttaaagtattacaaaaaatttaaggtaaatttaataggtttgacgatataattaagtaaatacaattgtcaagaaaaaatccatgtagtaaaatagagataggtgtaatacatataaccaaacacaagagaaagaaaaatgatatgatattagataagaataatgaaaaattgctagaaaaatataatgattttgtaaaaacctccccatacggccactttcaacaggacctaaggtgggcagatctaaaaagtgcttgggacagtgtatatttttacatagaagaggaaggcgaaataagggcagccttatctgtaatatatattagagataaaaaggcaggtaagaactttttctacgggccaagaggtcctgtttgtgccccaaacaatattgactattttaagaaactcataggagaatctagggaatttgcaaaagaaaatgacggttttctcctaaggatagatccttatttaccctatgatttaaagatagatgattctttcaaaaagtctggccttatttttaggagggataagatgaggtcaagccagccgatcctaaatatggtacttgatataaatggcaggagtgaggaagaaatcctaggtatttttagcaaaaataccaggaaacaccttagaaaatcctataaagacggaatagaaacaaaaatcctaaatgaagaaggtattaatatcttatatggacagatagaagaaactgctataagggctaaaattgggcacaggccttatgaatatttcaaaaaactttatgaactttttaaggatgaaataagactttctgttgccttttatgagggaaaacctgtctgtgcctcacttcttttgtgctatggcaatagggcaacctcgctttatggaggctcatctaatgaatataagaatatgggccaaaattaccagcttaattttgaagagattaagtacgccatagaaaataatataagatattacgatatgggcggtatatttgaaaccgacgggacagatggactctataacttcaagaagaaatttactgaggataacgtatttgaaacagtaggtgagattgatatggttatagaccctgatgtatatgatctttatatggaagatttaaatccacactataagagagaagaaaatgagcttaatagaagttagagatttaaaaaaatattataaattgggtggcaccattataaaagccctagacggtattaatatcgatatagaaaagggcgaatttatagctcttctaggcacatctggttctggcaagtctaccctcttaaatatgctagcaggactagaaagaccgacaaaggggactattaaatacggaaatatagaccttacaaagcttagcgagacaaaaataaccaagtttaggaatttaaatataggctttatcttccagtcctataatcttctaccctacctaacggcttgggagaatgtggctattcccctaacctttaaggggattgatagcaaaaatcgaaagattgaggcagaaaaaatcttaaaggcagttggactcgaaaacagattttacaacaagccaaacgaattatcaggcggccagcagcagagggtctcaatcgcaagggcctttgtgggaagtccatctataatatttgcggacgaacctaccggcaaccttgatacaaagacaagttttgaaattatgaaacttataaaagatataacaacaaaaaacaatcaaactttcatcatggtgactcacgatgaggagatgacagaatttgcagacagaaccctttttatgagagatggtaaacttgataaggtccacgaaaaactaactattgatgaggtattatagatgaacgaaaacggaaacgaaaataaccaaatggaaatgtcagctaatgtaaagaaccaaccaaagattatgatctcttcctaccagctaagtcccaaaatcgctgaagctggcaagacctttgacctatctttctctctttacaatacaaataataaaaacgcaatctataatctaaaggcaactatcgagcaaaacttgggagcccaaccacaaaatactggcgaaaataatgcaatggtatctgacggttcggttttctccccagttaaccagtcaaattcattttatgtggcggctctttatccttggaatacagcaaacaaaaatataactatgagtgtacttcctaatgctgtagcaggtaattatgtaatcaacctttctatagaatatgaagatgctgatggaaaccaatacaaaacaacagaagcaataggcataccagtagtccaaagggcaggagttacaatgggagaagtcaaatctgatgaactaatggttggtaacccaacagaaatgtctgtaagcatctataatacaggaaaagataacctaaatacctttatgtgtgatgtaatcggcaaaggaatcaagattgataacgaccaaaaatttataggtaattttaatactggtacccaagagaccttttccttcacagcaacccctaccagagagggcgaaatagaagggcaaatcatgctttcctatgaggactcaaccggcaaggtccacacccaaataaaagacttcacaaaagaagtatcacctggcatgccagaagatatggaagctggaatgaatggggaaatgggcgaagaaatgggcatggattccccagaaatgggaggtggatctcctcttagctcgccatttttatggattggcctaatagtaattattatcctagcaggagtcctatacaaaaagaaaaagaacaaaaaagaagatgaggagctgttgatagacaatgaagattagtgataggttaatgatggcgctaagaaacctctctcgtaggaaatcaagaaccatccttacagtcctatcagtagtcatcggcgccacatcaatcatactcatgcttgcctttgcaacagggatttcaaactcgcaaaaacaaatgatagaatcctttggtggtcttacatcaattaatattataaatgacaaccaagctgagggcatggatataaaagaagctgatataattaaactcaaaaaggttaagggagtaagcgctgttgtcccatccaaaaatttttggggagaaatctgggtcgataagggcggagaatatatattaaatacctcctttgaagtaataccagatgatgtttttagcctcctaactaaagacatgtttgagtggggttggacacttagcccatctgcaaacgactcaattatccttggacagaatgcggatgtacaaaagatagaaaccatgtctgatggtggctggtcttctatgcctcttgaggaagaattcaatttacaaagccacgaatacttttaccgcctaggttttaaggatgaatcagacgatggagtccattttggtgatgaagaaaatcaaggtgaagactctaacaaaccaagctttgttgatgtaaaggtaaagcttgctggtaaactcaattcaaagtcacttctaaaaggatggtcttcctatgtgaatgaaagtttctataagaaattaaaggaagaagataaaaagataaaatatccgcaactagaaaataacttcgacgaaaagggtcagccagtagttgaaaaatcagataaaatcaaatatgagagcctaagggtaattgtagacgatgtagataatctggaaagaattgaaaaagatatcaaaaaactcggttacaacacccaatcagaagcgggatctgcagaagaaatcaaaaaacaaaccatgcaagtgaccctaattcttggcggaattggatcagtagcctttattgtatctgcaatcggtataataaataccatgttaatgtcaatatatgaaagacaaaaagaaatcggtgtgatgaaggtaataggcgcatccatcaacgatataaggtcaatgtttttaatagaatctggttttattggattttttggtggcataattggcttattaatttctctcggagtgggtaaaataattaataacatcctagctggaggtggaatgtttggaactggtggtgatataatctccataagcccaggacttgccatagttggggttggattttcatcacttgtaggagttttggccggatatataccagcaagacgtgcaacaaagctatcggcaatagaagcattaaggagtaattaatgaaaaatatattattattattatcgataattgcaataagccttagcgcatgtggaagtcagactgataccaaggttaaagaaaacacagaaaatgaaaaacaaatagcagaaagcgaagtttcgccagaaaaaacagatgacgaagaaataaaaaggacctatccagaagatgataaaaaagaagaggaaatcaaaaaagaagtcatcgatgtagaaaattcaactgataaaaaagaaaaagaagataaggaagatagcaaagaaaagaaagataaaaaggataagaaaaaagacgaaaaagaccctgaagaaaaatctgatgatgagtctaaagcaaacaagggacttacagaagacgactacttcttctcatattatgacctagttacagtaaaagatgacaaaatagcagatgccttaaaggaattaggctacaacacaactgatattatccaagagaaggaatacacagcctcctacgtcccatattcaaacaatgtttttgtcctaggatcttatttaaaaaatgatttttccatacaaagaatagatggaaaaaaactaagtctcttatatgattttaaggaaaatgaaagctttatgcctcttggcatgataggagataaggtctacggcatgtatgcctattatgaaaatggtcagaggattgctgataaatctggttttggagtagtagacctaaaaaccggcaaaattggagtctatgaggccaccacaagtgggactggagaaagtgtcataggagtgggagtaaccgatgaggaagcggtatttacaaaatttgctatgggaactggtacaaagctatacagactgtacctagaaaaaggatttgaccaagaagcagaagttctagaagaaaataccaatactaactttgtaatgagtgctaaacactttgaaggcgataagccagtctatgaaatttttgcctcacaaggtaatgacttccttataggagatgtaaaatatccagtcacagatacaaataggataagctttatcggagaaaatatgataatccaagagatggtcaaatttgacgatgccgaaaacttatttaagatggatataataaattacctcacaggtgaggtagtagaaaaagacctagaatcttatggttatagggttcataatggtaaactttactatatagattatgacaaaaaggtccaaagcctagaaataggtttataataagaatagagaaaaaatcacagctaggctgtgtcagactgtagacaaagtagatgaaaaactcaagttcatctactttttctttgcgataaacgcttaaaccaagccatctttgggtataaacatactaaagatggaggaagttatgctacataaaaacgaaaaaaataatactgagcaagtgcaaatggtgtcagtagaacaactagtcccaaaagatcacatattaagaaaaatagacaaatacatagactttaacttcatatacgacctagtagaatataaatactcacaaacaacaggtagaccaagtatagacccagtagtattaataaaacttgtaatcatacaatacttcttcaacataaacagcatgaggcaaacaataagagaagtagaagtaaacatagcctatcgttggttcttaggcctagacttctacgataaagtcccacacttctcaaccttcggaaaaaactatgaaagaagatttaaaaataccgacatatttaatcaaatattcgaaaatattctaaatcaagcaatgagctatggatttatagacacaaaaatacaatttgtagactcaactcatgtaaaagcccacgccaacagacataaaaatcaaaaagtaaaaataaagaaaaaagtaaaatcttaccaaagaaaactagaaaaagaagtaaacgaagatagaaacagcaatggcaaagatgactttaactatccagaaggggaaatattagaagaaaaagaaatcacccaatcaacaacagatccagaaagtggactattccataaaggaaatcacaaagaagtatatgcctactcaatacagacatcatgtgacaaaaacggatggatattaggatacaaagcctacccaggaaacctacacgactccacaaccttcccatcattcttcaaagaaaaattagaaaaatatcaagcagaaaaaatagtaatggatgcagggtataaaatcccagcaatagcaaaagaattaatagaaaaagggataatgccagtcctaccatacacaagaccaaaagggaaaattgataaagaatcattctatccaaaacaatataaatatgatgaaacaaacgactgctacatatgtccagaaaacaaaatccttctctactcaacaaccaaccgagaaggctacagaatatataaaagcaaaaaaagtttatgtgaaaactgcccaagtctaagcagatgtacaagaagtaaaagcaaagtaaaagtaataactagacatatctggcaaggatacatagactactgtgaatggtacagattaaccaaagcaggaaaagctgaatacaaacaaagaaaagaaacaatagaaagacaattcggaagtgctaaagaataccatagctttagatataccaatatgataggaaaagcaaaaatgagtatgaaagcagcactgacctttacgtgcctaaatatgaaaaaactagcaaaattactagatagattagacaaaaatggaggtgattttcctccgtttactaagatatttattatattatttgaaaaatcaataaattttagaacaaatatagaaaaaacgtcgacaagcccaatttattagtgggtttgtcgacgctctgacccttatgcaagagtattctttaaataaagaacaattttctgaccttgttcagtataggaaaaactatgaaaattattaagggatagaagtggagagataaaaagctataagcgttgcttacatttattaaaaagacttgacataattcgtttacaatggtaaacctattttagtatatttgtttacatctgtagacaaccagggggaaaggagaatgagcacaatagaatttaatacttatatcacagatgcagaatgggaagtcatgcgtgtagtttgggcaaatgatcgagtaactagtaaaaaagtgatttccgtattgcaagaaaaaatggactggacacaatccactatcaaaacgatcttaggtcgattagttggaaaaggcgtactaaatacagagcaagaaggtagaaagtttatttacactgccaatattgaagagacacaagccgtaatggattatgcagaagatatttttaaccgtatttgcaataagaaagtcgtaaatgtaataggaagcatcattgaagatcatgttttaagcttcgatgatatagatcgactagaaaaaatattagagatgaaaatatctttcgcagtagaagaagtggattgcaattgtccagaaggacaatgcaaatgacatttacatcatcattaagaataaggaggaatataaagtgaacaataacaacaaacatttatcccacagtcaccataatcatggcgacatggatcattcaaaacgtcagcacataagcacggaagaacatggagaccataaggatcaacatcaagaacatcatgctgggcatgatcacagcgggcacagtgggcatgaccaccatcatcacggaaactttaaggaacttttcttaaaatcattgccactaggaatcattattatgctcttatcccctatggctgggtttgacctaccattccagtttacttttccatattctgatattgtagtagctattttatctactatattaattatttatggtggacgtccattctatcaaggagcagttgacgaatttaaacaaaaagaacctggaatgatggctctcgtttctttaggtttaagcgtttcatatttatatagtatttatactgtaatagcaagctacgtaacaggtgaacaaattatggattttttctttgaatttgcttcattactattaatcatgttattaggtcactggattgagatgaaagctattggagaagcaggagatgcacaagaagaactggctaagctagtaccaaaagatgctcatgtagtattagatgacgattcaatagaaacacgaccagttgctgacttaaaggtaggtgatttaattcgagttcaagctggagaaaatgtgccagcagacggaactatcgagcgtggcgaatcacgtgtaaatgaagctcttttgactggagaatcaaaagcagttaaaaaaggtcctggcgatgaagtaatcggaggctcaacaaatggagaaggggttctttatattaaagtgaatgagacaggtgatcaatccttcatctctcaagttcaaaatttaatcagccaagctcaaagtcagccttccagagcagaaaatattgctcaaaaggttgcaggatggctcttctatattgcggtcattgtcgcactaatagcttttgtagtatggacgcttatagcggacatcccaacggcagtaaaatttgctgtcacaacattagttatagcttgtcctcacgctttgggtctagctattccattggtcaccgctcgtagcacaagcttaggggcaagtcgtggcttactagtaaaagaccgagaatctttagaaatagctcaagatgcagatgtgatgattttagataaaacaggtactttaacaacaggtgagtttaaagtattagacgtaaaacttcttaatgaaaaatatacaaaagaggaaatcatttcactattggcaggtattgaaggagggtctagtcaccctattgctcaatcaattataagcttcgccaaccaagaaggtataagtccagtatcctttgataccattgatgtaatttccggtgctggcgtagaaggtaaagcaggtggacaccaataccaattaatcagtcaaaaagcctatggacgtaatcttgatatggatattccaaaaggagcaactcttagtgtcttagtagaaaacgatgatgccattggtgctgtagctttaggggacgaattaaaaccaacgagtaaagagttaattaaagctcttaaaaagaacaatatagagccaattatggcaacaggtgataatgaaaaagcagctcaaggcgcggcagaagatttaggtattgaatatagatcaaatcaatctccacaagacaaatatgagttagttaaaacacttaaagatgaaggaaagaaagttatcatggtaggtgatggtgtaaatgatgctccttctcttgctttagcagatgttggtatagctgtaggcgctggaactcaagttgcattggattcagctgatgtcatattgactcaatccgatccaggagatattgaatcattcattgaattagcacacaaaacaactcgtaaaatgaaacaaaacctattttggggagctggttataactttatagctatccctctagctgcaggaattttggcccctattggcatcacattaagccctgcattaggagcaatcctaatgtctgtgtcaacagtcatcgtcgccattaatgctattttattaaatttagatccaaaaaaataacggttaacagatcgaatgattgaaactccttaaagtatcaagatacaatagtattacaggaataaaagagatgtaagtactggctctttgtaaaatcgtgttggtagaagtagacgatttttctaccatcacgatttttaatttattatagaactgatttcttttaaaatcctaaaagcacctatttcaacacttttataacttgttattctattttcttgacaataataccaccgtctccacatggcttgaatggttagtatggataaattttaatattttaagtaagcgtcgtatgtgagaatatatccataagtatatttcttatgttttaaattatctctaaatctaaatttacttataatatataattatcatctgtataaataaaatactataaatatagtagacgagatttatcgaaatttatttattattttttgttttgctattacatagtcttttgagtgttcttcaaatagaacttcttttttcttgttcagtctttctattcgcataatttacctcccatatcactggcaaggaaataacacttattttaacatcctacataattcttccttctcatatttctttggacagataagagaattttaagtaaacaaaaaaagacctactaaagatttcctttaataggtctgaaatataaaaataactattaacttgtgattagggaaatgagataattaatcgttccattttcaatcaatatatagagaccgagcccaataaacacgactggtacaattattttttcgtacttttctacaatctctccgatagcagaaattgaggcaagattttgagataatttgcatagaactaaaatccctaacgcaaatattactagacttataccaatctcaatcaaactctttcctgtaaaatagggaatataaattcctaaattatctccacccattgccactgttaaacttataaatgctaagatttttgatccatttccggtaatttttccctcgatgtcttcctcatcaatatcttcatccacaaaaattgcttttataccaagaactagtggaattagaccaaggagtccgataatccaatcttgtggaataaaattaaaaagtaagcggcaataagactaaccagaacaagcagtcctgtacctaaatacattatataaggagaaaatttagttatggaggatgttattttacatatattttacaattaatctattattagaaaaaagttttgggcaaaattaatagaatttagaaaatattgccttcaagctttaggagcttttttttaatttcacttccataggcaaaacctccaagagaaccatcagactttactatcctgtggcaaggaattatgataaggaatggattattaccgcaagctgtgcctacagccctcactgctttgggatttcctattagatttgcgatctgtttataagaagaagtttgcccataggggatttctaatagggccttccacacagatttttgaaagtcagttcctcctaggtccaaaaggtcaagatggtcgaaattttttctcgtgccagataaatattctaatatttgatccttaaaaagatgaaaaatctcgtctttttctgatttgccaggaaattcattggctaattcaatttttttaattttttcttcataggatatttttattattcctatttgagatttaaaatatccgcaattcatgatattattataccatggttattatttttattgttcgtataatgataagagtaaaggggttattatggacagagaagaaaagattaataaaattgtagatttcataaaagcaggcgagaaaaacaacgatgatttcaagcttggatttgaaatggaacactttgttgtagacaaggaaacacttgaaacccagtccttttatggtgatgatggagtaggggaaatccttgaagatttaatttccttaggttatgaaaaaactgacggatcgggtatggctttctctgatggaaatgttgatatatcaatagaaccagccggccaatttgaacttgcgctaagggctaagaattctgtaggcaaattattagaagtttataagtcacatatgcaaaagcttgtgccaatttttgaaaaaagagggcttcttttggtgactctcggctaccatccaaaatctaaaatcgatgagattaagattatcccaaaggcccgctatgattttatgtacaaatattttgaggagtttggcggagaatatgcccacaatatgatgaagggaacttgttctatgcaatttgccgtagactacgaggacgaggatgattttagaaagaaatatttcctagcaaacgccctaagcccatttttgtattctatttttgataatgccctaatttttgaaggcaaggagtatatagataggaacttaagacagacaatttgggaatacacagatatggataggactggcttgtatgaattttcctttgattcagacatgtcttatgaaaaatatgcggaaaaaattctagatactccaatgatttttatgccgacagaagatggtgaagtctatgtgggaagaaaaactctagaagagctaatgacagaaaaaaataccgacaaaatggtagaccacggtctttctattgtttttcctgatgtcagggtcaaaaactatatagaaataaggatgccagataatgtaccatatccttataatatggcggccttggccctcattaaagggatattttttgtagaggaaacctttgataaggtatatgagattttctccgatatggattatgaaaaggcccaaaaacttaagaacaactcatcaagaatgggtatcttcgccctctataacaaccacgaaatctataagtatatcctagaaataattgatataattagaccagtcctagatgaggaagaaaataaattcctagatgaactagagtctatgcttgattttggaattgttcctcgtgatatttttgcaaaaatctataaagaagatcctaaaagagcggtctacgaattttctgtaaacaggtttgtagaggcaattgatggctaaaataaaaaaagcttatgaatgcacagactgtggtcatgtccaaaatgtttgggctggccaatgcccatcttgcaaaaaatggggaagcctagtcgaaacaaccatcaaggaaggaaagactggtaagaaagtagttattgatgatgataataaggcaaaaaagctaagagatattgaaatcaatgagtcagaaagaatccactcggcctatgaagaatttgatagggcagttggaggaggccttgtaagggattctgtatcgatacttacagcccgtccaggagccggaaaatctactcttctccttcaattatcaaaatcatatgcagataggggcctaaaagttctatatatttctggagaagaaagtgaaagtcaaataaaggcaagagcccaaaggataatgcaagaagaacccaagaatttgtggattctatcgacaaattcaatggacttggccctcaaagagataaaagtaacaggggctgatattgtaattttagactccatccaaactttttccctccaagaatttgacaataagcaaggctcgccaactcagacaattgaagttgcaaacaaggctgttgaaatggccaaaaatccagaaatgaaacgtgcttttatcatggtaggacatatgaccaagacaggggaaatggcaggtctaaggacccttgagcacctggtagacacagttttaatcctggatggaaaccctgaagaagacctaagagtccttacatcaagcaaaaataggtttggaagaacgggtgagattggcctattttcaatggatgaagaaggtctaatcgaaattacaaatccaagcgaatatttcataacccaaagagatgaggaaatcgaaggttcagccatttctgtcacaaaagaagggtcaaggcttcttgaagttgaaatcgaatccctagtttcaaaatcttttatgccctacccacaaaggataggtgattccctaagacgagatgatttaaacaccctaatttcaatacttcaagaaagagctggcctaaatctttttgacttcaatgtcataataaaaacgacaggtggccttaaattatcagaaccatcagtcaaccttgctataataatgtctatagcttcgtcatatcttaaaaaaccaatttcagacaaggtcgttttcattgcagaagtaggccttacaggtgaacttaagaaagttcctcaaataaaacaaagggtcaaagagcttgaaagacttggctacaaaaaagtctatatggcaaaaaatagccttgatcaaaaggattttagggacataaaagtaaggcaaatggccaatataaaagaggtaatctccgaggtcattagctagacgtttaagtaaaatgcttgcaatttagccaaaaatatggtatattgtttaggtaaatctaataaaatagaaatttacaaggagagtaatatgaaaaagaatatatttttaatagcaggtctagcactagtactaggagcttgcggaaactcagctgacaaaccagcagaagaagctgcaacagatgcaccagcagaaacaacagaaactgcagaaacaactgaaacaacaggtacagctacatcagctggatacggtggagatatcaagcttacagtaacaatggaaggcgatcaaatcaaagacatcgtagttgatgaacacgctgaaacagaaggtatcggagcagatgcacttccagaactagttgaagctgcaaaagaagcaaacggaacagaatttgacaacgtatcaggcgcaacagtaacaagtgaagcattcaaagctgcacttaaagacgctatggacgctgcaaaataagataatttaaaaggtaggctatcctaccttttaaatttcttttaaaatacttattatttatatataaaggaatacatatgaaaaaaattaaattaacagcactcgtactagccttagccctgcctttatcagcttgtagcaaagaaaatgaagtaaaagaaactagtgaagaaaaacaggaaaccactgttaatgaaacacaagaaacagctagcaaggatatgactatagatgatggcagctttgaagcagttgcaacaggacataacggtgagatcaagctatctataacttttaaagataataaaatagaagctatcgatgttaaggaatcatcagaaactcctgtagttgcagatacaggctttgaagaaatcatagctaggattttagagcaccaaacaagcaatgttgatactataacaggtgctactgtaacttcaaatgcagtaaagtctgccgtatctaaagctattgacgaagcaaatggtagcgaagaattcaaaagaaaagttgaagaagaagcacaagaagctataaatcttgaaactgatgtcctagttataggagcaggtggagcaggtttatcagcagccatatctgctgatgaagaaggacacgacgtagtcctactagaaaaaaatgcaatggcaggtggccatacagctttatctggagctttcaccctaataactggctctaaggttcaaaaagatgtttatggtgtaactgacgactcaattgaatcagtatatgataataacatgaaaaatggtggaaatgaatcaattccagaagatcttaagctttacgcagaaaaaatgggagaagcaactgactggacaattgactatgttggttcaaaaattcctgaaaagttaactcctcttggagaaaacagcgttgatagggctatgatttatgaaggagcaggagaaggatttattcaatcactccttgataaactagaagaaaccaacgttgattttagaaagaatacaaaaataacagaattaatatatgaagacggaaaagttactggagctaaaggtgaaatgtcagatggtacacctgtagaagtaaaggcagatgctgtcttaatagcaacaggttcctatgctgcaaacaaagatatgcttccagaaagacttgacaactttgtatactatggtgctcaacttgctcaaggtgaaggtcaaaaaatggctgaagaaattggagcagatgttgtaaaccaaggctatgtagagctatttgaaaatggtgttgaatggcaaccaggaatagcaaaatcaacatacaatggttcgatggcaagctgggatgtttcaggaatcttagttgacagatctggtaaaagagttgtaaatgaaagatcagcaggaatcaatattgtaaaagaaatggaaaagcaagaagatgctagactattcttagtaatggatgaagatacctataaggcatttgaagataacgtagcagggtacggaataactaaaaaaatgcttgacgattggtttgcaacagacggtgagaaagtaccatactttgcaaaagcagatacccttgctgaacttgctgaaaaagtaaatatttacccagcaggcttagaagaaactgtagaaagatacaacacttttgttgaaaagcaaaatgatgaagatttcggaagagatcctaagtatatgacagcaaaaatcaaagacaatggtccttactatgtagttgagcaattaccaagatttgctacaacccttggtggtctaaaaattgataacaaacttagagtaatagacaaagatggcaatgcaatcgaaggcttatatgcatcaggcgatgttgctggtggagctagaggaaatgactctataccaggagcagacgttggttgggctattacatctggttatgaagcaggtaggacaataagtgaattcctaaaaaataaataatttatagacaagctatggaaaaccctaaaccctaaatttagtttggggtttttgcactgtcaaatgagagatttgtagatgaacttcaaacaagagatttcgtatcaaaagaaatcctatcacaaaaagacccatcagcttacctaatagttgaccaatctgcaaaaattgctaaatattttgacaagggacttcttacaaaatgtgatgattacaaggctcttgcagaactaatcggaacagatgaagaaactatcaaagaaacaatcgaaaactgggtagaaacagttaaaaataacgaagataaggaatttggcagaaaaggaatggaagaaacaagatctgacctttcagttgctccttactacgcagttcaaatctcaccaggaatccaccatacaatgggcggggttgaagtaaacactaactctgaagtcctagataaagacggtaatgtaatacctggactatacgcagcaggtgaagttacaggcggaatccacggagccaacagactaggtggaaacgctgtaacagacatagtagtatttggtagaaacgctgcaaaacatgctgaagaataccttacaaaataaattcttagagtcccattcggggctctttttttaccctaaattaaattacaaaaattgtaatggttaaagattaggattaatgtaaaataaaattatgaagaagataataaaaattattggccttatttttgcccttattttagcattaggaattttttatggggttaagaggtatttgaaaggaaaaaacgatagtaaatatgtggccagtgctgtatatttatacaatttgactgacgacaaggaggttttgtctaaaaatgaaaacgagagaatccctatggcctctctaacaaaaatcatgaccgtaagggtcgccctaaagcatatttctgatctaggagctcctgctccaattgatgtggatgcctatcatagggctgttgatatgaatgcttctatggcaggattttttggaggagagactacaacctttagagacctactctatgccacaatgcttaagtcagcaggagaagctgcagatagtcttgccataaatgtggcaggatcaatggataactttgtagcccttatgaacaaggaagcaaaagacttgggacttaaaaacacatcttacggcaattctgatgggatggatgatccgagaaactaccaatcagccaaagattgtgctatgctaataaaagatagccttaatgatggagattttagagcaatttttacaaaaagagacttcgtatcgactaaaacagccgaacacccagaagggctctatattgattcgacaatctttacaccacttcaaaagtatgaccaaaatggttttgaaataattggaggcaagtcaggcacaacagataaggcaggactttgctgggcaactctagcagtaaaaaacaacaaggaatacatcctagttgtaatgggagtcccatatgatgatataaataatttaaacgacggacaaatcgaagagactttaagaatttacgaaagtataggagataaataatggataaaattttgtttttacaaggaaaattttcggaaaaaatatggggaggatctaaattaaaagacctttattcttacccaataccgtcagataaaactggcgaatactgggctatttccggcatggaaggggaatcttcaactattacaaatgggaaatttaaaggtaaaactctaagggaaatctatgaaaataataaagacctttttggaaatccaaaagaaaaagaattcccacttttggtaaaaattatagatgcggaagatgacctatcaatccaggtccatccagatgatgaaatgggccaaagacttgaaaactcaaagggaaaaaccgagtgctggtatatcttaaacgaaaatcttggatcaattatttttggtctaaatgttgaaactaagaaagaggctattagattaattgacgagagaaagtgggatgctttgttaagagaagtgccaacaaaaaagggagactttttctttgtaagggcaggatctgttcacgccatcaaaaaagactccctaatcttagaaatccaacaagcatctgatattacctataggctttatgactatgataggaaggatgcaaatggaaatcttcgtgaacttcacctagaaaaatccaaagaagcaataaagattttgccagaagaaaatgagataagagagaataataaagatggctatttagaaaggattttgacatccaatgagtattttgaagtaagggaatataaaatttcagaccaagcgactttcaaaaaagataggccatacctactagaatctgtagtcgaaggcgagggggaaattataatagaaaatgagtcttatccaataaaaaaaggtgacttttttataatcacaaacttcaccgatgcatacaaatttaaagggagtctaaccattatagaatcaaatcctaagggtgcctaagatgaaaaaaggaataatagaaggtttttacggaatcccttggacctttgaagaaagaaagtcaatgataaatttcctttctgatattggtctaaaccaatatatctatgccccaaaagatgctcccaaccacaacaaaaaatggagagaagcctatccgccagaaaaaataagcaaaataaaagacttagcagacttaagttgtgaaaaaaatatagagttcacatgggcaattcacccagggcaaaatccctttgattttgataattatgatgaggaaatagagaaaatttacgacaaatataaagccttgatggagattggtgtaagatcctttggtctttgtatggatgatattgacaaaaaaatagctttcaaaagaagggttgaccatatgaatcttataaaagacctggccgatttcatctcggctaaaacaggaaacaacctatatttcgtccatccctggtacaacgatgactgaatagacgaaaaaggctatgaatacgaaaagctttatgagaaatcaaaaactataaaaattcaagtcctaggagaaaaaggaatggatctaataaaggttaagacaagtgagcttatggacgagatttatagaaaccttgaaatttgatagctataagccttgcctaaggtctaggtaataggattatagaatctcaatggtccctaagttttattatggctttgaaaactaataaaaatcaccttaataaccctaatcaataagataataaataaagaaaaatcaaataatatatgtttaaaaattataagactatgcacattaaaatagagctatattattttcaggaaaaaataaaaagatcaccaggcattcgtaaaaatacctggtgattttgctttctctattttgattttgcttctaaaatcagtttttgtttcagattccaaagttcttgcgataagtccacgtaataattgtgtggttggtcgtatctttttacttcgtcccatagggattctacttcagattttctgtaagctgcgatttcttcaaggcttggctcttcgtatactagttcgccctttttaaagattggaacttgcatttctcttgctgtataatttttcatttttttcatcttccatgtgaaaagtgggtcaaagattactaggggtgcggaatcgtctactacttcatcttttagggcgatgtagtcagcttctgccttgccggtttctttatcatagagtctgtaaactcttttgtagcctggagttgtgattttctcaacattttcagaaactttaatctttgattttaattttccgtcttcttcagtagctacaagcttatatactccaccaaataccgggtcagatttggctgtaattagcctttctcctataccaaatgagtcgatttttgctccttgggataagagggattcgattttaaattcgtctagggagtttgatgcgactattttaaagtcttcaaagccgttttcatcaagtctttttctaacttcttttgataggtaggcaaggtcgcctgagtctatcctaaccccacctgtaagtccctttggtacaagctcttcatcaaagactttcatagcatttacaaggccagattctagggtgtcataggtatcaattaatagtatacagttatccggatacatttttgcataggttttgaaggcttgatattctgtatcaaaggcttgaatccaagagtgggccatggtgcctgatgccttaaagccatattttttggctgaataggtattggatgtaattggggctccgccaatgtaggctgcccttgcaccagtgatagatgcatcggctccttgggcacgtcttgcaccaaattccatcacaagcctgtccccagcagaagatacaatcctatttgttttagttgcgattagtgaattaaaattcattgataagagcaaataggtttctataatagaacattctattatcggagctttcactgtaataatcggctcaccaggaaacattaccgatccttctgggaaggcgtagacatcacctgtgaatttgaaatttcttaaatattccaaaaatccttcagtaaaatgaccttgagacctaaaatattctatatcttcatcagtaaagtgtaggtttttgatataggaaattatatcgtttagacctgcaaatacagcgtagcctccctcatctggatttctcctataaaaggcatcgaagactgctatagtatctttcattccattttcataataaccatttgccatagtaaattcgtaataatcacttagcatggttagatttctatattcgttcataggctccttctttatacttaatctctttttatttatacccgttatttcacaaaagtcttatttatttattatacatatttccaaaaatactggtacaatgatagcaaaatcaatgagtgaggagatttatgtatatatttgatatagatggtaccttgttaaacacaatagatactatttcatattttataaatgaaaccttgaagaaatttgaccttgggccttgtccgaaagataaggtcgaagcccggtcccttatacacatggttgttctttgtgaaaagaccctagactatgtgggggcaagtaaggatgagaaatttagaaaagattttttggattcttataatgaggcctacgacgaaaatccagcccacctcaccaaggcctatgatggggtaaaagaagcccttgatgagcttaagaaaactggcaaaactatggtttgtttttcaaataagcctgatgagacatgcagaaaagtaatcccagctgtttttggacaaggatactttgatgatatcttaggatttaggggagattatgaaagaaaaccatccccagaaggaattatgattcttaaagagaaatttgatgtagatttttctgagattatttattttggtgatagcgaagtagatatgaagtgtggcaaaaatgccggagtctttactataggtgtatcttggggctttagggatagggcagttttagaaaaagaaaagccaaacctaatcatagatgacccaagtgaaatggtcataaggaaggcataatggcaaagattaggcttgtaagagttgattcaagactgggtcacgggcaaactattagggatatcttagaaaaatatgacctaaataaggtgatttttgcaaatgataaaatttttgaagatgaaattcataaagaaatcgaaagactgactgtcccttgtgattctgaaagtatttttttgaaaatatcagatgtcaaagactttctggccgataagggtggtgagtattttttaattgttgaaaatacaagtgatttagaaaaattaattgattatggaaatgaaattgaagagattaatatcggaataatccatatggctatgggaaaagtatctttgacagctatggttgctgtagatgatgaggacatgaggatatttaagaaattatataatttgggtatagagacctatgtaagaaaaaatattggagatccaaaactacctataggagaatttttgtaaaataaaatagatataggaccttgacaaggttgatttttgtagtaatagatgttataattagatgagttaaggttaagttatttgtggggaagttttacttccctttatttacttatccatctaaagacgaaaagacgattaaaatttaaaggagtaattaatgagtgaagttagagtaagatttgccccatctccaacaggatatttgcatattggtggcctaaggacagccctttttaactacctatacgcaagacatactggcggcaaaatgattttgagaatagaagatacggataggacaagatttgtagaaggcgccctagaaaatttacttaaggctcttaagtggtcaggtgtagaaatcgatgaaggtgttatgcttgatgagaatggacatgtaactgaaaagagtgattttggtccatatatccaatctgaaagggtagaaaaaggcatctatgatcaatatatagaaaaactactagatgaaggcaaggcctactactgcttctgctcacaagaaagaattgactctgttagagatcaaatgagagctgatggccttacaccaaaatacgacggactttgcaggtcaattcctttagaagaggcaagacaaagagttgcaaatggtgaagaacacacagttaggttaaaacttccaaaagactatgatatttcttttgatgatagaattaagggtaaaattaccttcaatactgatgaccaagacgaccaagttctaataaaaagagatggttttccaacatatcactttgctgtagttgtagatgaccacctaatgggaattactcacgtagttcgtggagatgagtggatttcatcaactccaaaacacgtatacctatatgaagcctttggctgggatgctccagaatatatccacctaccaacagttctaaataaagaccacaaaaaatattcaaagagaaacggcgacggcatggtagaagactttatcgaagaaggctacatgccagaaggtcttataaacttcctatcacttctaggttggtcaccagatagtgaaaaagaaatcttcactatggaagaattagcaaaacaatttgactttgatagggtaaacaaaactggtgcagtttttgataagaaaaaacttgactgggtaaacggccactatgtaagagaactatctcctgaaaagcttgcagaagatatcaaaccatacatggaaaaagctggtctaattgatgaatcctacgaccatgataaactagtattacttgcagaaacatggcaatcagctattgataagttctcagatgcaccagaacttgccaaaaactactatgtagcaagtgaagatattgactatgatgaagacgcaaaagaagcaatttcaacagaagatgctaagacacttttcgatgcattcttaaaacacctagatgaagtagaagaaattgacgctgactttgctaaatcaatcatgaagaccctacaaaaagaaacaggaattaaaggtaagaacctatggttcccagttagggctgctgttacaggttcagttcacggcccagacctatcaaatgccttcctaatcatgggcaaagacctagttaagaataggcttgaatttgtaagggacagcttttaatgagaatttataatacccttagccgctctaaggaagtatttaaaccaattgaagaaggcaaaatcaagatgtatgtctgcggacctacagtctatgattatatgcatataggcaatgctagaccccttgtagtctttgatacctttaggcgttttatgtcctatagaggctataatgtgacctatgttgtaaacttcaccgatgtagacgataagattatcaaaaaatcaatcgaagaaggaatttccacaaaagaagtgacagaccgctacattgcccaatatatgacagatgcccacgccttaaatctagacgaagaaaacaccatccacccaagggcaacagaggtgatggatgacattatagacttcgtaaaaggtctaatagataagggcatggcatacgtttcagacggagacgtctactttgatgtaagcaaaaaggaagattacggcaaattatcccgtaaaaaccttgaagacctagtccatggtgcaagccaaaggcttgacgataaggatgctaacaaaaagaaaaatccagcagacttcaccctatggaaagcaacaaaactagaaggcgaagtcgcatgggatagcccatggggtaagggtagacctggttggcatatagagtgctcaactatgaataagaaaatcttgggagatacaatcgacatccacgctggcggagaagacctagaatttcctcaccacgaaaacgaaatcgcccaatctgaagccctaaatgaagtaaacttttctaactactggatgcacaacggcatgatccaggtaaatggctcaaagatgagtaagtctgtcggtaatttctttacattagacgatatcaaaaaagaatatgacctgatgacaattagattttggctattaactacatcctacagacaaccgataaactttacaaaggaaataattgattcggcacaaaattcacttgataggctaaataatgcttattttaaagcggaagaagcccttgaaagcgcaaaggaaatagaacttaaagattcagaaaaagatttattacaaatcctaactaaaaaagaaaatgaatttgcaagtgtaatggaagatgacctaaacactgcagatgccatcacagttttatttgacctagcaaaatttatcaatacaaacatttctgctgactcttctaaagcatttgtagagaggacttttgaagtctacagtagactttatgaggttttgggtctacttgccaagaagaaagaatctgaagttgatgaaactttcatagaagaaaaaatagcagagagaaatgcggctaagaaaaataaagactttgccactgctgataagattagggatgacctaaaagaaatgggcattattctaaaggatacaagagaaggcaccaagtgggagataggctgatggataagatttatggtagaaaacctgtaattgatgccatagattcgggtgtaaaaatctatagggcctatattataaagcaaaattctaaaattgttgatgaaatagtttcaaagcttaataaaaacaatattgagataaattttgtagataagagattttttgataaaatagatatgaaccaccaaggagtatgtgtggaagctgagtcttttaagtataaggacctgtcggctcttaattcttacaagaggcttataattcttgatcagatagaagacccccacaacctaggtgcgataattagaagtgcagaaagctttggctttgatggggtaattatccctgaaagaagaagtgcatctgtaagcccgattgtctacaagacaagcgctggtgctattaataatatagatataatcatggttaaaaatataaataaggcaatagaagagatcaaagaagtcggtttttgggtctatggacttgctggcgaagcttcttcaccaatagatcagactgacctaaaaggtaaggtttgtttggtcgttggcaatgaaggtaagggtatctctagacttgtaaggaaaaattgtgatatacttattaatataccaatgaagggttttgtaaatagccttaatgcttcagtagcctcagccattgctatgtatgaggttttaagacaaaatggctttagttaaggaaaatataacctatgtagatggctacaatgttataaataagtggccacaactaaaagaggctgctaggaaaagcctacaaacagccagggataatttgatagaagacctggccgaatatagctatctgaccggtgagaagcttgttatagtttttgatgcctacaaccttgataggttaaaggagacagttactagtaaatatggtatggaaattgtctttacaaagagatttcagacggcagatacatatattgaaagagagcttacaaaaatagcgagaaggcataatgtcaaggtagtaacagacgatggagcagtccaaaatttggctctttctaaaggggcagcgaggatgacggctcttgagcttaagcatgaccttgatagtctaagatctaagataaaaattaggcaaaagaaaagttttagtcaaaactacgatgcctatcccatatctaaagccttaaaagccaagctagatgaaatagatttagacattgaagactataagtcaaagggtaaataaattcaaacgggtgataatatggataaaataaatttaaaagataaggaaactttagaaaaactcagagactatctggatacaacagatatgaccgaagaagagttaatcgaagttgtcgaatcaatgacagaagaacaaaaggaagaaattcttgatattatttctgaagatgacgatgatgactttgacgatgacctaattgggtctgcaaaaaaaggcgtaaacacaacccttgccccaatcagacgcaaggacatgattaaactatcagacctaaataacgaagagattgtagaacaattccagttaggcaaccaaaatgctctttccgcccttgtagaaaaaaatcagggtcttgtaagaagcagggcttcatacttttttaggtctcacggtaatgaccttgacctagaagacttggtccaatcgggtatgcttggcatgataagagcagctgagaaatttgatctgacattgggctacaaatttacaacctatgcctacaagtggattgataaggcaattagaaaggctataaacaaagaaggtcatacaataagaattccagcaggaaaatatttgaaacttaataaattaaaacaaatcctaaaggcaaatcctgaagcaagcgatgaggagatttataggattctagaaaatgaggggattaacaaaaaacaagcagatgatcttttcctcataaatagaaaccaagtcaactccacatccctaaatatcaacctagatagcgaggactcgacaggtgatgagctaatggatatggtaggagatgagtctacacctgtagatatgcttattcttgaaaaagatatggaaaacttcctcatgcaagccctagatcagcttacagatagggagaaacaaatcataatctacagatacggcctagataatgaaaaaccaaagaccctagaacagataggttcgatttacgatttgtcacgtgaaagaatccgtcaaatcgaaaaccaagccctaggcaaactaaaggattattcagattcaataggataagataagcgtctttttataggcgctttttttgtgatttttttcttaacaagtaaaatgtttaagagaaatgatataatatttaataaataattatgaaatgaaatttattatttatgcttgtaaaacaataccaaaaaaggaagtgaaatatgattgaggttaaaaatttttcaaagcaatatgatgtaggcaaaaaagctgtagacgatatatcttttgaagccagagatggtgaaatatttggattcttaggaccaaatggggctggcaaatctactacaattaagtctattgttggcataaactctaagacttctggagaaattaccataaatggtctaagacttgaagatgagccaatggaatataaaaaacaattttcctatgtgccagataatccagaattattcgaaaattattcaggaaatgaatatataaactttgttgcggatatctatgggattgatacagaaaccagaaaggaaaggctagattattacctaaactattttgacatcagggatgccatgaaagagcaaatctcaacctattcacacggtatggcccaaagacttgccattatcggtgccctccttcatgatccacaggttctaatccttgatgaacccatggtaggtcttgatgccaaatcatcctataatcttaaacaaatcctaaggcaaagggcagattctggcaagtgcgtcatgttttcaacccacgtcatggaagttgcccaagagctttgcgataggattgcgattatctcaaaaggtaagattatagccatgggaacatttgatgagattaagcatactgccaacaaagatgggtctttggaacaaatcttcttggagcttaccgatgaataagttaaatatttttacaatagcaaaatatgcctttaaggaagaactttttcccttcatgcccaaaaaaactgtccctaatatgccaaaatcctacctaggaaggctagttctccttctttggacctatgtattttttggttttatttttacaggtatctttaagggatcggccatgatttatgtggggaataatatggaatatatgtattttgtgacctttgccatgtcgataaccctcatgattttcgtattttacctgccacaaattctatcaagactgtatactaagggagctattgaaaactaccagaccatgccagttagcgaaggggagcttttccttggcaagctttttggtggagttttcgggttttttgattttttcctatacttttgtataggacttttcatatattttgtagaagcaggctttgatccatgggtcctagttatggggattattttgtatttcccaatgattttcctaccttatgggattttatccttagtacttctccttttaaagaagtttacaaatgtaaataggcacgaaaaactagtaaagacaatcggctatctacttatgtttgccatgatggcagccatatattacttctcattttctgcatcaaatccagataacattgagggtattaatgtcgatgtaagtcaggttacagatatattgggaactgtttcaaatgtattctttaacgccaaattctttggtctagcccttgcagggactatgaaagaaaggatgatttttacaggactaatccttgtgttggcctttgtaatcggctttatttcctataagctagctaataaattttattatgaggcagtctttgatgaacaccttgatacttcaaaaaaggaagaaaaggcaactaaagatgtcaaaatcgaagcaggaagccaatttaaggcgatattcaaaaaggaccttaagaccttattttcaaatataatatttttggcaagtcctataagtatggcccttatcttaatagtaatgggctttggtcaaggtaaggtcatcatgaaagaagtggggattgatttttctagcccagaatttttgctaacagtatttttaatatccctagcactcgggcttttcatctggattaatggaggtattgcaaatacttccctatctagagaaggaaaaagtttctatcatttccagaccatgccaattgaccctaaaactcacatgagagcaaggtttttatcatcttacctgctagtcctaattgttaatattgtaattgcaatagcctatatggttatatttaaactgaatatccttgcaggccttgtaatttttgtgggcctatctatatcagcagcctttgcaacaatgcttagcctttactttggaacttttatgataaataccacttggaagaaacctcaagaaatccagcaaggtggcgggcttaaggctgtaggactttatctaggatctatgcttattatggctatacttggtgtaattgtctttgccataacagaatacactgacaacatattcctaggagcaggagttgcttttgcccttgtattagtaatcacaatccttattataagagcctgtatcaaaaaatatacaaagggctttatggatgtataaaataaaaactcagctttaaaaagttgggttttttagtatagtaaagttatcagaaaggataaaaaatggaatatcaaaaaccctttatttatatagatacaaattttagtccggctgatggactttttataaaaatggctctcgattcctttgattttgaaatcgtaggattttcagcaaataaatcctatatgtcaagtgcttctgcgggagaaaatatacttggacttgtaaatagcgaagacttatatttaagtgttgcaaaaaactatgacgatagaaaaacaaaacacgatgaggaaatctttgcccctcgtaaagactatctagaagatatggatgcttatgaaaacttgtacgatttggcatcagactgtggtaggcttgatataatagcgacagatgacctatcaaatgtagccaaggcctaccgtgaatttgaagacttcgtagactatatagaccacatattcttatcgattcctagtctaaagtccctatcaaaagaagacctagctgatttggatttgattttaaactcaggcatagaattatttataattgaggaaaagtttgccaatgactttatcctagataaaaatgatttgaaaaatattatagaaaaccatccacaaatggcaaaacttctaaaatcctatgatgaagagcctctcacaggtgcccttcttctctacctatcccaaagtccagaagcctttatctttgaagaggcaggtcttaggataaattttgacgagaaaactttggaccaagcttcaaataggcaaaaggcctatcttgtaaacaaggtcaatgaagagagtttctacgattatctaaggggaattttatgctaaaaaaacctggactaaggattattaaaactggccttgccgtaataatctctcttattatatcagaactaaggccaggaaatggcctagccttttatgcagcaatcgctgctgttatttgtatgcagcctaatgtaaaccaaaccttatctaaggggataaatagggttatcgggactattttcggtggttttgtaggtctaatttatcttatagccgtacctgaaggatcaatttcacttatggttgactatcttataataacttttgtgtcaaccataataatttggattatggcaagcttaaatcttaaagatgcagtttcaattgcagccatagttttcttgtctataactatcaaccatgcaaatgacccagctggtctgcctttgcctttagcattaaacagaactttggataccttgataggtgtcattgtagcaattttcgtaaattatatagattttagactaagaaaatccttaaagcctagttaaaatggctttgaggattttttttgaaaattcttgaatatccttaataatttaaaaaattttcatcattgggaaaatgataacaagttataaatttcaatacttataaaaatttaagtcaaaacagtttagcaaatatatttgacaatgcggtaaagtgagcatataattagcactataaaaagataaaggagtaacaaatgaaatcgatgatgaagaaaatgacatccttgttattactaatatttgtatttataggcttagttggatgtcaaaaagtagacgataatgcagaagaaagtcctgctcaagagatatcttctgagggaaatgctagtgacgataaggaagccggcgaagtagctgtaaataataaagctcaatttgaacagcttaaagaaggcgaagactaccatataggtataataactggaaccgtctctcaaagtgaggatgagttccgtggagcagaagctgctatagaaaaatatggcaaggcttcagaaggtggagttatagctcacgatacataccctgatcaatttgaggcagagatggagacaactatttctaagattaaggcaatggctgacgatcctcttatgaaggcaattattgttaaccaatcagttccaggtacaactgcagcctttacagaaataagaaaatctagaccagatatcctcttggttaacattacacctcaagaagatatcctaatgacttcaaaggtatcagatttagttgtagatgctgataatatttcaagaggctacagaatggttctagcagctaagaaaatgggcgctagtaaatttgcccacatcaccttcccaaggcacatggcaatagaaactcttgccattagacgtgctatcatggaagaagcttgtaaagacttaggtttggaatttatttccctaaatgcaccagacccaacaacagatatcggtgtaccaggtgcccaacaatacctagctgaaaatataggaccatggattgaaaaatatggcaaagatacagcatttttcacaaccaacgacgcccttacagaaccactcctaagaggggttgcagcaggcggagcaatcttcgttgaaccagaccttccaagtccaatcatgggttacccatcagcgttctctataggtcttgatgatatagcaggcgactggccagcaatccttaagagagttgaagaagtggttgtagaaaaaggtggcgaaggcagaatgggtacatgggcatattcgctaggatataccagtacagtagcagcagttgacctagttatagacgtattaaacggcaatgctgatattacaaacctagatgacatcaaaaaggctttcgaagctaaaaccgatggtgcaagctgggctgtatcaaacatgatcaacatggaaaacggagaggaacttcctaattacgccctagttgcccaagatacttacgtatttggtaaaggctacctaggcatgacagaagaaaaagttgacgaaaaatacagaaagatcaatgtaaacgttgaagatatggttgaaaagcaaaaagaatccgaaggaaaattcgaatagatttttggcctaaggggtggaatatttgccacttcttaggctttgctaagtaaaagataagtgagttagacatgttaatggagataagaggcctaagcaaaagctttggtcaaaataatgtattaaaaaatgtaaattttactattgatgagggagaagttgtgggccttgttggagaaaacggggccggaaagtcaacactcatgaatattatctttggtatggaatttataaaagatactggaggctatgagggagagataatcctagatggggaaaaaatcgacttcaaaaaaccaactgacgccctaaaggcgggtataggcatggtccaccaggaattttcccttataccaggttttactgtggctgaaaatgtgactttgaatatggaaaacaccaaaaaaactcccatgtcagctgtctttggaaaatcctatgaattgatagatactaaggtcaatatcgaagatacagaagaaactcttgataaattgggggtagacctaaacccaagtgaatatgtaagcgaactacctgttggccacaaacaatttatagaaatcgcaagagaaattaaaagagaaaatatcaaacttttgataatggacgagccaacagccgttttgactgaaagtgaagcggacatcctaatttcttccctcaaaagacttgctgccaaaggtattgcaattattttcatctcccataggctaagggaaattctagatctttgccacaaggtaatcgtccttagagatggagaaatagttgaagagagaccagctgctggccttaatatcaagcaaatcgcgggctggatgatgggaaaatcaaatagacaggcttacgtagatgatgataaaagggaaattaaccaagatgatgtaatttttgaggcccaaaatctctatgtagaaatgccaggagaaatggtctacgatgccaatttcaaggtaagacgtggggaaatctttggtcttgcaggtcttgccggccaaggcaaactcggaatcgcgaatggaattttgggaacatatccagtaaagggcagggccatttttaatggagaagagcttaagctttctgataccagctcgattgtaaagaaaaaatacgcctttgtatccgaggataggcgtggagttggccttcttctaggggaagatattgccctaaatattgcctttaatgccatggaagtttttgataattttataaagaagatttttactttcaaatttagggacgatgaagcaattgtagaaaatgccaataaatatatagaaagtcttgcaattaaaacccaggggcctgatgaacttgtgggaaggctatctggaggtaaccagcaaaaagtttgcctggccaaggcctttaccatggaacctgacttgttatttgtatctgagccgactaggggaattgacattggagcaaaaaggcttgtcctcgactccctaaaagaagccaacagagaaaataatacgacaatagttatgatttcctcagaacttgaggaacttcaagcagtctgtgataggattggcgttgtctgcgaaggcaaaatcgttggcgtcctagatcctagtgccagtgctgaagattttggtctcttgatgagtggagaggagctagtaaatgaataaaatcaaagaatttatttcaaaagtaggtatagctagattcataataggcctatttttgctaagcttatttatagcagctcctgccgcaggaatcagcataaaaagctctttagaaaacgtaattgcaaggtttggtatgtttgcaatcctagttttatccctaataccaatgatcgaagcaggctgtggccttaacttcggtataccaattggaatagtagcgggaattttaggggcagtcatttccctagaatttaatattggaggctttgccggaatctttttagccatggcaatcggtgcattaatcggtgtagtttttggtcttatatatggacttttacttaacaaaattattggcgatgagatgcttatttcaacctatattggcttttctttcacagcctttatgtgtatagcctatgtatttttgccgtttaaaaacccagtttctgtcctatcctatggtggaactggccttcgtcagcaaatcccagttggagattattggatgaaaaatgttgaaaatgcttcagggggagtcaaatctgtgggcttactttcagacttcttggcctttgacctttttggagtgaggcttccgatcggtatgctcctatttttcgccctcatgggcctccttgtttggggactatttaggacaaagacaggcacagcaatgtctgtagtaggttctaactatgaatacgcaaaggcaagcggtattgatatcaaaaaggtaaggctaaaggccattatcctttcaacagctatagccgctgtaggcatagttgtctaccaacaatcctacggctttatccagctctaccaggcgccaaagtcctttacttttcagactgtagcgtcaattctaatcggtggggcaaccctaaataaggcaaaaattagccatgttataatcggcaccctcttatttcaaggtgtaattactctcacacctacagttataaatggacttttagcaatagatatatccgaagttatgaggctgattatcaaaaatggaatgatagtttatgccctcacaaggaggatcgacaatgattaaaaataaattttcaactagacaccttgtaccaataatgtttatggtaatttgcttaattggctacattctaagcggtgcccaaataggatttattacaagtgagcttgcaaacaggcttgtccgcaataccttcctagttttaagcttaattataccaatcattgctggtatgggtataaactttggtatccctctaggggccatggctgctcaggtgggcctgatattctcccaagatttaggctttacaggcctgcttggcatccttgttgcagctgtgattgcccttccaatagcaattatccttggaattttttcaggaaatgtcctaaacagggcaaagggccgtgaaatgattacatcaatgatgctttccttttttatgctaggtgtttatatgcttgtaatcatgttcttaacaggaccggttatcccaattagagataagtcaatgcttctttcatctggagttggaattaaaaactcaattacacttacaactgcaggtgccctagacaatgccctaaaatataggattcaaatcccgcttggccatgatcaaattaaatttgatatcccagttttaacaatttttatcattggtctcttgtgcgtctttatcacatattttaaaaagaccaagcttgggcaaaacatgagagcggttggtcttgaccaagatgttgctaacaactcaggcttaaattctgataagattagggtaaaatcaattgtttattctacagtactagcagcctttggtcagcttatatatttacaaaatatcggaacccttgcgacctacgcaggtcttgaccaagcggccttatacgctgctgcagcccttctagtaggaggcgcatcaattcttaaggcttctatagtaaacgccatagttgggacagcacttttccacttgatgtttataatcatgcctctagcaggcaaggaagttacaggcgatgccatggtcggagaattcctaagaacctttatatcctatgctatagttacaatatcacttattgttcacgaatataataggaaaaaggaaatcaaggaaaataggctaaaggcaatcgacagggaaagtaaaatggcaaaggctagtgcctaaaacaaataattttcatatactctcaagagaagctaggattctagcttctttttgatttcaaaaataagcatgaattagaaaataaaaattatgggaatgctaattacttttaaattttatcttcatttcaacttggatttctactttaaaagcaataaaatttagataaaaatttcacagttttcctatttgtggtatactaattaagatccaattataaaaactaaaaggagtaggaatgaaaaaattaactacgcagaaacttgtttacatggcactttttacagctttagtctacatattctcaagatttttccaaatcccaattgtaacgcctcttggtcaaactaggtttcacttaggcaatgtattttgtctattatcaggcctacttatgggacctatttacggaggaatctcagcaggattaggttctgctctttttgatctattcgatccggtatactttacaagtgcgcctatcacctttattactaagtttgctatggcctttgtagcaggtatcctttataaaaagagaaaggaccttgtggatacaccaaagctaattatagcaagcatcttaggccaactaacctatgtaattttatatttaggaaagacttttatcaaaaataaagtggtcttaggattgaccatggaagctactatggctgaggtcattcaaaaaggatctgtatctatggtaaatgctgttatttctgtaattatagcgacaattgtagctatacctcttctaaaagcagtgaaatttgaagactaaaaccatcttttgggtaaatataagataagcttaagaaaagaaaggtaagatatggaaagaagagaaaaaatatttggagttacatgtccaaaatgcaatcacaaatttgaagaaaatttaccaactgctatattttcaacaggcgatgaaaacgaaagtataaaggccggggactttgcaggacttacatgcccttcttgtggcaatgaatttatcctaaactaccgctttgcctacacagacgagataaaccaatttatgattgtaaatgacccggcctttgtggataggaaagcgaggcttgctttttctacatctcttggcttaattggggcagcaagaaaaaacgagcttatcaagcataccctaaggatcacttgcaattatgatatgcttagagaaaaaatcacaatcttagaagctggccttgatgataagatagttgagcttatgaaacattttcttataaatagcgaagattttgcctacaaggcgagtgatatcaaggagatgacctacaaggcagacgggaaattttacctaacaacccatctaaatgtaggcttaagtcttgatttttctgacatgctctatgataccatagtaactaattattctgattatctaaaaaaagatatggaacttttagtagacagagcttgggcagaaaaatttttaacacaaaaataagggctgaggccctttttttataggaaaatgatgcaaatatacctaagtaatgaaaataaaagaaaaattgtatatgatattttaaatattttctatgaccaaacagattttgcttttgtaaatgaaatagaatcctcagatataggaatttttgattcgtatttgagatataagggagaaaatattgatttttcagccaataatgaattaaaaaccaagctatatgagattttagtagaggaaactaaatacagatcacattggggaacccttacgggttctaagccatcaaaactattgaaaaataaaagtctggaagaaataaaatcgacttataaattgtcagatgaaaagctaaagcttttagaaaaggttaaggaaaaccaagataagctagatttatctccagatgattttagtatctatatcaacattcccttttgcccgactaggtgcgattattgctcatatccaaccctaatcggcgcccaccatgataagggcctttatgttgattatctgttaagagagatagaagatatagaccttccgtttaatcttgatgcaatttacattggtggtgggactccatcttttctgacccatagtgagatagaaaaaatcctagcggcaattaataagaaattcacttacaaagagctaaccttcgaagctggtagggaagataccttagatagggataaactcactgttttaaaggatggaggagtctcaaggatttctttaaatcctcagacctttaataaaaagattttgaaaaacttaaatagggatataaatatggaccatttcttagatatttatgcctatgctaaggagcttggatttgtaataaatatggactttattattggactagaaggggaagcttatgaatcttttaggaaaaattttgaaatattaaaaaatcttcttccatataatataactttccatgccctagccataaaatcggggtcaaaatacaatgaagcagacaaaacaggagaaagggaagattctctaaaaatatctaaggccatatcagattttacaagagaaaatgactatgagccctattacctctataggcaaaaaaatataatttctaatttggaaaatgttggctaccaaagaaataatacagcccagaggtataatattatcataaatgaagaaatcgcatctattgttggtctaggaatgaatgcaaattccaaactaataaatggcgaaaagtttagaaatcctagaaatctcagagattattaccaggattttgataagaatcttgccgctaagaatgcgatgataaaaaagataaggagaaaaaaatggaaaaaaattactctgaaatagttttaaaatattttaaagaacttgcacagattccgagagaatctggcaatgaaaaagaagtatcagattttttggtaaattttgcaaaagaaagaaacctagaagttgtccaagacgaggctcttaacgtaataattaggaaagatgcaagcgaaggctacgaagaccgcccaatagttgcccttcaaggtcacatggatatggtatgtgtaaaagatgaaggttctgatcatgattttgaaaaagatccaatcaagctaatcgaaaaagacggctggattaccgcagatgggacaacacttggggctgataatggcataggtgttgcctttgctatggcagtcttagatgatgatagcctaaaacatggaccaattgaagcaataattacaacagaagaagaaacatcaatgggtggagctggaaagcttgacctatcacaaattacggctaaatacctactaaatatcgactccgaagaagaaggagtccttacaattggttgtgcgggcggtcttgacctagaaatcgaatttgacaaggaatacgagaaggcagggggcgaatttattgaagtaggcctaaagggctttgcaggcggccactcaggtatggaaattgatgaatttagactaaatgctaacaaaactctaggcagactcctagaggacatagaaggcattcaaattgcaacaattaacggtggtgtaaaaagaaatgccatcgcatcttctgcaaaggctatagtagcagttccaaataagagtgaggttattaaacttatcgaagaaagaatcgctgaagttaaaaatgaatacaaagacgtagatccaaagggagaactttgggtaaaagaagcatcatttgatggcgaagtcctaacaaaagacctttcaaagagaataattgacctactatttgtaatccctgatggcctatacaaaaaggtaggagattcaatcgtaacaagctcaaatcttggaataatcgaagatagggatgatgtaatctggatttcatcgatgtttaggtcagaaattgactcacaaaaagtctacaaggcaaatatctccaaaaaaatcgtagaaagcttcgggggaagagctgaagttacaagtgagtactcaggatggcaaagagaagaaagcccaattattgatcttgcaaaagaagtatggaaagatgtccacggggataaaatgcaagttgcaacaacccacggcggactagaatgcggtctttttaagaaaaccctaaaagatacagaaatgatctccttcggaccagagatagaaggagcccacagcccagaagaaagagcaaacatcgaatcaatagcaaataattataaattcttaatagaactactagaaagaatctagtataaaacacaaaaccatcctgtttttgaaacggggtggtttttcttgtgtggaaattttcgtgaaattagccagatggattgaaacttttgttatattaaaaaaggtgaatattacatttaggtgttaacgaatgtatgaccagagctagcattaagttggactaggaggtttctcgactccgctcgaaacgtggaatggtgaaaaaagctaattctaaaatattcatattatatttttttaaatctagttaatatcagcaatgtttgatgaagctaaacgagcctggtaacactcatgcatcaagactaattctctcatttatcaagtaatgatttttaatagagaatcccgttaaaaatttgatttgtttgagcgaagcgagttatcaaattttagggattcgattattagaaatctgtggaaaaatacgtaaaccaatacgaagttattacctctatcaataaagcttgctgaaagcaagcaacaatattcgccctccgctaaggagccggctgggggtgtaaggaaagggaggggttgggagggaagcgttgagggaccatccggaaggtcccttagcgtccctcccgattacgaagattcaattgtaaataaaacaataatttacattaccaaattacgaagcaaaaaatccataattaagattcaataaaatatcaaaaatacatcacaaaataataattagtaaaatattctagcagccctttcaaagtctagctcttctgccgccttatacatttcgctttccatatttattattatagtagctatgtcttctctattgaattcttcgatttcggcttcttcggcttttttggtgatttggattatttcgccgatgtttttcttgattgtggtaggggttatctcgtgtttttcgttgaactcttcttggatttttctcctacgttctgtttcgtctatggctcttttcatcgatcctgtgatggtatcaccatacatgattacatggccttctgagtttcttgcggctcttcctatggtctggattagagaggtttcacttcttaggaagccctccttgtctgcatctaggattgtaattaagcttacttctggtatatcaagaccttctcttagaaggttgattccaacaaggacgtcaaatttacccagtcttaagtcccttatgatttctgatctttctatggttttgatatctgagtggaggtatcttaccttgattgattgctccatcagatagtctgtcaaatcttctgccattttcttagttagggttgtgactaggactctttctcccttttctattgtcttgtggacttcttctattaggtcgtcgatttgattttctgtcggccttacttccacaattgggtctaatagtcctgttggtcttatgatttgctcaaccatttccccctgggttttatccatctcgtatgggcctggtgtggctgatacgtagacagattggttgactagattttcaaattcgtcaaatttaagcggtctattgtcaagggctgatggcaatctaaaaccaaagtctaccaggttttgctttctagacctgtccccagcgtacatgccgcctacttggggaatggatacgtgagattcgtcaaccatcagaataaagtcttttgggaaatagtcaatcaaggtatatggccttgatccccttggcctttgtgataaatgagcagaatagttttctatcccagaacaaaatccgatttcccttaacatttcaatatcatatttggttctctgctcaattctttgggcttctaggagtttattttcgctttcaaattcctttatcctttcctcaagctctttttctatagaaactattgccttttcggtcttttcgctggttgtagcgtagtggctggcaggatagatataggcatgggaaatttttgagacaaccttgcctgtaagtgggtcaaattcagaaatttggtcaatctcatctccaaaaaactcaagtctaattgctttttggtcaaagcctgctggataaatatctaaaatatctcccctcgccctaaagcttcccctttcaaattccacgtcatttctggcgtattggacgtcgattagctttttcataacctcttccgggcttatttcctggccaggacggagggatacgactagctttttgtactcaatcggatcacctaggccatagatgcaagacacacttgccacaattatcacatctcttctctcaaaaagagccatggttgctgagtggcgcatcttgtcgatttcatcatttatcgatgagtccttggctatgtaggtatctgtcgctgccacgtaggcttctggctggtagtagtcataatatgaaacgaagtattccacagcattatccgggaaaaactccttaaattctgtaaacaattggtaggctagggttttgttgtgggcaaggactagagttggcctttgaacattttggataatgttggccatggtgaaggtctttccagaacctgttacaccccttaggatttggtcctttttgccactcaggatcccgtcgcttaattttttgattgcctctggctggtcgcctcgaggtgagtagtcgctttttagtttaaattccatcttatccttcattctatttataaaagctcttgctttttattatcaatatataccctagtattatactagtaattagacgtttttctatctttgaaaggcctgtcaaaaaggccttaagtttactattttagtaaatgtgatataatgaatatgtactaggggttcaaaatatttgtttgctgagatcatacccttaacctgatccaggtaatgctggcggaggtaagtgcaaagaacctcccagtattgtgcaaaggaggtatttttttatatgaataagaataaatggtcaacaaaaatgcttacagaagcaggagttatgctagcccttgcctttgtattaggtcgtataaccctatttaagatgccacaaggtggatctatcacagcaggtcaaatgattccacttatagtctttgctatcagacacggagcaggccctggtatccttgtaggtgcagtctacggtgtacttgatatgatctttggtggttcaatctaccacccagtccaagcaatccttgactacccacttgcctactcttccctaggccttgtaggatttttctctaaagacttcctacaaacaaaagaatttgcaccaatcctaaagggtactttcctgggagtctttataaggttaatctgccacgtcctgacaggtgtaatcttcttcggatcatacgcaccagaaggccaaaacgtctgggcatattctgttatctataactgtacattcttaggagttgaatttataatcacagttgtaataatctacctactaaggaattatattacaaaagatattgcgaaactttaagcttacaaaaacatcggtcatgccccaagggtaaaatgaccgatgtttttttattcaagattaatggtagtaaaaactttttaataaaagtttttatgattttcaaaatttctcaaggtgcaaagcaccgcagtagaaatttctgaaaaaccttatgtaattttttctgtagattacgacgaataggagtaatcgaaagaaaaagattacgttccaccttttttatctttggttttaatatttctttattattataaaatattatttcacttacagttgaatctccgttcaaaggggaggccctaggggcagcagcgctctaggccgcttgggcaaaatccccctcacccacctcccttaaacaccggaaaagcccgtcggctcgtggaaacctacaccccccgactgctccttagcggagtgcagaactagatgctttccttatcggaaagctttttttaatagagtaaattaacttgtattagtttttgtatattcacactatcatcctaatcatcgaagtcctaaaaatcgcaaactcgctacgctcagacagtgcgattttcttaacgggcttcttgattagaatttagacctaggtcttgtgaataacggtctcgagatattaggtgttctaggctcgcttggctttgccaaatattgctgtatgagtcgtggttttatattaagtggtgtaatgattcaagattaagcattttaaaatttcgagcatccgtgaagaaaatagcactgacgcacgcctccaagaaaatttcagtaaatattgtgaagtagactaatatttaaagaatgatcaagactagattgcaatttttaggaggcttgaaattttaaagtgtaagagaaaccatagactagaacaagggcataggccatactaacaaaagatttccaaaggaaatctactgtttttgcaccccgctaaggggccgcttgcggggtgtaagtctccacgagccgacgggcttgccaggggtgtaagggggagtccgatgaggacccatgcggaagggtccttgggactccccctttgaacggagaagtcatgtgaatactaagaaaatatataagatttaaaattacgaagaaaaacactgaatataacataattacttattatcaagtaaaactaaaatataaataataaaaataacttattttgaataagagaggaaaattagtaatgaaagataaaaatataattataaaaggagcaaggactaacaatctaaagaatatagatttaactcttcctcgtgatgagatgattgtttttactgggctttctgggtctggtaagtctacgcttgcctttgatactatctatgcagaaggtcaaaggcgatatgtgagagtctttcttcttatgctaggcaatttttgggcgggattgataagcctgaggttgatgctattgagggtctttctccttctatttctatcgaccagaagactacaaataggaacccacgttcgactgtggctactggtgactgaaatttatgactattacagacttttgtatgctaggattggcgatgcattttgccctgtttgtggcaagcctattgttgcccagtctgttgaccagatggttgataagataatggagattcccgaagggactaggatccagcttcttgctcctgtaattaggggaaggaagggccaacacaaaaatgccctggaaatattagaaaagacggttttgtccgtgtgattattgacggcgagagatatgaaatcgaggacgatatagaacttgataagaataaaaaacatgatatttctgtaattgtcgataggattaagatgaaagaggggattgaatcaaggatagcagattcgcttgaaactataatcggcttggctagcggccttgtgattgtagatgaaattgacgggagaggagatgattttatcatctaagctcgcctgcccagaaggccacgtttcccttcctgagattactccaaatatgttttcatttaacgctccaatcggcatgtgtccagagtgtaacggcctaggttttcacctccaggttgacccggatttgattttgcctgacaggagcctttctataaatgaaggggcggttgacccctaccagggttctgccaagggtacttattattaccaggttattagggctattgctgaccattacgattatccatatgacgcacctatagaagatctccagaaggccttatccacgatatcctttatggaacagattatgacctttcctttgtctttgattctcatttttcgggcaagaaacgctacaagggaacatttgagggggctgttcaaaatatttgggacaggtaccaaaaggaccaattcagattctcaaaagaaaaggtttagggactatatgggagaagaggaatgtagggtctgccatggcgataggcttaagccagaggttttagctatcaaggttggcgggcttaatatttcagagcttacccgtttgtctgtagaaaaatctatagaatttttcgaaaatctcaagctttctgagatgaaggctcaaatcgcagacctaattataagagagattaagggcaggcttaagtttttaaatgacgttggcctatcctatttgactttaaacgtacagcctctaccctttcaggtggtgagagccagagaattaggcttgcaacccagattggttcgggccttgtgggtgtctcctatgttcttgatgagccttcgattggtcttcaccagagagataatgataaattaatcaagttcacttagaaatcttacagacattggtaatacacttattatcgtagaacacgatgaagataccatgagggcggccgattttattgttgatattgggccaagggctggtatccacggtggagagattgttgcaaaaggctctcttgatgatatcatggcctctaaaaattccctcacaggagattatctggctggcaggaagaaaattcctcttccagaaaagcgtaggacttctgataaatttatagaggtaaagggcgctgcggaaataacctaaaaaatattgacgtaaaattccccctaggtactcttacaactgtgacaggggtttctgggtcgggtaagtcttcgcttgtaaatgagattctttataagatggcgacaaaaaagattaataaaacaaaaatccatgtagggcaagcacaagaaaatcatcggtcttgaccaggtggataaggtaattgcaattgatcaatcaccaataggtaggactccaagatcaaaccctgcgacatataccaaggtttttgatgctatccgtgatgtctttgccatgactaaccaggctaagatgaagggttttaataagggcagattttcctttaatgtcaagggcggtaggtgtgaggcttgcaagggcgacgggacaatcaaggtgatatgatgtttttgcctgatgtctacgtgccttgcgaggtttgccacggcaagagatataacagggaaactcttgaggtcaaatacaagggcaaggatatagctgatattcttgatatgactgtggaagagggaatcgagtttttcgaaaaccatcttccgattgtaagaaagctccaaacacttctacgacgtaggccttggttatatcaaaataggccagccttcgacagaattatcaggcggtgaggcccagagggtcaagcttgctacggagcttgcaaaggtatcaacaggccagactctctatatacttgatgagccaacaacaggtcttcacacagctgatgtccataagcttatagaggtattaaataggctggttgaccaaaataatacggttgtggtaatcgaacataatctcgatgtgattaaggtttcagattatataatttacctgggacctgaaggtggagatgggggcgtagccttgttgctactgggactcctgaagagattgccaaggttaagaaatcttacacaggaaagtaccttaaaaaactattgaattaagaagaaatagatcgtcccactttggggcgattcagagcgtcgacaaacccactaataaatttgggcttgtcgacgttttttctatatttgttctaaaatttattgatttttcaaataatataataaatatcttagtaaacggaggaaaatcacctccatttttgtctaatctatctagtaattttgctagttttttcatatttaggcacgtaaaggtcagtgctgctttcatactcatttttgcttttcctatcatattggtatatctaaagctatggtattctttagcacttccgaattgtctttctattgtttctttttttgtttgtattcagcttttcctgctttggttaatctgtaccattcacagtagtctatgtatccttgccagatatgtctagttattacttttactttgcttttacttcttgtacatctgcttagacttgggcagttttcacataaactttttttgcttttatatattctgtagccttctcggttggttgttgagtagagaaggattttgttttctgggcatatatagcagtcgtttgtttcgtcatatttatattgttttggatagaatgattcctttatcaattttcccttttggtcttgtgtatggtaggactggcattatccctttttctattaattcttttgctattgctgggattttatacctgcgtccattactattttttctgcttgatatttttctaatttttctttgaagaatgatggaaaggttgtggagtcgtgtaggtttcctgggtaggctttgtatcctaatatccatccgtttttgtcacatgatgtctgtattgagtaggcatatacttctttgtgatttcctttatggaatagtccactttctggatctgttgttgatttgggtgatttctttttcttctaatatttccccttctggatagttaaagtcatctttgccattgctgtttctatcttcgtttacttctttttctagttttctttggtaagattttacttttttctttatttttactttttgatttttatgtctgttggcgtgggcttttacatgggttgagtctacaaattgtatttttgtgtctataaatccatagctcattgcttgatttagaatattttcgaatatttgattaaatatgtcggttttttaaatcttctttcatagttttttccgaaggttgagaagtgtgggactttatcgtagaagtctaggcctaagaaccaacgataggctatgtttacttctacttctcttattgtttgcctcatgctgtttatgttgaagaagtattggtatgattacaagttttattaatactactgggtctatacttggtctacctgttgtttgtgagtatttatattctactaggtcgtatatgaagttaaagtctatgtatttgtctatttttcttaatatgtgatcttttgggactagttgttctactgacaccatttgcacttgctcagtattatttttttcgtttttatgtagcataacttcctccatctttagtatgtttatacccaaagatggcttggtttaagcgtttatcgcaaagaaaaagtagatgaattgagtttttcatctactttgtctacagtctgagacgccctaggttggcttttttttcttttattttttttctatcagttgcttctctttcaaagaagtagagaacttctgggtctaggatgaaggcgtgacttacacctattctatattcatagtggcctggttgacttactactagctcagttccatcatccattcttgaatagatgatttgttccttacctagcatttctataacttctattgtagaagttactgcgttatagcctttatctcctggtataaatctttctgaccttatacctaaggatacttccttaccttcataatttttaaggacttgactatctttatcatttgcccttactttaattaggcctgatttgttgacaaagataccattttctatcttaccttctatgatattcatagtaggagatccgataaagcctgctacaaagagattttctggtctttgatagaactcatttggtgcacctacttgttggattttaccttggtcaagtaggattatctttgttgccatggtcatcgcttctgtttggtcgtgagttacatagcaactggttgtttctagctggttatgaattcttacaatttcaactctcatgtgctcacgaagcttggcatcaaggtttgaaagcggctcgtccataaggaatactgctggttttcttactatggcacgtcctagggcaaccctttgtctttgaccacctgagatgtctgatggtctagaatataggtagtctcttagttgtaagatgtctgccgcttcttgaactctttggtcgattacttcttttctctcatttttcatctttagagaaaaggccatgttatcatatactgtcatatgtgggtagagggcgtaagattggaataccatggcaatatccctatcctttggctctactgtattcattataaacgacaacaaacatacgaatcacaacaatgaagagtttagccctgctatcattctaactagggttgatttaccacatcctgaaggacctaagattgcacagaaatccttatctttgatatctagatctatgtgtctgatggtaaatttgtccctaccttcatatttttttcctaaattatctaatttaactctcattattttatcctttcactgcacctgatgacaatcctccaactaactcatcttgtaggaacaagaaaaggagcataacaggtatagctgataagaagccgcctgctgcaaaggccggttggttcatatttcttacgtctgaaattagggtaaataggcctgttgccaaggtgtaatctgctggattagtcaagagtatctttggcatcatgtaatcaagaaatggtcctataaagcattgtaaagcaattatagctagcatcggtcttgcaagtggcataataatcagcctataaacttggaagtttgaacatccgtctattcttgcagcctcatcaagctcttgggaaatagaatcaaggtagccttttaggataaaggtattacctgctattgccccgccagagtagatcaaaatcagcatcatagagcgagtaaatactggtaccacacctgaaataattgtgtggattgcgtagtaggcagtaattcctgcgaaagctggaatgatttgcactagcattatggttataagacttgctttcttgcccttaaatctaaatcttgaataagcatatcctgtaaaagatacaaagattagggtaaggattgtggttgctgttgctatcttaagtgtatttaatacccatcttaaaaactgagtttcttcaaacaagtatttaaagttttttgttgaaaatacaaactcacctgtcattgatatatactgaccttggttgccgttaaatgatgatataaccattattgcaagtggtataagtataatcgcagcccatataaataagattaggtaagagattgtaagagctaccttgcctgcagctgtaagtggctggaggtctgaaaggtagaggtctttatttttatttttcttcttaaacatactaatactccttgaaggctgatgacttcatatatccgaagtaggagattactataagtattattgagataaatactgtaatggcagctcctatagcttggtattgactgttcatagtcaagttatagatgtatgaaatcaaaatatcacttgatcccgctaagttaccatagacttgtgggttaaatggtccaccgccattaaataggtaaattattgagaagttgttaaagttgaatgtgtattggtttataagcattggagatatttggaaaagtaccaaaggaatagtaatcttaagtgtcctttggaatcctgtagctccgtctatgcttgctgcctcatataagtcctttggtatagcttgtagtacaccagttgtaagtaggaatatataagaatgtccgagccatccttggagtaggaccagtgctgtcctggtttggactgtgttgtttttgatatctagcgaggtgttaaagactgcatttactgcctctgttataacaccgccacggctggtcatgattgagaagaacatgattgttataaaggctggtattgcccatggcaataagtatatagttctgaagaactttttgcctttaattctttcgttgttaaccattagtgcaaagataaagcccagtacaattgcaagtgtggatgcaagtagggtccacataattgtccaaccgaagatattccagaaagccttgcctgctataccctgtcccttagctatggatacgtagttatttagaccaacccattcgaatttgttttggtgttgtggatccatattggtaaaggaaattagtatggctgtgactattggcacaattactataaaaattattaccaatagggctggggtggttattaggtatgggaaaccatctgttcttaggtattttcttgtttcaaagaatgaatttggtctaatacctttcatttggtctttttctgtcctaaaagcatctaggaatgagcttataaagataaatagtccaattaggataaaggcaagggccaagataccttcgatcataaagattatggacctgtcaagtctcttgccaccttgggcaagggaaataagacctgctataccctctccttggtagttgccaaagcctagggcataaggaattgctataaaatatataaacaagcttccaaataaaagcataagtgccttttgccactggccatttagaagctggccaaggcctggaagtggcgctgttattatagatttgaatggtttttccttgtctatttcaacaggcgtccttcgtcttgcgtcagacctttcttcttctagtatctttagcgaatgcttaaggtctgccttaagcttataatttaaggattcaatttcttctttaatagagatttccggatttctatagtcaatttttaggttttggtccttaaatttttgttttaattgctcttttgtagccttgtaggcctttttggagattctttcttccttgaaggcttcttctatttcagcgacatcgtgttcgtatttttcttttaaaacttttctgtctgcgtccaagaacttgattttttcattaatttgttcttggcttaggtttttctgtcgttcttttgcatcttttaggctgtcttttagaaatttatcgtggtctaaaatctttggtatttctgttctatcaagttcatttagcctatagtctaaaaggctatcataggatagttctttattttcttcgtagaaagcatacatcttatctgccaccagtgtttctacaaagagggccttaagattcttatcttctggaagatttggggcagaatttgcttcacttttagctttttctaaaagtgattttttcttatcctcatattcttttagttttatgttgtatggatggtttgctttagtatatttagggctggtacccttttccttagcctcgataagatcaattatatactgattcttcctcggaaaagttctgcccctcctatctataaggctcttttcataagtcatttctcttacctttcttgccttactattactattaataagattatatttaaaataagtcccaaataataaaatacagaacctagactaaatgtaaaaaagaggttgactatagaaataattgtcattgccccgaaaaatagcttgtaggtcttgtttactccgtattttttaatagtaaaaaaagtgtatagggatatagttatgggattgatcaccttggtgaataaagaaaatataatcgaatttaaaaaatcgtcataactaagtcctggttttaatttagaaacagtatcaaaaacactcggatctttggccatcatcatagcctctaggctaaaatttaggatgattaaggctgatacaataagtatttttaataaaaatttttccctttgttttactttctccataactttttaatataaggggcaatccctttggacgccccctgatatttatattattggttaaagtttgccatcattgaatcaaatgatgcctttagttctgcatatgctgctttttcgtcagctggttttacagagttccaagaaagtatagcgtttttgtaggtatcccaaacatcgccccactctttaaatagtggtctagctggagcttctttgtaagattcgattgtagctgagattatcttcttatcagtttctggaagatccattccttcataagtttcagcgcttacgttttcaagaaccttacctgttgccttataaaggtcagatgcaaattctgggtttacaatttctttaatcattgcttctgcgatagcaactttgtcagcgtcttcttcgattctagcgttcattgctagtccccatccaccttgccagtgagtaagagcttttcctgcgatttgaagttgtccgattggataaatttcaaggttgccttctccagcttgttctgaaattggagctgcatcccatggtccaccaagtcttgcaacaccgccattaccagctttgaatgtatcatcgatatatccccaaccagcgtcagcgtcgaataattgtgtgccagcttcattgtgttttttccagtattcaaaaagtgctttaattgttgcttgtttttctggttcaagctcatcccattcttttgtgaagtctgagaaaagtgttccatcttcatttttgcctaatagttcaattgctgaagagtttgttgcagcaactccgtaccaagcatcaaagattggtagtagaactgttgattcatctgctacatcgttaatttctattggttttgttaggtcaacacctttttcttcagcattagccttgtttacataggtaataagtgtttcgatattgtatgggaatgcaaaatattcgccatcgatattgaagtttccaccaataccagcatcaaaatcatcccatccgccaatttcatcagcaagttttttggaatcgattccggcaaggatatcatttccatgtagaccataaagtctgtctgctggtatagcgaataagtcagctacgtcctcgtttgaagcatctgttgcgtctatgatgtctaagtgatcaaatgcgcctaaggtcttaaattcaatctctgcattagggaattgttccttaactctttcagccgctttttcgtaatgaggtagccaagcttcttctacttgtacgcttagttttgcactagcatccttgttagcttctttgccaccatcagctgcttcttttccgccatctttagcaccaccacaagctgtcatcacaactgcaagtgatagggccattattgatttgaatgttttcttcatatttcctcctgaaaaaataatgaaatcgtttaatacatgttaattataaccaataataagagaaatgtcaattatctaactatatataacgaaatattatttcattaaaaattaaactaactagattttttctttagaaagataatgaatatcaacgtttaacgatattagattcttttttatattttattaaaaattttcaaaaaaatactgactgcagttttttttgaactgtagccagtaaaaaacatttatatgtttttattaaaatggattgtaaaacctgccttggtttacaaaaaataaagaaattccaattattgctatgacccctactccaattaggacataaaggtcatttttacagaaaggcttttccctgtaccgagttctggttttattcttaccaaaacgccttagttccatggcctgggatatggtttcaattctttctaggctgtcaaaaataaggggcattatgatatttgagcttgcctttattcttttcataaaggaactctttttgctcatttcaagccctctagcctggtttgcctctcttatttcaaaatatgaattttgtacatcaggtatatatcttagggcaagggcaacagcgtaggagattttatatgacacccctatcttattcaaacttgacgaaaactcagatggatctgttgcaaagataaagaccatagccagaggaattgttgaaaaatacttaagagccacatttaattcataaaaaatttgctctaaggtcagggcatagggacctttgcccaaaatcatagccctagatccgtagagtttcactccgtagtctggttcgaaaatgtaaatagctagtaggtttataacagaaaataccgcaacgatttttaccaaaaaggccacatcattccatcgtatttctgccatcctgagagcgataagggatactaatatcacaagtattagaaatctcgtatcaaagcttgtcattacgataattgataggactatgaaggcgattagttttgttgtacctgagagtttgtgaatccgtgtgtcgttttttatataacctaatgtgttattcatcccttaaactcctttcgtagccgataaagccttctataaaatcaaacgggctaatatttttaagctgtctacctaatttatataggcttgtctgacttagattagcagcatctatcaactcttcgtttgaaaaaagctttgcaggactcatatctgctagtattttcttatcacaaaccactatagacctgtctgtgtactcctctattaagtgcatatcatgacttatcatgaggattgtaaggccgtagtctttatttagttttctgataaattccatcatctttgtgtaatggcggaaatcctgaccggctgtaggctcatctaaaataaatatttcagggtctaatattaaaattgaagctatggttacccttcttttttgtccataggaaagggcagaaagtggccaatttctaaaaggataaagaccacaaaccttaagggtttcgtaaactctttccttgattatttcttcatcaaagccacgaagtcttagaccaaaggcgacttcatcatagatcattgtttttgaaatcattgcgtttggattttgcaaaataaatccaaccctatcagcaatttcttttatggatagggttgaactatctattccatctataagaattctcccatcatctggccttaaaaatccacaaataagcttagccaaggtcgactttcctgccccattagggcctaggatggaaatcatctcgcccttgtcaatttcaagattaatgccatctaggaccctttctttttcgtaggcaaaggagagattttctatttttaaaatattttctccactcttttctattatatttcgtggacttttcttagcccagatttcaattttttctaaatctctttcttttatatcaacataggaaaaatcagaaagcttttcgtaagaaaaaaggtcagcaccggcataagttaaagcatcaatataaagtggctttctaatacctattttatccaagatatcagactttaaaagctcagttggactcatatctcctataatttccccatcatttactacaatcaccctgtcaggatcaagtaggagggcttcctcaagcctatgctcgatgacaactacacttatatcaagattttccgccaaatcttttaggagtttgattgtagacctaccgcttttagggtcaagatttgcgagtggctcatctaataataaaagtggaacttctgatacaaggacaccagcaatggaaatcgactgcttttgcccgcccgaaagctcattcggctttttatccaggagcttttcgatatttaaaacgtctgcccatttgtggacgatttttaccatttctttttggtctacattatcattttcaaggctaaaagcaatatcttcagctactgtaagtcctacaaattggccgtctgtatcctgaagaactgtccctgtatgaagagataggtcaaaaatcgaagatttctcaatatttttgccatcaattagacaaaacccttccatatccccagtataggtatttggaatctgcccattaaggcttttggcaagacttgacttgccagagccagatgggcctacaattacgattttctcacccttttttatctttagatttatatcacaaagcgaataatctacctgggacttgtatttaaaataaaaattattaaattctactaagttttgcctattttctttcatcttatcctattctcttgttagtgaattatcttttggtctgctctttgcgtaagcaaataataaaactgtaccaagaactcctactgcaagtgagttaaatcctgcagatacaaggccttgggtaaataccttgttggctggttctgaatagatcaaaatatctaatgctggagcaactattgcccaagctatgatatttgtaaggatttgacctacgttaaaggttattatatcttttttgctaagctcacccttagtaaggtcgattcttgatcctataagaccataaccaaagccagtcacacctgaagatattacccacgaccaccataagccgtaggttaataaatcctttatggcatgaccaataaaaccaattagggcacctgcgaacggtccaaaaagcacagacataagggccaaaaatggataagttgtctcaactgatgtatttggtataaaacctaggggaattgataaaaacctacctaggataaaaaatactgcagcccctataccgatagctacaattgttgtgatagaattattcttcttcattctttcttcctttcttgtaaattctaagctttactcttgtccacattctaataattaccataaacaaatcaaaatggacattaaaaaacacccatcgtcctgatggatgtgagaatccatcatccaagctttagcaccttacataagtaggttgctgaaggatcacagagcttgtctctccccttctctttatggtggtcttattatactgtttttagtttggattgctattttttattaaagtagaagactttttctttctttatgagattccgcgtcaaagccaaacgagcctagtaacacttatacccctggtaacagaaagggggctatcaggtaatgatttctaatagaaagccccgtttaaaatcttatttgtttgaggctttagccgagttataagattttaggggcttgaatattagaaatctgtggggaaaaacgcaaattcatacaaggttaattcctctacaaataaaagcttgccgaaaggcaagcgacattatccgcgctacgctaaggagccgccccgggggtgtaatggggaggtttggaggggcataagggggcatgcggaacgccccctacgcccctccttataaacgaagattcaagtgtaagtagaataaaattctaatttacaaaattacaaagaaaaatagtaaataacaaagaattccataagactaaaataatattaaagattaaattcaattaaaaatataagaacaaaaaacccaggcactaacacccgggttaatcaatatcaaactttcgcttcttgcaaagcttctttagaagctttagaaccagtaacattcctaaaacacaatctatcgttttgaacgtaaatcctaattgtcatatccttatctagtttgttatctaagatgtcttcagcaagcctatcgtcgatcatctttgtgatatgacgttctagtggtcttgcaccgtattcgctgttaaagccttcttcggctagttttttgatgactttttcgtcatagaggatatttatgccgatttcagatagtctgtcttgtgttttttcaagcataaggccagttatttctcttatatcatcttcttttagggagttaaacattatcacttcatcaagcctatttaaaaactctggtgcaaaggaatccttaattgcttggttaattatttccttatttctagcgtcatcagcttcttccttatcttctgccaggtcaaaaccgattgatgtagcccttgcaaggcttgatacacccacgtttgaggtcatgattatgactgtatttttaaaatcaacagtccttccttgaccgtctgttagcctaccgtcatctaggatttgtaggaggaggttaaagacatctgggtgggctttttcgatttcgtcaaataaaattacagaatatggattggtcctcacagcttcagtcagctggccgccttcttcataacccacatagcctggaggagatcccacaagacggcttacggcaaatttctccatgtattcactcatatcaatcctaattccttatcaccaccttcctgaaatcacttctgcaagcgacttggcaagataggtcttacccacacctgttggccctacaaatatgaacgaacctattggtttattaggatctttaagacctactctagctctttttatggcccttgcaacagaatctatggcttctttttggcctacaactgtgccctcaagatctttgtcaagatttgcatatttttctttttcgtcttctgtaagtttttctacaggaacctttgaccaagaagatactatgtttgcaatatcatcgtaagaaatttctagcttatggtcttcagcttcatgtgcttcttcattttctaggtcaaatttcttttgatttatgatatcacgaagttttgctgctttttcaaaatcttggtccatgaccttctggtctttttctgcctttaatttctcgataatatcttctgaattatcagaactttcatcagtgttttcctcaaaggctcctatcctaaccttagatgatgcttcatctattaggtcaattgccttatctggaaggaacctatctgtaatatacctatcagatagctcaactgctgcatccactgcctcatctgttattttgacattatgatggtcttcatacattgattttaggccttggataattagttttgaatcctctatgcttggctcagtaaccatgacttcttgcatacgacgggcaagggctgagtccttttctacatgttttctgtattcttcaatagttgtagctccaattatttgaatatcaccctttgcaagaattggttttaggatattggctgcatccattgatccttctgcagcaccagctccaagtaccatgtgaaattcatctataaagagaactagatcatcatggcttgctgcttcttcgaataattttttaagcctatcttcaaaatctcccctatacttagttccggcaatcattgatgccaagtcaagacttaggattgtcttatctttcataatctttggcaaattccctttgacaatctctgtcgcaaggccttcagcaatagcggttttacccacaccaggatctccgattaagattggattattttttgtccttctcattaagatttggatgattcttgtaatttcatcttccctaccaatcacagggtcaatcttgcctgacttggccatttcattgaggttcgtacaaaactttgtgatattttcactaaatttagagtttgtagcccccgacttcttctggtttttggctagggttaggagttgctttttaattgcttctttttctacgcctgacaaaagaaacattatattggtaaatgaatcttcatcatttaggatagcaagaagtacatcttcctcacttgtcgataatgcccttctattattggcataaaatcttgctgtttcaagagtttgccttacttttttgctatattcagtagctggtcttactgctgtgcccctgcctatattatttataacaattgactttaatagctcataatttgcgcctgcagcctctaaggccttggtcgcatttgaccctgttttcataagggcaaggagtacgtgctctgtgccgatatagtcatgttttaggctgtaagactctcgcctagcttgttgggtcagtttatttaatctattgttttccatggatttcccccatatacttcatcaaaaactcaaatctttcatttgagaaattatccccatagatatgcgaattgagtttttctatcaaatagtctagcttatcttctgacaaaaatatctcgtatcctaaaattttgtactttttaagggcataaagtgccttcatcatcttatccaggctttttataagcccagtctctagacttttttctataatttctatttcttcttcaatttccttatcatcaatattatttaagattttaaagtctctcctaaaccttctctcatttttcactaagacttctaggtctttttcaattttttttagataggttagtggatcatgtctgtaatttccataatttttcaaaagataaatatcatctgcataggactttaggccatgtgggatgaatttcctagggtaaattcccgcataaatcatagcctgctcaaaaccttggtaagtctttggattatcaattaggccaaaaaggaagattttaatccacaattcaaggcctgttccggtatttctaccagcgcttgttaagtatccatatttttgagaaaaagcaaaatctacatggctatcaattaccttttcaatctcaactgccctcttataggccgagctaatatcgagattaaagccagaaatatttatagacaagtggtctctgtcatttatcacaagggtagtatctccctcaaagactaggccgatttggctaagcttacttctcgcatcagaacttagtaccatttcatctattagtctatctatagtcgaatcatctaaatccgttagaagaactaacctatcatcaaaaatatttttgaatatatccataatcacaaggctttcatcataggacatagtcgttgggaaatcataacctttgatatttctccttagtgataagtttgatgaaaggattatatcctttgtaaattccatcaatttttcacctgcatatttagtctatctatcttatctcttaggtctgccgcaagttcataatcctctgtatctacagattcgttgagtctttgcgataagactttaatctcatctgcaacagccttaaactttctttcggcccttggataggtgcccttgtattcacttaagttgttataggtcttaagaaccctatcagttaggtttttatcaagctgataacaatggctacatccaaatttgccctgtctgatatttgattctaaattgccgcaatatgggcaagatttctcatctatatttaggatatattctatatccttatttgcattgttgtatttatattcataaaagccatcaattacttcttcaaggctaggtataaacttttgtaaaagtccctcaaggtctttggggttaaaggaaatattttcagcctttaaatcccttgggttcactccttcaggtacatttgaatattctctcatacaatcagggcaaagatggatattgtggctatttccattaaatattacctttaggcttacacttgcttctttgccgcatttatcacatttcatattaactccttgccaaaatacttagaagaatacttctgactattgaacttcttacagtatttctaccctttgcctcaatatctgccaaggtcttatcacttgctgtatatttagccatcagatattcattcttatcaaaataatctctctctaaaagatctctaaagagattattcgcactagactcactcatattcttatctaaattcctaagcaaataggaaatataatcatcttcttcgacaatggtaataatcttaataaagccattgcccccacgtttactttcgataagatagccgttgtagggcgtaaacctagtcgaaagaacgtaattgatctggcttggcgaacaatcaaactgactcgccaagtcgttcctaccaatctccaaagccccatccacactatcttctagcatgagctttagaaatctttctatttgatttgttaaacctgccatagtccaccttttctttctatatctggtctattaatagttaatttactgactatctctgaccattatctgtaaaatataaggaagtcgaacttcctatttaaactatactattttagtcggaatttacaatctaacatttccctagaagaaaagtgccaggcattgccaaaggcacttacttttgatttgaatttactaatctctattatttctattaccgaatagcaaaaataatctcaatagttgaagggctgtagccagagtagccgccacataggtaagagcagcagaccttagcatatccttagctccaggaatctctgtttcatcaaggatatttgtcctctcaagggcgattatagctctccttgaagcatcaaactccactggaagagttaccagctggaataaaagtgtaagtgaaaatagggcaagacctatatttataagattttgctgagccataaacataccagcaagtaaaattggaaaagataatttcgatccaaaattcacagcaggtacaatgtaagatttaagcctaagaggaatataaccttccttaaactggataacatggccaacctcatgtagggcaacagccaaagatgcaatagaactatctctaaaagaagtatcagaaagagctacttccttagtcacaggattaaaataatctgacaaagatcctccaactctttttatagaaatgtccctataattattgtaatcaaggaccatctgggcagcctggctgccagtaatacccctctttgacctaatttttttatacttgttaaattttgcactaatattagcctgggccagcattgaaattacaagaccaatcaggactaaaaaatatgttttatcaaaatacattccatatggaaacataaaatcctcttttctattttcaaaaaataatatttttattgtttcctttattatattaagtttttaggaaaagtcaaagatggtcagtactttcactaggtgagtctagtcttccaggaatattttcttttcattttgtttttaaattattttaatcttatggtattctgttctatttactttatctctttgtaattttgtaaattagtttttttattctacttacaattgaatctccgttcaaagggaaggccctagggggcagcaaatgcccataatcggcctcctccttaaacctcctccacgttacacccccgtctgctccatgagcggagtgcggataaggtcgcttgcattctgcaagcttttgtttttagaggttctagccttgtttaagttaactgttattctcacagatttctaataatcgaatccctaaaatttgataactcgcttcgctcaaacaaatcaaatttttacgggattctctattagaaatcatcgcttgataaattagaaaattttttcggagtatgaggtttactaggctcgtttggctttgccaaactttgctgattaggattatataatcagaaacatgtattcttgacctaaaagttcaaaaaattaaatattttacaaaaaaagagagctaaactctcttaagctctcctttatatcaaagttatcttttactattgagctacaatttcatccatatcaagtgagtaacccataacttcacccacttttgtaactttaccttttacagtaacagtctgaccttttgctgcattcgatacaacacttttctggtcatcatttttcatataacacataattccagtcatagtaaactcatcatttataccatctatattgacatattttccggaactatcaatattgtatatttttccagttacttcaacatactgatcagtatattcatcacttgctttaagagcattatcttcaagttcttggagcatttgcccagcatcaacttgtttgtatgttatctcttcagcttcttcgttattagcttcatcttgagtctcttctactgctttatgtggtgttgattttgtattatcagtattatctccaccgcctaactttgaaataattccaattaaaacaaagactgccaatacgataaaccagactctcttataaaatggtttttttattttataaacatttccattttcatctttcatttgttttgccataaaattccccctaaaataataaattacgttcagtagtgcaaaataacttctacttatatatataataatataattttcaatttatatcaagagattttaaaataatgttaaaaaatctctaatttaaatatttattacattagttgattttgtaactacatatattaaaactccaattataatctgtattcctttttatactagaatatcttaaatcgacttaccttatcaagcaaaactcaataatcattaataaaccatggtaatttacgaaatctaaatactttgatataatttatctcatttacatagaaatgatttataagataggtcaccgttacaaaaatcgcactgtttgaggccttagccgagtttgcgatttttaggtgaccgactcttagaaatctgtatggcaacacgcaaactgctacgaaggcatatcctctaccaaaaaaacttaccgaagaggtaagcttcataatccgcactccgcttaaggagccgcttgtggggtgtaacggggagagggtgtaagggagaggccgatgagggaccatgcggaaggtcccttgggcctcgccctttgagcgaagattcaactgtaaataaaatagaaatttataagataaaagcaatctaaaataaaaatttcacttaagattctgatttttaaaaattaataatataatcccccatcttggatgggattttcaaaaccatttttatatgctcaatcccatctaacaaaaaactctgagatctttgttcaaatcccactttttcataaaactctttggcataggtctgggcttctattattattttttccgcatggtatttttggcaagctgcctttatagcctcatttagaataagatttccgtggccttttcttctttctttggatatgaccctgcctaggtggacttcgtcgttttctttataaatccttgcgtaagctcctatctctccgtctttttttgcaaaaacatggaaagcatccttatcaatcccatctatttcaggatatgggcaagattgttctactacaaagacgtctactctgagttttaggatttcgtaaagttcgtttatatctaattcttcaaaggattttacaaagatattcattacattcttctttcatattatttcaaactcttataccaactcaatataggaaatatcttcaaattcatctgcaaaactatccaaaaactccatattatcaataaaacccttgtagccaatctcgtagatatagcggtattctttgttattttcccctatcacactttctttggtgtaattatttattttcgcatcgtatttttctaaaattgcgtttatatcttctctttttggttcataattgttgaaatgcaccttaagtatgataatatcaaaacgagtctttttcgaattaagaagggtgaggatgacaatcaaaaatcctccgcctaatgctgcaatcaagtattctccatagcctactgcaatggaaatagccgcaacagtccacaaagacaccgcagaagtcataccatctaccgtcctgtcgtttctcacaagaataaggcctgatcccaaaaaaccaatacctgaaacaatttgagcagtaagtctacctgtgttagtacccacaacacctataaattctggattatccatataccacaaaatagattctgcagtcaaatccacctggatgagggtaattatacagacccccacggctaaaatcatgtgggttctgacacctgcggatgagtgcttctccctatcaagcccaaccacaaagccgattagggcggataaaaatatcctaactataatctcccaaggagtaagtacagattccataaatcctcctcattttttactaatcgcacaaataattctataaaatcgcactaccttgcaattccctgatttctatcatctaaaatataagaaggcagactggcaagggcatatttaagcttacttatcatctcttccttttttctcatatggccggagaccttgaccaaatttaccatatggccagatgaataaaggacatcgtcaggtacatctaggttttcaagtagggtcacttgctcgattaggttctccctattggttgtttccacaaattctcccctctgtctcatattataaagtttagatccatgttggacatctgttgacatgataaaaatccccttggctggataatagtttagaaattcggcggttgccttggcgttttcgatagacttgccagccccctttatcccttgcatgacaatggcaaaataatccataccagccgctttcattttctctagaccctcataatattcatcaaggtccgcccccttattgatccaagaaagaacctccggatctccagactcaaccccaaaccaaaactcgttgtaaccagcttctctaagggctgtcatatcgctaacagacttatcttttagattataaaaactcgcataggatgtaatagtcttcacacctggcaaatatttatggatcaaatccgaaatttcaagtagcctctcagtaggaagcataaaggggtcaccattaagtaggtaaatcctatcaatatgtcccggaaaagtctcctttatttcgataatatcactttctatatcctcaattgggctatcccaaattttgtctcgtggtacatggtgcaaaaagcacaagcattgtgcgaacacccgtaagttacctcgagcaaaggcgtataagcctcaagtggcggcctataaacttgacctgtataatgccataaaatctcctctcgttttaattattataccagataaatcttatgatttgagttttttatctgggcaaagtctcccatcaagcaaaggtgttcctcctagcttcttctgggtaatatttctgatagatttgcatatatcttcttagatatgatttaacctctctctgcctctcctcatcccattttcctgttgatttgtaataatcataagtggataaggtcctcattatgtgatagtagagggcatatggaccgtagaccttgccgtcaataataggctctttttgtcatttttatagattacctttaccatccaacacctcctcctaaatactttctagtagttccatcatataatcagccctgcttctcagcctaggagtcttctcttttttctcttccctagtcctggtctatatttgacttatatatattattcttatttatattattcttatttatattattcttatttatattattcatatttatattattatctttaaagtctcctttaataccctgcttaaagtctgctttaaggggggctttaagccctcttttataggtcataaagtcttctttgatatagagcttgcgtctttcaatcatttttgtattggccttatattcgtagctacggctaatatagccgtgtttgatcaaatttgagatccaagtagatacagacaccaccgaaacccatagattttggcaaagtaggcatttgttgcatagcaatagccctttttgttgctaagagccaaaatatctgaaaacaagagcctttcgtaaggtaacaacctcttatcaaacctaatttctgctggtaatattgtgtataaattctccttttgtatttaagtctacttatatatagaattttttgacaaattgtcccgattatagaccaaaaatctcctgcaaaatataataagaaagctagtacatcacaagctcgtacatcacaagctcctattagaaagtttgccccacaaagccgcaaatcctgtcctttccgcaagtcttagagggaaatgtactaaatctatgctataaactttagaaagcctctagtaatttaaaggataattaatttgataccagcatcctagttcaaggctctatgccaagattaatatatatttaaaaacacccatttgaaaaaattcacacaaagaaaaaaatatgggagattatcatgaaaacaaataaagtactagcagttgctctatcagcaggtcttatacttggctaatgctgcagcaggtgataaatatgaatcaagagaagcagatggcgaagaagacgaatgctactatgtattaaaatttgataaagaaaaagcaataactaaagaaaaagaagactctaaagataaagaaaaatctaaagagaaatctaaaccagctaaaactaaaggtaacaaccctaaaacaggtctagctggcccagctcctatctactctacactagctatatcaatggcgctatatcaatggctggtattgtagcggctagaaagaaaaacgactagagtaattaactaggacgttggaaggcagagcctttccagaataatatttgcacaaatatatctgcctactaaactcgggcacttttcccgagtttttgttatcccctctagctgggttatgcaagtaaaaactccaaattacagacgatgcacaagcggtgtataatagtagtactctcctgctccatggagtttaactcaagcgaatacgaaaggataaggcatagccctacgagaaatattatcaatgcaagatctgtatataggaaggagatacttatagcttttttataggagtacatgcgctgaatatcataatcctgcttttataagctctcccgaaatcctctaatgtattttttacaatgtattttttacattaaaagaacgagtatttctactcgttcctctttaggagtctatttagtttttttaaggaacataatctttttcaacgaatgctccttttcgtcgtatccttctctctcgcttcgctgcgaggtggtctgcacccgggcaggcttgtctaaaattacggaagctttctcatcaattttcctgcggactttgtccttgtaaaattgtgagaaccgttcaaattttgccagcaaaatttgaactaccattctacccaactaaggttcctgtttctccttttagaccgtctagggctttttctagtgaggttatcagagcttttgctccatcttttgattttacaaatgataaggctgcttctatttttggtttcattgagccttcagcaaattccccgtctgctaggtatttttcgctaggtatttttcagcttcttcgactgttagcttatctaaccattcttcattttcttgtccaaagtggatggctacttgttctactgctgtgaggattacaagggtgtcggctcctactagttcatgtgaagtctttgtcgattaccgcatctactcctactagcttatcgttttctttgattacaggaattccgccgccacctgctgctactacgatcattccatcgttgtagagtttttcgactgcttttttctctactatgtcaattggttttggacttggtactactcttctgtagcctctgcctgcatcttctttgaaggtgaagcctttttcttcttgttttttagcttcttcttcactatagaatgatccgattggaatgatccgattggtttggttggattttcaaaggcagggtcagccttatctactaagacttgggttacaagtgatactactgtttggtccatgtctcttacttctagttcattttcgattgcattttgtaggtggtagccgatgtagccttggctcattaaatggcatttgaggtgtttttgcttctgatttgcttgctgtatccattgcaagattgatcatacctacttgtgggccattgccgtgagatatgattaccttattgcctgctgctactaggtctactattgatttagcagtctcttctactgcttttttttgctcttctgggctgtttcctagggcattgccgcctagggctagtacgatttttttcatcgcgtctccttaaatttattttagttgtttagggccctatctacattttcctatctacatttctgataaagtcttgtacgtttgttaccattgtgacagctgtgactgttcccctgtctgatagtttgtttactgcgaattcttggatgtcgattgtgtacatatatactggtcttacttcaccatcaaatacattgtatgatggggtctattgtgtataggattgcgcccatcatgatgattgtagatgtttttctagcgtgttttctcatttcgttttgagcttcgtatacgttgttgattgtttcaggaaggcctagtctgtcacggattgtacctgctattactactggcacgtccatttctacacatgctttcatgaagccgtcttttacttgaccactttctactagggccttggttgagccatatttgttggctaggtttattacgctaggtttattaccttgtataggtttttagttgtattttgttctttttcgaagtgttcttggccccatgttgtgccgtatacacctttttctaggtcgaaggctgctgtttctgtaccgcagaatattgcgtttacatagccatttcttattagttcgactatctctgtcaagggcaagagctgcacctacgattaatgttacatagcctccgtttgctttttcgtgttttaatacttcgtataggttgtcatagtcgattgagaaggctgtttctcttgatcttccagctctaaatgcgaatgtatcttggtgagcgtcttctgcgaggaagccttgtgtccatacatagataccttctgatgcatcttctgtacggccaattactaccttgtcaccttttttaaggtttctaaattctactatgtcaacactactatgtcaacactttcttcacctggtgtgtcttttgcaacgcatactgtatccattctggattctgctgcaaggacccacttatcatttattttgaagtattctggataaactgaaagagcatggtaatttcttgggttctacttctacaagtgttgcatttggtgcatttttaaagatgtctttttcaaaatctggatgatggtattttggcatttcaaatttcattactcaatctctccttcgttttcgtctgcttttctatcagcttctacatattccatttctggaatttccatttctcttgcaaaagccttgtttgctgggcttattagagctttttcacagtttactacaaaatcttgtacgtttgttaccattggtacgtatgcaagattttctctagctgattttctctagctgctcctaccttgtgtactacgttttctgttacgtctacgcaatatagatatactggtgaaatttttccgtcttttcttaccctatagctagaagccatgttggctactgatagagagtgtagcatggttgctatacaaataatctagctctttctttgtttctgtaagtgcgtggtcttggtcgcccattacttctggaagtgggccgtcatctctgattgatcctgataggacaaatggaacgtccatgtctgatagggtcttgatgataccgtcttttacattgccactagcgataaagtctttgattgaaccagcacttcttacttcatttagtagatctaagtggttgtagtgacccattggttggttttcttgggtgtagatattttgaccaagggctgtatttaagaagctgtatttaagaaacctccttcaaggtcgtgagttgccatagcatttccgcccattaggcagtcaatatagccgttttctgcaagttggtttagggcttttctggtatcatagtcaaatactactgaagggcctaggacccaaactatatagccatcttcgctgaagtagttcaaataggttatcataatctcttgagaatgatgtttctacagccttacctggtttagaatatatgtcttctggaaaagcatcattatatacaaagatgccgtcttctaaacttccttcatcgcttacaactacttggtcgcctttttttagttctctaatttctttaacaacaatattcccattttctaaaactgctacgcagttgattgatgtatgttctggcagttgccattcgccttctatcttgtagaatgttggcatatgaatgttggcatatgacgggtgaggtagaaattatctggtgcaacaccgtccttttctacttcttgtagggtgatgtctttagctttcttaaacttttcttctgaaaagtctggtgtaacaaattctggtactttactccttatttatattttctttaagtttgacggtgaaattctcttcaccatcaaaatctaagactagtttagagaatgtttcgatttctgcctggagatttttttcacagatcaaaaagtaaacatcctgttcgataagcttcttaagatctcttgcgtcaagtttttctctttttgcaaaatctccaaacttttcaaaaaatccgtcagcataggaaaggcctatctgcctttctcctagagcctttctcctagagatttttctaggtcgttaaatttgagggttattagcttatctattttatcatcgcaaagcttctttagcctgaaatcataatctacatattttctaaagtctacatttagattttcttttatctttttatcgtaatcggcccatagttaggataattattgagtttttgagatttatatttcttcccttgttatccttgataactccatcttgaatcatctgcagtattaggttctggacctcaaagtgggcattttctatattttcaaataccaaaacagaataaggtctggttcttagggactgggtcaaaactccgccaaattcgtagcccacatagccaggaggcgctccgattagctttgtaatcgaagatttgtctgtaaactcactcatatcaaatcactcatatcaaatgagagaagcgacttatctccatcgtagaggttttcggccaaaagtcttgctatataagactttcccgaagatgaggggcctgaaacaataaagcttaagacaggtctttgtctttcaagatatgatgtaggtatttattatcttatctatcatatcatccgcaccgacaaagtcttctttaagttttcccctcaccatttttatggagtcaagcttgtcatatttgtgctttgactttggcattccactcatttttgagattatatccttgacttcagatggtgtaaccatggttttaagcggataatattcgccttgattttcgattctttgaagtttttctacgaccttttcttttaaatttacagatttatcgttacagatttatcgagtttttcaaaatctcgcttatcttttgcttcttctatctcaaagtcaattatttcaatttctctttctagcttgacgatagtttcttgtctttccttttctttgttataaagttcagttttttcggcaagttcagcttcgagtttctttttccttggacctatggcttgataggctatctttttcgctcttaagggctatattttccatctcaagctggacaatttttctgtgaagtctatctatctcttctggtttttggtcccttgccatcttaacctgggcgctggcctcgtcaattacgtctatagccacatctgggagctttctttctgtaaggaatctcttagaaagtttgaccgcttcagtgatagctgggtctgtgattttgggtctgtgattttaatcatgtggtggttttcgtattttgattttatccccctcatgattgcaatcgacgtttcgatacttggctcttctattaatattttctgaaagcgtctatcaagggccttgtctacttcattcctcgattgtggtagctccgattgtcaatatctcgccacgggcaagcattggttttagcatatttgccgtatccatagtccctgatgtagacccagatccaattatattgtgaatttcatctataaagaggattatcctgcctttggaatctttgattatctctaaaattttctttaatctttcttcaaaatctcccctatactttgctccagccactaggcttgtcatatctagagaaaagattatcttatcttttaggtcatccggcacatcgcctgccacaattctctggacaatgccttctacgattgcggtttttccgactccggcatctccaattaggaccggattgttttttatccttcttgataaaatccttatggcgtttctggtttccgcatcccttcctattaccgggtcaagcctaccttcaatagcctcttttgtgaggactgtcccatatttttcaagctttataatagtttcttggtcaacacctctaagtaggtattcattaaatttctttgcaactagttcatttaggtttttataagtcaggccgtgaagtccagcaagtttggctgtcggcatatcagactctcttagaagagcgagcattaggtgttcgatttttattttctcttcaaactggtttctagagatttcttctgcgattaaaagcgctctttgataagatctagaagtataaagggatgatatccccttggctgaccttagttttgtaagggcattttctgtatcatctaagatttcttgataaatcagcccaagttctttaaagtaggcccttactagtttttcttctagagaaagaatcgcatagaagatgtgtagatctgagacctccacattattttttctaattgctattttatttgtttcttttatgatttccacagaagattgtgaatacttacttatgtccatttatatctatcctaacaccatatatagtaagtgagcagcaactcccgctccaagtcctcctatagtatggcacaatattgcatttcttgtcatttcttttgtttcaagggcatccatcatggctatatgggttgataagtagcctgaccagcacatacaaatagctgtgaaaactgctatgtcattcgcacttgctgtgcccctgccagccatatcagttacaacaccaagggctgctcctgcagatcctagagctgtaatcggtacagctatggcttctggtgatttaaaaccaaatagtgggtttatgataaaggataatttttccccaatcattggaagtattgcaatgccttggttggcttcgcctgtaaagccttctggtcccgcaccatttgtaagcataactactagggtacagattaggcaaactcctggaattattgcaacacccatgtctactccaaccttgccgccgtcaaggaaggctgtcataacactcgaccctgcagaaccttccctgacttttctatagccgtcaggcactctagctccgccccttgtttctaccatttcttctgtgccataatattttttggtcttagaaatcattagtctaactgaaattacagatccaactactgctcctaaaagaccaataagtgctcccttgattgcattatctactggaagagccatcattgatgtgactgttataagtcccatgccgaatgacgttcccaaatttgtaagggctggcatctgatattttttgaaatattttctaaaattgtcatcagctgcaagggtaagtatagctgggttatcagacatgaaacaatttagcataccgagtgaagatgcacctggtaggtcatatattggcttcattatctttgatacaagcctgtttactaaggctattaccccaaattctgaaaatatagcagatataccacctgctaaaactgcaacggccatcaaatagaggcagacgttcatcaaaaggtcgtatgatgtaagcatcatagtctttatcatatttgtcccgcccataatagatcccatatagataaagaggccgaagaaagctaatagaaatataaatacttctacgccgacatccttctttatggttttatccatctttagttcttcttttatttcttctaaattttccatttaataatccttaactagaacttattttaaactccatcaaatgccttaactaaaaatatccgaaagaatcggatatttttagttttatgcacataattaaactagatgtttaatttatttttcttttgctcctggataatatttagggtcgtggaagaattcatcaacaagttctctaatttcaccactaagcattatcataccaaccatgtttgtaaatacaacaagaccaagggttgcgtcaaggaaagtagctgcattttcaaatgatacaaatccgccaattaggatcatagcacatgctataaatcttactatcttgcctgctgttgtaccaaataggtattcaccttgtttttctgcgtagaatactattactactattgtagataaaacaaataggaatagggaaatagcgataactgctgtaccgatttgaccgaaagctgtgttaaatgctctttcaacaccgatatcttgcatttctgggttttgccatagacctgttgttagaacaactagggcagagattgtacaaactataactgtatcagcgattacttcaaatacaccccacataccttgacgaactgggtggtctgtaactgctgttgcgtgtgcgtatggagctgaacccataccagcttcgttagagtagcatcctctagctgcaccggctttgataagttgaactaaggatccacctactacaccgccaccgattgcttttggattaaatgctccaacaaaaattgctctaaatgcggctgggatttggtcagcgtgcatgattataataacaagacccatgataatatatagggctgccatgaatggtaccattttttctgtaacttgtgcgattctcttgataccaccataagctactagtactacaagtattgtaataactactgctgctactacacggcttaggcctaattgttcaagtgggcctactgctgagattgtttgtagggtaatagatggtagtatttcaatcataaagaagaatgatactaagaaacccattatcttaccagctgtaccgcctataccttttttgaatgtataagctggtccacctacgtattctccgtcaacgtttttctcacgatattttatacctagtacgatttctgcaaattttgttccttgcccgataattgctacaatccacatccagaagattgctcctggtcctgctgtaaagataatagaaggagcgactacgatgtttgctgccccaattgatgaagcaagggctgctgtggctgcttggaatggtgaaactgaaccttcaccgcctacatctgatgagaacatctttccaaacgtttgcttaagtatgaaaggtaggtatcttatttggacaaagcctgttcttattgaaattaatagaccgccgcctacaagtactataaggataggccatccccagaaccaacctgtaagttttgatatcatatctaatattgcttgcataataattccttttttatatatgaagccctgacctttagctttcactttagactagagaaatttttcaagaatctaaacttacttactaaggccggctccatccctgtgttttaatatttttatattttgtgtttagttaactagcaaagtgtagcatacataactgctttgattgtatgcattctgttttcagcttcttcaaatactaatgattgagcactttcgaatacttcgtctgttacttctattgagtccatgccgtatttttcgaatatttcttggccaacctttgtttctttgtcgtggaatgatggtaggcagtgtaggaagatagcttctttgtctgcattttccataacttcttttgtaacttggtatggtttaaggattttaattctcttttcccattcttcttctggttcacccatagatacccaaacatctgtgtagattacgttcgcatctttgcttgctgcgtctacatcttctgtaagtgtaactgttgagaagttttctgctgcgattttttcgcattctttaactagccattcttctgggaataattcttttggagcacatgctacaaagtcaacaccaagtttagcacaaactaccattagagagtttgccatgttgtttctagcatccccaaagtatacgaatttaagacctttaaggcgtccaaagtgttcttcgattgttagcatatctgcaagcatttgtgttgggtgccactgatctgttaggccgttccatactggtacgcctgagtattttgctagatcttctcagttctcttgtttgaatcccctaaattcgattccgtcatacattctaccaagaactcttgcagtgtctgctacagattctttatggccgatttgtgatcctgttgggtctaggtaagtaactcccatacctaggtcataaccagctacttcgaaggaacatctagttcttgtagatgttttttcaaagataatagcaatgtttttgccttctagatatctgtgaggcactcctgctcttttcatatctttgaagtttttagataaatctaataggtatctgatgtcctctgttgaaaaatcaagtaattttaagaacgattttcctctgaaattttttgccataataagctctcctttattaatttttgttaccaataaatgtagtaacgatttcacacttatataatatcacattttttaaaatcacaagggacaaatctcgttgtatttattacttaaaattcaaaaatggttaaaacttaaaaatctactataatttccactatatttatgtagatttttagccttagcaatcgtttcttgtaaaaatattattaagttcattaaaaaattcttgaaaaaatattcgaaaaaaatattatatatgaaaggaggatatgtatctatgggaaaaaaatttataaccctacaggattcgttttcacaaaatttcaacgaatcaaatctaattagttttgatatccaaactgatagcggcaaaaccttaccactgatgcacaagcatagtaggtttctatacatcctagaaggtgttggcaagataaagatccagaataaagtatatgatatagtccctgacacagttatctctattttgccttggcaaacctctgaaatcatagaagtgacgaaaaaactttcctattatcttttggtatataattttaatctgataaatctctacgtaaagacgaatatgaacctaaaccacgaagaggttgactttattaatgaactctacaggagcgaatcagccatctacgacatagaagcctgcgataagattgagggtatttttgaagatatcaaaagtgaagttggtgtccactccctaagtctggttacccaaagtcacaaaaaattttctacaatctatatcctatccaaacttacagaaatacttgttttgtatcttagatctatagatgatggggataattttgagcagtctattgaggcaaggcccgataatatctttatgtatatatttctaaattcatctaaggatataagccttgaggccctatctaagatttttctaatgtcagaatctgccatctgcaaatatatcaaggatgtaactggcctaggttttcttgacatccttcacgaaataagaatttataaggctaaattcctcctagtccataccagtatgacccttaaagaaatagccaaagcccttcactattcaacagacgcccagctttcaaagattttccaagccaaacaatctattgggacaaaggattttaggagaattaataaacttgtagaatgtaacagcactttttcttttgagccaaataatataaaacttatagattatgtcaacaaaaactacaaaaaggacattgatataatggaagtagggaagaaatttgatataagcccaagaaatatcaacaaaatttttgtctactttatggagcaaaacttctactcatatctacaccaaacaagggtccattccgcttgcgacctgcttgtaaacactgatgagtctataacagacatagcaatcgaagtaggctacaattcacccaaaaccctactcaggaacttcatcaaacacctaggcatgaccccatcagaatttaggagcatacacaaggctgagtgatttgaaatttatatgtatcatccgccccaaatcgggctggttttttatatcttatttatctcttctagttcgattttcctatcagcaatggcgtcgattaacgcttcgttgtgggaaataaatagtatgcctagctcgtgctctttggcaaaatgtttcaaaagatggcaaatttgggcttgggtgatagaatcaagcatagttgtgacctcatctgcgattaggtatttagtttcgcttgataggaccctggctaagcagattctctggagttccccacctgataattctgtgggaaatttattaagaaaggaatcttctatcccaaatttctcttttacatcatcatttacctgccaaccttcattgaggattttttctaccttccatctgatattgacatttttttctggagcctggtggaccatttgaacaggcaaaaatccagacaagtcatttatatcggctccgtcaacagaaattttgcctcttttaactttgagatagcctgccatggcctttcctagagttgatttgccgaaaccagacggagccatgagacccaaaatctcacccctatttagactaaggctaatatcttttaggatttgttttttaccatcataggaaaagcttagattatctacacttagcataaatttttcacctcttctttggtcaaaagcttaagaccattttctggaagagccctaattaacatcctggaatagggatttttaagccctgcaccttccttttcaaagtcagacctatccgccacttcgataattctcccgtcataaaaaatagcaatcctatcagcaagacatagggccatgtttatgtcatggctaataataagggaggtcttgccagctttcttgagatttttgaagtaggaaattatttcacctgtagcttttttatccataccaggagtcggttcgtcagctataattagatctgcatctgataaaattgcatcggaaaccaaaactctccttgccatgccgcctgaaagctcaaaaggatacatcttatctacttcttggcctaggccaaaattcctgtagacttgcttttgcctcttatagtcagatctcgcaagagtcatcctcgcctgacgggcagttttaagtagaggatttagggaatttatggtttgaggaataaaaaatatttccttaccccttactttttctaagactttctcatcaaggacttttcccttatataacacttcgccttcataaaaaccattgtaaggaagaagacctaagattgcgtgaacaagcaaacttttgccagaaccacttgccccaaagattgccattatctcaccttctcttagttctaagtttaaatctcttactacatttagttttcttctctttagtcccttttcgtattgataaaaagaaatatttaaatttttgatatctaatatattcataaaatcacctgtgataagaatatgggtctattagattacccaaattctcccctaataaatttatagcgtagactacaaggcaaagaagaagtcccgggaaaaaggccagataccaatggccttgaaggaggtatttcatcgattctgacaatattattcctatggatggggtcgataaagaaaggccaaaacccaaaaaacttatagccgattcatgtaaaatcgcatggggaaataagagtattagccctacaatcatctggcctgctatgtggggtaggatatggttcgtaaagatataaagtttggatttacccatagtcctagatatctttatataattttcattcttaagttctaaaatctctcccctaagaagtctagttagccctgtccagtgggtaagggcaattcccaaaaccaccccaccagctcccctgcctgatgctactgatatcaaaatcaaaagcatcatgtggggaattgatagaaatatgtctatcaaaaaattaactgccttatctatttttttgctgcctacagtcaagagtagggagaaaacaagggctataagtagggacgagaagcttcctatcataccgattgtaagtgaatttgaaagaccttttatagtcctaagcgccatatcccttccatttgcatctgtcccaaagatgtggattttgcttggtgcctgtaatttatttgcaaaactagctgctaggtcattataatttaccatcgcacctcttatatagatgaaggataaaaagactagacagatgaaaataattagaattgtctttttccttaggcttaggcccttttcctcgactagctcgctattagatttgactaaatttttggtgtatagattattttctagtttcatcttgtctcctcaatctcggatcaatcacaaggtaaagcaggtcgcaaatcctgtttcctacatatacaaagatagcagaaaataggaccaaacccaaaagtaaaggcgcatcgcccctaagtcctgcttctacagttagccctcctatacctggatagttgaagacattttcaacaagaatcgtccccgaaaaaagttcggaaaacgatgtaaatagtatagaaagacctggtaggattaggttttttattgcaaatttatttactatcttaatctcttccatcccccttgccttggcatagaggacatagtcagaatttaggatatcaattaccttagaccttgtgtgaagaattaggtttgagactccaaccaagactaaagtcaggcaaggtaaggccatgtggcgcaaagagtctataaatcttatatcctctttcaaaacacccacaggagaacccattgatgatgggaatattttaagctttagagaaaatacaattataagtaagattcccacccaaaagataggagtagatgcaaatattatggagtaggcctttattatcttatcttttatcttgccgaattttttacctgcaataattcccagtccgattcctaagattccttggagaatccaggttgtcatcataagtaaaatcgaccttgaaaaaccttctttgattatggctattacttctctgccatagatattagatatgccaaggtcacccctaaaaaggtgcttaagccaggatatatatctgataaaaagcggcttatctaggccccactgtcttattagttcttctttcttaataggacttaggcctatagacttagctctcgcaaaactcgctattggatctataggcgataagtcaaggagaaggaaggatataaagcttaccgatagtattaagagaagaaaaagaaataattcttttaatatactcttaagcatcttattgccaattccaatttgcgattgaatctataattgtaaagcgagagctgtgtggttcaatttttgtctttccaatttcaaggccgtctcttaccatgtagacgtggttttcatttactagccatacccatggagcatcgcctaggtgagaaaatcctgtttccccatcccattgggcttttttgaaattgtcatagaagtcttctaggttgtctgctgacaagcccttatcgaaatattcgtccactttttcatttgagtagaagtttgtattatagaagtcatagcctctgtttttgcttgcgtatgaatagtacatatcgagtggatcaaagccgccccaaccaaataggactgcctcatcatacatgtgaggcattacataatcccagtcgccgtacttactttccacttcaataccgatctctcgagccttttctgcaaagtatactgcaagattttccctgtcttggtaggcataataaaggtcaaatttagctctgatgccgtctttttctcggataccatcagcgccctcaatccaacctgcatcatcaaggatttttttggctccttctatatcgccgtctgcgatttctgctgtctcttcgttataccatggaagaccgtctgctattgatgtagccttggtcccctcaccatttaacacgtctcttatgatttcgtccctatccatggctatgtttagggcttttctaattgcaatatcacttgtcacgtcattaccaattggggatcctggcatgattgtattttcatcagtaacttcgccagtatttggcacatatggaagtgatattcccctgttgtctattgtttgtacagacattgggctgaagccttcaatttccatatccttagctgtgtaaggaacccttatcaaatcacaaattccttctttagctgttgctaacgcttggttgtcatctttaaaaaataagaaagttacttttttaaacggaatctcatctccatggtaattttcatttggtttaacaatcatttcttggcctttcttccattctacaagctcaaaaggaccgcttgaaactgggttttggccgtagtcgtcgctataggcatcttttgaaacaatgccaagggaagcaagggttgaagtaaaggaaatatcaggcctatctaggataagttccacagttttatcgtcaatagcctttgcttccttaaatctctcgaggttgatacctgctgctgcttcatttttggcagtattataggtaaaagcaacgtctttggcattcaaagtctttccgtcagcaaatttaagaccatcttttagttttactgtataaatctttttattttctgataattcataagattctgccaagtcttctactatatgaaggtctaggtcacgttttagaagagccgaatgaaagatatttgattgggaatgggaggattcaaaaattgggttaaaacctttttctggctcaaagcccacacctaggacaagttcgtcttttggtctttcttctggttttgctactccttcacttgtcgaagctttttttgacacattatcctttgtgctttctttctcattagaaccgctgccacatgctgatagggcaagaactaggcccattaggccaaaaacttttttaatcttatttttcataatatctccttttatttttattacaaatttacaaatcaagcccacaaaaaaaggcacactatccccgctttcgaggatggtgtaccttcatagtacgatttgaaaaaaagacttaaaattatgtaggcccacttctgtgggaaattctacttcttgtagattttacttttaagcttctatatgcttttcaagctctaaaagagccagacttattaactttttcatagagtagtcatttacacctacaattacattgtcatcgtggagaaatggaatcaagattctttttgcccttgatgtagaaacggcttctgccatactagctgtaatttctccgcacattgagtttgtaagtaggattccaataggtcctataattatatctaccatctgagagtttacaataagagcattttctcctgtgcctgcacgagtcgcacctgccttaagcatggcgcttgtggcgtgggaatttgtccctacacaagttatatcgatatctttatatttttctctgatggaatggacaagctctcttccaagcccaccgccttgggcatcaattactaaaatcttcatactaacctctcaaattccttgtcactattataacataaaaatattatttcttaaaataatttcagccttataaattaaggacattatttaaagcattcttgcccctataaatttgtgtatagaaaaaggacctcacaggtcccccttcaaatagaaaagaataagttagtcctagttttctaaagggaaaactataaggaattaataatgaaaaacctagctatttgatagctgattatattataacatatttttcactttatgcaaactatttcacaaatttattctttcctttgtttttcaacactttatctcaacattgtcgttttccttactcttcattagatattttatccacatcctcgcttttcccaataaggacaatgaggtcatttttctcgataagggtagttggatttgggtttataagagttttgccatccctttcaaaagcaactacgttcaaattgtattcctttctaaaatcaagctccataagatttttaccaacccaagcttggtggaccctgatttctgcaagggaaaattcactagaaaattctataaactctaataaatttgatccagatatgactctggcaagtctctcaccactttcaagttctgggaaaattatcttatcagcaccgattttttgcaatatccttgcgtgggtaatatttgtagccttggcaataacagtagcaattcctgcatccttgcataacaaagtagcttcgattgaagcttcaatattagatcccgttgctataaccgctatgtcaaagttgtttatcccaagctccctcatagtttcttcgtctgtcatatcagcctgggcagtgtaagtcacttggtctgcaagcttttggacctttgtatagtccctatctacagccattacctctacacctttttcaaataatttacgagccagggcagacccaaacctgcccagacctaataccaatacatttttatctctcattttttctccttaacctatactaacaaaactttctggaaacctaattaagctcttccttgctttcataccaaaagcaaatgccatggtcattggacctaggcggcctaggtacatacaaagagtaatcaagattttgccatgcctagtaaggcccgctgttattcccttgcttgccccaactgtggctagtgccgaaactgtttcgtataaaatatccacaaggccagcattttctgtaatggtaagtacaaaacttaccgacaagataataccaaaggataccaaaaagatcgcaagggcctttctaataacttctatcccgatgtgtctgccaaaaaccaccggctcattttctcctctaataacagctgctgttgataaaattaggactcctagtgttgtagtcttaatccctcctgcagtcgatccagggctacctcctacaaacataaggcccataagcataagggctgtggaatccttgattttagacaaatctacagaataaaatcctgctgtccttgcaactacagattggaagaaggattcgagtagggatccctttaggctttcaccttgcaaaactcctccagatttttctaggatataaaacactatagttcccaaaaatagtaggatagctgtcatcataaggacaagttttgaatgggtcgaaatctttttaaatgaccttcttctaaaaagttcgcttgtaaccacaaagcccagaccacctacaactacaagaaaagacagggtgaaatttattagagcatcgtccctaaaaggataaatagagtctcccaaaatatcaaaacctgcattacaaaaggcagagatcgagtggaagatagaaatccaaaccccatctaaaagcccataaagaggtacaaatctaattgataataggattacgcctaagatttctgttccaaaagtaaaaataagtacatatttaaataagacaatcatcccttcaaggctttccacattgagctgctctttgaggatctgccttgacttcattccgatttttttgccaagaattaggggaatgattgaggctagactcataactccaagcccacctatctgaattaaaataataattaggatatggccgtaagtgttccaatgttcgagagtattaacaggagtaagacctgttacacaagatgcgcttgcagccacaaaaaatgcgtcaattaaatctgtcgcttggccagacttagtgaaaaatggtaaggataataaaatcccaccgatactaataagaatagcaaagcccaaacttaaaacgaggggcggatttaggctaatcttatcgtaaattttgttgataaaatttttattcataacatctcctataggttcattttacccatagactgactctaccaccacttagaacgaggtcaaagcctaagataaaatgtttgtaaaatctttaaaggataatttatcaaagatatataaactgtataatgatataaaaggagaatttatgaaaaagatatttataagcttatttcttgttttaggaatcgtcttcccttcaaaggtaagagcagatgaatttagggaaataaatattgaagctaatatcgacaagaaaggcataggccacgtcgaggaaatttgggaaattaacgaaaatgacacagattatacagaaagatataaattaatcgaaaacctaagaggccttaaaatcgaagactttaggcttgaagcctttggaaagacatttgacataatagatccttgggatacggacaaatcttttgaagaaaaagcctataaagcagggatgataaaaagaggcgacgacgaagtagaactttgctggggcataagtgaatataacgataatacttacaaattatcctacaccataaatcctctagcgatcggcctaacagattctgatatggtattttttaactttgtgggcgaaaattttgatccaatgccagagtcagtaaatatcaaaatcaagggatacaagccatttactgatataaaactttggggctttggtcttgaagggtcaatcggaaatgaaaatggcgaaataatcctaaaatcaactggagatataaattatgccacggttatggttaagtttccaaagggtacatttgccacatcatacaaggaagataaatcttttgaagactatgctcaaaaagccgtaaaaggctcaaagtgggaagaaaacgaaggaaaagcctacaaaatccctctgccagcctgggcaaaaaccctaatcggattaggatctgtagttggcctcttagggatttttgcaggaatcagagctacagcactttcctttgataaaaaaactctagcaaataccaaagatttgccaaagccaaaagatttaaaaaataaatactacaggggacttccttacgacggccacatagaagatttagcctatctttttaattatatgccgatagtaagccaggatttaggtgcggcctacatgaatgccttcatcctaaaatgggcaatggaaggaaaaatcgaccttggcgatgagaaaaaaggtctatttgattcaaatataattagaattctatcaagtcctgaaaacatgggccctatagaagagtctattttcactatgctatatgaggcctctctcaaaaatcacgataatagcctaagtgacaaagattttgaaaaataccttgagaaaaatgaagataaattagaagatatctatgaggacttagaagacagatcaatagcggccctaaaaaatggtgcctatatagaagaatacaggcacgaaaaatccttcctaggaagccataaaactggtacggaattaagaattactgacaaaggccttatgctatttgaaaatatcataaagttcaaatcctacctaggaaactacaaaaaccaaggcacaaaaactcctgaagaagtaaaactatggaaagactatctaatctactccatcttgctaaacgaagcagaaggctttcatggttttgtagatgaaaactactacgaacaaccatatttcatctaccacccatacttcttccacaatgctcattcctactcaagctccataaacgaaacttatgcatccacaacaggattttcaaatgcaggttttggtggacaaacatctgtaggcggaggcggaggatcctttggtggaggtggtggtggtggtcgctaagtcaaataggtgcaatattgcaaagatcaccagaaactaaaactttagagatatagaaaagaaaatttattcaaataaaaaagcggcgctgtttgtaagcgtcgctttaaaatccatatctttatccattataagcttcttcatccacaaataggtatacatttggatgaagatttagaagaccgcatggcaggtcagttgcaatcgtatcttcttctaatagttttttaacagcttcatgtttatttttgccgctagcaagtacaactacagtttttgcatcaaatacttccgctactcccatagataaggcatgggttggaacatcttcttcattttcaaaaaatcttgaattagccttaattgtagactcatcaagttctactatagatgcgtatttattaagcttctcagcaggttcattaaaagcaatgtgaccatttaccccaagtcctataacttgaatatctctttgcccaaattcttcaatttcttttctatattctagagcatatttatcatcagcttcaggcgcagatggtaggtggatattttcttttttgatattcacgtggtcaaaaagattttcatgcataaaatgagagtaagattgttcgttagatggatcaattcctacatattcatcaaggtttacactctttgcatatttaaaagaaatttcaccctctttttgtgcttctattaggtttttatataggccaatagggctagaacctgtcgcaaaaccaaatttaatttgtggtttttcaatcatgtggtttataacaagctcactagcttttttactcatatcatcgtaatctttgcatactactactttcatttattcctccattaatggtaataaaaattttcgctaaagcgtcagtccttccagccgtttcttgacagaaacggggatagggcttcaactagtaaagtttttatggtcttcacaatatatacgagtcgtagcacgaagtatagattgttgaagaaccttatgtaattttttgctagcgacgcgacgaataggagcgttgttagcaaaaacattacgttccttacaaataataattttactatctaagtatattttaccttttatagaaaaataaaaaactagttttaagaatcattaaagatctgattacacttttaaactcttttaggatagtttagaaatttaagcaaagaaaaacctagcttataaccagtttttttgtgaaatcaaagaaccccagccaaggctggggtgtaaagtgcgtaatctttttcaacaaatgctcctattcgtcgcattcttatgaaaaaattacataaattttttcatcaatctaaccttcgtgcttcgcactcggttatattgtgaagacctatcccaattttgtggaacaaaattgttggaaggtctgatactttagtatgaaaaccataaaaattttacttgtaaagcccaattcttgatggagcttttttgccttcgtataggaatttttctaaaatcaaagaaccccagccaaggctggggtgtaaagatactgttccattttctacgttgtcgtgtagtttttggtatctatctctgtgagcaccttctacctttgcgatgtttctaaatgctcttgcgatttctgggaatccttcttcttcagctacgtctgcgaatgctggatacatgttttcacatttgagctgtttttgttcctttaagccttgcaggtttgttagagtatcatgccaaactactggccaagctgtatagccttctgtaagttctatgttttctaatttatattcttcttttaggaatttatagaatcttgcagcgtgttctctttcgttcattgctgtttctctaaagatagctgcaatttgtctatagccttctttttcagctgtttttgctgcatatgtatatctcatatttgcttgagattcaccaacaaaagatgtcagtaagttttgagctgtttttgttcctttaagttctgccatttttttctcctttatgtaaatttttatcatctgatattcatattatataattaattatacgctttgtcaagaatcattctaaagtttatatccttctaaagttgattatcattatcatttgcttcatttttatgcaagcgttgtaattctcgatacttaaataaatacactggtttatgttttcattttttattaaatttttttaaaaaacataagaattatagatgattgatattaattatcattatgtatattatgcaaaaataatgataatacttatcgactccctttaacgaaaattttgatttcgaagttgagattcttaaatcatggcttatactattataaatcagcaaattttaaggtataattattaacatataaggaggctatatgagattagatattagcaacgttaatttagacaatatagaaagttacgagcaaaaggccctagaagctttcgacactcttataaataagagcggtgaaggaagcgactttttaggctggattgatagaccagttgactacgataaagatgaatttgaaaggattaagaaggctgcttcgaagattcgtgaaaattctgacgtccttgtatcaattggtataggcggatcttacctaggcatcaaggcagtagaagtagcttgtgattcttattttaattcaaaaagagatacagaaataatctacgcaggccaccaactttctggccagtatctggtagaacttcttgattacctaaaagataaggattattctctaaatgtaatatcaaaatcaggtactacaacagagcctgccatagcttttagaattctaaaagaagctttagaagaaaaatacggcaaagaagaggcaaaaaataggatttttgcaactactgataaagaaaagggagcccttaaagagcttagtagtgcagaaggctacgaaagctttatcgtaccagatgacatcggtggaagattttctgtaatttctgcagtaggcttactaccacttgcagtagctggtatcgatatcgatgaatttatggcaggttttgccgctggtagagaaaagtatacagtaaattctttagaaaatgacgctattaaatatgctgctgttagaaatatgcttcacggaaatggcaaggatatcgaagttctcctaagctatgaaccaaaattttcttatatagcagaatggtggaagcaattatacggcgagagcgagggtaaagacggcaaaggaattttcccagcaagtgtgtcaaacactacagaccttcactcaatgggccaaatgatccaagatggtaagagaaatctttttgaaactgtaattgaagtagaaaatgtagaaaaagatatcaccattaaggaagacgagaaaaaccttgacggcctaaacttcctagcaggaaaaactatgtcctatgttaacaaacaagcgatggaaggtacaaccatggcccacgtagaaggcggagttccaaatatcagaataaaaatcgatgaaataaacgaaagaaacctagcagaactcttctatttctttgaaataggagtaggagtatcaggctatatgctaggagtaaatccattcaaccaaccaggtgtagaagcatacaaaaccgcaatgtttaaacttttaggcaaacctgggtattagataaaagtaaatttcgaacacacaaaaagacctcaaaccaaggtctttttgctttttgtttttaccaaatttgtaattcttctgctttttttgtcaattcttccctgaagtctgggtgggctatggcaattaaagccttggccctttcgcctatggtaaggcctgttaggtcggctaccccatattctgtaactacatagtttgtgtcatttctggatgttgttacagcttggtttaatcctagatgtggtactatcttagagtatagcttttcttctccattttcatcttttttggtgtaggtagagtgcatagccaagaaagatttaccaccctttgacctttgggcaccgttaactgtttctgattggccgcctgttcctgagaatgggaggccatttactgtttctgatgctgcctggccatataggtctatttcaagggctgcatttattgatacaaacttattgtttagaccaatggtatatgggtcgttggtgaatgtgcatgacttaaatagtactgctgggttattgtctatataatcgtagagcctttggctgcctagggtaaaggatgctacagaatagccatttagaagacctttttgtgagttgtctactgcgccgcattcgattaggtctatcattgtttctgtaaacatttctgtatggatacctaggtgttttttgctctttaattcatgagctactgcatttggtatatttcctatgccaagttggattgtagatccgtcttctatatagtctgctatatatttaccaattttggcatctatttctccatatggggcaatgttggctgttggaattggatgatttgcttcaactattgcatctactcttgaaacgtgtaggtggttgtctccgaaagttcttgggaaatttgggtttacttcaactagggtcaaggctccctcttctaccaagtccatttcataaacatttgacacagatgttgagaagtagccgtgctcatccattggagatactgtgagtatcactactggtcttctgttttcttttttgattctctttagggttttgccaagtattgttgtagacctttgtggaacagggcttacaagtttttcttcatatgattttctaaggcctgctgacataaaccaagcgtggtggtcgaggatccccttcatttcttggtcgtggaaataatcatagtccctaagaggaagacaggttactagaacacagcccttaactcctgtttcctttaggtgttggaggtttgacataatttctattggctctgctgtggcttgggctgagaaaatatagtcaccatctttgattaaatcaagggcttctcctgctgtttttactttttcgtcataaatttttttgatatctgtcatttctgtctccttataattatttatcttttcctgtttctggtagtaagaatccgcctattacaaaagttagtgaaagaagaactgctatataaactgatagttcatttgatcctgtcctgtcttgcaatattccaaaaatatagaatactattgtttctacgatatatgataaagcccaaaatatacccatgattgttgtaagtcttgctggtgtcatatttggtaattcttgtggaatcatcatcaaggatgtcattggtaggaacataaagatacctacaaggattgcagcaaggattgcaagagttggattggttgttttgaccattaagaaggcactaagggtcatgattgccccgcttattataataaccggttttcttttgccatatttttttgataagcctatggcaaggattgttcctataattcctcctatgcctgaaagtgcacttaaagttgctgaagaaattgctgcattttcagtttgtggaaataattgtaggagtgataaatataggattaaaactcctgagtatgaaaatggtagcaataaggttattttatccttaagagcttgggagaaagatactttctgttcttccccgctttggctttcattgatttcaaaatcatctccaaatattaaccaaagtacaaataggactgcacttatagaaaggaaaaaggtcatagatttttgccaagttccaaatttttctataacaggagctacaattagtagggccaaaacagctccaaagttgtaagctacactgtttaaggcatttactgttggtcttttttcatcagagaaataataaataacaactggagagaaatatataacgaataccgctccaccaaatcccattataaacctacctaacaagaacatcttgtaagatttagaaagtactgctaatagtgatcctccaaatatgaagaaagagcccaaggctattgatttttttggataaagtttatttaaaatagctgctgctgagaaattaccaataattttcgctatggtaacagcattagaaacgaaggatgctgacgctccgctatcaactccaaaatactctgctatatctggtgtcaaagtagaacccgctatccaattgactgcaaagaatgcatatgtgaaaaataagattgcttcaatcacatatgatcttttagaatcttgtttaacatttgatacttgattcataaaaacccccaaagttttgtataacgtttttacaatatggttagctaactcttatctatgtccattatatacgagatatgaaaaacattcaataacgttgtcatatcaatatttcatggcttatgaattagattcatagatccttatacaagcttggggtgtgtgattgaaatcgtttggcttagaggcagatttctataaattttttcatttccttagtaataaaagttcctttcggatagattaggatcaaagcccaaggaaaggccggattttttaaacttatcagttttaccctgtttgaaaaatacttactaaccaaaggttttggcaaaattgttataccaatatttgccacaaccatttccaaaatcatatcccaatcatagtttttaaagacaaccttaggctcaaaacctgctttcttgcaataattcttaaaaacccagtaatactgataatcttctgaaacttgtaagaatttttcatctttaagtaaggaaaaatcaacttcatccttgtcggataaactgtgatccttgcttactacaaggactgcctcagacttgtagacagtattttttacaaatctattatcatcaaagggctcaattacaaccgctaggtctagcttttgatcaaggaccatctctggcaaatactttgaagtttcgtttttaatttcaaaatctatgtcaggacattcgtccttaaattcagatatcttctcaaaaaaatatatcgatccagctgttggtggaaggcctagagaaagttttttgcccaaattattaatattccctagtaattcttcctctttattgtcataatagcctgttacatctttggcaaaatcatagagtaattggccttcttttgtaagcctaaagccttccttatctacaaggacgagcttggcatttaactctttttcaaggcttgctacagccttgcttactgtagattggcttacaaataaattttcagccgtcctagtaaagtttttaaactcacaaagtttaataaagtatcttaaatgcttatcgagcatctttttcttcttctaagtacttatccactattttatcaatatgggcataaaattcgtcaggacaatcattgtagaccatatggcctgcctcctttattgggatgaagtccgcctcatttgggaaatatttcacagaattctcaccgatggcgaatggcactactaagtctttttcgccgtgaatccaagttacaggtgcggaaatttttgatatagacccatctccttttttgtaggtcacttcatcggtaatattaaattggcatagggccacgctgatatctgtaaaacacctttccttaaaaaattcatcaatatagatttcataagcctctgggtctggtgatttgagattataaaggctttgattccacatatttcgagtttcttccctagatttagcttttattagattttctacaaaaatcattgaaggatgtcctgctacttcttcataggtcctggcaaattcacctgcaagcggcataaaattctcatctaattttggcagataaaatcctttgacaccaacagatgcaataagaactagatggtcaactctttggccgaaatctgtggcaagttttaggccaactccaccaccagctgagtgacccacaacaatggcgctttcaacatctaaaacatccatcaattcatccacatcctttgcccagtcttcgatttttaagtgcctattattgtaggaagattccccaaaaccagccaagtctatggcaaaaactcttgccctatcttcatatcttttcataaaatcatcatagattgtagaagaacattgattgccatggattagtaaaatattaacctttccgcttccagccactctataagcaatagtttcgcctgatggaattgatattttctttagttcgtacataaatctctccttgttttgctaaaatatatcaacatctttttatagtaatacccttaaatctcattttataatgaaaatgtctatttttcagcaataagattacaacaaacatccaaaaaccaaatcaaatcatattcaattcttattctgattaataaaattatacaaacaaaaaagatcccactatttggcaggatctctttgttttatttttatgattaaaattaataatttcttatttattaatcttaataatattaaaattagaatttttcataaatatctcatcgtggctgataactatgaccaatttccccttcctattgagatacataattaggtttaggaccttggccttaacttccttatccaaaaagtttgtcggttcatcgaagatatatagggacttatcagtttttatggcgtgttttagctgggccaatttcttctgacctgaagagcctttaattttatcttttaagactccgtattcgcttattgtagggtttgctgggacataaaccaaatcatcaaataaaacatccgagcttttatcaagagtcttgccattgattataatttctccctcatacctagtagttaggttcattatagcttctaccagggtggttttgcctatcccgttatcccctactataagattaaacttgcctttttctatggcttgactaatgggtgcgtgtagcctttcgcccttacttcccagacttacatagtcttttatttctagagactttatcttatccttatcaaattttacaggggccatattgataaattcataaaaagaatccatcgcaggtttgcctgagacatactccctccttgtgttaaaggtatcaagcataggatcccaaagagaactaatgtagattgagaccgctgcataagaacctggagtcatcttgccctttatgataaggataatcgaaataattgttgtgagggtgatagccatgtttagtgttccgtagacaaagatattataaatcacactttcgtaacgaactttcttcataagattattgaaaaatcccttaaagaaatccctaatttctggtagttgtttatcttccaaaaatctctcttccttgctcaaattattagaatcaagcaaatatcccttcatatttttcatatcgtccaagtggtttgaggaataatccgaaatcttctcctcactcttataagaaaccacggctgctattggagcaataattagaaatgaaatcaaaagataaggagagataaaaaatacaattatgcagattgccacaaacttgagagcgtttaaaaatatcctcagtgtgtttttgtagataaagggctggacaatttcaaaattttggccgagttcctggttaatcttcgcctggtcgatattataaaccttactgtcataggtttttagggcctggtcaagcctttgaaattggtttaggtaggccttggcgtcatttttaccaaaaaaataatcttctaggacataaaatatgtgaataccaatatcaagtaaaaccatgattcctatgtgctttagagtctgatcaaggtcttttaaaatagcaaagtcaatagcttttgcagtattaataggaattaataaacccagcccgattacaacaagcctaattagcaaaagcttggtaaattcttttttatcagtcaaataaaaaaatctcaacattagaaatcgcctccttgaatccttcaaaattttctatttccacaattccttctgatactaatgtgagtataaataaagctttattaaaaagcataatccttctcatttcacaatgtatatctaacttattattttttatatattccttatatgcacaacctccactacaatagaattgcactggacaattaatatcatcgcacaaagctactataggtttgtaaggataatgacagcattcgctgcttcttacctctccaatcttcacattattatcacctacaaaggaatagcattttattatgttaccatctggatcaaatgctattgaattatcatttttaatcatgcacaatccagcgcttatataactttctggtattctatacgaatatttttctaaaagaaaatataaatataaaatcttattatctatgatatcatcttttaagaaattttcattatcattttctacatctacataatcacaatatacaaagatgtcttttcttagattagtaggtattttttcattcaattcatatacaacattatgtattttctcatgatttagagccgataaatttaatctcaaagaaagcattactgatttagtataatttaacaacataataatgttttttattatgatatcaaaagtgggattcttgtcttcgtcaacccttaataaattatgatctcttgagtatccatctaaggaaatttgaacattaaatttgtaatactctaaaaaatctaaaatatctttattaattaataagccattagtgactatggaaaatttaaaatcaactatagataaagctgataattcctcaattattttcttaattttatcaatatttaataagggttctccacctgtaaactctacttcgacccttctaatcccggatatctcaatatcctttattatatgttcaactaataattctgtattttgaattgtagttttattttttatatttctttcataacaatatgaacaggctaaattacattctgtaattagtataaaaacataagatagaaggtcatcctctgtttcatattttttaaccaattcggtcctttttaaataatttctaaattctccatagttcgacaagtttaattcttcacaatcaactaatgccaccatgtcattagaaaagctttttacagcatattcattatcattaacttttaatgatgcgaaaccagtcattttttcctctgttttatttcattataaaatagctaccatctatttatatattaaataacaagattagatgcatagctattttgtgttcttatttaattcttatatttctagctccacatttatctttaagtgggccatgtccttttcttattacttgcatttctattcctcctctcttataaaatttacaaatttaattgtaattataatatacacactacttgtaaaataataagagacatgggtgtcccaattttttctaattgccccttaaaatataattttcatttgattctataaggtctaagaccactttaatatccatgtggcttgcaaatattaacgctagatctaaagacctataatagtctttatcccctaaattatattggcaaagaaatttcaaataatataagaaagcaaacatttcaccatggttaacttctttcgcataagatatagcttcatcaaccatttttaagccaaggatggagtcaccctctatttccatagaattaatcagagaattgtaagcgggtaattttataaatgggtttttacttaattctattaacctagataaaatatttctcctatcgatattcttgtaagaatttttatcattacaaatattaagcagcaatctagattctaagaaactcaaatccttagtcagcaaattatttttgttaagcctagtagacgtaaggtcttcaaattcttctttaaggctaataaggattggggtttttagattttttataaaaagcctcatcagggctagttcatattctttttccttaaatcttgaatcagattctaatatatttagctttttttctaaaagtcggatttcttccttggatttaaaaccacaaagtatatcaaaacttgatagaaggtctctatacaaataatggctttcatctgttccttataaccataggtcaactaggtcaaaatctaaggcagccgataattttaggagggtgtcgatgctcggctcctttataaggccattttctattcttgatatagacctacggctgatgcctgaaagatatgacagatcttcttggcttagttttttgttttctctaatttttataaaattatttccaaatttataaatagacataaaatattttccttatgttaaacgtatatttgttattagcattattataacacattacatcactatgataaaatatatttgctattttcataaaaacctgctaacaaaagtcaaggagaaaagcaaattaattttacttttctccttgttatttagagtttaaatttaagcacaacaaaaaaaccggttactatcggcttatttttttactattctattcttaattctaggctgtttttaataacttcttttcttgttttgatgccataacttttgcatagtatattcttaagaatttatttaatcctgcaaatttacatacttttttagctttctcgtctttttctttttttaccataaatttctttaaaatttgccatttatatcttccatttttaaatatattgggctattatcctatctacatgagagtaaaactcattaggagaatcgttaaataccatgtgaccagcttgatttaagccaatagttccctgactcatatggcctacaaaagatattaaactttttttgtttttaaattttgataagtcgccaaattctgctgtgatttgcaccgctagtttatctgatattcctgaaaatttctttgcttcttgatattcttctaagggctcggcaatttctatcatttgtgataaaatagtgtgataaaatagtatgtagaatttgatttatatgttttatcaattctattccttcttgtatgctagtctctatatatgagctactagaaggttgagttgagatactttcctctgcgagcttgtatatggatttagctttatcagcattaggatggtatctcttttcttttgcccaatttttaaaatctcctatgaatttttcttctggtttttctaacactaggtttttattccaccatttttctaagaagtctaataatttgtcttttgaaaagtctcctgaagagtgtggaattaatttttttattcctggaaatgtttggttaactgtttggtctatgaagttcttaattccatatagtgctgataggatctgtttaattcttttaggactctaaaactttctgaatctattttgtattcttgtaattctttccagtacattaacccatattcttaacccatattcagctatttgcatggcatctatattatcattttttgcttttctaaagttaagtacacggcaaaactgtttcatttttaaaggatttactacagttacaaagtatcctttgtcttttaattcatagaggattggaagatggtatttacctgttgcttccatgactatttttacttcttcatttaacgtatctagtttctttaaaaattcttctacttttgttttcttaagatgaatatcaaaaggcttccatatgattttgctaccttggtctagtgcacagactgtaaacttttcttttgctaagatatcattttattatcctctttcttttgatttgtaatttctacctgcaccattacactcattttagctcgtgacacggacgttttgcccaacctgcttaaccgaatatgaataatgaagaggtagatgacagtttttgatgacagtttttatgatggatattttaaccctaaaaccccctcgtcatactacgtcttcattatataaaaatagtgcaagattgaaattactttctctcttacactatttatggtactaaagaccgcagcctaaaactacggtctaattttttgtccaaatgtaaaccacttggaactattattcaatttatttttttacctccagtaccatttgagtaccagtagtcgttttttgagtgggtcaatatcaaacttgaaaattattccatgatttttattcccattcagcgactccacaaaaaaaatattgctcgcaatttctaactttattttcatttttattataatatctctacgtttgagtgggtcgatatcatacttgaaaatcactttgtaattttcaatcccattcagcgaatcagaaaagccaacgctcctattcgtcgcgtcggcttttcttccctgcagaagggtttccatccattttttccatccatttatgctgcggtgctgcgcaccttgataaatggggaaaacgtaaaaaatattgctcgcaatattttttactcccattcaattgttcctggtggtttgctggttatatcatatactatcctgcctactccttctacttcgtttatcattctgtttgataaggtttgaagaggttggctgcttctactgtcatggcgtcggtagatgtgacggctcttactgctactacgttgtcgtagcttcttgcatctccttttactcctacggttttgattggggccagactgtgaagtattgccatatgtcttcggtttaggccaaagtttttaacttcttctcttaggattgcgtctgtttctctgactattcttagtttatcttcggtgatttctcccattactcttatagcaagacctggtcctgggaatggttggcgccataccatgtcgtgtgggatgccgatttcggatgccgatttcttcacctacttttctcacttcatctttaaatagcattcttagtggttctacaagtcctttgaagtccatatcttctggtaggccacctacattgtggtggctttttatgacgcttgccttatctttaccagattcgattacgtctgggtagattgtgccttggactaggtagttttttggcttcttcttcgaagacttctacgaagtggttgcctattatctttctctttgtttcaggatctgatacctccttctaatagtgataggaattctttggatttatctaccattttgacatttaggccgagacctttgtaggtttccataactgattttgcttcgtctttacgaaggagaccgtggtctacaaagatacaggttaggttatctcctatggcttttgaaactattgtagccgcaacagaactatctaccccgcctgataggccacagatataggccacagatcattttttcgtccttatatttttctttgatttcttctatgatttctgtggcaaagtctgccattttccatgttttttctgctccacaaatatttaggacaaagttttctaagatttccctaccgtattctgaatggacaacttctgggtgtatatttctttatctaggttttccatggcagcaacatctgtgtttgctgtttttgctatcacttcaaaaccttgggcaatttcacttatcctgtctttgtggttcatccagattattgaatcttttggtagattttcaaataatttggatttattgtctacttctagctgggttttgccgtattcagcgagcgatggtgtttcgacttctccgccgaagtgatggtttatatattggtggccatagcagattcctaaaattggtacagcttggtcaaagattttttcatctactcttgggctgtcagcttgggctgtcagagtctgttaccgattgtggaccgcctgttaggattattcctgcaagatttgttgtatctatttctgcgataggctcatcacattcgtgaagctccgcgtagactcccatttccctaactcttcttactattagccaccaaagtttaatactaggattttttctttactcattttccctcttttctatagcttaagatttttcttctctttcttctggaaatttatcaaagtaatattggactatttctgtagctgtctgctcgattgtattttctgtcacatctattaccttgcagtcaaggtctttgaagacttccatggcgtagtctagctcttctttgatcctttccttgtcaaaatatttgctctctccctttaggcctaaggtcttagttcttagggaccttatatctgatagtttgtcagggtctattacgagtcctattacccagtcctattaccctatctggatcaacctcgaagagctcttgtgggagcactgattctggcactagtggaagatttgatactttgaagtttttggtggcgagaatcatggttgtcggtgtctttgatgttcttgatacacctacaagaactatatctgatttgggtctttgccatcatcatattggattgcaaattcaattgagtctatcattttgaagtagccacttgaaagggtcctagttaggcctgcctttctgatggccttctttcctgtaagttcttcaaatttgtttattccataggataggatatcaagcacgattatattagcttccttggcccttgctctcaagtataaagataggtccttgtctgctactgtcatgacaattactgattctttgtcaatttgatccataatctcatcgatttcttcttttgtcctaatatccggccttctaaccatcctagtttgtaagtctagtttgtaagtctgggaactggctagtaacagattttatataattgattgcagtttctcctgtcgaatcacttatgattactactgtcataacatcatccatggatatctcctatcttactatttcagctatatcaaatattttttccattctttcctttagtgaatttagttgtttttgacctcatcatcttctacatttatcattgtattatctaggtaatcatttcctatggagcttgtagcttggatgttttctagttcttttttgtagcctgctgagtttgcaagtcctacttcttcaagatttataacttctttgtagaagtctctttctaggtctgtttctagtaggtcttctctgatttctttagcttctgtgtctttggctaggttgtttaccctaattagataagaaagtgaatcgtcattttcttctatgaattcactaattgcctttactttttcactcatttttagaatatttgtgaaatctgtgtttataatctgtgtttattactgagtttactatatcatacctgtagccgtcgtctaatagtttattttttagcctgtctttgatgaaggataggcactcttcaactgttttgtcatagtcaaaagctagggcatttttttctgtatatactagtagggcttcagatattctacgtctatgctattttcaaggataatattgattattccaagggctgctcttcttaggccgaatggatcacggctgcctgttacataattttctatagcataaagacctacaattgagtccatcttatcagcaattgatagtaggattcctaccattgatttaggtgtttctgaattttggttttttggtaggtattgttcttttattgctgtggctactctttgcttttcgccagagtttagggcgtagatatagcccattgtgccttgaagctcggtgaattctactaccatcttctactaccatctttgtaaccaagtctgcctttgctaggtgggctgctctaatagcgtcttcccttatgtcatcagcaaggtttaactcttcttggtatctttgacaaagctctactagtctttgtctcttctggtccatattgccaagaccttcgaagaatggtcagatacgtagtcttctagcttcttttctgtgtcgatattgtagaagaacttagcatcttcaagccttgctacaagaacttttttgtttccttctattacgttttggctttcatagtcgtcaccgtttcttactagacaaaaatatggaaggagtttttccttatcatctaagattgggaagtatctttggtggtctttcattggggttgtgatgacttctctaggtagttgtaagtattcgttgtcaatctctcctactaggactgttggatattcgacaatatttacaacttcattttacaacttcatctaagagtttttcatccttcatgtactggccaccaacttgatttgctagggaatttaggcctttaaggattatatctctcctatccttgccccttaggattacatagttttcctttagtttttcttcgtagtcagatattttttctattacaatcttatctgatccgatgttgtaatattacctacagctatgccttctgcgtcaaagtctaggattttatcatcaagtagggatacaaaccatctgattggtcttgcccatctaattgacttaccaccccatctcatagatcttgggaaggagattgatttgactatttcatatacattttctcttaggacttcttctaaggatttgctttcttcctttttttctacaaatatatagtcttcgcctttttgttcctttataattacatcgtcaaggcttgctttttgcccctttaggaagccttctagggcttttgtagggttcttatcatcatcaaaggcgatttttacgcttggtccccttactgtgatagtctctgcttggtcattttctactacattattaagtaggaccataaatcttcttggtgtagattctatttcgatttcatcataggatagtttattttcttctaggagatttttaaacttgtccctcaattgaatttttgtatttttgacataatctgaaggtatttcttctactccaatttctaataggtaattatgcatgttcttcctttcttaagagtggaaagcctagttcttctcttttctcgatgtatttttctgccactaggcttgatatatccctaactcttttgttgtagtgatttctttctgatacagatatagctcccttggcatctagggtattaaaggcgtggcttgtcttaagtacgttatcataggctggataaactaagccaagttctattaatcttgccgcttctttttcgtagatgttaaataaggtttctagggtctcattgtctgcatcttcgaatgaatattttgagttttcatactcagcaattttaaagacatcaccgtaggttagattttctgaccattttatgtcataaacattgtctacgtcttgaaggtacatacaaattctttcaagacctatggttatctccccactttctagggcacagttgatgccacctacttgttggaaataggtaaattgtgtgatttccatcccgtcaagccatacttcccatccaagtccccaagctccaagtgtaggagactcccaattgtcttctacaaatcttatgtcgtgttttttaggatctatgcctatagcttctaggcagtttaggtataagtcctgaatgttagaaggagttggttttaggaggatttgcatttggtggtgttggtaaagtctgtttggattttcgccatacctaccgtctgctggccttcttgatggctcaacgtagcaaactttccatggttcaggaccaagggcccttaaaaatgtgtgaggattcattgttcctgcacccttttctatgtcgtatggaatcataacagagcatccctgttctttccaatactcctctaattttagtatcaaatcttcaaaatacatttgcattcctttcgagtgccttttttacccatgctaatgatgggtaaatccccatgtctaggtttttaaggcaataatcaattattatttttccaattttttggtaattggaaaccttctttattagctcaagctcgcttgttttagtatataagagcttgttaaaatagactaattcatcataggttagaagtactttgtccctaaccatatccttgcacccatcgcaaatagctgatgattcatttgctgaaaaatataggtactttcctcttatatttttaccgcaaataccacaagttttaaagtttggtttaaagcctgagaaagaaatatacttaaggagaaatcccaaaaatatatttatatggttagattcagcattttcaaaggcctcaaaactatttttaagtagggtaaagactgttcctatctgaatctgatctatagtcctaaggagtagatcagagattgcagatttgtataatattatatcaaaattcttatttgatttgtagtagggattaatgaccaggccttccctaagcccataaaaatccttgcccgacttaaaaagtgtgaatgaggcaaggataaacctatttgtaaggcttaagtttttggagttttgcttaaggactgactggcaatttatagaaattttgccaaggtcttttgtaaatacttcgattatcttagatgattctttgtacttaaattccctaagaacaatcccttcgatgtctttaaggtctgcggtagccaaacctatccaccaacttatctttctttcgccaatctttttcgaccttgacccaaagttgtaagttgaccctagattctaggaaaggctcgatttcagatctggcatcaattccaatctgctttatcatttgaccatttttgccgattacaatttgcttgtgggaatttttttcaactataattgtagccctaatatcgattaggtccttatcttccctttctttaaaatcgtcaatcctaacagctagtccgtggggaacttcttctgataaaagccttagggccttttccctgattatctcagatacaacaaatctctcggtcttatctgtaatcatgtccctgtcatagtaggctggaccttcgtctaggtaggattttacctttttaatataagtattaatattttgatcatccagggcagaaactggaactatatcattaaaaagacctaggtcttggtagttttcgctaatttcttcgatttcatctatactaagtaggtcaatcttatttatcaaaaggataatcggaaccctaaccttcctaagctcatcgattatcatctggtcaagattccctatttcttttgactcatcaaccacaaaggtcacaaggtcagactcatttagactatccttagaaaagcttagaagcctttcttggaggacgtttcttggtctttggataccaggtgtatctataaaaattatctggctgtcttcgtcattgtatattatatttatcttatctctggtagtttggggcttgtttgatattatggagattttctcttggagaatcttttccattagtgttgattttccaacattagccctgcctactacagatacaaatcctgatttcattattctaagtcctttttgctaaaactatatggtaacaggtcatctatggtgtaagttttgtagttttcaacatctttggctacaattatctttgtatcagaatctgcaaactctcttataaattgcctacaaactccacaaggataggtgtattcgctatcgccagttacaactatgtaggcaaaatctctttctccatcagtaatggctgtagaaagggcatttctttcagcacatagggttggagaataagcggcattttcgatatttactcctttataaatcttgcctgtctttgtcttaactacgcagcctacgttaaaatttgaatatggtgtataggccttgtttttaatttctaaagcttcttttattaatttttttatatctgtcatgaaaatatcccgaatatagccatggccatggatgtaccaaggatggctcctcttattatttcttttgtcgaatgaatatctgcttcatagcgactttctgcaactataagggcaaggccaactaggactagccttacaagtggctctcccacaagaaggacgcctatggttgataggcaaaaagcaactgatgtatgtcctgatacaaagccgcccttaaaggctgtgccatggccttcgtaaaatactcccttaaggaaaatcgtaaggattattacaagggaaattgtaattagggccagatgtgatggacgccttgcaatcttaaggattactgaatcataaaagttcaaaaatttatcaaaaaatattaagtaaccaataaaacccgcatttagagctgctataaaggttgcagctgcagatacgtccttgccggccttggctagcttagagtattttcccccacttgcaagatctacaatctcttccatggccgtatttagcaattcaagtgaaattacaaaggctatagcaaagaccaaaaacatcatctccaccctagataggttgaagaacaaggaggcaactaggactaagattgaagcaaggatatgaaatttcatattcttttcgtggttaattgcatatactaagccttcataagcatagtcaaagccctttagaaacttttgcccatggcttaagtctaaaggttcatagtcttcgccttcgtcgtttttcagttcttcaaggatttccttttttaaattttctttaaggtcatcgtagtttttatccattaatctatttaaaaactcctaggtttttcattatttctttttctttttctctcatttcccttttgtcagtttcttctatatggtcatatcctagaagatggagggttgagtggcaaattagatacataatttccctttctagacagtggccgaagtcctctgcctggtcttttgccacatctaagcaaattacaatatcaccaagaagtaagataggatttccttcttgatcaaagccttcttcatccattgggaaagataggacgtcggttggcctatctacatccctatagtccctatttaggatgtgaatttcatccttatctacaattgataaggagacttccacattttctactattttctcaacatttaagacttcgccaatggttttttcggctcttgttgtgattagatcaaggtccaaatcctcatttgtattatttgatatcagaagattcatctaatctcctttttctttcttcttctctttttttatcatctttttcgtaggcgtcaataattctttgtacaagtggatggcggactacgtctatggatgtgaagttcataaactmaatccccttaactccttctaggatgctaaaggctgagacaagacctgattttctgccacgtggcaggtcaacttgggttttatctccggttattatagcctttgatccatagccaaggcgggttaaaaacatcttcatttgttcgtaagtagtattttgtgcctcatctaagattacaaatgaattatcaagtgttcttcccctcatataggcaaggggtgcgacttctataatgcctttttcaactagggcctgataggtttcaaagcccatgatttcgaaaagtgcatcataaagcggtcttaggtatgggtctaccttatcttgcaaatctccaggcaaaaatcctaggttctcgcctgcttcaacagccggacgggtaaggataatcctgtttacttcattatttttaaaagctctcactgccattgctacagctaggtaggtctttcctgtacctgcaggtcctattccaaaaaccacatcatttgatgaaattttttcgatataggccttttgtcccagggtttttgctttgattggcttacctgctgctgttgtaacaataacttcgtcaaggagggcctttaccacatccttgttttctctttctagcatgtctgcatcatactttagtctttgaaaatcaagtctgtcatttctttttatctcgtctaaamgttggattataagtttttgggaaagagccacattagcttcttccccatcaatttctagtctattgtcttttagtcttatctttacaccaaacctgtcttcaatgtattttctatttgaatcgaagctgccaaacagggttgctaccctgcttggatcttctatttctaaaaattctttgatattattctcctagcgtcttttagaaactggcggacctaagatttctgccatgattatggcatcttttaggcgttgtctatttttttctttggccagttcttctcttatcttatcagttttcttcttaacttgggcttcttcaagtctctttcgagccttggtgtcgccttctggcttcttctctgaagcctttttaaacttctcagcatgcttatttctaagttcagccttaagttttctttgggcttctaagtctcttttctcagactcttcaaagtctatttcgccgaagtttctatccatattttctaccaaatcatttaggtagccaattatggaagtggatttcttcttagtcttctttgttctaataggatttaattcaattgatgctttggtagatttctttatttcattttctttttcgatttcttctgctagattatcaagaaaggaaaggaaagaattctttttattattactgaacatctaagtcagcctcatcatttgagatagactggcgcatctttgtgtcagctttgacattttggatattgtaataatccattacacccagattgccagctttgaaagcttctgcaattgcaagtgggatttcactttctgcttccacaaccttggccctattttcttgctcaagggcgatagcttgggcacgtctttcttcggccttagcttgggcgatatttttgtcagcttctgcttggtctctttgtagctcagctcccacgtttctacctacgtctacatcagcgatgtcgattgataggatttcaaaggctgtacctgagtcaagccctttatttaaaactgtttgtgaaatgttgtcagggttttctagaacttctgcgtgagtttctgaagaacctactgtagttacgataccttctccgactcttgctatgatggtttcttcaccagcaccaccgacaagtctttcgatgttggctcttactgttacctttgcgattacctttacttctataccgtttttggcaactgcagctataactggtgtattaatcacctttggtgttacagatacttggacagcttcaaaaacgttacggcctgcaaggtcgattgctgctgcttgttcgaaagaaaggtcaatatttgctctttctgctgcgataagtgcatcaactacttggttgatattaccacctgcaagatagtggctttctaggtcatttgattcgatatggatacctgcttkgtgggattttatcatggcatttacgattttagatggagataatctcctaaatctgattgctacaaggcttgccattgatattttaaggcctgaaaatcttgctgtgatccaaagaccaactggtaccattgtaaaaaatactatgactaatacaaaaattagtcccataattataaattccatcacatctcctttactataatgtggccatctttgacatctataacagaaactaccctctctttttcgataaattctgccctggccattgcgtcataaatttctccgtcaacttctatcctgcctgtcggtctaagtatggtttttgttgtaccaatactacctatgagtgagtttttatccatttttgggtaggtagtagtttttgccctatggtttgaatctagtatataagaatcaaacaaatttgctctaaagccgagttttacaaatactgtcatagtcaagactacagcaaggcctgtggcaattattacaaatattcctgtttgkggatttgtaaatgaatccattacagaataaatcgtaagggcaagtcctgccacacctattattccaaagctaggaataaaaatctctaaactcagtagggatatgcctgctataaaggcaattatggtcacattgtccgctatattgtacatcctatttgcgatgtaaaaataagcgaaaagcacaagtgaaatcaccccaaaaagaattttcttttcggtaaacaagacacatatcaaggatatgactgcaagtataaagcttgtcgcaattagtaggtcatttcctagcatagtttcctccatttccttgttttaaaactaataattttaaaaatatctttaataaataattcttaaatttataagtttttttatcttcttccttataattattatstagtaaatgaagtcaaaaatcaacataagaggtccttttagaaaatattaaattttctttcaaaaagttcactgtcaaaaatatttttacaaaaaaggagctcatgctccttaaatttatttgactttactttttttctttctagcgaaaaacraatctgccgaataatttaaaatatgttttttgtagacctttgaagctaatatataggttatatagagtcctaggagaaggatcaaaatcgaaatccctgcttctaaaatctgtgcatcaccttttatgagccttaggggcatgaaaaatactgaaatatagggaataaaggatgcgacttttacaaatagatttacagggcggttcataaaaatcatcgctaccataaaggctcctacaattgtgaccataagtggagttgcaacctttgatgcatcttcctgcttgcttgcaagagatcctagcatggctgctaccaccatgtataacaatagacttataatgatcattaggaagatttctcctaccattacaaggcttgatctatcaagacttaggtcgatttttaacatatcaaaaaggcccttggatttgattacaaaataggaamttattcctaaaacaatatagattagggagtggactatgattgctaggaagtttcctaagattttgcctgcaaaatagtctttagccgatacagatgagaagataaattcaatcatctttgagcctttttctgtggcaatatcaacracaaggatgwttgaatacatgattagcataaaatacataaacatgaggaggataaaatatgaagcgtagatcataaggctcttgcccttatcaatttgatttatctttacataaggctctcttgtcataaagctttcctcttctaggctaaggccagcattttctaggttgatccttttttgaatctcatctgcaagttttggaagtgatgttagggtattagcatccatagttttggtatttataatgagcctaaccctggcattttctatccatattttcccgtaagattctatgtcttgcttatcaaggttttctttagcctctttttctgtcacaaagacaaattgattttctaaatcctttacatatggctctatagaattatctatcacaagattgtacttgccaccttctgtcccaagttttttgtcatctgacttttctaggaaataattaatcccaacaggcactagcatcacaaggattggtacgactaccatggcccagaaggcgactgatttcatttgccttttaaaagaatctaaggctactattaattttctattcattatcttccaccttccttgcaaaaatttcgtttagacttgggggctcttggctaaacattgagataaagccgagtttttctacaagtttgtcgaaaatttctttaccttggttttcatcttctaaccttattgtccaaagatttccatcttttttaatatcaaatccaagaaaaatctcagctaagtccgcctcagtccttactctcaccaaatctttttcgtaagaatttctaatctcagctggcgaaccatttaggactatattcccatttttaagcatgattaacctgtcgcaaaggtattcgacattttccatattgtgggaggaaaataaaatcgtagtcccttcggcgttgatttccttgattatccccatcaaaagattggcgttgtaagggtcaaggcctgaaaagggttcgtctaagattaaaaattccggcttatagattagacttgccaaaagttgaaccttttgctgattgccttttgatagggatttgattttatcatctagagtcccctttatttcaaaacgatcaaagtaagactctagggtctggtcgtccagatttttcatttgatttagccttgcaaaatattttatctcttccctaatggttttctttggcgaaagcgaacgctcctctggaagaaagccaattktttcaaggggaactttactcattttctccccttcatagaggattcgtccatcaaagcggtcgtaaaaattcatcatggagcgaaaaagcgtagacttgcccgccccattttggccaatcacaccaaaaagttcaccttttttgacctcaaaagttacgtcatcgagagcctttaggtctccaaaatttttagataagttttttatttcaatcatgatttctctcctgcgaatccgtttgtcaaaatcccaattaaggttggtattaaaacaataagggctattattggacttatatcttcataaagtgctgaacaaaataggattatgataatcactaattgacacattatcatcctcttaaaagcaaggtagccttttttgtagtattttagcttgtccctctcatcagattcagccataaatttactttcaaaaaagaaatcaaatacatcggtttttctttctggctcawtttttcttacaagtttataagttaggtaagatatgattgaatttatagctgtaaatacaaatagaattacaagtatagttaaagtgttttttaatgggtcagaactttttttcatttcgttataaataattatgataagagacaaaagggtgaataatccagcatctctcatggcattggcatagtctatatattttgtttctataaaaccatcttccctaagtccttcttcaacttcttttttagctttaagataaaaatatagaccaagaactgcgaaaagactgcaaagtccaataattaatgccaaggcatttttacctaggaaactagaaagtacttcaataagcccgcctatatttaatttatcaaaaataaaacctaatccaaaaccaactagcaatccaagaccaaccatataaagaacactagctaggatagttttcttacctttyycttcaytacwwctcacwccaatcymraaatttcattaatatccacacctaaaacctgggcaattgcaagggccacggttacagatgggttgtaatctcctctttctattaggcttatggtttggcggctgactccgacgagccctccaaggtctgcttggtttaagcctgcttttttcctaaagtcggccaagttattaactaattccatccgccctcctttcaaaataattgacaactattcttgtcattattatataattgacaactttatttgtcaacatttccttaaaatattttttaataagtttttagaaatatttatgataattcattgcataaggaaataagagcttgatttatatattaaaataggattgtttgaaaacattctgcataaactatgaataaatagaaattttcacattttttatgcattttttggtttttcatatataatataggtaagaatatatttaggagatgtttatgataggtgttgctataaatgctcttgcggtttttatcacaggcttaattggccttaaacttgcaaattacatagagccttgttataaagatgctattatgaaatttttgccccttacaatcatggttttgggtattgaatctgccctcaaaggcgatgtgattgtggttttaatttcaatgattgtaggagttgtgattggcgaatatttcgatcttgaaggaaaactaaataattttgccaacctcctaaaagttaaatttataaaaaacgaagataatgactttgcaacaggttttgtctctggtacactgattttttgcgtgggttctcttggaattttgggagcaatcgaggctggagttaagggagacaattcgatcttatacacaaaagctatcatagacagcctttcagcaatatttttgtcaaccacacttggcattggggttgcttgctcggctggagttatctttctctatgaaggattgatagttcttttatctagctttctagcaccaattctcactcctgaaatcttggcaaatatatctggagttggcgggattacaataattgctgtcggcctttccatgcttaaccttgtgaaatttaagcttgtaaactccctaccggccattgtaattcctgttataatcggtctaattatkaatttattatagaaaaaaatcctccgccctggaggatttttcatttataatttatagtagaaataggtatcaagtttttgaaaatcattagctagagcactttctagctctatttgtttatcaacttctacaaaatattttatagtagcaacttttccaaattcatcaataatcgaatttgccatagcctttaaaagtttgtcgcaaattttagatttttcttcattttcatctataaaaactccaaagatttcgcccttacaaggatttactccktagattttgacaaggaggcttgctacaaactcatctttttcttctattacaaagaccctaaacttatcaaagtctctcaaaagatttttgctgttataatacatatctttggcaaaatgatcgtggaatggttcgtacttcggaaaatcttctttagctaagacttttacgccccctatttctcttgggatttttctaatattttttgcttctaggacatgcgaatgctctatgatttgagtattttccttaaaataagcttcatcatttagccagcaagtgtgagataaaccgaggtttagactgtaatcttcacggatattttttatataagaaataagcttttcaaaaacttttatatccttaktttttataagaagaaaggttagttggatgtatttttcgtcctcgtcccaaaaataagtcactagacctaaaatctcgtctttttcttctgccacaagtgtttcagttgccataaattctatagaatactcaagctccctaaaaatatctgaaattttcgtaaatctagggtaagaaaaatgatttttatcctttatagcaaggtctaagatatctctcactttcccaaggtcagtcctttctaaagggcggatttttgtcaaattctcccccttagccttagggctttttctatccttgttaggcttagaatgaaggctgcttgtcttaagcaaaccccatagtcatctgcagtttcgaatacttgatcaattgcccttgccatatccttttcttgtttgtccctaacttcttcctctgcccagaatgaccctgtcatattttggatccattcatagtgacttaccaaaactcccccagaatttgctaggatatcaggtattatagggatatttttttcatttaaaatagcttctcctctttctgtgacagggccatttgcagcttctactacaagttttgcttttatagaatccgcatttatttcgtcaattacattttccatagcagcagggattagaatatcacaatctagggtaaaaaattcttcattagaaattttctttgcgtcaatatttaaggcagatcccgtagcctctcttgccttttcaagggcatctggatttaggccatttgcgtcatagatggctgatgaaccagcctctgcgtttatatctcttgcatttaaggcaatcaattttgctccatctgctactaagtattttgcagcaaaagatccaacattaccaaaaccctggagggcgatagtagcaccttctagactctttccttctttttcgtagtatcttttgattgtaaggtagacaccaaagccagtagcttcagttcttccaagagaacctcccatatcaacagatttgcccgtgaaggtagcaaaatcgttcttgcctccatttattgctatatattcgtctgtaaaataccccataatttgggcgtttgtatttacatctggagctggaatgtcaattcttggtcctaggtaattgttcatagaccttacaaaaccacgagaaaggctttctagttccctttctgacagactcttaggatctacaattactcctcccttgccacctccaagtggtagattaagtaaggcaacttttagactcataagggtcgataggacttttacctcatcataggtcacagtttcgtggaaacgaactcctcccttggctggtcctagggcagtggaatgagccgacctaaaggccttgaaacttttcacagatccgtcgtccattttaactggtatatttgtttcaattaccctttcaggttcttttataacttggtaaaaggattcggaaaatcccgccttatcgcaggctttttttattttttcttgcaggtttataaattcttggtaagctgttgtcatattgccttctttctttattttaacttactttaggagtattatacgtcaattttctccacaaaaamactgacagcgcgtcagttttcttatattttacttttccttaatcttatccctggcagcagccatcattagcttgattctattgacctggttaacttcgcttgcacctggatcatagtctattgcgactatatttgcttctggataaatatctcttatttttttcataacacccttacctgttatgtggtttggcaggcaaccaaatggctggatgcagacaatatttggcgcgccttgtttaataagctcaaccatctcgcctgcaagtaaccaaccttcgccagcttggttacctaggcttgtaacttcgcttgcatattctgctatatcgtctatatagacaggctcttcgaagtgttcacttgccctaagggcctttctaattggctttctgtagttttctataaaatttattaccatacgacaaagacttgcatttaaagatgatttgccatacaaatccttctttagttctgagtttttcatacagtacataaaaaagtctgttaggtcagggacaattacctccgcaccctcagcttctaggacgtcttggaggtggttgttggcttctgggaggaattttacaagaatttccccaactatgcctgcctttggtatatccttgtggcaaacaggaatttgggcaaagtctcttacaagttcttctacgaccttgttataagatctcctgtccatagttccaatttcttctgtaagtcttcttatccattcttccttaagtttatttgtctcgcctttttcaatttcataaggtyttgttgcattggccatcctatttawcaaatcycctwtgaaggattgctctgagcatctttttgataaggggaatatttttgaaggcaactaggtcaaaacctggacttttttctattccttgtgcagataaggcaattacaggtatatttggatagcctgcatcccttaggccctttctgatatagcctacatagttagacgccctacaagcgcctcctgtttgggtcattaagagagctagcttatctgtgtcataacggccagaattgacagcttccatcatttggcccacaactgtaattgaaggatagcaagagtcgttatttacgtattttagaccttcatttataacatccttatcgatcttatttagaaattctattttatatggagaatccttgaaggctccttccattatcctgaagtgttctctggccatttgtggggcaaggatggtaaagccatcmtccctcatttccttactaaattctggattgtcatagatttcatcaagggaagtggtttcaaattcgattccttctatcctcttttggttgagagcctcgagtaaagatctaatcctaatcttgactgctycaagggtttgaaatctcatctatctttaatagggtatagattttgccactcgcctttaggatatcttcaacctggtcggttgtaacagcatctagaccgcaaccgaaagaatttagctggattagctggagatttttattttctgctacatactggcctgccctataaagccttgcatgataggaccattggtcaaggacccttagcttattatcaaggtctcccgcattgtaggctacagcatcttctgataagacaggaatgtccatagattctataaggtctgctattccgtggttgatttctgggtctatgtgataaggtctacctgctaaaactatggcattaagatcatttttatctacaaaatctattaggtctttgcccttggcacggatttgatcatggtaggtttgttcttctgcccaagcggctttaacagcattttctatgtgctttttgcttaggacattgccattatgttcatagccttcaaagacttctaccattctctttttgattatgtcctcactttcaagagagacaaagggagccatatattttatatcctttagaccttctacgttattttctataacgtctggatagcccgatacaaccgggcaattcatgtggttttgggccttatcatattgtttgtattcataaaaaactgctggatagaaaatcatatcaggatttttctcgattagattttctatatggccgtggcttaatttggctggatagcaggcagtttctgatgcaattgaagaaatacccttttcgtacatttccctggtcgatttatcagatagaactatatcaaagccaaggcttgtaaaaaatttatgccagaatggataatcttcgtagatatttaatactctcggaattccaactgtaccaaagcgcgccttatccccgagtgtctgtctattaaagaggagattgtacttaaacttgtacatattaaggtcgtctttactcttatcaagcttgactccagctcctctttcgcacctatttcctgtaatgtaccttgttccatctgagaaaatatttataattagtccgcagttgtttgtacacaggccgcaccttgcatttttttgctcgtaggagaagttttccaattcttttagactagaaatattagatgtgcctgtggacttatccttagaaattagggccatacccatagcgcccataaggccagaaatctctggtcttgtaacttctctttcggataagatttcaaaagcccttaggattgcatcaccataaaaagttccaccttggactactatattttcgccaagagtctttggatcacgtattttgattaccttttggattgcatttttgattacagaatagcaaagccctgccgctatatctgccacttctgacccttctttctgggcctgtttgacctttgaattcataaaaactgtacatcgtgagccaaggtcagcaggttttttagattttatagcctctttttggaattcttctacatccatggatacagatgcagcaaaggttgataaaaaggaaccacaaccagaagagcaggcttcattaagctgaatagagtcaattactccatctctgatgtgcatggccttcatatcttggccacctatatctaaaataaagtctacctcaggattgaaaaactttgctgccctgtagtgggcaatagtttctacttctcccttatctatatggagggcgttttttataaaatcttcaccgtagccgcaaatccctgatgaagctatataggcctttggatttttcttctcgtatccagactttagcatatctattacgacttcaagtggttttcctagattcatcctgtaatcatctaggaggatttcttcgtcttttgatagccaaaccatcttggatgttgtagatccagcgtcaagtcctatgtaaattggaccctcgtaagatttaatatccctgtattttatcttttctgttttgtgtctttccctaaattcttgatattcttcttcagaatcaaaaagtgggtcgagtctttttgtaagctcgccgtcgtttttttcatttgaatctagttttttgatgaggtctgctattttaatatatttaccctcatcgcttgataaaatcgcagctcccttggctacgtagacttcagcatcttctggaatatagaatttattataatcttcacccaaggtctccacaaagcggtccctaagggcaggaaggaagtgaagtgggcctcctaagaaggtgacattgcccctaattggcctaccgcaggcgaggtttgagatggtctggtttacaaccgattgaaaaatcgaaatcgctatatcttccctgctcgccccttggttcatgagagcttggatatctgttttggcaaagactccacaccttgaggcaattggataaatttttttgtaggattttgaaagcatatttaatcccaaagcatcagtatctaatagagatgccatttggtctataaaagcgccggtaccaccagcgcaaatcgaattcattctctgttctacagatcccgataggtaggtaatcttggaatcttccccgccaagttcaataagaacatctgtttcaggtataaactccttaattgccctattttcagctattacttcttggacaaagtccacacccagggtttcagctaagagcatccctcctgaccctgtcacatttagtgtaatcgaatgctcatcaaattcttttccaaagtctttcaaaacttttttgacagtcttttttatatctgacttatgacgagtatatacagaatataatgtattaaaagagtcgtctgttacaactagcttaacagttgtagagccaacatctaagccaacatgcaaattcatatcttacctttctatgtgaataaataatttatataattaataattattagtttttgttatatttatctgtatttacataaggaaatatcttatraaaatatactataattataccttaaataaaataaagtaaagacttaaaaactactataaatagcaagaaaataatatatttgtcatttataaaatataatttacaaatagattaaattcataatccataaaaataaatcaattataaaacataatatagtttaatttttatacattatatataatcaaataaaaagactcaatcattggactgagtcattttttgcaaaagatattttttattacttaaccataaacttagattattttaaggccttagtgaaatcatcaaaaataattttagtcaaagggtcgatttctccttcattatattccggatgccactgaactcccgtcataaagtttttgtaataggggttttctatagcttcaattaggccatcatcacttctagcactagcaactaatccattagccaaatctcttatcccctcgtggtgcatagaattgacacctcttgagctttcatcatttaatttggaataaaggcttgaattttcattaaaatttaccatatggtaggtaaaattgtccttcccctctctatgggaaacatttcttccaaactggattggcaaatcttcatagaggctgcctccataataaatgtttataagctgcatgccccttaaaatccccaaaaccggcttattttcttctatggcaaggcctaaaagctcaaggtctgatctatcttggtctgtcgaataagattctacaaggtcataggcacttgacccataaagagctggatcaaaatcttctcctcctgcaaaaatcaccccatctacattttttataattgccctagacgaatctttatttgtctggattccagttaatatatgaaggtcataattataggaactggctatttgataataggtagatccaatcctttggcttgtgccaattactaggatttttttcttgcctcctttcaaactaataataatcccaaaaatcactagcaaaaccacaatggtatttcttaaaaaacctaaaaatttcctcataaaaagccctccttattataagtataacaagaaaggcttatataatccctacaatttttgtaagctatttgattccacaagcatctttggcaagcctgtctgctaggtcattatacttgtcatttgaatgaccctttacctttacaaatccgatttcaatttcttctcttttttgatttataaaggccttgtaggctttggtaaggtcgttgttagtcttccagtctccatctgcccaagactttattccttgatagtcgtggtagattattattttattaaaacctttttcgwttgcaagatttattgcaagttcgctcgccttgacctctccggctacatttctatgggtgtagaaggaatcagaataggctttcttgaaatgttcttcatacccgtccttgattaggactactcccgccccataagttttctctggcaagttaaaagacccatccacataggcaattacagtatcttcgtcaatttcgattttcttttcagtatcttccataaagcttatagcgtctttcttggatttaaaagacttataaaccgctccagaaaagccctttacttccttaagacaagaatcccaggatgtgtagatcccaggattccttcccttttttactgcgtaatatttcattaatttatactttctttgttggcccagtaggtcacttggccaggtcctacagtgaatagtccgttgccattttcatctataacaacatcctcatttttgccagatagatcaacataagttgcaccagcctcaccctctcctacaaacatctgcttttctgcaatgtctttgatggaaattagaactgcaaggggcttatggtcgtcatcgcctcttcttacccaacccacaactgatgggtggtcgaagtagtcgtcttgctctccataattaaaagactttcttgcagcaagcatcttatcaagcatttctttttgagggtctttcttgacattgcctattagaccataataatcacctgcaaaaatacatgggtagccgtcttttcttaataaaatcaaagcgtaggcaatttctttaaaccaatcttctacccaagaagttaaagattggcctggttgagagtcgtggttgtcgacaaaggtaactgcttgagatgggaactttttgacaattgtcccatcaaaaatctttctcatgtcgtaagagcccatagatttactagcttcatacatgtggaagtgaagtggcacatcaaaaagatcaattttgtaatctgagttttttagataattttctagggcgcctgtgttatattgccaaaattctccgaaaagataaaacttatcttcgcctaaattgtcataaatgtattttgataagtcatagatgaagtcgcccgaaatatgttttagggcatcatatctaaaaccgtctaccttggtttcttttataaaccacttgacccactggaatatctcttcacgaacttctgggtggttgtggtctatgtcgcaattcattaggtaatcgaagtttcccttttcgcctgacacaccctcgtcccaatatttgccatcgcccaaaattctatatatagcagaagtttcgcttttggcatcatagtcaacacctgtaaagtggtagtagtgccagatcatatcagaatatttaccatttctacccttaaaatcaaaaccggtccaagcttctatatcaatttcacctgatacatcttcttccctattattttgatcaaccattacagccttgaattcttccttaaaatcagcatttcccttgtgatttagaacaatgtctgcataggactttatacctactttatggaggtcatcaatagctttgattagctcttccttagttccgtatttagttctaacggtgcctttttggtcaaattctcctaggtcccataggtcatatactccatatcctacgtcgttttctccaccacctttggatgctggtggaagccacagtgcgtctattccggattcttttatgacttttgcatctcttgaaagttttttataaaaatcgcccgagccgtctgtgtcccattcaaaagattgcatcattacttcatttgccatatttattccttacaaatttctattgacttagatgcaccaattcttgatgcaccagcttctataaaggaaagtgcttcttctctggtgtgaattccgccgcttgccttaacttttgccttttctcctacagtgtctgccataagttttacgtcagagacttttgctcctccagtcgaaaatcctgtagaagtttttacaaaatcagctcctgcttttacagataattcacatgcctttactttttcttcatctgtaartaggcatgtwtctatgattacctttaggacattatccccaatagcttcttttatttgtctaatttcatcttctacataatcgtagtctttagattttagccttccgatattgataaccatatcaatctcacaagctccgtcttctatagcgcttttagcctcaaaaaccttagcttccttggccatagctcctagaggaaaacccactacagaggcaattcttatttctttattataatctctgataaattttataaaagacgaatttacacatactgagtaaaaatcgttctctacagcctcatctactagctttttgatgtcatcaaaagtcgcatcagctttaaggactgtatggtcaatatattggtttattttcattttcttctccttcatattcaattagagcaagggtcaggtcatctgccatttcctgccaattgtaatggctaatcttttcgtgaacgaaaccaagacttgtaccttctgcaaaagtatccctaagcctttcaagcccaaattccctgccttcttcgttttttgcttcaatagcaccatcagtaaagaaaagaatcttatctccatcttgaagataaagttttttctctatataggtgtcaggttctattatatttgaaatcatcctcccatttacaagtaggtattcagcctgcgagttttctttgctataaatcagcggaggacagttatgaccagcatttgaaaatactaggctgtcatccctagagtcaaaaatccctagccaggctgtaaaatattggctcgaatctatctgaagtttggtaaatttctttcttagattgaggaaaacctcacttggagaatagtccgggtgcttatcaaaaatcgcactcatggttacctttaaaaacatagtcataatcgaagcttttaccccatggcccatgacatctgctatataaaaagctgacctattttcatctatttttatcatatcataaagatctccagatacatcatcagacggatcatagatgccagagagttttaatttgccataggtagagtttttgggaaggattgaagactgaattttccttacaaatcttatgtcatcaagcatggccttattggcattataaaggtcgattttaagcattgattcactagtgatatccctgtagacctcgatagttcctgtaaacatatcctcaaggtaaataggactagattttatagaataatatttgccatctataagtttttcttcaatcatagtagtatttttgataagactgttagaattagataagaacagatcgatgttttcatcaagatattcctttagttttggactattcttaagggcattttcaagagcagaattaataaaggctacatcgcccctatcgtctataattcttacccagtcttccatagagttgagaatgaaaaaattaaaattttgtttgatttttttacttttatccatagatttcttcataaaatcccctttaattatccttatagtaactatatcattttagctaactaattcaatcagtcttatattatatatgaaaattttttcccaaagaaaaacacccaataatagggtgattttgtatatattatttgaaaaataaaaactaaatttgaatctaaagaacattttttatatattctattaaagagttcgctatatgcttagattttatcttatctcctgttatgaatatttttccatcaatatcttgccagattacgattccatcgatattggcttcctctacaacataccatttacctgcctgaggatatatttcacgcttggaagtcgttacatcaacaacatttaatcggggatttttactaatacccgttaattcatgtccatcgaaagacaccaaaccaatttcttttagatacttcctgtagtcaggagcaaatttgatttcaagatttttttcagcactttcaatctctgtatatgacctccctctaccgcctatatagtctggagactttcttaaaacttcaacaatatcactcatattctactggcctccatttccaaatacttgattaccaacatacttccagaattcttttctagtattatcgaaactggacctatcaatttcagattgtttgcccgctatatttaggatggcagaattgccttggtgttgggcttctgttagcactgctaatgtgccatcagctttttgacctatgtggtgaagctggagggccttaccagtttttggatctaggggagcatagcctttttgcatacgaaataagtttgtgaccttacttccatcggctaattcgctttggtagcccaaatcaatatcctggacaagagcaactcgaccatttactatgactggttttaagtccgcttttttataaaccagatattcgtccatgctatggaactcagaaatcacatccataggcaaattagattctgtctgtataagtgctgcttytttcatagatagaccactcttagttgctgatttaaggagaaaagcttctccagcaccgccgattgcagcaccactaattgcaccccacttaaaaccttcgctagctcctaaagcccctgcttcaatgccttctgaaaaatttcctgtttcaattccttttataagtcctgcagatataccaccaaaagctgcagaagaaagagcaaatgttttggctgtacttgcggatgcagcaaatatcatactaacagcaggtgcaccagctgttggtgctagcatagatacggttacagatacaagaatcacacctgtaccaatagccacattcttaatcattgtctctacttttttatcatcaattgattggagcttttggacagtagtctttccatcttcatctagggtaaagatatatggcgaaccttgaaaaatttgatcaagttgagcaggactatatccaaagtaaatattagattgagaattaaatgccacttcatctagatattcttttgagatataagtagcactaacattttctacaacatattcatcgctgttaagggcttgtatagtatctctgtagacgagattttctacttgatggagcaagtttctatcacttagagattcaaaacttggctcaagatccctccaagttccagaattaaattctaaatcagttatgggattaatttctgtttcatttgatggagttttaaccmwtgwcwggtgtacatccagttaaaaacattatgaaagcaaggaaaatagtgattatggacttcattgttctctacctccttctaggttttgcttaccatcagaccttatccttctctttcttagtacaagaaatattattaaagaaaaaaggaaaatgccaagagttattaatataagaggtaattttttactgtttatatttttgttagaagaatttatcctatcctcatccttagcttcaaattctctatcatctttgaaatcatttgtttcttttgatattttctctatatctagcatttttaaagtcccatcttcagaaatagttgctccttgatcttttagactatttatttcagaaacggaaagtccagttgtcatatgggccttaagaacttcattttctcccacataaattttcttgatagttgattggcctgtgtattcgtttgtaacagtaattgtgtagattccctcgtcaacatattctacaccatctcgtgcaggcccattaaaacgtgtgtcttcgactagtccatcagcactctcagctaagatttctctttttacattaatcttaagatatcttgacttagctaagtccaaataaaatccattttctgttatagaactattagtaatctcacttccagtcgaaaggtcaaaaggatacaccatacaattaccatttcttatggaaaacttaaaaaatatcctataatgacttattttatcaattaacctatcagcggtgacctcataatccaaagctatttcatagtcaccttcttcaaaaagttggaccatggtatctgaatcaagggaagtattagattccaaataatttgtgtaaataatagggtctgacttttcatttttgtaatctgttttacggataattagcgtaccacgaccaaaatctatagttggtgtttcaaaatacctatcgcttcctgacctatctgcacttattgacagcttgtcgtttccattaagcttgttgatatcttgatttaaatggaagtaaagactgactttatctcccatatttttaaggaaaaccatgtttccgtcaggtcctttgacctcatctgtatagcctttgataaaaaaattacccaaatcccacccatagtgcggatcattctttgtgatagtttcctcgccaaaatagctatcaaattcagctactttagctttagatcctatgatgtacttttcgttaataaggtcatttttatcactttttgtatcagcataggcatagaattcataaagttctgcatattttttataatcatacttatccctatttatgaaaagtatctttctattctccattctaatttgaagctgataggctacaatcaatctataataacagccatttatcagctctacatccttagttccatagataggatctgtccttacaggacctttctcaaaggcatctgttatggttaatttattaacccaatttttgccatctgttgaagtttgcaatattagacaagcagactggattttttcgtcaagataaatatcatcaacctttttgcctttatcagaagttaggtgccatgaatcctcatccgcctttagtagtttatctccatagttatagaatagcttcagaccacccttacccacctcataagaaggaataccgttttttgtagccgtattagagacttctccactgataaaaaatttgccatagctattatcactatcatctgtctgggaaaaattttcgctcttcgaaaattcataattattatctttgtcaaattcataaattttccccagaacttcagttttagagtctgcagcaaaagctctaatcataaagctactaaaaactaatattgttgccataagtaaggcaagaaaaaacttagtagctctataaactaaattattcttattcatattcccctcctaggtgaaattgtatatcattaaaattatattctaagaatactttatttttagagatcaaaaaatcatatgcccgtaaataagcaaaaccatctaatattaacaataattttatcactaaattggatcccattcaatagcctatatgacattgaattaaataaaaaatgtacatatgtaagtaaaaaggataaatttaccttatgtatacaaataatttatcttagctagaacagaaaaaacaccccatcaaggggtgtcctttatttaaattataatctaaataaactgtaagcccatagccgcgaaaatgggcttttttgcttaaactagttcgattatagcgcgttctgagccgtcgcctcttctaggtcctagttttagtactcttgtatatccaccatttctgtcttcgtattgtggtgcgakttcagaaaatagtttttgtacaagttttggctcatatagatagcttgctgcttgtcttcttgtgtgaagtgtgtttttcttgcctagtgtgatcattttttcagccattttttgtgtttctttggctcttgttactgtagtttcgattctaccgtgttcaagtaatgaacctactaggtttctaagcatagcatttctatggtctgttcttctaccaagttttcttttgcctgccatatttcctcctattcatcttttagggaaaatccaagttcatggattttatctattacttctgttagtgattttttaccgaagtttttgattgtctttagttctgattctggaactgcaattatatctgctactgtgctgtagccagctctctttagacagttgaatgatcttagtgataggtctagttcttctattgttttttctaggccttcgtctacatcatcttcctcttcaatttcgatttctacttcttctggtgggaactgtttaccaggtagctctttgaaaaatgagaagttgtccattaggattgatgatccttctgctagggcttcttgtggtgttactgttccatttgtccatacttctatgattaacttgtcatagtctgttgattcacctaccctggtgttttcaactgtgaagtttactttttctactggggtaaatgatgaatcaatagcgatagttcctataggatctttgtcgtctttgttatcttcagatatcctgtagccatttccatttgtgacatccattgctattaaaagcttgcttttgtcattgactgttgctatataatggtctggattggctatttcaactaaggcatcttcttttatgtctttggctgttactatctttggcccttctatttctagaaataaggttacatcttcgtctgattgtttttttacatttagacccttgatgtttagtataatttctggaacgtcttcaactactccatcaattatagaaaattcatgaagtacaccatcgattagtatttttgagacgctagaaccaggtagggatgataagagcacccttctcatgctgtttcctatggttgtaccatatcctcgctcaagtggatatagggcgaatttgccgtaatggtcttcttcgtttatatccaagatttctatattagtttctattttttcgatcatggtagctccttagttccaactatttgttaatcctacttagagtagaactctactatcatacgttcttcaactggaatatctatttcttctcttgttgggaacttttctactttaacctttaggttttctatgtctccatccaaccattcaaccacaccaaatgaagcatttacttctttgattgtcttaaataggctagttgatctagatttttctctaacttcgattacatcgccttcttctactaagtatgatgggatgtctacttgcttaccgtttactagtaggtgaccgtgtgttacgatttgtctagcttctcttctagttcttgcaagtcctgatctaaaggctatattgtcaagtcttctttcgcaaaggatgataagctgttcacctgtttgacccttcattctgcttgctttttcgtagtagcctctaaattgtttttcacttactccgtagatgaattttgctttttgtttttctctttgctgcataccatattcggatagcttgcttcttcttcttggaagagctctatttgaagagcctgtgtatcctaggtaggctggagaaattcctaaagctcttgcttttttgtatattggatctttgcttactgccataatatctccttaattaaactcttcttctctttggtggtctacatccattgtgtggaattggtgttacgtctttgatcattgtaacttcaagtccagctgcttgtagacttctgattgctgcttctcttcctgaacctggtccttttacataaacttctacagtttttaggccttggtcaattgcaattttagctgcagtttctgctgcttcacctgctgcaaatggagtagactttctgcttcctctaaaacctaattgtcctgcgcttgcccaagagagtgcgtttccttgcatatcagtaagtgttaccattgtattattgaatgttgatgaaatgtgagcttggccacgttcaacattctttttaactcttcttctacctctggtagattttttagttttttgagccattatctattaaccctttctgctttttcttgttcttgcgttgttttttgtgttttgacctcttacaggtagaccatttttgtgtcttaatcctctataagaaccattttctctaagtgccttgatgtttagacttgtttcacgtcttaggtcaccttcgattgtgtattgttctaattgttcacgaattttaccaagttcttcttctgtaaggtctttcatctttgtatcaggattgattcctgtattttctaatwtttcgttagcagttgctcttcctacgccatatatatatgtgagtccgatttccgctcttttttctctaggtaaatctataccagctattcttggcattaaaccctcctaaccttgtctttgtttgtgttttggattttcgcagattaccattactttaccgtttcttttgataaccttgcatttatcacacatttttttaactkatgctctaactttcatgtttgctcctaacttaagtttatatcttatctatagagttggctttttaaaagctaatatctttgcctaagtaataatwcttgtgwgattttttccttacgtcatagtgttgtttamttatgactgtaatatcctctcgaagcctttggcttctcgcttagtttttcgggctcgctgcgcttgcctcgaaaatgaaggattgaaaatccttcacccatagcgtgggactatttcctcctccaggttattctaccttggcttaaatcgtaaggagatagttctactgtaactgtatctccttctaatattctaatgctgttcatacgaagctttcctgataaatgagcttgtatttcgtgtccgttgtctagtattactctaaatattgcatttggtaaaacttcgtcaaccactcctgtaacttctatagcatctttttttgacattgatagaacctcctttatttttttctaaaatgtctattgaacgcttatttttttatcaacgactttgttctagaaatctttgaaagattctatcacatctatttttattatcataaattagttgtttcctaatttactattgaattcgttaaaaacttcttctggagttttagcgccatctatttttaccaacttaccagcttcttcataatagtctataagtgggctggtgtggtcattgtatactgaaatacgttttgtgactgtttctatgttatcgtcatttctttgaatcaagttacctccacacttatcgcatacgccgtcttcttttggcttggtgtatttgatatggaaggttgctccacagtcttcgcatactcttctgccagttattctttcaattaggattttatcatctacatcaaaataaactacctggcttacatcagtatttctagctgccattccctcatctagggccttggcttggccgagatttcttggaaaaccatcgaataatacgattttgtcttccgcatcttctattctgtcgaaggcatcccatactagatcaattgttaattcatctggtactaggtctcctctgtccatataagattttgcttttagtcccagttcagttttatttgagatattgtatctgaatatatcacctgttgctatctgaactgcattgtttctttctaatattttacttgatagcgtgcccttgcctgctcctggtgggcctaacaaaattatattcatttcttacctgtttaaaaatcctttgtattgcttcattgtcatcatagcttcgatttgttttacagtttctattattacacctacaacgatgattactgatgaacctccgaatgatatttctagtcctaatagtttgcttgctatagcaggcactattgttagtagggctagggcaattgagcctataaaggtgacccttgtggatactactcctaagaagtcacttgttggtttacctggtctgattcctggtatgaagccaccattttgttgtagttgttttgcatactcaactgtattgaattgaatctgattgtagaagtatgcaaatacaaggattagcacactttgtactattaggtaaactgcaaaaccaaatgttgaattattgaaaaatgctgttagtccgctttctccaccatttccaaagaatagagaaacagtagatggtattgcaagtactgctgatgcgaagattattggcattactccacccatgtttaccttaactggtatgtgggtcgattgaccgccatacatcttacgtcctacaactctttttgcatattggactgggatttttctttctccttcagatatcattactactgctattactatcagtactactaacagtgacataatagctatagcaagaacgcttgtagtattgtagtgaaggccttcttgccatctagaaagtgttcttgggaagcttgctataatacccatgaagattagtaaacttgtaccattgccaagtcccttttctgtcatagtttcacccatccatgttacaaacatggttccgcctattagcacaacattcatagcaagtttttggaatcctgttgcgtttgatagggctgctccatatagaccgttggttatagcaacagcttggaatattgcaagcacgattgtcatatacctggtatatttttggattgtttttcttccctgttcaccctcacgggtcaattcttctagtctaggtattactactgtcaaaagctgcattacgattgatgcagtgatgtatggttgtamacctagggcaaatattgatagggttgatagtccaccacctgttagcatatttagatagtcaactagggtaccttcaatatttgaatatgcatttgctaaggcttgtgtatcgataaaaggtattggaatattatttccaagcctatatattacaagcatcaagatggtgaagtagaatttcttccttatttcttcttcccttgaggctctttttattatatctaacatagctacttctttctattaagcttttttagatggttttacccatttcttaacttcgatagtttctacacttccacctgcattttcgattttttctacagcagattttgtgaatttatgagcctttactgttagtttcttttctagttcgccatcgccaaggattttaattccagctttagctttgtttttctttaaaagttttgtttcgaataataattctggagtgatttctgttccgtcttcaaatacgtttagactttctacattgattgtttcataaacttttctgttgaagtttttgaaacctctttttggtagaagtctgtatagaggcatttgaccaccttcaaatcctggtctaactcctccaccacttctagagttttgtccgtcttgtccacgaccagatctcttacctaggccggagcctgctcctcttcctttacgttttttatcttttaatttaacgtttggttgtaaatcatgtaatttcattttacacctcagtctatatttttaacttcaaccatgtgtctgattttgtggatcattcctttggttgcatcgttattttctttaatcactgattgaccgattttctttaggccaagcgcttttgctgtcgcgatctgtccatcttttttaccgataaaagatcttttaagtgtgatttcaatttttgccattgtgctctccttaatagtcaaattcttctaccgatataccacgaagtcttgcaacttcttctacagttttcatattgtaaaatgcgttgatacaagcgttgatgatgtttcttgggtttgatgtgcctaggttcttagctttgatatctttatatcctgcaagctcgcataccgcacgcactggaccaccagcgatgattcctgtaccttctacagcaggcattagtagaacttttccagctccttcaacaccttgaattctgtgtgggattgttgttcctataacaggtacttcaatcatgtgttttttcgcattttctgtagcttttctaattgcttctggtacttctgtagccttaccagttcctacacctacaacaccgtttgagtttcctactacaactagtgctgtaaatctaatgttacgtccaccttttacagttttagcaactctattgatacttactactctatcttcgaggtttagtttttctacttcactttttaataaatatttcattttaccaacctcctaaaacttaagaccagcttctcttgctgcatctgctagtgctttgacttttccgtgatataaataaccatttctatcaaatacaacttcttcgatgccagcttctatggctcttttaccaattgcttctccaacttttttagctgtttcaatgtttgagtgagcttctgctacatctttttgtaggctgttggcacttgcaagtgtcacgccatttacatcgtcaattagttgtgcatagatgtttgtgtttgwtttatatactgaaagtcttggtctttgaggagttcctgatatctttgatctaactctctttttacgagttattagtctagcgtttttgttgtttttagccatttatatctcctacttacctgtcttaccaactttacgtcttacatgctcatcagcatatctaacacccttgcctttgtatggttcaggttttctcttagctctgatgtttgcagcatgttgaccaacttgttgtttgttgaatcctttaacaattattgttctatcatttggtacttcagtttctataccttcaggatctggcattgtgatttggtgtgagtaacctaggtttaatactaagtttttaccttgtttgtttgctctatatcctgtaccttcgatttgaagtgtcttttgataaccttctgatactccaactaccatgttgtatattaaagatctataaaggccgtggtctatattttgttgttttgtatagttttcagggattgttagaacaagctcgttttcgttttgttctagtgtgacattttcgcttatttttaagctgtcttcaccgtttttgcccttaacttttacakttagaccatctatagttacttctactccagaaggtatttcgattggttgtttacctattcttgacatatattactccttaccatamgtaacaaataacttcgccgcctacattttcgcgtcttgcagcacggtcagtcataagtccttttgatgtcgaaataattgctgttccaagaccatctagtacctttggaacttcatttgcttttacataaactctaagacctggtttagaaattcttcttagtcctgagattactctttcgccattttctgtatattttaaatctattgtaagaataccttgtttattgtcttcttctacgttaaaccctgttataaagccttcatcaagcagtatttgggcaatagcttttttttcattagaagatggtacagttatcattttatgattagctttattaccatttctgattcttgttagcatatccgctattggatctgtcatcataattatctttcccccttaattaccagcttgcttttcttactcctggtatttgtccattatttgcaagttctctaaagcaaatacggcaaattccatatttttttaagtagccgtgtggtcttccacaaagtttacatctagtatattctcttgtagagaatttttgttttctttgttgtttagctcttagtgactttttagccatttttgctccttctatttcttaaatggcattcccattaattctaagaatgcttttgcttcttcatcagtttcagctgttgttacgatagttatatccattccgtggatgaagtcaacatcgtcatactttatttcagggaagatcaattgttctttgatacctagtgaatagtttccacgaccatcaaaagaatttgggttgattcctctaaagtccctaactcttggaagtgagattgagattaacttatctaagaagtcatacatcttttctcttctaagtgttactttagtaccaactgcttgaccagctcttagtttaaagttagctactgattttttagctttgatttcgattggttgttgacctgtgattaggctaagctctcttttagctgtgtttagtaggttttggttgtcttttgcttcaccaagaccgatgtttataacaattttttcaagttttggaacttgcattacattgtcataaccaaacttttctataagttcaccaacaacttcgttttgatatttttctttaagtctctgtgtcataatatctcctatcaactagtcgaatttttcgtcagtttttttagatttacgaacctttttaccatcttcgtaaactattcctgtacgaacacctttttttagttcttckgaawatagaagtacgtttgacgcatcaattgggccttctttttcaagtctaccagactcaccacccatttgagtcgctctttggtgttttatttgcacattggcaccttcaactattactctatttgttttagggaaagcttktaatacttcacctacatgtcctttaaattcacctgatattatttggactttatcgccttttcttatatgcattttatccccctataatacttccggtgctagtgagataattctcataaaaccttcagatcttagctctcttgttactgggccgaagattcttgtacctactggtgaaaggtcatctttgatgataactgcagcgttgtcgtcaaatttgattacagaaccgtctagtctgtttaggcctctttttgttctaacaattacagcctttactacttgacctttttttaccgctccgccgggtgttgcacttttaactgaacaagttactacatcaccaatattagcatatcttcttctagttcctccaagaactttgattactgaaagttctcttgctccggagttatctgctactctcatacgagtttcttgttgtatcataataatctccttattaattaaacaatttctgccgcttggctaatgcgtactagtctccatctttttgtcttagatagggctcttgtttccattattactactttatcgccaactttagcttcatttttctcatcatgagctttgtattttttacttctaactattttctttttgtacactgggtggctgatgagatcttctacaagaactgttattgtcttatccattgcgtcagatacaactacaccttggcgtacgcttcttctatttctttccattgagattaagcctccttgcctgcttcaatctttctttctgtttggatagtcttaactctagctatatctttcttaacagttcctatagctgctgggttttccaactgacctgtggcaagcctaaaacgaagattgaaaagctcattttgtaaatcaaatagttgtttatctaggtctctatctgataaatttctgatttctgctattttcatccttattcctccgaacctkttacttcaagcctttggatgaattttgttttaattggaagtttttgtgctgcaagtctcatagattctcttgctacttcttcactaacaccactcatctcaaatagtactctacctggtttaattacggctacccagtattctggtgaacctttaccagaacccatccttacctctgcaggctttttagatactggtttgtctggaaatactttaatccaaatatttccgcctcttttaatatatcttgtcatcgcacgacgagcagcctcgatttggtttgctgtcatccagcaagcttctagagcttgtaaaccgtactcaccatatgcaagttggttgcctctattagcattacctttcattctgcctctatgttgtctacgatatttaactcttttaggcattaacataaataatactctcctaattctttaagactaattttgtcccttattatttctgtttggacgtctattatttctcttttttcttctgttgttttgtggagccgcaagttttggttctctttcagctttttctcytggaagaacttcacctttgtagatccaaactttacatccgattttaccgtattctgtatcagcttcagcaaaaccatagtctatatttgctcttagtgtttgaagtggaattgtaccttctgagtatccttcacttcttgccatatcagctccgccaactcttcctgaaaccatagttttgatacctttagctccagctctcattgttctttggattgattgtttcatggcacgtctaaatgcgattctattttctaattgcccagcaatattttcagcaactagttgagcggataaatcttggtatttgatttcttcaacgttgatgataattcttttgcctggtgcgattttctctaatctattcttaagttcttcaacaccttggccacctctaccgattaccataccaggttttcctgtgtagattgtaatctttaggttgtttactgctctttcaatttcgatatctgcgattcctgcttcataagcttgttttttgataaattctcttatctttacatcttctactagaaggtcagaaaagtcttttttatcagcaaaccatttagaatcccaatctttgattacgcctactctatatcctttagggtttactttttgtcccatattaatcctacctttcctctatatctgctaacactacgccgatatgacttgatctttttaatattgggtatgcagcacccttagctttaggtctgtatcttttcatagttggtgcatcatttgcatatgccttttctacgtatagatcttctctatcaagtccattgttgttttcagcattggcaattgcacttttaagtacatcttctagtagtcttgcaccttttttgttagtaaacttaagaatatttagtgcttcatctacttgcttgcctctaatttctcttgctatatagttaacttttagaggagatattctttgatatttagctattgcttgtactttcatttatctctcctaacgcattttgcttttcatttcagtagccttttttgcgtggcctctgaatgttcttgttggcacaaattcgcctagtttatgacctaccatatcttctgtgatatagattggaacgtgttttctaccgtcatgaactgctattgtgtgttctacaaattcagggaatattktagaacgtcttgaccatgttctaattactttcttttcatttttttcatttaattcgtctattttyttcattaaatgatcatcgacaaatggtccctttttaagtgatctagccattatatccccctatttttcgtttcttcttcttacgatgtatgcagaagattgttttttcttatttctagtcttaacaccgatagcttttttgccccatggtgtcattggagctggtctaccaattggtgttctaccttcaccaccaccgtgtggatggtctactgggttcattacagatcctcttacgtgaggtctcttgcctttatatctgttcttacctgctttaccaattcttagtagttcgtgttcagagtttcctactgtacctactgtagccttgcagtttaagtgtaccattctcatttctccagatggtagtctaagtgttgcaaagttgccttctttagccataagttgtgcacctgttcctgctgatcttgcaagtgtcgcgcctcttccagccttaagctcgattgcgtgtactgttgtacctactgggatgtctttaagttcaagakcattacctkgtttgatmtctgcttcactaccmgattcgattacgtcacctacttttagtcctttaggagctaggatatatcttttttcaccgtcagcgtatgctacaagtgcgatatatgctgttctgtttggatcgtattcgattgtttgtactcttgctggaatattcayacykwatctactcagattwgakcgtcgryarygtctakatstkctmttaactcsgccgccactggaatcttactgttgttctacctgtgttgtttctaccagccttgctcttaaggtctgtagttagtgccttatatggctttgctgtagtgatttcttcaaaggtacttactgacatatttctatgtccgtttgatgttggttttaattttctaatagccatctaagtcctccttatagtccgtcgaagtattcaatagcttggctatcttctgttagttcaacgatagcttttttccagtcagctctttttccataaccatatctagttctaacttttttacctttatakttcatggtattaactgatttaacttttacgccatcaaagattgcttctatagctgctttgatttctggtttgttagcattcttgtctacttcaaaagtatatttgttctcatcaagcatttccatgcttttttctgttattataggtcttttgattatttggtaaggtgctttcattagataaatacctcctgaagtttagcaatagcgtctttgcttattactaacttgtcatgtcttactaagtcataaacattgatcaatctagcttcagcaacatctacaccagcaatatttctaaatgctctgtttgtgtcatcacatttttctgctgtaacaacgtaagctttcttgcctgcattaagagcttctagtgcagcttttgcttcttttgtctttacattgtcaagcgctaggctatcaactacgattaggtccttgtcatttaatttagaagtaagtactgagtaaagtgcttttcttcttagtttcttagctaatttgtagctgtagtctcttggctttggtgcaaatacaacaccaccacctgtgtagtgtggagctcttatagaaccttgacgagcacgtcctgtacccttttgtctgaaaggctttcttccaccaccacgtacttcagcacgtttcttagctgattgtgtaccttgtcttttatttgcaagttggtttttaactacttcataaactgcatgttcgcttacttctgttgcaaacatgatttcgtttagttctagttcaccaacattttctcccttaatatttaaaatatctactttaggcattttctcctccttagtctaggcttttaacagcttgtttaacttcaacaagtccgcccttaggtcctggtactccgccttttactaagatgtagctatcctctgcgttgactttaacaactttgacattttgaatagttacacggtcgtgtcccatttttcctgaaccttttctacctttgaatactctagctgggtcagaacctgctgctctagcacctgctactctatgagattttgaaccgtgactttcaggtcctctaccatagttccatcttttgatggcaccttgagttcccttaccttttgaagtagcaactacatctactagttcgccttcttcaaaaatatcaactgtgatcaaatctccagccttaagctctgttgcttctcccttaagattaatctctcttagatatctcttataagaagcattagccttgtcaaagtgacctctaattggttttttgacattcttttctttcttgtcaactgttcctacttggatagcatcgtatccatcaacgtctttagtcttaacttgaacaactacgttctcgtcagctttaagaacagtaacaggagtaataactccatcttcatcgatgacttgagtcatgcctacttttgttgtaaaaatactcttcatgagtcctccttaattacagcggattgaacaattcagttaatccttattaacctctactagtcaatcatcctaattacagttatagtttaatctcgatatcaacaccagctggaagatttaacttcttaagcgcgtctaatgtcttagcatttggaccgatgatgtcgataagtcttttgtgagttctttgttcaaactgttctctggaatctttgtctttgtgaaccgctcttagaattgtaattctttcaatctctgttggtaatgggatttgtccactaacttctgctccgcttctttttaccgcttctacgattttttctgctgagctatcgataacttcgtgatcgtaagctctaagtctgattcttatcttttgttggttagccattttcctctctctttcttttacgcccacccgggcgtttgataatttttggaaatcacttaggattattcctaagcttgctctgccagagtttccttatgcattggcctatacataagcaacatccaacttcaaagcacttatatatgatacgacatatataggcatttggcaagtatcaatttgtaaaatcttatacttttttcatcaataaacaaaatactcataaaaaaagcacatactaaccatgccttcctataaatatactagctaataccaatctttcaagcctattttaataaaactataacttttttcaataatttccttctatatataaagcaaaatatgtgataaataatttaataaaatgtcaaaataaaaaatcccagcaaaaactaggatttattatctacaaaaccaagccataacttacaaaaaagaggaaccaaaatggaagtcaaaatcaccactgtaccaagctgggccgcagcaaggctttcgtaagacccccaagatgggtcaagacctgctatcaggcttggaacaataacagaattaccagctgcagtataggtcgcaatagctgcccaacctggtcttttgttaataaaaatatccgcaggtagagaaattataaaagctgcaccaactgtaataatcgataaaacaaatccagctggccctcccttaaagacatccataagatcaataccggcaccaatagaaaagcccaaaaaaggcattatatacttctgagttccagctagaaaatcacaaatgtttttatctatattaccaagcatcactcctacaactataggaaaagttaaatctataatagaatttggagtaatatccgcaatacccaatagtgatagagtcaaaaatgtaaaaattggcacagaaataatagctgtaatagctgcactagccacatcatactcatctccatagtcagaaataagtccgataaaaagtgaattattttgattagaaatcgctgcgataaaagcaagagcggaaatcccccaaaatccatccctaccaaaaaatttaaaaaataaaaagcccaaaataatagcagtcataaacttagacagaaataagactaatcccctgcgaaaagcaaggccaaacctcttaaaagtaagctgactacccacagccacaagtgtcacaacaataatagcattaagcccctctttgctagtaaaagcatgagtcataggccccggctctaaaattccaggcaaaaaagtatttaaaatagaagccaaaaacataggcacaacaataatccccgcaggaaccctttttgaaaaatttagaaaccatatatcctccgtgatatttttattatacctaagtaaattcaatctcaaaaattaaaatatgcaaatttaaagagccggcaatttaaccgactccttaagaagggtatgttagaatattattctttaagcaattattttatattacaattattaataaaataagttaactaatcctgttgtgaatattggaacatacgttaacagcaaaagatttatgaacaacaatatatagaatggaactgcttcttttataaagttagctgttttacattttgttatactacaagtaacaaacattaatgttcccattggtggtgataacgctccaatcgcgttattaaatatataaatcatcgcaaattgtatttcattaataccatattgagcagcgataggcgctaatagagggactagcactatcattgaagcgtttccttcaataaacatacctactaatagcaaaaatatatttattacaattaagaatacatatttattcgaaataacagtcattatataagcagtcaattgttgagggatttgctccttggttaaaatccaagaaaatacagatgctgctgatactattagcattattgatgatgttgttgtaatagtttctttaagaccagtgataatattttttagcttaatctctctatatattattcctaaaaataaagagtaaacaatagctacggcaccggcctcagtagctgtgaatattcctatccttataccacctattatgattattggtaaacaaagtggaagcaaggcaggttttaaagccttaaaaaacttttcagctgttactttttcatcacttattacaccataggatcttttctttgatattactcctacaagaatcatcatacttacacaaagtaaagttccaacacctataccagaaataaataattttccgattgatacattggcgattactccatataggatcatcgcaattcctggcggaataaggggtgtgatcattgaagatgctgccgttacaactgatgagaattccaaagaaaatccttttttagtcatttcaggaactagcatctttgattgcatagctgcgtcagctatattagaacctgataaccctcccattagggttgataataatacgttaacttgtgctagaccacctggtaacctagctgttgctacttcacagaaatccattattctttttgtaacaccagtataattcataaaaataccagcacatacaaagaacggaatagcgagtaaagatatactttcaactccagttatagcctgctgtgcaaatattattggatttataccaggatttaataagaaatataccgctgaaccacccaatatagatataaacacaggtaccttcagaaatagtaatgcaagcatcactatggcagataaaattaaaatattatgcatctaattctcctccttcttcaggatacttcaagccataaaagtaattgaaaatcattaatataaatgaagctggtgctatagcatatattaggctatatggtatgttcaatatacttgttgatctaccactagtaataaatatatttataaaacctaagcttacataaaataaatatcccaaaacaaaaactactacgacagaaataaaatatgtagcaattttttgtgctttctctggaaataagtctactaccatttctatggcaacgtgatttcctgtcctaaaagctactgtagctcctgcaaatacaatccacaccatacatgccaattgtacttcttccatccaggtgaaaggagagttcaatactctcctccatataacgcctgcaaatgttaaaacaataagaagacaaagtgtaatactagctattattgcatcaacattcaaaatgcatctaaaaaatttattgtctttcactataaattcacctacttacccatagcagcctttactttttcataaagaccttctgaccaaccaaactcatcagagtgtgtatagaatgattctgctttttctttgaagcctttcattacatctgcatcaggtacaactacattaacaccttcttctttcatcttgtttaggtattcttcttcttcttttgcttgtacctcgttgttgtataagccagcttcattagctgtatctattaacattagttgttgttcttcagttaaagatttaaaccaatctgcagatactacaaatgttgtaaaattctttacatgagcgtcaagtattaagtttttagctacctcatgtaaatttcttccatataatgtagatattggattttctgctccgtctattgtttttgtttgtagtgattgatatacatcacctaaagccatacctactgatgtagctcctaatgaatcaaatccaatagattgtattttatttcccggtactctaattttcattccatttaggtcatctacattatttactggatcgacagtcattgtgtgtctgtctccataaatccaatttgaagatactatctttaaacctttttcttcaagctgatcagattgctctttgtaccaatcagattcaactagtttccagcaatcgtcccaagaatcaaacaagaaaggagcgaatactataccaaaatcatttactccataatctgcgtagaatgctccgtccgctaatgtacaaacattttctcctattaacatagaatctatgatgtcagctttatctcccatctgtgaatcagggaaaatttctattttcatgcttccatcagatttttcactaagaagatctgcccatttttgtacaccttgccccaaaggctcgctcatgctattttcaaaagctacttgaagtacaacttccttatcttttccattatcgcttgttttatcatcttttttatcatcattccctgctgagcaacctgtaaataataatgtagaagctaacgctaatcctaatatttttttaaacatataaatctccttttattttgtaaaatctattactacttttaacatgtgaccgcccttattgttatcaaaatcattaaaggcttcttttatatcttccattttgtatgtgtttgttattactttttctaccatttcttggttgtcttttaccaagtcaataaggtctaaaaagtcttctttaagagcatttcttgaaccataaatgttaagttcttttttctgtattacggtaaaattaaaatctaagtttttcttacctactcctattagtaccacgtttcctccaaagcatgatgcatctatacagttctggaaggtttgtggcaatccaacagcttctatgcagacgtcgaatcccttattatcagtaatttcatctacgttttttttgaattcttcttcgcttgagttaactatttttccatcaaatccaaaattttccattgcgtagtctaatttttcttctgatacatcacaaatgtatacttccgcaccctttaatttagcactaagtgctgcaaatacccctatggtgcctgctccaactactaataccttatctgatttttttactcctcctctctttactccatgccatgatatgcagaatggttctattattgttagtaacttagggtcaagtccttttccatcatagattctttctagtggcatacttatgtattcactaaatgctccttctctctgaactcccattgtttggttgtcaatacaagcattaactaagcctctttcacaagaatagcagtttccgcagttaaaatatggatttcaagtaactttcattcctttttttaatccgtattcattattttcatctatatccactatttctgcagagaactcatgaccaggtgttcttggataatcaaaatatgcaaacgttcctctatatgaacctaagtctgatccacatatacctccataaagaatctttaatagagcttctccttcttttctttctggtttttcacattcttgtatttctacttgaccaggttttacaatttttattgttttcatataacctcctataaagttactccgtctttaaagattgaaatttctctaaagtcgtatttttcgttgttggtttcttctccgcttgctacttttactaggtagtctataaattcatctcttaggttttcaaagcttaagccctggctgattaccctgcctgcatcaaagtctatccaattagatttcttttcagcaagttccgtattggttgacatttttacagttggaactattgagccaaacggattacccctgcctgtagtaaatactatcaaggtgcatccgcttgcagctaggtttgtacaggatatttggtcgtttcctggaccgtttagtaggtttagaccgctaactttactttgctcacctagggccaagacatttgctacttctgagcttcctcctttctgtatgcatcccaaagacttatcttctaatgttgatattccaccatccttgttgcctggcgatggattttcgtatatattttgtccatggcttttgaaatattctttgaaattatttaccatgctaacaatatcaccaaaagttttttcatcttttgcacgattcataagaagtttttcagctccaaacatctctggcacttctgtaagcattgttgtagcgccatttttcactaatttgtctgaagtatatccgcataatggattggctgttataccagaaaatccgtccgatcctccgcacttaaatcctactgttagtttagaaattggaagcgcttcctttttgaacgaatttctatattctacaagctcatctattagggagagacctgtttcatactcatcttctacttcttgggcggtgaagaatttcactcttttttcgttgtatggttttatatactctttaaattcgtctaccacattattttcgcagcctagtgatactaccaaaactccaccagcatttggatttttaataagtcctgctagaatttctctagtcatctctaagtcatcacctagttgtgaacatccgtgtgtgtgggtgattgcttggaaagtaatatcaggatattttttactggccatctttacaaggttgttacaagtttgattgatacatcctactccaggaattatccaaatctcatttctaattcctgccctaccatcttctcttaagtatccttcaaaagtaaggctctcatctattagattatcagcgaggtcaacatcttttttatcatagtcatattctataatgtctgataggtttgtttttagattatgaacatgaacccaggaacctttttttatatcttctagggcatggcctataggcattccgtatttaatgatatcttcgccttttttgatatcttttatagcaaacttatggcctcttttgatatcttcatttaggcttagggcaaaatcttcaattacaagttttttttccaaaccttttacagctacagccacattgtcatttggattgatttttagatatgatttcatatgacctccataacttcttttatagatttttctttgatatctttataataatttttgacttgttctttgaaatcaccaagtttgtccagatcatattcccaaatatcacttgcaagaatttcatcaatgtaattatcatctttagccttttttgcaaataattctagtaagtccttgtcatcacttactggatatgccttgccattttcgtcttttccgaaataaccttcgctatttttttctatctcatagaatcttatgagggctgcaagtgagaatgcaaaatgttttggaacatctccgctctcattgtagtaatctactatgcttggtaagcacctagcgttgaattttgatatagagttaagggttatagataggagtttgtggtcaacataaggattgttaaatcttaggaaaacttcatttttaaactttaccaaatcttcttttggaaggtcaatatttggtataacttcgatatcaattaggtcgtttaggtaggttttaaatacctcatcttccatgaaatctcttactatatcaaaaccatggattacagctgctggaactgttgaagtatgaccgccatttaagattcttaccttcctcttcttgtatggatctacattgtcagtccagattacattacaaggaagtccttcaaatccaagatcttttgccttatttttatcgccctctattacccagaggttgaatagttcagaaaaaactaggagtttatcttcgtatccattttcttttgcaaattcttctgcttcttctgctgaaggtctacctgttacaatcctatctacaagtgtggatgtaaagtggtttgcttcatcgacccaagtcttaaattcttcttcaagaccccagtcttctatatgttggtctacatatttttttagatagtagccattatcgtcaattaactcaactggtaaaaatactagacccttatcttctgcgcccgcatattttttatatctaaagtataggagttgagccaccttagctgggaaggaatcttgtaccctgtcttctttgaatttttcttcgtgatagctaatacctgcttctgttgtgtttgatacaacgtattttaggtcttcactttctacgaaatctatgtaagccttgaaatcagcatatgggttgattcctcttgaaactgatttaataactctattttcaatcttctttccattttcagtattgcctctcattgaaagtgtgtagattcctttttgctcattaatcaaatctacaagtccgacatcaattggttggacaataactacattgcctggttttttatctttctcatttgataaatcaatcatccaatccacaaaggcccttaaaaaattaccttctccaaactggaggattgtttcctttacttctccacgctctacaagctctgaaacgtttttcattatattgtctcctttactactaattttggttttataacattatctctttctacttctttatcatttatcaaatccacaaggagatctacagctacctttgcgtggtcgtagatcttatggtcgatcgaactgattcttttttgtgtataatctgtggctatctcgttatcaaaaccgataacgccaatatctcccggcacatcaagtcccttgtccgtaaataacttgaataactttatagctatactatcgttttcacactgaatggcatcaattccctcagattttattttcttaagtaggtcttcctcactatagtcatctaataatatttcgatactatcattatttttgtaatatttttttaatgctagttcatatccccccttcttctcattaaaagccctgttgtttttctttgttgtagtataaacaaaagcggcagggtcagatgggtaaaaggaaaagaaggctatagactgttccataccgtctttttcatcacagtatacactaaccaaattttggttgtagttgtttagttgaactatcggtatagatttattcatctctatagcttctttgatgaattctttctcattatagtcagaacctactgttataatcccttcaacttgttggtttttttgaatttttaatatatctactttttcatttaagtctctacttgtatttgataaaagagttctatacccaaatgttttcaataggttatctatctcataacaagcctgtgagtggaaataatttcttatatctggaactaaaatccctaccaaagaagatttcttagaggcaagagacctagcaatgttatttgggctataatctgattttttaattatagcttcgaccttatccctagtcttttgactaacacttccagagttattcatcaccctagatacagtagaaatcgaaacattagcttccttagctatatcataaatattaataatatcacctcattattggaagcgcttccagtttgtagaaaaataaaaacgttctggatggtttgtagtaatttatattgattattggaactttttcttttgaaagcgcttccttaatgtttgataataatatatcacatataaaaacaattgtcaaacatttcctattattttttattttaataaagcttttataggaaataatgttggattttcaagcttattctttttatattttttattagacttccttgtttttctcatttttatagcaatatttcattcatttactaaaaaacatcaaaactatttttagacttgatgtcttttctgtgtttgattatctaatttttaatggaatagcattctcctattacctgaaatcaaagatctgacttgtctttctgtgaatatcgcaaagtctccttccatggtgtgttttagagttgagagggctactccaaattctagggcgtcgtagatgtcgttttctttgaatagggagtttattaggccagcggcaaaagcgtctcctccacctatcctatctactatatcaaattcgtaggttcgggttttgatatattcatcaccacaataggctcctgctgatagggagtttcttgaggctgagtaggatgttcttattgttgatatagcataatctaggtcgtattttttttgaagttctattagcatatttgctaggcttacgttgtcaaacactcccttaaatgacttgtgtagggttggaaggactccgattaggatgtctacatcatctagaattgagtcataaaatgctgcagctttttcaagaggccaaaggtttgatctatagtttaagtcaaagattaccttgactccatattcctttgccctttttattgcgtatcttgtaagttctctgccttcttctgagactgccgctgttacgcctgataggaagaatatttttgcatcttcaaatatccctttccagtcaaattcaaagtatttggcacggctcatggctgagtttttcctgtcataaattacttttgaagctcttaggccaatcccatcttcagcgtagtagatacctatcctatctccacccctggctgtgtagtccatgtctatcccataatttcttaatttttctattccagcatcgcctatttcattatcaggtagccttgtaatgtattttactttttgtccgagattggcaagggctattgctacgttggcttcactgcctccataaatcgatctgaaagactctgcctggactaatcgctcgaaaccaggtggagaaagtctaagtaccaactctcccatacatactattttatctttcatttttacctcgaattcttaaaaaataagcaggatacgggaatcctgcctgttttagatatctatctttgtactctgccggatgtatctccacctactagtacttctacttcttctctagacatgtggttgtagtcgcctttgattgtatgttttagggcacttgctgctacaccaaaatcaagagcgtctgctggtgatttgccatctagtagacctgttattaggcccgctgcaaaactgtctccgcctcctactctgtctacgattcttacgtcgtattgtggagcttggtggaagtctttgccgtcatagattagggctgaccaaccgttgtcgcttgctgagtatgattctcttagtgatgaagcaatcatatcaaagccaaattcatctttcatttgtttgaagatttcgtgataagcttctacatctagtttaccgcttgttacgtcaagtccctttggtgtaaagccaagtgataatgatgcgtcttcttcattaccgatgcatacgtctacatattgcattaggtctttcattactttttgagcttcttctggcgtccaaagttttgctctgtagtttaggtcgattgatacctttgctccagctgcttttgctgctttcattgcttctcttgtgatttctgcaccatttttagatatagctggtgtgattcctgatgtgtggaaccattttgcatttttgaagatttcttcaaaattaaattcgcttggatcagcttctgcaattgctgagttagatctgtcgtagattacctttgatggtcttgatgatgcacctgtttctgagtagtagattcctactctttcaccacctcttacgatgtagtcagtgtttacgctatatcttctaagtgagtttagggctgcttgaccaatttcgtgttttggtaattttgttacatagtaagcatcaaagccatagtttgcaagtgatacagctacgtttgcttctccaccaccgtagattgcgtcaaagctttcagcttgtacgaacctttcatatcctggtgtggatagtcttaacattatttcgcctagggttacaacttttttactcattattttcttacctccgcaattttttctagatattctttagcttttttagttatttcttcacggctacctgctacaaggtttgagccagctccaactgctacgactcctgcattaaaccaatcttctaggttgtcaaggctaacaccacctgttggcatgatttggaagtgtgggtatggaccgtgtagggccttaacatatgatggacctgtaagagatcctgggaatagttttataatgtcaactccatatttgtatgcttcaagcatttctgctggagttacacatcctggaacatatgggatattgtagatattacacatttttgcaacttctttatcaaaagatgggcttactacaaattttgccccattcataatagcaagtctagctgttgttggatcaagaactgtacctgctcctagaagcgtatcttctggtagttctttttggattctttggaatacttcgattgcattagggattgtaaaagtaacttcaagagtattgatacctccatcgattaatcctttacaaaactctatagcttggtcggctgaatttgctctaactactggcactatgccgagtttagtaatttgttgaattgttgtgattttgctcataaatgactcctttctgaaaaaacattgtccattaaacaataattgtcggtttcagttaccactatgcggcattttttttaaaatgcaagcaatcggaaaacatttttttatttttttataaaaaaatactaattatccccgctctaaagctgaataattagcactttgcataaaaataatattttatttatattttttattaaagcatattcattctataaactttaataattacttcgccctaagagtcgtctccttttcaactaacttagcctcaagagaaatatttgttgaagcttcttcttgatttaaaattttaagaagattgtcaactgcgatatctacctggtcagaaattctttgatcgattgaagtaatggcttggtttgtatattctgtagcttctatattatcaaaacctattattccaacatcttcaggcatttttatcccctcattagccataagcttataagcattaacagcaagcctatcaatctcaaactggattgagtcaaattgtggattttctttcaaaaattcaacaagatttttaatatccttatctggatcaactatcttgtattcaacaaactcagcatcatcataatatttgtaaagtgcctctacaaaaccagattttttggcaatgtaggaccttgataagtatcccatatctcgagaaacatatagaggctttttgtaagaattttccttaaggagccttacagcctggtccatagcctcaatttcatctatataaacattgacaattttctcattctcatcactagtctttacattcaaaagagccataggaattattacagacatattcttaagtttttcatagaatttcttctcttcataagtcgaaccaacaccaataatagcgtcaactttgctttctaccagcacatctaggtaggataatttcttctcgtaattattggtcgtcacacaaagaagggttgtataccccaatttatcaagcctgtgctctaattcaaaggcagactgactttcataatatcctctaatatcaggtaccattatcccaatcatttgggtagagtttttggcaaggcttcttgccaccctatttggcttatagcctgactcttcaatgatttcctctataatttttctagccttatcgcttacgttttttgatttattaataaccctagaaactgtcgcagttgaataacccgacttttccgctatatcataaatatccatacttactccgtctaaaatatactcgctatttatattatatcacagaaaacgtttggtaaggaataatttggctttagtttagattttaacaaaatcttacacaaagttcattattcacaactaatgcttatgacttgtaatcgcccacttatcatgggctgtgaataccaatttttgggtcttattgtagataattattccgtaggccctatattcatcatcgtggccatggtcatgtaggtggtcatggttgtcgttttcgtcaatatttttatcatggtggtcttcttcgtcatgatcgtagatttgtatttcttcttgtttgtactggttattttctagtaggtagtcatctaaaactgatcctttaagatagaggatatattcatcgtccttattaagtcctcccgcaaagtctacccaagtttggtatttgatttcttcatcagggccagtttgattatttattgtgaactcttctaggattatcttataaaccccatcatctaatttatcccctagggaaaatttacctgaaaacacagacttatgaatttccgacctattataggttttcttgctttcttcttttagaccaaaatctctaccatcaatgtcagaatttgataaaaaatccccatcaaattctccattatcatagaaattgagcgaagaatatgcctcactattagaaaatgaatcctttagagtttgaccatccaaagcttcataaactagtgaagtttcagattttgcttcttgtacttcttcctttgtattttcctcaatcttgctttccttgctgcaagcagctagaaataagcataaaataattataaataattttttcatttattttcctttatataaatctttaatcattttgtgttctaatattatatcagttttttcttaaaaacaaaaagacccagaatgctttctgggcttttagagggtacttaaaaattatttatttttcttagatcctattatattaaatactattaaggctaagattgtgaaaactgttagcattgttgcaagtgccgctgctactccgtagtttcctcttactacttctgtatagattgaaactgtcatagttcttgtctttaagtttgtaaggattattgaggaagatagctctgatatcaaagttacgtaggataagattgatcctgcaactactccacgcatcattagtgggagagtaatttgggcaaatgttttaaatttgctagctcctaatgaataagacgcttcttctaatgatattggtagcgactggagggttgatgtcgctgaccttagggtataaggaagccttcttataacaaaagatactatcactatccacatcgaaccacctaatactaggaagtttgatcccataactccattaccaaaacctgttagcagggctatacctataacaactcctggaagtatgaatggtaccatggtaaatacgtctatggctgctgcaagcttaccttttatcctaactactatataagctattaacactgataagattatgataataacaagggcaagtagtggtaggaggagggtatttctaatagaagttcccatcctagcaaaggctgtgtgataggattgtagtgaatatcctggtacaaatatcttgcctgatgtatttttaaaggatgtaagtatgaggtaggcttgaggtaaaattgatagacctacgattatatagacaaataggtgaatcaatacacccttagctccatttaattttgtcttttgaactgggtttagaaagtttgaagaataggcgttcttctctgatatcttcttttgtataagaaatattacgcttgtaactactatggctatgatagctatagcagatgcaaatccttggttttgtcctacttctccaacaaactcattgtagattaaaactgggaaggtcctataaccctctcctataagcattggtgtaccaaagtctgacatacatctcataaatactagaagtccaccagctaaaagagacggtgttacaaga
>Bt_01899_Ap_overlap_3a-20a-12AdUniU_GS_consensus
attttattctttgcgttgtcgtttgttttagcaatagttattgaatttgtagggaatattgagtttttgaattttctgaccccattccgatatttctttgctccatatgttgtgacaaacggaattagttcagtatacctattactaagcctatttttcgctggagttttcattttcctcacctataagctatacgaaaaaagagatatacattgctaaatgaaatggttttgataaaaaaagctgaatggatactttgtcctgcttgccaaaacaagactggaatcatagttcttccttgatctacataagtttttacatccatatagactgttgtcttaccatctttgttgataatgttataaaagtttttgtctacttggaaaactgcaaattctttttcatctttaacttgttttttaccttgttcttcatcttgttttttcatcttgttaagatcaaattgatttaggatgttcttgtcatcagctttcaaaagttcgtcccacttcttatcttgtgatttcttatcttctttcttctctttgttttctttttgaagttttagaagttcatctaattttttagataagtcttgatttagatttttatctttttcatctttattttgtttttcaagttcttctttcgattttttatttgcttcttcgattaacttctttgcttcttcaattttcttatctaaatcttcttttagctttttaatttcttcttcagaagctttttgcttttcttctaatcctttaatcttatcttctaattctttttttgtattttcagaagattccttttaagctatcaatagccttttgaagctcttcaattttcataaagcattctgacttagaattttctgtttctttctttttagactcgaggtcttttatcttagtatctttttcatcaagagctttttccaaacctttaattttattatctttatcctcaatttctttagtcttctttgcaagttctccttctaaagactcgagcttttcttgcatttctttgattttattttcgttcttgtcggtattctctttctcagcttctaactcccattttgtagatgaataatcttcttttagttttgcattttcatcttgtaatctttttaattcatctttaagctgagtaatttctgctattagttcatcattattagagtttttaagatcctctatttctttattcaattgagcaatcttattgtctttatctctaatctcttcttctaacttagacttttcttkttttagtttctctccattatctttgcaagattctaacttttcctttaattcatctatctttgattkgtcttcttgtttcttatcatttaagtctttgatctgattttctaaatcactaattttacttattgaactttctatcacttttttactaccatctgtatcatcagctttagctaatacattagtagttgaggttgatgttaaaactaataaaagagccataaaaaaggctcttagtctgttcgtattaaatttcttcattatgaatgttctccttttcttttaatttttcttctctttttctatcattaattttctccattaattcttccaagctaatattgttcctcctaagagttacaattatttcttcattttcaacttgtatttcttcgtcgcaaatttccttgtattttgcatttaaatctttcaacttctcttctatttttttctttttgttcctaatactaataagttttctattcacataatatctcccttctatctaggtcttccaaaaccataaaagtgtgatttccaatattttgaatttattgatgtgtattgaattggatctcctgcgtgaatcatcattccgttacctgcgtatattcctacgtgagatattggagttccactgttatatgttgagtggaaaaatataatatctccaggttgagcttcacttggacttactggattgcaatagtctttgtatattctccatgcagttgttcttggcatactctttacaccagactttgtaaatgaccaacatacaaaacctgaacagtcaaagttagatggtccacttgctccaaatacatatctttttcctatatgtttttctgcttcattaaataaggctttggcagtttcagaatcaaaagcaagaccaggatttccaaaatttggattatctactatttctcctaagtccccattacctgctccaaaaacatctcccatatttcccttagcttcaagaagagcttcataatgaactacattgtcyggatcaatcwtyamcayattkcagccwatacaactkmgagggtmsgawagtwmttgattktctttaaagttmcmattaactttttatattcgtactcttctttttcatagcttgtnataaggattgccacgactatcatatctagttcttgctactgttcttgttctaatttcaatttcttccttaaaatcaagcttatacatcttatcgaaaagttcttttaaaattccttttacttcagaagctgattttacttctccacatcttgaagttatataggataaaagttcatgggtattatgaccaatttctccttctttttttatgatatattcgtcatatccaggatgacttgtttttacactttctatttgtgattgtaggtcatattccattgatgaaaattcttgattaacttcacttagaactgtatcttgtgataggtatgttgttgtcattactgagttggcagagtggcttaatccactcatgccaacacttccgccaccaatcatgattgatagcataagacctagtcctattactagaaatagaaccatcttacttttccttatgattagctctttagaagccttacctaaacttaaaatagcttttttaaccctatctacaagtcttgtttcgtgctttttagctatcatgctcttcatttgctttctctggtgaaacttcttaaatctatttttctttatataggcatctgacttttttaaatcttccaagccacttttaaactccaacttgctttttctctttcttattttcttatcaagtttagatagcttttttaatgactttttctttttgtctaacttatacttccttattccatgctgaagtttagagcttacattagcggccttttctccagattctacaccagtattttcagatcctgaacttagataatctctcactaactctgaagacttagctccagataataaaaccccagaagatagacctgctttagttttgttttttaggatattatcctttagcttgcttttagacttttcaagttctccaatctttttatctgagataaagtctttaacatcttgtgatttcttagaatctttcggtgtaactttcttagattcattttttaagttatcaattttctttcgagtgaatttatcactttcataattttttctcttgtagtaagtcttctttttattaactttcttttgttctgaagatttaaggcttgtttccttttcatcttttataaattcttgattattgtctttaaactcaggattatcaaaagttttttctgtatcaacttggcttagcttactctctttatctatttctttagaaattttttccctatctctaaacttcttttcttgataaagcttttgctttttatcgatattagcattactctcgttcttgcttacttcatctttaacaagcttatcttttctatatattctcttacttttctttgcttcgataggtttatcttcacttgtgtagattcgcttagactctttctcgttgattttgccttggaatttatccttactatggataagtttatcctcataatttttaagaacttgtcttttacttgatgccttcttattgcttattggctgagccttagctgaaatatcatctgttgttagtttattagaattaatatttctactgttttcactatcaaaattcacctttttgaagtctacatctaagtcttcatcaagtttaaagctttcatctgtccttatttcaagattatcttgttttatttcttcagccttatccttattttctaaaaattcttttctaattctttccttgtttttagccttctgaaagtcttttagtttatcttgtttttgatttttagctaatacattctcatggataagtttagattctttttttgaaattttatctccgaacctatccttagtcttaataattttattggtataatcatctgaatgaacaagtttactatcatgattcctttcaggagcgtccctatttcgtataattttcttttgaaaatctttttttagttttttatccatatcacacctacttagcttcttctggttttgttgtcattagcttatatagcatggtgtctttagggaatttatcaataaatggaacaatagtatttccaaagaataatagtccctcacctgcgtttgaattagtaatatagtttaactgataaggcgatatttttaatttcttagcaagaatatctctatctccagatgcttgatttaacattagaacaaagtctgtattatcaaagatattttcaatttcctgacttgttaaaaggtcttttacgttttgagttatacctgttggaatacctccccattttctaaatcttttccagatttctactgaatatgaagcagtttgtgggtcttttaataaaaggtggaactcatctatatagtatcttgtagacttgcttcctctatttagggaaaccttgttccaaacttggtcttgaattacaagcatacctatttttttaagttgtgttcctagctcttttatatcaaagcagagcaattgtctatttaggtcaacatttgacctattattaaagacattaagacttcccttaacataaatttccatttctgttgcgagcttcctaccaactccctcttcttgagataggagcatatcgtataaatctcctaatataggcatattttctggttttgggtcttcaaaatatttttgatatatctttggtaagcacctatctataacagatttttctgcagcagtaagaccagatcctcctactacaagttcaagcatagaaattatgaagtttgccttatcctttaaaggtgcgtccccatctccatagttcatattaatatctaatggatttaggtagtcctttgactttgctgaaactttaataacttctccattaaattgttttacaaggtttgaatactcgccttcaggatcacaaataattacatcatcgtctgttacaagaattgcatttgccatctctctctttgctgagaaagatttaccagaacctggtgtacctaatattaatccgttagggttctttagtttcttcctatctgccataatcaagttttgactaagggcatttaagccatagtacaaggaatttgctgaatcaataaatagctcttctgttgtaaaaggcataaataccgccgttgatgatgaagttaaaaatctttttatctcaacttggttaactcctagaggtaagacagaaatgagtccttgctcttgctgatgagataatctttttacctgacaattatgtctgtttgcaattgatgaaatttgagcaatggtgttttctaatttttgattagtcctagcaaaattcatcattacaatggtaactacaaagagcctttcatccctattttgtaagtcagataacatggacttaacatcagccccaaaagtatttatatctgaaggaataatatccatatcatatcctgctcgaactgctttcttttgttcttcgattttcattctgtctaggtctgtgttttttcttttaatgagtttaatggcttctgcttgttcaactacatctatatgaaaagctacataaatattgtcatcaatatctaaaaactcagataacattctgtctgataactcgcttgcaagtatttgaaaatgacttactgccccaatatatttgccaaatttaaaattattggctggtgcaaaattaaagatattgggagttatatgtgattttgtagactctttcttcttcaaatctttatatgaaaaatcaaagctcttgtctggatttaacatatcgtgaacaagtcttagtctttcttcaccatcaagactttctgctcttactcccatagatttaaagttagataaaatatctacttcaagtctatttaactttgctcttgcttgctctaggttatcggcttctgtggtaaaggttatatacttcatctttttaagtccgttattgccctttgcaagttgaagctttaacatctccctaaactcttttcttacatcgtcatagaagtctcccttatcagcaattttaattgcatcttgtaggtctttatttcttcctaattgatttacatacgaaagttcaatgtgaacacttggatcaaaagaatttaaaaagttggcaaactggttaaagattaaatctctatcttcttccaatgccaactggtaatttatatcttgaaatgaaattgtctttgaataatttttttcatctaactggcaaatgccctctggtaacattcttatatatggaatagtatcctcaacagtaaatctctttttctctttctttaaaagtacactcagaagactatttgttggctctttctttgtttttagccttcttacttcctttctgtctttttttaattgtttttcccttagatttaagtcgctgatttgcttttttctttgcttcaaggtatgcctcctttcttattctcttagttggttgataaaacttatgaagatagaaaaatttaaaatacttttcaaaagttaaggtgtctttttcatataaagttataaaaaagattggcagggttactattagcattacaataatagaaacatcattaggtagatatttcttcataaataaataggttggtatgccaattagtcctgccacagaaaaacctataagttgtcttttagttaagttaaaggcaacctttgtttttatcttgtccaaatcttttggtattggtacatatgccattttaatctccctctacttcttctttggaaagttcaagtatatggtcataattagatgttgtctcctcttctaggtagctaattctttcttctaattcttcctgtttttcttcatttctgtcatcatattctccttgatacataacaaattcattgtgacatcttccgagtctatttattcttctttttaagtttctaatatcttcatttctttttttctcttttaagatttcataagttcctcccaataaaattccaagtcccaataaagcacaatttttcttttttaacatttattcctcctagtgcgtattcataatactttttgcaactgttccactcttaaacatcataagtccaagtagtagagcatatcctaatatactaaacaagcttgcgtgaatatctgtaacttgtaccgtccttattaaaacggtgtagatacctaaacataccatcaaaaacaaaccttgtagtcccaaggcaaaaagtcccttgatataatttgttccaatctgaccccattctttatttcccatagtagcaaatggtatagatgatactgatgagtagacatatatttcaaacatacgcccatatactattaatgttataactagtgatattccttgaattgcaatcctcacaaggcttgtttcaactagtatcattaaaagctcacctatttctttttcttttaatgtatcaaccattgcaactatctgatctcctgaaacagtggcagaagtagtgattacccctgccgctttgtttacaagattttgtgccacatcaaagactgccattgaaaattcaaaggcatggcttgcaagatagactgctataaacatctttataatgtatttgaaaaactcaaaagtatccgtatcgtgcaaattattcttttgcataaccatatttatgagttcaatacataaaactgctgttatgataagacctgctattgggacaatcacattatcattaatgttttttatgaagttatatacttctccattccaacccattggtgtcttaccaacatcagttgcaataactcctaccttgtcatttatatctaagaacatggactcaagatttgctttgatacctccgagtagcatatccttaaaaaattcagttagcttgtcaaagataccaaacatagactttctcctaatttaaagcatttgcaagtagtggaattaatttaataccgattagtacaattcctccaccagccataagctgcttaataccttgagatttagcaccagggttatcattaccataaccttccatcaagttaataactccccatgctcctaaacctgcaccaattgcagttacaagtgtctttaaaactccaactccagctgtaaaaaattccatattattcctcctcgttttctttcttattttctattttatttagtgatttaactataaagttcttgtagaccttatctccttttttgttttctttgaaatatccaaagacatggattagatctcctttttcaaattcttttacaatttctaccttttctccatatactgagcaatttgtatattctttgccctttccataatttttaacaagagcaaaatttgctacttgaacacttcctccatctttttcaaattctgaaaattcagcttccttaactaaatttgcattaatatttatcatttctctatccattaatttcttctccttaatctataaatttcaattaaaaaaacgactgaaattatatttcaatcgctaaatgtcttatatattaaattatttaagtgggacttcttatccttaccattttaacctcctaattttgagtataaaaaaagacgatagagtttttaatttctatcgcctactttgtattttctttatatttccgagaaatccactttccaaactttttctgcagattcaaacattttgtctattaattctttatttttttcataaacttcttttaagttttcatcttcgcctataatattcatatcttcatcaagttctatttgataagtggaatccccatcttttatccttacaccgtactcataatttttaccaaaaaatcccggccatattataagtccagacccttcattatttgaaactcctagattacctgtgaaagatgagaatccaggtgacttaacattgaaagtataatttgtcttttcatcatgaagaacatataagcctgattcatgttttggaacttctttagtataaggtgagtaaacatattttgaatttgcaaaccatagcaaagtataagcaaaggctagaactactatccctattattactttttttaaattctttttcataaattaaccaccctatctcctaaagtctttatataatcatcatgagttaccaaacaaactgtctttcccattttttgatattcttttaaaattgaaataaccatatttgcattttccctatctaatgatcctgttggttcgtctgctaaaatcaacttgcacttttttattaaaagtcttgctaaggcaactctttgctgttctcctccagaaagtgtgtagactttttgattcttcttgtcagaaagtcctactttttccagagcttcttctatacttatatctgttctgcatctttttttgacaagcttaagattttcataaactgtttctctttcaattagggcaaagttttgaaaaagaaatcccacagtatatctaaaataatcaagcaagtttttttctttagttatgtcttgattatcaacgtaaacttccccagaatctactttttcaattcctcctataatatttaaaagcgtcgttttgccactgccactcttgcccgataatactacaaattcttgatctttaatttctaggttaaaatctttaaaaatcaccttgtctccaaaggatttattcatattttttatctcaatcatcgaaattctccttttagtaccaattctatattatgattttctattttttttatttctctatggataataagctgttcgataacaaaaacaagacttattattactattccataagcaaatggaattaacctatactttagatttattaagataaagataatcatagctaagagagatcctacaatagaaaatataattaatttcttgtatctttcccagaaattatatccaagtatcttcatcagagaaattttgtaagcatttatcctaaattcaagctttgttagagtaagtaggataataatttctaagcttattaatatcaaagatataacgacttccatttttaaaagtcttctcatctttagtttaccatctaaatagttttcataaacattggtctttccatgaatttctgactcgagtttatactccttaataaagtcattaaatttatcttcttttattttgtacatgatatccctatcgtaagtagttctaaaagcattgcctacaatattttcttctacgaattctggcactctattatcaaaaataactataggatttttactaattttactattaagtggcaataaatcatcaacattaattatcttagccttatcttcataatagattatttctttattttttacagctttttcatcaagatgatcctcaacccttaaatctagtaactcaatcttttgatttatttctttggttgattcaggaataaaatagtataatttttctttaaattctttatcctttattgaacttatctccgattttaaataatctaagccatttctattagttaagaccatatctttatcgcctatattatcaaaatttacaagcactaaaggatcaaattctttgaagtattttttgtagaaaatttcttttactctagaactatcttctattacatttttacttcctcccggataattttctctaggtatatatcctaaatttgtatagtagtagtctttgtgtgctttaaagaaatcttcttcagaaataaagtctaaggactctttgatcataaggaaatttatagcaagggcaagagaaacaagacttacgcttatgacttttaataaatatagggctgaaatagtcacaaaagaattatctttatagacttttcctacatcaaatctataaaaagaaaaataggtcaaagaatttataagagcaaatagaccaagcattaaataaaaggcatttttataaaaatctgtataggtataagcttttaaaagctgtagaaataggattccaatgcctacaatagaaataaggtctattattatttctttaaatattaaataaagcctattttctccataaattatttttataaaggcatcttctttacgagtttttacgtaaattgctgtaaatattagacacagggcaaaaattattgtccaaagtccataaacagtgtagtcaaattttctggatttttctggaaatcttggatgattgccagcatacttattgattagtgatatcttgaaatttttaatatcatctttatttccaaacagataataattattgttgacttctaggtctgaggaagaaatatttttataatcatcataggaaagacccacttttccaaaaaataagctagtatattccctttcgtaaatacccttctcttctgataaatatttttctacctttgggctagagctataaagaattaagttattctcgtttgtacttatgacatcttgtttaaccacaaagaattctacattatatttatgagctgcttcctctacttcctctttcatcttttcatgatccattccaggctgataaataattgtagtattgggcatatcattggcaaaattatcaaggtaggttataccatattctccaacaagtattattcctataaatattaatattaatgaaattattatttttattctcttcattaaacacctcttgaaccatagttaatcaaaaaaaagagaagcctgtgaatatttaaatatttagacttcatcttttaaataaatttatatataagctaattctttttataaactaaaattaagaaacgttaaatatcacaagtaaatatacctgtattttattatctagtaccttatagaataagtaacaaaattgccactatgtctaatttcaattccagcccagcgtccgccattatcctcatcagaataagagccccttgaattagtaactgttgcaacatgatgtctattcgaatggtaagtatgggtatagtcttcatcgatataatctgtgttgaacccatatttaattaaataatttccatcaccatcagtcaactcccatgattggttaaatgacttacctgaactggtatatgaatgactttgtgcaaatactggagtagcacaaaaaacagctattaaacatgatgccatcaaagttgaaaataattttttcatatgtcttccttgcttttttaggtaacataaattcaaaaattcatgcattctacttttagtccataattaacactattaatagaattagcttttatatatccatcattgtttcacttttattataccatatataacttaattgtgcaatcgttatcatatctttatattcccaaatttctatttatatgtttaacctatttatcttataacttgattttaactttaccttatctctatttgttaaatattcttcaacatcaaacaagtttttcttatcataatcttccaacaacttataattcttatgctttgtaatatcaaatttataagacaagcgaggtcttactcctcttagttggtatagcatttaccaccatccattacaattatttcatcttgactcataagtttattacctgtcttttgataatttagatcaaaagatttttgttttgatcttgtttctgatttgttatataggtctatgatttcttttcataaagtttatgataattcttttactgttgttttttccttctagaaatagtgtggagtcacagttacaactattgtatctcataatctttatagattgcttttaattgagattgtgcttgcagtattatgcttactgatattttaccttgagagtttttaatttctatcscctattaataccttatttctagtcttctaaaatcgatacttcaaggtctatcgctttaaatgtaacagttattcctacttcgtcttttactattttttcaaatagctcagcaatatcatatggggacatatcgtatatatcttcgtaccattcattactttcatcgtaaattgtctcacatattgcttcaatataatttttcttatccatagtaagttctgtatcactctccaaaataaactgctcaccatttatatttaagataattaaagatgattttctattttcacacattttgctttctccgtaaaatcagatgtttaacctatttattttataacttgattttaactttaccttatctctatttgttaaatactcttccacatcaaataagtttttcttatcataatcttccaataacttgtaattcttatgctttgtaatatcaaacttatcagataagaaaggtcttactcctcttagctggtatatacacttaccgccatccattacagttatttcatcttggctcataagttccttaccagtcttttggtaatttagaccaaaagatttttgatttgaccttgtttctgatgtgttatataggtctatagtttcttttcctaaggtttcagataattcttttactgttgttttttcttttcctcctaaaaagagtgtagagtcgcagttaccaactattgtatctgcatggtctttataaattgcttttaattgagattgggcttgcagaattatgcttgctgatatttctcttgaacgaattgtcgctattagtttctcaaatttaggaattaatcctatatttgcaaactcatcaagtagacacctaacatgaactggaagtcttcctccataaacatcatctgctttatcacatagtagattaaataattgcgaatacattattgagactacaaagttaaaggtatcgtcagtatctgatattattacgaataaggcagtttttctatctccaattttatcgagttctaattcatcttcactcattagctctctaagctctcttatatcaaaaggagctagtcttgctccacaagatattagaattgactttgcagttttccctgctgccagcttatatttcttatattgcttaactgcaaaatgagtagggtctttcttttcaagagcctcaaagagcctatcaattgggttcatataggtttcatcatcttctctgacttcacttgcgtcaatcatatccaaaagtgtcttaaagttcttttcttcttcaggggcttcataataaatatacccaataagagcagtgtaatatagcttttcagcttttacccagaaatcttctcctgccttttctccatctcccttagtgttggcaataattgtttgaacaagctttaaaatatcttttt
>Bt_01899_Ap_overlap_8m-13a-21a_GS_consensus
tcctaagtccccattcatcgtataactgccttgtagatagtgcagcgatatacccttcataatgtttaagaatggtattaatagcatcaacatcaccacttgcagccaatacaatgagagggtaggaaagtaattgattgttttttcccttgctactcatggacatctccctccataaaagtttttatcatttgcaaagttcttgtcctttggtactgtacggttgaacgcaacatattcagcttgtcccctatttctctgtcagatagttcaaggaaataggaaagtaggataatatctcgtttctgttctggcaaattctctaacgcccctgcaataaaatcatctgtaacaatgacatcaagacctaagacattgaaaatttgttcagtaacaaagtatttgtctactgtataaagctgatccatttcctttaaagataaatctgaaaagcttttttcctttttacgttgacgtttcaattcatcgtaataatctcgtgcctcattctttaggatttttttgcaaaagctatcaaaggcgtgccttttactttgatcatggttactaggtttcatattctcaccccctttcgggtggtgactttcttgttcccctttcaccactactacggtgggaattacaaagctgccaaacttttgagaaactttttttaaaaactttaaattaaacgcaaaaatgcccgactgaaaatacagtcgagcatttttggaactatatatacctattaggtgatgcgtgtgttcatattgatagcaataatatcccattgggtgatataggatttttttaatagatagaatttgtatgccctatgataattaaaaatagacacggcaacaccttcctcaataccgccgtatctttaaaaagggcaactttaatacaccctacgaatttcaattctttgaaaagaaaaacggcggctgaaatgtagtatttcaaaccgccgcaacatctcaaaacccaatatcgttgtatggcaacggttttgtgtttaggtgctatattgtagagccaaaaaaagagccgataaccgcaattttaatcttgcatgctatcggctctgcgtctttgcgtctggctctttgataactaacatattcattttttgtacattaattaaagtttcatgtttacatttcggacaaaataacggaaaatttaataatacagtgtcctggtgaactttaatccgagtcttgttttggcaagcaggacaaagtatccattcagctttttttatcaaaaccatttcatttagcaatgtatatctcttttttcgtatagcttataggtgaggaaaatgaaaactccagcgaaaaataggcttagtaataggtatactgaactaattccgtttgtcacaacatatggagcaaagaaatatcggaacggggtcagaaaattcaaaaactccatatttcctacaaattcaataactattgctaaaacaaacgacaacgcaaagaataaaattgccattgacattgctgtgcgatggtaattaaacagcgacgaaaaaaacaatccaatagcaaggcacaacatttgtgcaaaaaacataccaatcatagtcgtgaaaatttcgggcaggatgctctcgccgttcatttgagagaccaatgtaagaataatacacaagaatgtaaaaattgtcatacatagaacatttattacggctgcgatgattttcccactgataatggttttacgcgaatatggcattgtatatagaaattctgccgtcctgtccctttcttctttcgatataattgttgcccccaacactatcgcatgagcaaaagccaccatgctgtaccataagtacatacaaacatagtaaccgaggggtgtatctatgggcagaatatccatgccgaatattacttttacaatgcgaggcagcgcgtccatcatcggaataatagacaccgcattttctacaacggttccgtattctgcggctccaatcgccaccatgaacagcattccggccatccatataaaaaggccttttcggtttgcttttaactctctgaaaacaattgctttcatatctgtaccccctttctaaagtaccatctttatatctttttttatggaaattatatagcttgctgttatgcaaattacaagcaatacgatatataatatcaagtaactgctttcgtattgtgcattttccataatatagttgctgttaaaatatcggaacggtgaaaaccgtcttgcaatatcactattgacgacatttgaaaacagccctgtaacataaagtccaaaagcagcccccagcgcaagcggtaatgtagagccaacccttgaaataattacgccgattagaacgccaatcagtagaaaaagaacttgcaaaagaggaaatacaagtgataaaagtgcgaatatagcattatcaaagccaccacctgttgcgatgaacattgccacaaatccaccaatgcaatatgcaatggctataatgaatatcgcacataaacccgctgccatctttgaaagaaatatctgcttcctgctatatggctttgtcattaagaaatctgcggtattttgcatagtctctttggttataatcgacagaccgagattgatagcatgaatactggcggcgagcattaggaagctgctcaaaaaagcgtacactccgagtgggctgaaaaagttttccgcactaatccccattgcatccatcataggattgtcttgaagcgaactcacgactgacgatttatcttccgtcataattccgctgaacattggaagaagaaacataatcgccaatgataaagacaacgcccatataataattgaggttttgtattgctttaattcaaatcgaaacacacacataaaattcacctcccgttatttgtagtagtgcatgaatatctcttcgagtgacggttcttctatcagaatgtcaagcatctgatgttgtcggagactgtcaagaagaatgtttacatcgcctttgaataaaaagttgacttgcgccccattttgttcaaaattgctcactccctccatatcaagcgtctgaagttcagttgattcaggcatatgaagaatgatttttttgtaggcattggaacgcatagtttcaatgttctcaagactaattactttcccatctttgagaattgcaattctattacacattttttgaacttcactcaagatgtgggaagaaaacaatatggttactcccttttgattttcctcgcgtagaatatcaaagaatgtctgttgcatcaaagggtcaagaccacttgtcggttcatctaacatcaagagctttggcgaatggagtaaccctgcaacaatccccaccttctttttatttccaaacgataagtcacggatttttcgggtgacatcaaggttaaggcgaaaagttaattcctcaatcctctttgaacagtcttttttgtataatgccgccgcatagttcagcaaatcctgtaccttcatattttcatagaaaaaagtttcagagggtaggtagcctatatcctgcgcaataacaggggcttccttgatacaatcctttccgaaaatagtggcacttcctgatgttggatgaatcaaagctaataaagtacgaatggtagtagatttccctgcaccgtttggaccaatgaaaccaaaaatttccccttcctcaacagaaaaactaacattgtcaattcctctatgcttgccatattgctttgtgagattctggatttcaattacattttttgtcataataatatttcccctttcaacattctttttttataatcatttataaaaattccttttaaagagttgcagacattcttcaaacaccctatataattcatcataatccgtatcccttgcgtctgaaattttactcatgtatccctcagcaatccagtcaatcatgttcatgacaagttttgggtcaatatcgtctttaaattttgaaaaatctgcaccatcaaaagttattttttttccgatagtttttccatcatctttgcaaaaaatagttcttatctcttccttaacttcatcatcattttcaaaatatgcactctgaataaacgaaggaatattaggatgtttttccatcaaagcaagctcaagcttgcttgtatgcaaaaacctatcaaataaatctgtaatactgtcatcaaatttttcgacaacttcagtgctaatactgtcaacacacgtatttaccaagtacaggtatagctctttctttgttccaaaataatggaataccatagctttggaaattcctgcagtactggctatatcacttatagatgtttttttatatccatgcattgcaaatgtttttaatgcggcgtcaataattaaattttgtttttccataggtaaattcaaaaaattttccaagtagtttcctcctcattaaaatttaataaaccgaattggtttatatctattataacattataaaccgattcggtcaagatttttttcactcattttatcttgagatatatacgtttgtaattctaatcttttgtctacaattttctaattatcctcgtttttttctagcattaaatcaaactgcgataattgtatgagtatccatcgctgtaaaatactaaaccactaaactaataattacaagaaagacatatgacttattttaatcaactatatgacatgtgtactcatatccaacgaaaaagatgaacagtaaaatgtagtagggtgaaataaatcatgaaacgaaaagtcgagaagtacgattttaaagctttaggtcaagcaataaaggatgcaagaaattcgaaggaaatgtcaagaaatcaattagcggataaaatgaacatcgcacctcgatatattgcatctattgagaatagcgggcaacatccaagcctgcaaatcttctatgaacttgttactattttagatgtatcagtagaccaattcttttttccaaataaagaaatgaacaaatcaacgaaacgcagacaacttgaaagtctacttgacgaaatggacgacaaggatctaaccattatgaccgctactgcaaagggaatactagaaaccaagtcaggagaaaggatggaaagttaaaccattcttttttattttgtctatagatgaaacttgttgtcagagttctctaataatattggcaagcagggcaaggtggtacacaccttgcgattttgctcaaaatttccttacggaattttcgccaaatctgcttgttggggagtatccccaatccccattgaacacacaataaattgtgtggctacgctccctttgggagcttgaaactcataaaatcttacctctctttttgtgatttttctttctctttttctactgatcggcgttctaatcggcgtaattatttcaagggttggctctacattgccgcttgcgctgggggttgcttttggactttatgttacagggctgttttcaaatgtcgttaatagtaaaattgcaaggcggttttcaccgttccgatattttaacagcaactatattatggaaaatgcacaatacgaaagcagttacttgatattatatatcgtattgcttgtaatttgcataacagcaagctatataatttccataaaaaaagatataaagatggtactttagaaaggggttacatatatgaaagcaattgtttttaaagagttaaaagcaaaccgaaaaggcctttctatgtggatgttcggaatgctgttcatggtggcgattggagccgcagaatacggaactgtagtagaaaattcggagtctattatgtcgatgatggatgcaatgccccgcattgtaaaagtaatattcggcatggacattctgcccgtgtatacacccctcggttactatgtttgtatgtacttatggtacagcatggtggcttttgctcatgcgatagtgttgggggcaacaattatatcgaaagaagaaagggacaggacggcagaatttctatatacaatgccatattcgcgtaaaaccattatcagtgggaaaatcatcgcagccgtaataaatgttctatgtatgacaatttttacattcttgtgtattattcttacattggtctctcaaatgaacggcgagagcatcctgcccgaaattttcacgactatgattggtatgttttttgcacaaatgttgtgccttgctattggattgtttttttcgtcgctgtttaattaccatcgcacagcaatgtcaatggcaattttattctttgcgttgtcgtttgttttagcaatagttattgaatttgtagggaatattgagtttttgaattttctgaccccattccgatatttctttgctccatatgttgtgacaaacggaattagttcagtatacctattactaagcctatttttcgctggagttttcattttcctcacctataagctatacgaaaaaagagatatacattgctaaatgaaatggttttgataaaaaaagctgaatggatactttgtcctgcttgccaaaacaagactcggattaaagttcaccaggacactgtattattaaattttccgttattttgtccgaaatgtaaacatgaaactttaattaatgtacaacaaatgaatatgttagttatcaaagagccagacgcaaagacgcagagccgatagcatgcaagattaaaattgcggttatcggctctttttttggctctacaatatagcacctaaacacaaaaccgttgccatacaacgatattgggttttgagatgttgcggcggtttgaaatactacatttcagccgccgtttttcttttcaaagaattgaaattcgtagggtgtattaaagttgccctttttaaagatacggcggtattgaggaaggtgttgccgtgtctatttttaattatcatagggcatacaaattctatctattaaaaaaatcctatatcacccaatgggatattattgctatcaatatgaacacacgcatcacctaataggtatatatagttccaaaaatgctcgactgtattttcagtcgggcatttttgcgtttaatttaaagtttttaaaaaaagtttctcaaaagtttggcagctttgtaattcccaccgtagtagtggtgaaaggggaacaagaaagtcaccacccgaaagggggtgagaatatgaaacctagtaaccatgatcaaagtaaaaggcacgcctttgatagcttttgcaaaaaaatcctaaagaatgaggcacgagattattacgatgaattgaaacgtcaacgtaaaaaggaaaaaagcttttcagatttatctttaaaggaaatggatcagctttatacagtagacaaatactttgttactgaacaaattttcaatgtcttaggtcttgatgtcattgttacagatgattttattgcaggggcgttagagaatttgccagaacagaaacgagatattatcctactttcctatttccttgaactatctgacagagaaataggggacaagctgaatatgttgcgttcaaccgtacagtaccaaaggacaagaactttgcaaatgataaaaacttttatggagggagatgtccatgagtagcaagggaaaaaacaatcaattactttcctaccctctcattgtattggctgcaagtggtgatgttgatgctattaataccattcttaaacattatgaagggtatatcgctgcactatctacaaggcagttatacgatgaaagyggtaatmmgcatttytgygtrgatgaagtattacgyagaaggctagaaaccaagytgattacaaaaattttaacctttaatgtagcytgatagrcaaaatccatagtaagaaatatgcacccctttcyatatttctctcatggttctatccatacattagacatttgaacattgacaaagaaagcacagaagataacgctgttgcagtagaaaataaaacggatacattcatttatattgagccaaggggctgatacgccaagacctctatttagggagagcgaacaatatcaaacctcaaagcaaatatggcagtttgtaggcgataacatataaatgtgataatgatactcccctatagccaccgtccgagcgttaagagcgtcgcaggcaatgggtagggtttcggcagaatgctggaagggcaaaatcccgtggagctgtgccaacagccgtccgttttatttgaaatttaattaaaacaggtagaaggctacccagccctcatcattcaaaaaatagtaataattattttagtccgttgaagatgaaagggggatttttatgaaagataggttgattcgatatagtatgcarattgccatgttaggacaactattgtctttggctcttataacagaaaaagaatttacaatgattaaaaatagacttatgcaagattatggtgttctttcagacctaacatcataatccatatgattgtcatatataagataaattattatactgattccgtaatgattaatagctgaagggaggactttataatgcgtgaagttgaagtaattagggcaaatagaaaaatttctgaacgtacagcaggaaaaatagatgatattttgcgtgttgccccctatgcaagggtcagtacggattcagaagaacagttaagtagttataaatcacaggttatgtattataaggacttagtaaatagtcgtaaagaatgggtactggtagatatttatgctgatgagtctataactggaactcaagtagcaaggcgtgaaaatttccagaggatgattaatgattgtatggatggaaaaatcgatatgattattactaagtccatatcaaggttcgcaagaaatactttggatacactgaaatatgtacgcatgttaaaagaaagaaatattgctgtattttttgaagaagaaaatataaatacaatgacaatggatggtgagttattgcttgtcatactaagttctgttgctcagcaagaagtggaaaatatttcagccaatgttaaaaagggattraagatgaaaatgaarcgtggtgaactggttgggtttgcaagttgcttggggtatgattatgaccctattgataagagcatatctattaatgaagcagaggcagatattgtaaggtatatatttgatagatatatagaaggtgctggcggttatgtaattgcaaaagagttaacaaagcttggatataaaactaaatatggaaacagtcaatggcatgatacaggagttttaggaattattaaaaatgaaaaatataaaggtgatgtyttgcaaggcaaaacttttacagttgaccctatttcaaaaagaaggctagataaccatggtgaagaggatcaattctatgtaaaggaccatcatgagcctattatcagtgaagaagtatttgataaagcacaggcaattctaagtaaaaggggtgctaaacatcgtggcgttcaaaacggaaagcgtgaaaaatacagcagaaaatatgcctttagtagtatgttagaatgtgccttttgtggaagtaatttgtctcgtagaaactggcacagtggtactaaaaataaaaaagtaatckggcagtgtgtaaccgccacaaagaaaggcaaaaaatattgtcccctttgcaaagcaatcgaagaaaagattattgaagatgcttttgtagaatcatataaattgttatgctataataattctgatgtgttagatgaacttctaaaaagaatggaaagtgttttaagtggcaatgattttcaaaaacgactgactaagattgaaaatgaaatccaagccatagagcagaaacgcaacaggttgattgatatgcgtttggaagaaataatagataaagcaacctatgaaatgaaatatggtgagatagaatcaactttagaggaactgtcaagtgaaaaagagcagttggagaagtcgtctaaagaagaaattgacttagaaaaaagaattgaacactttaaaaaggtgcttgagaagaatgaagttttaacagaatttgatcgctgtgtatttgaaagtattgtagataaggttattgttggtgagattgatgaggacgaaaatgctaatccatataagctaactttcgtttataaaactgattattctaatactgttcagagtaaaatgcacaagcaggctaatagaaaaagaactcaaaatgatgtgaaagatttgtcttcctattcctcaaccgacacacatatagtctgtggtactatataattagcaagaaatataatataagccttggagggaaaccttcggggcttttyttatgcccattaggaggtggaaggattgctaagaaagccaaagcgatcctgctcttatccaggatgccttaatctagtggatggtaggttttgcacggaataccaaaagaagagaacaaacgctcctaatgatttggcaaataattatttagcgtgggctgttttgctcggagttgcgccatgtatcgctatggtttttgcgtggtcgactcttacaaagggtggccctgcttgcattgtaagtgttcttactgaagtaccggttatgttatttttagtaaatattgctaacaatataaaacactgatttttagaaaattaagaattttaaatttaaggaggttatagatgtggaattttattcaagatcaaattccaggtatggaacggctcaatgaattgaatagaaaatattctaagggtttattaagttctctccacttcttttccataataattttcatagtttttcctatactgaacaaggtaagaaaattgttctttatttwaagaatactcttgcataagggtgttctttttttcttgcaatttatcgagcttggatagtatttcttttgtatttggtagcttattataattttctaagatttctttagcggctattttatagactgaaagctcactataatattcttctgcaaattgcttatcttcaggatttttcttgtggtatttgtagatttcacgatacttatttatagtatttatattctccatatcttgggataaactcttcatttcagtttcaattttctttattttatctaataagtcttgtctatcacaggcagattttttaattagctcatcgagttgagtaattgaattaattccttgctctcttaatttaattattgaatcagccattgttttgatattgtgttttcttgcccagacttcgtaacctttagaggatttagctttttcattagtagatatatcaataacatttcctacacgttttttaataggattagatttgtttttaatagctaaagctattctttctttgattttttcttcggtataatcttccccgatagtctttgcccttgtaaatctttgcttatctttatggcgaaaagcaatgtgtttaccaaacttaatttcataatmaagagatttcatattttytaaaamctcttcccacragttagacttattaatcattctgtctatatcaaattgtagtttagacttccaagaatttcctttcttgttttggtcatattcgtaccaagatttacctgcagttttatattttcttttgtaagcttcataatattcatcaacgactgaaagttcattttctttacataattcgtcactttgatacctaattttatggtaagtttttttgttagattggtagcatttgccagtcttataattaacattattaaaaataatatggttatggatatgtcctctatctatatgagttgcaagaacaaattcataatcttcttttaaaattttcttacataattccattccaatttcgtgagcttttatagggtcaacctctcctggtagaaaagattgaattaaatgcctagccaaaactctacctttagtatcattatcttctcgtgttttcataaattgaatatgggcagtagatggatggcatttgaatgaagataccaagattttttcatcagttttttcactcttagttatataatctattgccaaatttaaagttgattttataggatgtatttttgtaattgccatattagtcaccagaactttcttttgatttatttaggagtagggaatggatctgccatatttctcttgataatttttctatctgcttattcatagactcaatttcatttttgtaaataacaccagttgtattagttgcttttgcaatctgggttatattatttgttgcatttgaaagtagccattgtaggtttctaaatggttctaaatctactacataaatttctttttctaatacgcactttctaagaaagtgagacatagttttgcaattagcaagtttcattttcttttcaaaaacttctttttcttcatctgttaaatatattttcagttgattatttctttttctattatccatagtatatctccttattataaaatattggggtcttagggttctccctaacaaggtaaaattgataaaaaaagaagcagtccataaaggttctgcttcatcaatttttcgtaagtgggtactcacttactgtgcttgctattaaagttataagcgttaagcgtgtatttagttgtttctaatcttcagctataaaattaaatttcccagcaataggctctccatcattatataaccatgattctcttgaaccaaatatattagcaaatttattgaaaagctggtacatagatgattgataagatgtatttacatcccacttaacaaattgagccttaatgatattttgctttattggttcacaaagttctccaaaacctgaagctctagagtaacaatctttaacatttaataaagtaaaagaaatatagaatccagttcctaatctttgtttgtacagttctttgcaataattatatatttttttcgcaataattttttcaaaattatcccaaaagtaaatcattttaggattttcatccacatcatatttcatcaaataaatttctccaatttctaaattgccattagagaaaatttgtatatatgttgataagagatctttatgatttcttcgagttttgattaaaccatttgcattataatttactgaaccatggtaaccatccggattgaaaatatctaaattatcattatattcacaagcttttagatcaatatatgttctttcatcaaatgaaacttcaggtaaaatgtgaattaataatataggtgatgttattaacgtatcatctatttcactatttaaaatgctagaaattctttcgtttctaaagctttctaatttttgttgtctattgctaagctcatcaaaactatttttcaaatcattatatctcatttgaatggaagtatttccatttcttatataaaattcatggttactaccagtgttatatgcgtgtggttttaatacacttctaggtacatctatgataatacaattggtatcatcactaacttcaacaagttccgtttttattccatagagagaagggataatatttacagaaagtttatttcttaaagcttgttcccacatttcgaatgtatctttgttcacacctatatcagataattctgaaggattatggttattgtcttcctttaatcctaatattatttttccgccattatagttagctaatgcacatatttctttaaataatttagcaagttctttttgatctaggcttgttaatttaccgtttgtaaaatagtaatctttatattctaatgtatcactttcagatattttttcagatataatctcttctaaaaactctttactcataatttcctccaagtataaatttcattctacctttaaacactggaatactaatcaagaatacaattacataatgtataaaagaatttagcatcatactttttgttattggtaattgatgataagtttgacctattattttaaaagcacttaatgtgcttgttataaaatcaagtgccaaccataaggcaactgctgatcctatgaaagcaattatatagtttaaaagtttactgatttttggtagcttttgatttattaaaattagcaatattccataaattattactactgtaattgaaaggggaatagctaatttgttatctagtttatcttttatgtatatataaaatcctaaacctacaaccaaaaaatcaatcaaaaatgctgagatttttacagagtaggtagagatgagatagtagaaaactactccagaaaggattaataaaatatatcctgcaataaaaattcccatagagtctcctaataataatcatcatgttcagggcgatagtttttaagaaaatctccctgaggtgtattaacattaattggtttattaaacttgcccatttttgctaactcagaaatttttagatttagtaaatttatatctacacctaattttccagcgatttcataatcacaaacttgatcattgatattatcgaggacatcttcatcactaattaataaatgagctgcaaaaatattagcttcagtttcaaatttatttgtagggtttagcactgtttggtcatgaaaagctcctccactcatacaataatctctgtgaagttgatcgtgacctaattcgtgtgctaatatcgtctttctattaaaatttgtgttactactgataaaaataaatctgttcctttgaatataatggtacattcctaaaagtatttttgtttcaggtagatataccaggttgatattcaaagcttctattaattcgataggatctcgtgtcttatatttttttataagttgattaactttatcatatatatagcgattcatgctcataaaatcacctaatcttttttcttacgaccgtatttcttgttttctcttttagcctcccaataagcacgagtaatagcttcaaaagcagcatctttatcttcgtcagaaatttctccaccagcaaataaagagcttagaccttctgttaatgctctagctttttctaattctcttttgccactcatgttataaactctatttaaaaactcgtcactttcttctaaaagataattgtaatcacagtccataacctcagcaatttttttgtaaacctcgacatctcttgggtatctttctccgtcttcataatgtacaagagttcttgtacttattcctatcatttttgcaaaatctgcttgacttaacttttctttttcacgaaaatcctttaatctatccgcaaaagccataactttaacctcctgtactaatgtgcatttataactttcaatacgaacaatagtgcttgaactattcttcgatttgagatataatacaaactgaacttatattcatattgtagcacaaacattcagatttgtaaataagttgtattggggtgattagattgagaataagtaaaactttaaagaatataatgaacatgtatgcagatatcaacttgaaatttgaagagatcagttcagctgcaaaacttattttaagtttatatagacaagttacctgggcagtagatagcagggcaaattttatgatgtttgagagtaaagaaaactatggatcaacttcagaatctgcttacttgtatctttctacatttgctccagaaaaagttgaagaaaagtttaataatagagtttccaatgtaatggatagtaagcttatgcttttaataatttatgatgcctgtgttaggctaaaagtttatccagagtatggagaaatctatcataagattatttataactactacatttctgaaaaaaagattactgatgaagcttgtatgagaaatgtatctttagagagaactgtttattatcaaagaaaaaaggaagcaattgcattggttggtgtaataatttggggatatactttaccgactgctattagccaacttaaagacggtcgtagcattgaagaaataatgaacatctaagaaattaatttatgacgaacttattgcgtactatttccgaatgaaaaaagtaccatatacgaattttatgtgtacttaagtgcatatataatatccatgatgggtgatctgcacctaaatttaatattggcatttattgactgaaagaatttattttctttcggtctttttttatgcccaggagaatatatgcatagaattagaagtcctccttgtgtgaatttcattttcaaacaaaagaaatttatgtcaacaaggaggaaaaattaatggacaaagaatactatttattcgtagaaggaaagaaagtggttgttagcaaggaagtgtatcttgcctatcatagtgaattgaataaagagaaatatcaaatgagaagagacaggttaaataactgtttctttttttgttcctatgatcatgatggtaattttgaagaaaatttagaagatctagaatttgatgttgaaaaaattatcgaaacaaaagaaatgattgaagaagtaagaagagctatttctaaacttaaccctgctgaaatagacttaatagaaagcctcttttataaagaagaaacaattagagaagtagctgataaactgaatatttctcatccagccgttattaaaaggcgtaataaagtcttagaaaaactaaaggaaatgttggaagacttttagatgacagttgccaagagggtctaatttttgctgttacttatactgtggaaattggacctttttatttaaccaaatttatttttgaaaattggttaccaagaaagacttcttttcactgttaagtataagagggtaaatttaaacaattttgtttcatcaagataagtattttctgatggtcaaatttaaaaaagattaataactctcgataaattttgaaccttaacaattgaatagaccaagacaagacgttaatcatttttggagcgtaataatctatccgccaagatctttctgctgaataattcggcaaaacaagtactgctaagctaaaagcaagggaagaagaaagggagcgataagtaagagtttgaatatagggagggataccctattcgctatgaagaaaatgaggataatgatacttctaaggttgaagccggctcatcctgaacagaggcggaggtgagattcctatgttgctaattcaaggcacttgtcaatgtcaaaaaacttaaatttacataggaggttattatgaaagcaataaaagtttatagcatgagagttgctatgttatgtagactttatgatcttaaattaattaatgataaggaatacacaaaaataaaaaatagaatagaaaatgattataagaagagagatagaaagtagttaatcttgtgatataataacactgtagaaagatacaaaatgggaaggaggtaaaatgaatactaaagtaaaattaataaaagcttcaaatacaggagctagaaatagaaatgcactacatttagatttaaaacgagttgcagcatattgtcgagtaagtacagatagtaaagaccaacttgaatcatataaatcgcaagttgattattacacaaatctaataaaaaataataagaactggactttggctggtatatatgcagatgaagcgacaacaggaacaactgctactaaaagagcagatttcatgagactaattagtgattgtcaaaatggagatatagacatgataattactaaatctatatcaagatttgctagaaacacattagatactttgaaatatgtaaggcttctaaaggaaaataatgttggtgtagtatttgaagaagaaaatatagatactttgacaatggatggagagttactattaacaatattaagttcagtagctcaacaagaagtagaaaatacctcagcccatgtaaaaaaaggactgaaaatgaaaatggaaaagggggagcttattggctttcaaggttgccttggatatgattatgaccctataacaaaaagcatctctataaatgaagaagaagctaaaattgtcagatatatctttaaaagatatttagagggcaatggtggctcagtcattggcagggaactagaagagcaaggatatctcactcctagaggtaaaacaaaatggtctgatactacagtgttaggaataattaagaatgaaaagtatattggcgatatactaatgggaaagacttttacagttgatcccataacaaaaagaagactagcaaactttggtgaatctgataaataccacattgaaaatcatcacgagccaattatatcaaaagaagattttgaaaaggcacaagagattagactcaggagagcacaaaatagaaacaccattgctaacaaggatagaaaaagagaaaaactatcaagacaatacgctttttcaagtatgctggaatgtggattttgtggcgaaatactgtcaagaagaacttggcacacaagttcaatttacaaaaaaattaactggcaatgtgtaaagtcaactaaaaaaggtaaaaaatattgccctcattcaaaaggaatacaagaagcagcaatagaaaaagcttttgttgaaagctataggcaattatgccatgcagattcaacagtaatagatgactttttaaaaattgtagaagaagaaataaatgataatactttagtcaaagatttgaaaaagttagaaaacmaattgaacagaatcattagtcaagaaagaaagttarttggatcttcatttagaagatagtatagacgaagaagtttatgctaaaaagtataaaaaacttacaaaacaaaaagaagaattacttgatgaaaagaaaacactagagctaactatcaaagatgaaaactctattaaagaaagactaaagcaatttaaaaaggtcttagaaaacaaagaaattatagaggaatttaacagaacagtatttgaaagcatagttgataaagtcgtggtgggtagaattgacaaagacggaacagttcatccttatgacttaacattctatttcaaaacaggagttaaagatagtcaagattctaataactttaaagataaaagaaaaaatgccaaagacaatgamattaataaattgtgttcctacaagaatgacgaggataaaaaattatgttcccaatcaaaagacaacgcacgttgagacggtagtactgctcactaagaaatcataaaaaagcgagtagaaaccgcataaatccggtacttctacgacctttgcctaactctgaatagagtttggtgaaggccgtttttkgcttactggagaggcaattcagtccttgagactggtaaactgctgaaagagggcagaagtagttcaggctattaaacagactatctgtaatcttgaagcgaaatataatactgctattgaaagctggtgtcacaacgamaakaaaaatgkaagaagagatckgagggtagtccttcgtgacgatcttttgccataggagaaagcggtgatttacagtataattaaaacgaagaaaagatcattgattcgtttaataatgaaggtgttagtcgcagaggaatgttctctgtgcctgttttattaagaaagataaatcgagtgttggaggaataaggatgagtcaaggcagaattgttgtaatcacaggttctccgggaacaggaaagagtacgacggcatctcttgttgccaaggaatctgacatggataagtctgtgcatatgcgcacagatgacttttatcattatttaagcaagggagcgataccgccacatttgccagagtcaaatgagcaaaatctggttgtcattgaagcctttttagaagccgcgaagcgatatgctcgtgggggatatgatgtaattgttgacggtattatcggaccgtggkttttaaagccgtggcaaagtcttgttcgggaacattatgaggtgcattatattattttaagggcaagtaaggaagaaaccttgaagcgagctgttgaacgctcaaagttagaccgaaagacaaatatcgaattggtagaaacgatgtgggagcaattttgcaatctgggaatatatgaatcgaatgttatagatacgaccacttattccgttcaagaaactgtttccgcagtacaagaaaaaatcgcaagtagggcagcgttgttgtcttaggttgttttggtgtaattccggtttgttgatgcaaagcagaggcggtaactattgataagttcccgcaaaccaatgaggcactggacatgtttccacaaaccgttgaggtaaaaaagagagcagttcagacgtctcaacgcacgttgwgacggttgcccttttatcccaccaagaggtcgagaagactatttatattgaatatgaacctaaagataatgagataataccttataaagatgctacttatgaggaaatcaaagcgtggataaagaagacgtatgggttcaatgtgacgaacttatacattggtcaagctaaggaaaagtttgggctggcaaagaggaaaaactataatttgagcaaaaaagtagaccaagttgttcctaagtgtcctgaagaaaagatggaagctatcaaagaagcttttatacactttaagatgttagatggttggaggaataaataaaagcaacaaagtcggtgttaaagctatgataaaagattgactataataaatagtcagtcttatatttaaaaaacaaggaagagggttatctcttccttgttttttataaatctaaagtatctcttctcaaactaaaaatatcttcttgtgcaacaatgacaaaatcttccactcttattcccagcatttgccctaactctttataacggtcataagcgtttctatcttctattgatggtttaaggtcgccagatggatgattatgagctaatatgatacgactagcaccaaccagcatagctcgtttaaatacatcggcagaatctgcaatgcaagtattagaggtaccgtgggcaacttcaaaaatagctaaaggtttaagcttaatatccatagcaattaaacaaagatgttcttctgcctgataacctaatctaaagcattcatttaacattttaaaaacaatatcaacatttgaaagattatttgctgtatcaaaatcatagcttgattccttgattaataaaggatgttggttttcgtttaattcaacactatatttatttattttcattttcttactcctcaatataattatcaaaatttacataaattcatgacgctccctaataggaaattccccaattataaaaatccacctaaaagtagtaggtggactctcgttatttcacaatagttatcaaagctttgcttctaaattgttaatattcaatgctatatttcgtttcagtakatgttaagttacagatagtttgtggtgataaatattcagctatttcttttgttaagcgaatgactttaagctggttagcattagttaggacaataattggatgaccgatattatttaatttaggatagtacctatcaaattgttcaagggcttcttcctatgttattcttaaacattcttctattttgtcaaaatcagaaaaagagatacatttttcaataattatcttatcttttagttctcttactgctttttctccagtaatagcccagttaagggtttgatgttgtttcattaagacctcctgtttttatgatatagatataagtatagatttaagttttatttgtattttttgctatgtggctttatcttgtgatattgaagcgaatggatcaacgaaattgaattgaaattaatccatgattttttataaaaaaacccaatgaccggcattattacctattgcgttattactcatgctttacacaactttttagcgactgccatatcgggaattattcctgtgcttcctttcatgtatgatttaaatattatggtgggactcgctggattggttgttgggcttttgataggaatacttgttagagtttatcaaaatcaaaaggtgattaaagaagatttaatatttattgaagaatttggaaaaaatgcttatgtcaaaaaaagcctgcgaagaaaaagagaacgcttagcccagagcagattcaaaagatgcaagaggggcgtaagaaagcaagagttagacgtaaacgagaagaaaaaatgaaggaaatgggaattggtggggaagcccatcaaagtaagtatgagaagatgatagaaaaaatgcgaagaaagtaatattaaaaaagtctctgttctggtttttggttgataaataagtgtttttaatagggagaatatttctccctattagttgattaattcttatttttcattttaattataatgcctactataaacactataatagtaggaagaataaagtataaagcattagcaawaatccacaaataaaaaggtgcagaggaaaatgtgcttgagtattgtgtataatcaaagattgttttaacaatgaagcaaatcataagaataatgcttatcacattgtacatcttggtgatatttagttttttaatatacatacctcctttaattatgctaacaatggaattgattgactatattagaaaatactacatccttttcatcaacggcatgttgtgtctatatgcacaatgattataatcacattttatcaattctcatatacttttacaatttacatatcagggtaaaggaggtttgtgttattataagctatcgtcctctatgggatgccatggaaaataaaaaagtttcacaatataagttattacagcaggaatcgagaataaaacattagatagattaaagaaaaatcaaaatataaccctagcaactttagaaaaattatgtaacattttagaatgtacccctaatgatattgtcgaatttatagataaatgaaacgctatatttttcaaaaaaagatagcgtttttttgatacaaagtttctttcgctatgctttagcatattttaaaatttattaaattatttgaaaggcagatagaatttaagcggacttacaagtataaaaataaagtcaagtcataggatacgttttaaggactgttttagagtttagacgagcaatgatatgcctagggcgtttacatgcattccagaggcttatatgggcttataaaagaaaataaagacaaggccagcaggttgaattaccttatttgaaatacaacatttaacaatacacttaagaatgataatacaataattaagataatggatccaattattttgtattcttttttatattcagaaaaggactaattatatatatatatatatatatatatktgcaaagraatatgtattykttataatrtatataacagttawttytatataggtatattkttgwagmgagtttgyamtcttattataaaaagmtatagaaatcytgncgaggctagattcaagattcaagtaaagataaaaatacaggtttgtcatcattcaatgtattttagcaatctgaaaaatatctgacaaagaaagctgttcatttttatcaaaaaaagccttattttgtgaggcttgtagcgtttcgaaaacgcctaattaattaaattattaagggggggggttgatgcttgtggaatatgatgtagttattattggtggtggtctttctgggctaactgcagcaagtcttttagctaaaagaaagttaagagtagctgtagttgaaaaaagctataacccaggtggttcctgtggagtttttaaaaggggagacgtaacctttgatcagggttcagctatgctttacggtttcggggagactggatttaactcccataggtttgtgtttaatgccctggaagaagaaatcgatgtaatacaacaacatttattataatgtgtaaaatatgatggacataggattaagttccatctagatgtggataaatttgtagaagaattatcagaagtttttcccaatgaaaaagatgggataaagagattttacaaggatatgggaaagctctatcatgatgttatggttgaaaaccctacatatacaacagcagatgaaactgacctacatgttgccctagagagcataaagaagcatcccatatcctatcttaaatttcttggtatgcttaatagaagtgcaaaaaaacttcttgaaagatattttaagaatccagagatatttaactttttcgacaagatgacatcgacatattgttattcaacagttgaagaagctccagcaatactagcttctgttatgtttatagacaatcatgtgggaggcagttattatcctgctggctcaactttgtttttacctggaaaactggaaaaagtaattgaggaaaatggtggagatatgtttcttgattctgaagctgtttccatattatttgaaaatgaaaaacccgttggggttcttcttaaagatggcacgacaataaaagggaaggatatagtatactcaggaacggtatggaatctttatgaaaacctcattgactctaaatatacgagtaaaaagaccagaacttgggcaaaaaatcaagaacctacctacccaagtgtagttctttattcagtggttgataaggaggtaataccagaaggtacggcacctattgagatgttagtgggttcaccagatagactggacgaaaaggaagttactgcctatatattttccataaatgataggacaatatgccctgaagatgtacacgttgttatggccataggaccaagttttgctaactgggattttgagcaagtactagactatagagagagaaagaagcaagaagaaaaaaggctaattgctgtactagaagatagatttcctggtttttcaaaagctgttaggtatgcagaactagctacaccaaaaactcttgaaagatataatatgaaaaatggtggggctgtagctgggcctaagcagatgctaggtcaacatatgtttaaaagaatgaaaactagaagtcagtgggacaatcttttctgctgtggagaatctacagttatgggaacaggtactccaacagttacagtctcgggaatatctgcagccaatgctatcctaagtaaattaggaaaggaaaccttcgtatataaggaaaatatgaaaaattatgtaaggtatttggacaaaccagtgactaaggatatgctatatggaggctatacacaaactgaaaaggatataatgcataaggctctaaaatgtagaatgtgtgagtatccaacctgtacaaaggtaagtgatttagatgtaaggggcattatgagaagggttgctgttggaaattataagggagcatataaagcttggctaaaaaaacctatggatgataaatccttaattgagtttgagtccagctgcatattagctcgtgaaggaaaggaacctgtccctataaaagagattgttaattttttaaaggagggtatggatgaaaaaggcatatgatgctatagtcgttggaggaggcattggagggcttacaagtgctgcttatatgactaaatatggattatccaccttgcttgtagaaaaagaagaaaagttaggaggccttgttaataccttttggaagaatggatatgccttcgatggagggattcgagcctttgaaaattctggcatactttttcccatgctaaaaaatttaggtatagagatagaatttattaaaagtcctgtatcaatgggctttgtcaataactggattaaattaaagagcagggatagtcttgaagactataaggaccaattaaaggagaactttccaaataacaaaatagatatagatataattggtcatgagattaaaaaagtaatgggttatttagatgtaatatatggtattgataatcccctttttttggataatatgagggaagcagaatattttcttaagaccttattgccttggttattaaagtaccaaataaatattagaaaatcaaataagcttgataaaccaattaatgattacttaaggaaattcacaagtaatcaagctcttattgatatgataacccaacatttctttaaaaacactcctacaaatttcgctttaagttactttgggctttatcttgactattcttatcctaaaggtgggacaggggttttggttgaagagatgggaagatatattagaagtaatggtgggaaaatattaacagactctaaggtggaaaaaatagataatattaagaaagaaatagaaactaatgatggtcaaatattttcttataaaaaattggtttgggctgcagataataaagctttatatagaagtataaaaggtgagacaaaagaaggttttaaaagccagaaaaaaattgtagaatctagtagaggttcggattccattttttccttatatatgggagtaaatatgccaaaggaaaaagtatcatctactgtaggtgtacatggattttttacaccgtctacgaagggtctatcatccttaggagattggaaagaacatataaaaaataatcaattagaggagtggatagatgcttatctacaaagaaccacctatgagatatctatacccgttatgagagactcctccttggcaccagacggaaaaacaggaattattataagtagcctgatggactatggattagtaaaatacatagctggaagaggagattatgaaaggtttaaagaatttgctacggataaaatatgtaaaataatggatgagactcttcttcctggcctacttgataatattgaatttactatagcagcaactcctctaactatagagaaaataacagggaactcccatggagcaataactgggtgggagtttacagataagatgccttcaaccaataaattcaataaaataaaagaatcaataaaaacgcctatgaatgatatatatcagtgtggacaatggacctttagtccagcaggattaccggttagtattttgactggtaagttagctgcagaccaagtagaaaaatccctaaaggggaaattttatgggtgagtaaaatgtctgagattaggagaaacgcttgggtattttgctatggtcaacgcttgtcggtcactcatcgctattataatgttgtttgacattgggattggattgagtatcggcctgttaactaaggtgttaaattaattcttagtgtgcggtcttatagagggacttttttgtgccgtgcctgaaggcgtgcggaatggagataaaaaatgaaaattagattttgggtgatatcccttctcgtaatatgtattctctttctaagtggttgcaagagtaatgagaagtttgatgctccaaatatcaaaccacttgtaaatcttgataataattctgctagtgaggacatgtctgagactaacaaacaatctgagatgaagtctcttaccactgaaaaaacttcaatcaaagatgtcgagtgtagattttattttttagctatgactgaactaaagtattattacattaaaaacaatacctgtagaggataatacattgattactgctttaacaaaagagctgcaaagtacttcttataacaaagattttttatcattaacagataaaataacagtaaaatcagcaaagctagatgaaacaacaggcgttcttaaagtagttttctctgactcttatgcagatcatatgaacttaggaactaacactgaagctggtctcttaacctgtttactagctacttatggttacaatctcggagtagataaggttgccatatattttaacgatgagctatatacctgcttaaaaggagatttaccagaagggtacttcagcgtaaattatccttctgctaaagagtataagccataatattaaataaatgcttgataagtttctacaagcaaaataataaaacttgtccgtttacattattacctcaaggcttactgattatgcacgaacccatatggaagagtgctgtttggtttttaacttatcagtcaagtctggatgtaaggaaagatattatactgaatgttttctcaaccgagataagacatcaaatattgatttcgacataaaatattgtaacagttttgaacacgcgactccagagaagaaagcaaagatactagctgatacactggctgaagaaacgcggatctataatgaactgccaaatagttttataagctctcttaaaatagtgcgtgaatgggaaaatgtaacttataaagaattagctgaacgaatactgattaatgaacgtactataagacgaatcgttaatggtgaagagccaggttctatcaattccataatcttaatttgccttggacttcatctaccacctaatattagtagtcatataattcgcaattctcccttttcgttaaacttcaataacgatagccatatttggtataattttgccctgactcacctatatccaaaatcgatggatgagattagagcgtttttacaagaacacggtgcagatccattataaaatttcaaaatatttttgaaaaagcggacacgggatgtccgtttttttagctgctaggcacatgagccatacatgaatccttttaggggtttgtgtatcgctttttttattgctgtttttaggtgtttatgtggagaaaagcatcattttaagcctgaagttaccgggcatgaggtgcccgccaaggctgtccatttctaacttacaatagtattagacgaaggaaaggtccttcgtaagtagctagattaagaccgtccctcgtctacaaaaaaatatcgaatgcctgatttgcaataagggcagaggatacatattgtttcgctccaatccgtaaggattgttgcggtgaaatagaagtaccttaccttattgcgctcattttcaggagaaaaaggtctgtgtacttctggtacaggcctattttttatcctttgccgccaatgcaatccggcggaaaggatgcaaaatgaaaattagaattcagcacgaaaacaaatctatctacctaaaggtaccagacgaggacttcaccttaatgattgaggcggattatgaggacaggctatcttctgcagaggacaaagaaactgtgacccggcgctctccacaggagataatggacgaacgtttcaacaagcctgaatac
>Bt_01899_Ap_overlap_11a-12a_GS_consensus
aatttctaaggatataaatgctatggcagaggccatagaagaagtgaggcagggccagcaggatgataggatagccatagccaatgcttgcaagcaaaaattgatccaggctaagtacattaaaaatccttccctaagggaaaaattgtaccttcaagttatatcagatgctgaaaatagcaggaaccaattgatgctaaatcaaatgactacaattaagtttatagaaaatatcccaaaatcaggttggcaaaaattattgtcaagccctgatactaaggaagtcgatgaaaagttaaattatttgatggatggcctaaatactataaatatggtttctcttgttgctataattgcctattatgagcttggggaaagggaagctgcccttgctagttttgggtattttagagatttcatcaaggaagcatattttaaaacccctaatcttgttgaaagactagataatctcgacaagtcaactaataatatttggaaagataaaattattaaaattaatactaatattttggaattaagtcaaagcgaaactttgcagataggaaatagtagtgaagaaaattagattggaagaaaagtcatgtaaaaggtgtggcaaagacttgcctatagattggcaaggcaagtactgtgagcgttgccaaaaccttaggataggaagagtgaaaaagttagggtcagccgccctaggccttgtgaccctagttgttaacacaaagtctaagggaaggggaaattaatggacgtattattagtagttgacctacaaaatgactttgtggacggagctcttggtaatgagggcaatgataagatagttgagcctattgagagactagttgataattttgagggagaaataatttttacaagagatacccatgaagaatcttatttagaaagccttgaaggcaagcaccttcctgtgccccattgcgtcaaggggacagaaggttgggaaataaagattcctaccaagggcaaaaagataatagacaagccatcttttgggtcatatgaacttgttgattatcttagggaattaaatgtaaaggaaaaaatcgaaaatatttacatggtagggatttgtacagatatttgtgtcctataaaatgctataatgattaaaaatgccctcctagatacagaagtgactgtaattagtgacttgtgcagggccacaagtgaagaggcccacaaggcaagtctagttgctatggcttcttgccaggtaaatatcataaaatttgctgattttaagcaaaaataaattataaaggctatgagtttataaaacttgtagctttttttaagagtttatcttagaaaacattatttttttgatataataggattaggaaaataaggaggggttatgaagcttgaaatttgtattgattcgattgatgggatgattggagcttattttggaggggctgatagggttgagatttgctcgtgtttagcccttgatggccttactccatctgttggtcttgttgatatttgttgtgagtatgacaatatagagaaatttgtgatgattaggccaaggcagggtcactttacctacgatgactttgagattgaccagatgaaggctgatattatggcctataagtctaagcctattgatggctttgtttttggagttcttgattcagaaggcaggcttgatatagagactatgaaagaattagtctaccttgcctttcctaaaaaggtcgtccttcatagggcctttgattattctcttgatggggaagaaaagattgaagaactcataaaaatgggcgtggatagaattcttacttctggcaaaaagcctaaggcaatagaaggtattgagctaataagagatttacaagaaagttacggagacatgatagaaattatggctggttctggagtaaaccatgaaaatatcaaagagatttatgagaaggctggtataaaaaatttccacctatctgcaaggcatgttggccagactgaaattgattatgataattttggaaaatcctttgctgattacaactttacaagttcgggcgaagttgaaatggccaaaagagcaatagaagacttaaaaaatgaaaatgtgatttgagtcatagaaatatctccaatttttgctaaaattatattaagaacagaaaagattttagttagttttataaaaaggagataatatgattaaggatagcaaaattattttggtaggagatggggcggtaggctcatcttttgcctacgcaacgacaattttaggtattggtggacaactaggtataattgaccttaatgaaaataaggcagaaggcgatgccatggacctatccgatgccctttcctttaccaagccaaaggagattttcaaggcagattactcagactgcaaggatgcggaagtggttgtaattacagcaggagccccacaaaaaccaggtgaaacaaggctagacttggtagataaaaacctcaagatttttaaggatatgattacaaagattaaggattctggttttgaggggatctacgtagttgcctcaaatcctgttgatatcttaacatatgctacatggaaatattctggagcacctgcagaaaaagtaataggttctggtacaagccttgatacatcaaggtttaaaaaggaaattgcatccctaattggaattgatccaagaagcgtagacgcctttatcttaggtgaacacggagatacagaatttcctgtttggtcccacacaaatgtaggaggccttccaatttatgaatgggttgcaaaacactcagacgtagatgaaatggcccttttaaaaacttttgaaaaggtaaagaatgctgcctatgagattataaataaaaagggagcgacattttatggtataggagtggcccttgcaaggattgtagaggcaattataaatgatgaaaactccgtttattctacatcttcatacctagatggggaatacggagaaaaaaacatcttcataggtgtaccatctgtaatcggcaaagacggtgtaaaatgggtaatagatgtgccattgactgacacagaaaaagaaagaatggaagaatcagttgatacacttagggctgtcatggagaaagcaggcctatacgattaggataaaagagataagtagaccaaatttgaagaatatattaatcctgccaactggccctaggaaactagggtctttttttatttcttgaatattttacaatttttttattttataagatcaagtatttgcaagactttcaaagtattttctatataaatagttataaaatataatatattaaacttgaaacaattttatgagggtgtattatatgaattagcaagttgaatatataatttaattataataataaaaacctaaataaactcaatcaaaatacacaaaaagataaacaatattaatataaatttaaatcaaaaataataaaatataaaacataaataacgaagcacttataaaatttctgataagctaatttgttagcttttatattgatattatttgtttttctgttttttagattttaattagaaaaagtacttgctatttgatagaaaggaagttagaaatgaaaaaaatatcaaaatttatttcataccatcctaaactagtcttattaataatgactttattattgataccatcttggataggatacaagtctactggtgtaaattatgatatcttgtcatatttgccagcggacttagagtcaacccaaggacaaaaaattcttgacgaagactttaaaaatgcagctacaggcatgcttatcttaaaggggacagatgccgatgcagagaaactcaaaaaggaaatcttagaaatagacggtgtagaggatgtaatctcaaagtcttctatagttggggatactgttcctgatgactttttgccagataagcttaaggatgccttttatagtgaagattcaacccttctgatggtcaaattttctgaatcatcttcatccttcaaaaccatggaggccatcgattctataaaaaaaatcgaatctaaggagaaatatctaagcggaatttcttccttggtcaaggataccaaagaccttatagatcacgaaactccaatctatgtggcactagcagtcgtccttgcccttgtagttttatcccttgccaacgaatcaaccataattccatttttatttatgcttaatattggctatgccatcctttataactttggtacaaatttctttttgggagaaatttcttatatcaccaaggctatagcagcagttttgcagcttgcggttactacagattattcgattttcctctaccataggtatgtagagaagaaaaataaaactgaaaacaaaaatgaagcaatggtcaaggctatagattctacattggcatcaattttcgcctcatctcttacaacctttgcaggattcttagttcttttacttatgcaattaggacttggtaaggatattggacttgtaatgagcaagggagttttattaggtcttatttcaacagttgtagtccttccaccaatgcttcttctttcagaaaaattggtagataggtttaaccataaggttttgcttccagactttgaaagaacagcaaactttacaataaagcatagaaaaacactttttatagtatttttaattttatttataccagcaatctatggtgcgagaaatacagacctttattataacctagataggtccttgccagaagacttagattccataattgcccttaataagatgaaaaaggactataatatggcatcaagtcactttgcagtggtaaaagatgacttgtcaaaggcgagcgttgattcaatgattgatgaaatcgaaaaggttgacggtgtagaaaatgttctaagtgcaaattctgtcactggtcttacagtgccaagtgctatccttccagataaattgaacaagaacttcaaccaagctggctatcagatgataatgataaattctagatatcaaacagattcaaatgaggttaataagcaggttgctgagattgataaaattataaaggcccacgatcctgatggcaaacttactggtgaggcagtactcaccaaagaccttacaatcctatctgacagggactttaagatggtaaatatagcttcaattgcggttgtatttttaattatagctatagtctttaagtctctggcaattccaattgttttgattgcagcaatcgaacttgcaatcttcatcaacatgggaataccattttactttggccacacaattccatttataacttctatcataattggtgtagtacaactaggatcaacaatcgactactcaatccttatgacagataggttcttatttgaatacaaaaagcataggaacctagaaaaagccctagacatatcagtcaaggaaacttccaaatcaatagtcacatcagccctttcattttttgcggcaactattggtgttggtatatactcaaagatggaaattgtatcaacaatttgtattttcctggcaaggggggcgataatttcaatgctagtaattatcattttcctaccagctattattgcaactacaatcccatttatagaaaaaactactaaaggatttaaagaattaggaggaaaaaatgaataaaaaatttgtaaaagctcttgcagttttaagcgtaagttccatactttctgcaaatacaatttatgcagctgaaccaatagcttataaaaatgaaactatatatgtaaataaagaagcaaacgaagtaacagataagactgtgtcagtttgggtaaataatgataaaaataaagatatcaaagataaatcggacttaaaagatatcaagaatttggaaaatgacgaaaaaatcgttccaaaagatggttttataggaataaaaagtaatgagaaggacttttattatcagggtaagaccgacaaagatttgccagtggatgtagaaatatcttatgaattagatggcaaagaagtaagttacgatgatcttcaaggggcaaatggtaggcttaaagttactataaaagctaaaaataaaataagtgagaaagctcgtaattcaaacaaaaatatctatgctccatatctagttcttacagaaataagcttttctgaagatcaggtagaaaatataaaggcagactcatcaaaagttataaaagacggcaaaaaccagattgtaactagcgtcttaactccaggtcttagggaaaattttgatggagttttggacgaggataagcttgataagctaaaagatgaaattagccttgaaatggatataaaaaattataagccaagtgaagtttatgcagtaataaccaacgaaatttttcaagatggtaaaaatatgggctctattgacgagttagaaaacggaatcgatgaattaacaaaaaattctgataagctggtagatgcatcaggcaatctaaaagacggttctactaaaatttctactggtttatctgacttaagcgatggagcaggcaaacttgaagatggttcggcaagattaaagtcatcttttgaccaaatggcacaagctttctctaccttgcctgaacaaataaaaccagtaacgggtgcagtaagtaagctaaaccaaggtggggaaagtttaaattctggaattaaccaatatacagcaggtattagcgaaataaatgctaatatggataaattaaatgaggctgcccttggtatagaaaagggtgctacagaccttgatggaggccttgcaaaactaagtgccggatctggcgaattaaggaaaaaattaagtgaagctagcggtggatcagatgtgactgaatttgccgaatctttaaaaactctatcagtaggtctaaatgaatttgaagaaaaattagcccctatggcagaaggccttgccacaatgagcttaagccttgataaaacagctaaggcaagcgaaaattttgcgggttctatttcaaaacttaatgagacaatggcaaattctccaagccttgaaaatcaaattggatctataaatcaaaatgcaggagtacttgaaaatcaaatagcaagtctagaagcgaaaaatgaggacggaagccttgctgctgagattgaaagcctaagagctattgaaaataatctttatggaaatgcccaaagtcttagtgccaatgctcagattaatgctggtgtacaagctggatttgcagaattatctgggagtgcgacagaattaagtacctcaatttttaagataaaagagggcgtggatgagatgagcggaaaaatcaaagctagtcaggctgaattatctaaagcatcaaagggccttacccaaggatctataaaacttgaaaagggattatcagatagcgatcttatgaaattaaatcaagctttaattagtcttgatgatgggatttctagtctaaaagaaggttcagaaaaactaaaagatgcaacaagtcaaaatagggcaggagtccaaaaattatcccaaggactaaaggccttagataataaatccaaagatcttaaggaaggatctatgaaattatcatcaggcctaagtgaattcgaagaaaggacaaatgccataaacaacctaggagatatcaaagaaaaagccctagatccaatgagcaaggggatttctgacctaaataatggtataggagatttaagaaaaggtgccctacaattaaaagagggccaagatacctacaattcaaaatacgaagaatttgatgaaggtcttaggagatataagaccgaaggaatcgataaaatctcatctaaaacaggcgatttgaaagatgctaaggaaatattagaccaaatgttagaccttgcaaaagaaaattcttcaatttcaggctcttctgatgactttgaaaccagatcaagaattatagaaaaaattaaatagaaatttaaaaatcacaatttttgtgaaataaaataagaaagaaaaggctgatccaatatcaaatccaatagaaatcatattttgaacgtatctatgatttctataataaatggagcttaattgatagttggaccagctttttagtgttaattattttagtactatttattttagtaaatatatgacaattgttcgccccaacaggggactttgagcgttttttaataattaaatcctagactgcacaaagattgaccaagtttttgtggtgattataaattgtcttgtaggattttttaatcttattatactcatcaaaaagtttgagtttttcttctttattggaatatactttccaatatccgttcgttaagtacttgtgacccttattttctataaacccgataacatcttcataagggtaccctaagaaaataccaatttcatgggggaaattttcttttctaaatctttttttaaaatggtttatgcactggtctgtgtcttttgtattatatccaagtttttcaaggagacatttagtttggctttgacataaggcacattaagtttttctggtctataggcataaatttgagcagaagattcactaatgctatggatttcaacataaaaatccttagcattaagaattccgttccacccaaaaaccattttttctatgtctattttttctttgttcctaaaagtaaagagattggcaagttttttattagccaaagtttgtgatgcatattttatgagtaagacttcgtgcatactagtctagggctttagctaattctatggccgcctttctgcattcttctaaagcttcttcatctggataatcataagcaataagaccatcacaaactaagttaataccgtcatttacacatctttcttgccaattagtcatccattcgccatcagcccattcataggaaccaaaaattaaaactgctttgttagatagagaattttctacactttcaaacataggttcaaattcactatcttcaagctcttcgttacccatagcaggacagccaaaggcaaaaccgtcatagttttctatatcgtcttttgaaaattcgctagcagtcaataagctaacttcgacattattatcttttagcgtatctgatatttcatttgccatagcaagggtattgccggtgccagagaaatatattattgcaacttttttcataataactccttaatgttttatttctgatattaataatctttatcaatatctaagataatagtaagccatagtttgagatttgtcaagtttttttgtaaaaatatttttcgatagaataatgactcaaatatcttttaagaggggagtaatttggatttgagatttttaattgtagattatggtaaaatatttgaaaattcaaaaaatagtaaaaaaagagatattttataatttaaatcaaaatgtacaaacaaggcaaaaattatcagacaaaaattatgatgttgaaaaattagcaaaaggctatataataatactaagagaagccacctcttacaaagctgagtatgcgagtcaattaatactcaccaaaaaaagacactagggacgaactagtgtctttttgatttacttgttgtagatgtctaaatacttttttacaaaaagtaaaattaaccctacaaacaagggaaaatagaaattttcccaaataatgcgagtcatctaaggctcgcctgccttcacctaataaaaataagtgttaggcaacttatattaaatagtctatgaggactctaatcaaaaaatgtttgaaaagaaaaactgccgggtaatgattctaagatcaattatcctggcagtttattttttattcttctacaaaagtgatttctccatcttctaatttggaaattcttgcaagtgagtagatatcaatatccatttcttctatgagttgtctaccttcgctaaaagatttctcaattacaataccaagacctgctggatttgcccctgcttgtcttacgattgcaatcatgcccttggcagcttggccgttggccaaaaagtcatcgatcattagaatgttttcgccttctttgaggaagtcttttgaaacgattagctcgtttgtaacttgtttggtaaatgaatatacacttgagtggtaataattttcaccagttgtaagtgattgcttttttctggcaaatacacagtcaacctcaagctctagggctgtagcaagggctggcgctataccagaagattcaacagttaggaccttgtctatttttttatctctaaaatagtttgcaaactctattcccattttatgtattaatttagagtctatttgttggtttaagaaagagtcaaccttcaaaatattaggtccaataacaataccatctttgagaattctctcttctagttctctcatcatatctccttctatatttaatatttatatcaattactttacatgattataatctttaaggagttaatagtcaataaaaattcattatgatagattttgaaaggttttgattgactttgaacgaaattgacgttataatattaacatgatactagaaaaaagactcgaaattattttagatacactcgaaaaagaagaggcagtatcaaataaaatcctgacagacaagcttaaaatcagtgaatcaaccttgaggcgagacttatcctatcttcaagaaatgggtaagattacgagagtccacggaggggctgttttaaataatattgctgcaagtgagatcaatttcactgataatcaaaaaagacagcttaaggaaaaatcaataatagggaaaaaagcttgtggccttataaaggatgctaagtttatctacctcgatgctggttctacctgccatgaagtgattaaatttcttaataatagcagggatatcacaattgtcactaacggctttatgcatgtggatgatttgatcaaaaaaaatatcaaagctgtgcttttagaaggtgaaataaagccatctactaaggttactacaggtataagagctttagaatccatatcaaaatataattttgacctagcctttatcggggcaaatggttttgatgcaaaagcctattatacggctgatcctaatgaggctgtagttaagtcaaaggctatagaaaactcaaccagagcctatattttagcagataggtctaaggagaatgtcaaatattttcagactatagccacaagagatgagataaaacttattacggaggaagaatgatttatacaattacaaccaatcctgccattgactacatcttaaaatttgataaatttgaagatgggggcacaatcagggccacagatgacgaaaaataccctggtggaaaggggattatggcaagtaaaatcctcaaaaatctaggacaaaagtcagttaaccttggttttgttggaggatttataggtgaatatatagtaaattctataaaggacttgggccttgatgaaaattttgtaagaattaaggaaaattcaaggattaatgtcaaactcaaatacgataaggaaacagaaatcaatgccaaagggccggagattactaaagaagaagtagagatgttttttgatagtctaagagatattaagaaggatgacatcatcgttatttcaggatccttgccatattcgctagattctgatttttataaaaaagttatagaaaaaactggagccaagtttacaatcgacattgccgataagagacttttagactatctagcctataaaccactccttgtaaagcctaatgaaaaagagcttgggcatatctttgaaactgaaataaatgaagataatcttatagaatatgcaaggaaattaaatgacctaggtgcacaaaatgttattgtatccctaggtgcaaaaggatctgtttttgtagatgaaaagtacgtttttagggcaaaatcgattgatggaaagcttgtaaattctgttggagcaggtgattctatggtgggcggttttgtctacgggattgtaaatgcttttgaaaaaattgatgcctacaaacttgccgcagcttgtggttctgcaacagcctttagcccagatattgcaagtagggagatgataaatcaaatattaaataaagtagaggtggaaaaaattggaaattagagatttactgaaaaaagaactgattgtcttagaccttaaggcaaatagtaaggaagaagcgattactgaaattgcagataagttttatgaaaaaggttttgtaaaaagtgcagatgattttgctgcgggcctaagggcaagggaagcccaaggatctacagccctaggggagtcagttgcaatccctcatagcaagaatgaaactgtaattgaacctgcagtattatttgctaggaaaaaatctggacttgactatgatgccctagatgggatgccaacagagatcttctttgcaatagcagctccagatggagaaaataacctccacgttgcaacccttgcagagctttcaaagatgataatgaaagatggttttattgacgatttaaagaaaatcgaaaaagaagatgacctatattctgtaattgaaagatacacagaaaaaccaaaagcagatacaaaacaagaagaaaaatcagatataaacttacttgcagttacagcttgtcctaatggtatagcccacacctacatggcccaagaagctttagaaaaagctgctaaggcaaggggagttaagatcaaggttgaaaccaacggatcagacgggatcaaaaacagacttagccaagctgaaattgaaaaagctgatgccattataattactgctgacaaaaaggttgaaacagcaagatttaatggcaaaaagctaatccaaagaccagtttctgatggtataaggaaggctgatgagcttatagatagggcaatcaaaggcgaagcaaatatctaccacgaagaaggcggaggggatcacacctataacgaagaaaagcaatcaatcggacaaaaaatctatggagacttgatgaatggtattagccacatgcttccatttgtaatcggtggcggtatcctacttgcaatctccttcctatttgaaagatttatgggagatgaatccacagtatttagcttcttaaacggacttgggggagatgcttttagctttttaatcccaatacttgcaggatatatttcatactctatagctgacaggccagggcttatgcctggtatggttgcaggtcttatggcaagccgtggagcaggctttattggtggtttgattggtggttttgtggctggtttcgttgtaaactttatcaaaaaagttacaagaaagcttccaaaatctattgaaggtcttaaaccaatgctaatttatcctgtattgggacttttaattgtgggagcaatcatgttctttgtggttgacccaatatttacaggagtaaataactttataaataactggctaatgagcctatctggcacaaatatggtcctacttggagccttacttgcagccatgatggctatcgatatgggcggtccagtaaataaggcagcctatgcttttgcaatcggagctttcacagatactggaattggaacctttatggcagcagtaatggtaggcggcatggtaccaccaattgcaattgccatagcaacaacatttttcaaaaacaaatttaacgaagaacaaaagaaaacaacaattacaaactatatcctaggtgcatcattcataacagaaggggcaatcccatttgcggcagctgagccacaaacagtacttccatcatgcgtagtaggatctgctattgcaggagcgattgtaggctactttggaataagcgcaccagccccacacggaggaatctttatcctaccagctatggggagtttaaatcaagccctcttatttgtaggagcggtagtaattggcgcaattatcggtggtctaatctttggtacaatcaagaaaaagccagaagatatcttaggataaaataaaaaattaaaatatcaggagctaagtcttctggtatttttttgctaaaaatctagtacaatttaaacttaagttacaatattattaaaatagggagagattatgaataaagcaggagttttacatttggatgtgagagaaaaaggatacgaatcagaattttatgactggttttttatagatggagatgtggtagatatagaaaaaataactacgtgactttcgcctacgtttataacatgccaaagcttgatatttcaaagaaaaagtccaagactatttgatcaaaatcggcaaatattagatagaagaatttgatatagacgaatggaggcttgatgtttctgatgaagtaagccacgatttttggaagagatttaggaaagaaataaaggctagcaagaaagagtgtgtcataataggtgaaaattggcacaatgctgaaagctttcttaggggagatgagtttgactcagtaatgaacttcacctttacaaataccgctcttgattatttcaaggggatatttctgctaaaaaagcaagccaaaatcaaaatatggttcttatgagaaatagggatggggtaaacagggtgatgatgaacttcctagatactcacgatgcaccaaggtttattactgaaatagatggagatagggataaattcttagcggcactagccatgagtacggtctatatgggagcaaaatctatttattatgggacagaactaggcctagaagctggcaaggatcctgattgtaggagggcctttccttgggataacctagataagaataaggaattgttagataaaattagggaaattttgcttataaaaaaccatcctgccataaaaaatggcaagataaaaatttataggagggaaaatatcctaattatagaaagatttgatcatgaaaactagttaagatttgctgttaatttggaatatgaaaaagattttgaaatcacatctgaaattctcctagccaataattacaaaaacaaaatcctagctaagaattcatttctaatctggggcaaataaatatttcacttgtcatctagctttacaattaaatatcaaagttagattgccttttaaaatcgagaaaatctataagttttggagaacataaaaattaattaaattaatcttgactaaattgctaggaattgtataattagactataataaaattgacgttaaaaagaagagagcacagataagaattttacagagaggctattttgctgagattagctaaaggatgtttgtgtttatgcatctttaagtcggctttgtgaaactaagtagcaaatcccaggatcgcctgttatagcgagaggagtttattgactccggttgaggttcctattaatttaggaatgaataaaggtggaatcacgattatactcgtccttttttagggacgagtttttttacgttattttataaaaaatgaagggagatattatgaaatatttagcactattagtaggcttggcacttttttatgtcctaagtctcatgaaaaagaagggtttatccttctcaatcagggttattgccgcatcaattcttggaattggtctaggttttttctttaagggagagaccgaactatttggaatttttggagaaatttatgcaaatatgctattttctcttgtaattccactattattaacatctgtaatcaaggttgttatttcaaatgaatctataaataggcttaagtctattggtcttaaaacagttgggatcttaagtcttcacaatgttttggcatcaattcttggggtaattttagccgttatctttaaaattggagtggattctaatattccgcttccagaagcagcagaagcaagggaagtgcctacatttgcgcaagcagttactgactttttcccaaaaaatattatagatgatgcggcaaatggtagggtaattccaataattgtctttgctgttttaattggttttgtaacacttaccctaatggaaaagggtaaggaaaaggaagttaaaccatttgttgactttatctttgccttttctgaaattattaatagattggttagccttgtgacaagttttactccttatgcggtcctatccttaatttcatctgcgattgcaaggatcgactacacagcgataaagccattggtatttattctattactcacatatgtcgcaagctttattcattcctatgtgacaactggtgccctactaagcatctttgctaaagtaaatccatttaagtttttcaaaaagaacttctctgtacaggcaatcgcctttacaacccaatcttctgtaggaaccatacctgcaaatgttgataaccttgagaaaaacttaggtgtgtcagaaaaaatcgcatccttcgtggctccagcaggtgctaccatgggtatgccaggttgtgcgggcttttggccagtaatgacagcaatcttgacatctaatgtcctggatcttggctatggaatgggagattatataaatctaatccttgcagcccttttagtttctcttggaacagtaggtgttccaggaacagcgacaattgcaacaacagcagtctttgcagccatgggcttgcctatcgaaatggtagtaatccttgctccaatctcatctcttgcagatatgggaagaacagctacaaatgtgacagctgcttcatctgctgctgtaattgtaggcgcaagcgaaggtgaacttgatagagaagtttataattcttaatttaagctggtttttgccagcttttttattgtaatttttttaatagaggtatatttataaggaagaattttactaatttaatttaaaatcatttaggaggattcatggaaaaagatttaagccctggagagattttatcaaaggcaagtggtgtctacgagaaaaaagccaggcaaaatattaaaaagaccttagttttatcatttatagctggtattttcatagccttaggggcagttgcatcaacacttgcctcttttaatttgttggcagatccaaacaaaattggcttaggaaaacttatccaaggtatcacatttacacccggattaatttttgttttgcttgctgggggagagctttttacaggcaataacctcatggccatagcattttttgataagaagatatcccttaagagccttttgaaatcatggcttattgtatatttgggcaattttgtagggtctttgtttgtagcttttttaatctacaaatcaggccagtggcagatggcagataatcttttggcagctagggtgattttgatagcaaatcaaaaggtaaacctcactttttctgaaggattaatactcggtattttttgtaattttttggtttgcctgggtgtttggatggccttcggggcaaaagactatgtaggcaaggttgtttctgcgattttcccagttgttgcctttgtcgtttcaggctttgaacatagcgttgccaatatgtactacattccagcagggatttttgctaaaaatataccagcctttgtagaaaaaacaggccttgctggcgatgctctttctaatctaaatttattaaatatggtcactaaaaatctaatcccagttacccttggtaatattattggcgggtcacttttagttggtcttgtatattttctagcctacaataaggataattaagatggagagagatttaattgaagcaaggtgattttatcacaaatagcagaacctggatttttagaatttaaaactactataaatattataaaagatttaaaagagcttggaatttctgatataaaatatggcaaagaaatccataaggaagatttgatttttggcaggcctagctctgagcgattaaaagcctatgcaaataccataaaatataggaaagactttgatacttctgagatttttcaaggctatacaggcgtaattgcaagccttgatacaggaaaagctggcaaaattttgcctttcgtttcgacattgacgccatgcctattagagaaagcactgataaatttcacaagccttttagagaaggctttgcatcagaaaatccatgtgttatgcacgcttgtggccatgatggccacctttctatgggaatcttccttgcaaaatggcttatagaaaataaatcaaaacttaagggtaagtatattttgattttccaaccaggtgaagaaggtcttaggggagcaaaatctctaagcgaatcggaatacttaggaggtattgattacttttttgcaggtcatttaggaatgggaattccttctgggaaagttggagtggggactggaggtttccttgcatctacaaaactcgatgcaattttctatggttattcttctcatgcgtctgctcgcccagaagaagggaaaaacgcaaatctagttgcagcaagcgcccttcttaacctagaaactctagcccaaaattctaagggtatgtctaggataaatgtaggtgtcataaggggaggcagggtaagaaatacaatttctgacaaggcagtattagagcttgaaaccaggggaagaaatgatgaggtaaatgattttttagtcactagggccatccaagttataaagggatctagtatccaatacgaccttgaatatgaaataaaaattgcaggctctgctccagccatagaaaatcctgcctatgatttttatgatgagatagatgaaatcttaagagaaaagggatttgatacagtaaaaaatccagactttaaggcaagcgaggacgtttgctattatataaataaggtaaataaggaaggtggatctgcaattcactttatctttggatcagatttagcagctggccaccacaacaaggcctttgattttgatgaaaattcgcttgttgcaggtcttaatgtctacaaaatttgtataaaatatttaaacggaatttcttaggattttccgtttttattttaaattgattttcaaattcgctttgtttatagattcaaattctagccaatcctcccttgggaaataatttctataaaggtatgataatcttatggaaaaatatattatagattttagtaaagatttaataaagtttatcgatgaaagtcccttaaattattttgcagttaaaaatgctagcgaaattttagaagaaaatggttttaagaagcttagggaagatgaaaaatgggacctagcaaaaggaaaatactatctgacccgtgatgatagtgctcttatagcctttgagattggagaagaaatagaaaaaggctttgaaattataggttctcacacagacagcccaacctttaaaatcaagtcaaatccagaaatatcagatgttggcttccttaaattaaatatagaagcatacggtggcatgattcactcaagctggcttgataggacactatctcttgcaggtaaagtttcttttaaaaaagaaggtgagataaaaaatgcacttgtaaatatcgacaaagacctacttacaattgcaaatcctgctatccatatgaacagggaagtaaacaaaggctatgcctacaacacccaggataatctctatccaatagtaaagacaataaaggatgaatttgagactgaatcttacatcctacatcttttgtcagaagagcttggcataaactttaaagatatcctagactttgaccttgccctctacgataggcaaaaaggtgctcttataaatgacatggtccaagtaggaaggattgacaatcttggttctgtccatgcttcattaagagccctaattgatagtaaaccaggcaaaaacaagatgattttactatctgataatgaagaaataggatcacgcacaagaggtggagctggatcaaatcttttaggaaataccctggaaagaattgccctaaaattcggtctagatagggaagtctatcagatcatggttgaaaattcaatgataatatcagctgatcaggctcacgcaattcatccaaactacaaaggcttttcagatccaacaaatattgtaaaaatgaatcaagggcttgtaataaaaattgctgcaaatggggcctacgcgacaaatatcgagacaaagtcgagactaattaatatcgcaaatatccttggcttaagacttcaaactttccacaatagaaatgacaaggtgggaggatctacaattggaccaatcacccaaacagcccttggtataaaggcaatcgacgtgggaattcctcttcttgccatgcactcaattagagaactttgtggaatgcgagatcattacgacgcttatcaaatatacaagaaattctttgaggaggcctagatggcagtagtagaagtttgcataatcccaataggtacaaaagaaacgtcagtaagtcactatgtagcagaagctgaaaaaatcctcatggcggaaggtcttaagtataaattaaatcctatgggcacagttatagaagctgatcctgacaaagccctagaagctattcgtaaaatgcaagaatctgtatttgataagggctgcgatagggtttacacagttatcaaaatggatgatagacgtgataaaaaagcaactatggagcaaaaaataaaatctgtagaagataaattataaaaaaataaaaaaagattctttaaccaaaaattagctttaaaaatactttggaataggtatactctctattagatatttggtcatcaaggaatctttttatttttaaaaatcattgtgaaaaaaatatctatctgttataatagttataagaattattttcctaaggaggagaaatgaaaaaatctaaaacactgtttaccttgctactagcaggagctttgatggcatcttgcggaggcgccaaagagggaaatgaaggcggcgaggataatacaaaaattgctcaaagaccacttacagttgctatggcaacagagattgattctctagatccatttaatgctactgcaggggatacaaagactgttatggaccaaatttttgacggccttttggatgtggatgaagatggcaatcttgtgccagatttagcagaatcttatgagatttctgaagatggtctaacctatacttttaaattaaaagaaggggtcaaattccacgatggttcagactttacagctgatgatgtttattacacttatgataagctttcaggactcacatcaggcgagccaatgtcatcaaagtttgcagtaattaaggaaatggaagtagtatcaccaacagaaatcacaatgaccctagatgctgtaaataacagctttatctacctacaaaaccaacctatagtcaaaaaagactatgaagataatcaaactaagccagttggaacaggtccttacaagtttgtttcttatacacctggtgaaggcatggttatggaaagatttgatgactaccatagaaaagaccacattgcaaaaattaagcaagtaaatgtggtaaggattgctgataaccaagccctagtaatggccctaaataatggagaagtagaccttgcatcaaaacttacagcagatgagcttacccaagtatctgagtctacagattcttattcccacccacaaaacctagttcaattattaggcctaaacaacaaggttaagccttttgatgacatcagggtaagacaagccatagcccatgctatagataaggatgagcttattgaggctgttgcaggtggcaaggcaagtaagatttactcttcattttcgccagccctaaaggattattacaatgaccttgaggaaatgtatccaacagatgtcgaaaaagctaaagaactcttagctgaagcaggctatcctgacggtatataatttaaaatgacagtgccaagtgattataagttccacatggatacagcagaattaatccaagcccaacttaaaaaagcaggtatcaatgcaacaattgatccaattgagttttcaacttggcttgatagggtctataaggacaaggattatgaaacaacaattgcaggtttcattggctacacagatccaattagggtgcttgataggtatgtatcaacaaatgacaaaaactatttaaactacgaatcagaagattatgataaggcaatttcaaatgccatggcaactttagatagggatgagcttatcaaaaatgtaaaagaagctcaagaaataatttcaagagactgtgccgcagtatttttacaagaccctaatgataatatagttctaaacaagcaatataaaggacttaagacctatccagttcaaaaactaaacatagaagatatagatggcaaataatggcaaaggcaatttcaaaaaagataatttcgcttatcttgaccctgttctttgtctctcttctaatattttttgtatttcaaatcataggcggtaatcccgctgaaataatattaggaacagaggctgatccacagcaaatactagctcttgaaaaagagctagggcttgataagccgatttttgaaaggtatttaaactggattgttggcctttttaaacttgatatgggagatagtataaaatatcaaatgccggttagggaacttttctttaaaaaacttcctgtaaccttatggctaaccctatattcattgattttatcaattattatagctattcctttatcaatacaaatcactttgaaatcagataagtggtatgcttcgataattacagccataactcaacttgggatttcaatcccatctttttggctagcgtttctgttaatttatgttttcgcagtaagattggggcttttctctactctatcttttaatattatgggcggaagctttttggataaacttaagaatttcttcctgccttcccttgccattgccataccaaatatagcaacaattataaggtacatgcaggcagcacttttagacgaaattaacaaggactatgtaaggacagccagaatgaagggcatggagcttaaggaaatcctatataaacatgtcctaagaaacgctctagtgcctgtgattactgtgataggaatgtgtttaacttctgctgtaggtggttcgcttatagtggaaaatgtattttctttaccagggattggatctctaatagtagcctccataagctcaagggattttccgcttattcagtcagtagtccttgctgttgcatttttagttatttttataaatctaataattgatatactttatggacttgtagacccgaggattagaggtggaaaatgattaaggaaaataaaaactcaattaggataggtaaggcaattattggcctttattttatagtccttattatttcaattttttggacaccttatgatccaaatctagtagatacaagcatgaaattcatgaaacctagccttgcccatccttttgggacagacaatatgggtagggatatcctatcaaggctgatggaaggatctaaatacgcccttatcctgtcatttggtactgtaagtttggccctaattcttggctctataataggggctagcgctggatactttggcggcagggttgacgaaatccttatgagatttatcgattccttgatggcctttccaggaatattatttgccatgatgcttgtgacagtatttggagctggaattatgaataccatcctagcaattggaatcatgtcagtgccgtattttgcaagggttgtaaggagtggttttttgcaggtaaaaaatgcccagtatgtaaaatcagctgtggttaagggggcaaaacctctgtatatagctataaatcatatcctaccaaatatcaaaaaccaacttatggtagcaattgtcctttcagtttcccaggcgattttgtctgaggcaggactttcctatctaggacttggagttaggccgccaaacccatcttggggtaggatgcttaaagaaagccaggcctatttcaaccaggcaccacactatttcatatttacaggtatttgcctaagcctagtagtattaggctttaccctttacggtgagaaatttaggtcagaaagactaagagagaaggtgggaagatgaaaaaaatcctagaagtaaaggacctaacagtagcctttaaaacacaaaatggcgataaaaacgctgttaataaaatatccttcgaccttttcgaaaaagactttgtaggccttgttggagaatctgggtgtggaaagactgtggcaactcaaacaatcttaggaatccaatctaaggatgccatggtaaaatcaggattctgcaagcttagaggtatagaagtcttgggcctatcagataaagaatggaaaaaatataggtcaagaaatattgccacagtttttcaagaaccaggttctgccctaaatcctctgatgaaggttggagatcaaatcgaagaagttttaaaaatccactacgattttgacaaggaaaaacgtagggacatagtctacaagacaatggaaaatgtgggcctctacgatgttgaatctctttacgaaaagtatccccacgagctatcaggcggtatgcagcaaaggatagtaatttgtatctccctaatagcaaacccaaatgtcctcatagcagatgaaccaaccacagccctagatgccaaagtacaggcccaaataattgaactatttaaggacataagccatatttataatggtgcaattttatttatcagccacgacctaaatcttgtcgaaaggatttgtaaaaaggtcatgataatgtacgctggaaggcttgtagaaataggaccaacagatcaggttataaaaaactcgatgcatccatacactaaggcccttttgaaggcagttccaaactacaaaaaaagaggggaaagcctatataatatcaaaggccatgttccagaccttaagaacaggtcgaacgaaggctgtccatttgcagataggtgtgattttgtaatggaaaaatgctacaaaacttacccagaaacctatgaaaaagatggccatttagtaaattgtcatttatatggagaaaaagatggataggattttaagaatagaaaatataagcaaagtttataaagattcggctatcctctttagaaaaaaggacaaactcgcccttgatgctgtatcgtttgatgtaaaaaggggagagatatttggtttagttggtgaaagtggatctggtaaaactaccctttcaaatattatcctaagacttgtgaaagaaacgtctggcaaaatttattttgaagataaggatataaccagtctaagcaaggaagagctcttagcctacaggaaaaaactccaggtagtatttcaaaacccttaccaggccctaaatcccaaaaaaactataggattttcaatcagggaagtattaaatattcacggaggctatacagaagaagaaaaggataggaagataaagaatatccttgaagaaatcgagatggaagaagatgtcctaaattatttcccatccaacttatcaggtggacaaaagcagagaattgcgatagcatcagcccttgtaatagatcctgagtttctaataatagacgaaggagtatcggcccttgatgtatcagtccaggcccaaatcctaaatctgattaaatctttgcaaaaaactcacaacttcacatgctttttcataagccacgacctaaacgtaatagcctacctctgtgataggataggagttctatacaatggaaagcttgttgatctttttgaaacaaaagatatagcaagtccaaacagagatacttatacaaaagaattatttaagtctattacgatataaaaaaaataaatcgctcagctaaggatctcccttagtttgagcgattttttattaatttaatttataatattcattctctttgtcgcttggtataggaaaatacctaaaattgcatttacaagcattgcaactaatactgctgggaaggatggggcaaataggtttaattgcttggtcatagttagggcaatcgttaaaaacattgtccctgatactagggttcctagggcaaagattaggattacttttgggatggagtaggtgtttttcattgtttttattattgaaaatacaactagggatgtgattattttttcgatgaaatttgggatttggccgccaggaaagcctgttgtaagggcggacataatccctcctgctactcctattagtagggcttctttgatatcagatgtaatcattagggatataaacatcattgatagtaaaaagtctggttttactccaaaaaatacgcccggcaccataaagtgcatgacaaggcctagggccatgaagactcctgatatggttaggtttctgatttttgtttggttggtttgataattttgcatgatttcctctttttttttgataactctaataaaaaaagctcgctcccaatactaattagtattaggagcgagctagtgcccacggtgccatccttatttgtctatcacaaatagacctctttagatacttacatatcctatccctataaggtgagaaacacccgccggctactattatttcacctttgatccgatagatccattcagaaaaaatcttaccttgcaattctcatcaaccattaactttctgtcggtttaaaattttcttactacttctatctatgatttattagctttagtatattacaacaatatcactttgtcaagtttatttttaaatcatatacctaattaagaaaacaactgctaatacatagagcatagggcttacttctttgcccttgcctgtcaatagcttaactgctgcaaagctcattattccaaatgctataccttctgctatagaataagctagtggcatcattaggattgtcatgaaagctgggaaggcttctgtgatatcttcaaagttaatttcagtaacagttgatagcatgaatagtcctactgtgactagggctgctgatgtggctgctgatgggattattgaaaatattggaaagaagaatgctgctattacaaagcatcctgctgtagaaagggctgttagacctgttcttccgccttctgctacccctgatgaactttctacgaaagtagtaactgtggatgtacctacaagggcaccaatagttgtaccaaccgcatctgccattagggccttgccaacttctggtaggttgccgttttcatctagcatctttgcctttgtagccacacctgtaagtgttccaagtgtatcgaaaatatctacaaacaagaatgagaataatactgagaacatctcaagtgagaatacattagaaaagtctaatttaaaagctactggagctatagatggtggcaaacttaccacatttgtttcaggaaagtgtgtcagtcccaaaactagtgaaagtatagttgaagctaggattccccaaagtagggctccctttacacctcttgctgtaagagcaatcataagtattagggcaaagaaaaatacaaatgcctcaagactttttaagttgcctagagcaagggctggttctgccttaactatgatatttgcatttaagagtccaatctctgcaataaataggcctatacctactgatactgcctttttaagtgtggttggaatggcattaaatattgcctccctaactcctacaaaggacagtaaaataaaaataattccttctaaaaacactgctgttaaggcgaattcccaactcttacccatttgaccgactactgtataggtgaagaaagcattaagccccataccagcagaaagaccgaatggtaggttggcataaaaggccattaggaccatggctattacacttgcgatgatggtgcctgtgaaaacagccccataatccatacctgattcactaaggatagctggatttaccgcaaggatataactcattgtcataaaggttgttatacctgccattatttctgtcttaacattagtaccatgtttatttagcttgaaagttttttcgaaaaacgaaacttctgccatatttgcctccttttatttattatacagattcattatatattttaatttgaaattgtcatcaaaatcctttgttttttgtcgagaaaatagctataatagtagtgagaacatatatcagaaagaaggaaaaatgagccagaaaaattggattgaactaatcttgataatattaggtgtagcgggatctgcttttttctcgtcatcagaaactgcccttacatctttaaatgtatttaaaataaggcagatggaagaaaatggagtagaaaattcatctatagttagaaaattaactgataatattggaaaagttttaactaccatattaattggaaataacatagtaaatattgtaactacaaccctagcaaccatattttttacagatctttttggtgcaagtggggctgtcatatcaacagtagtccttacacttacaattcttatcttcggtgaggtcaccccaaaaaatattgcatccagccagtcagagaaggttgcgcttagggttgcaagaccaatcaagttttttgatattatcataaaacccatgtctttcttcctccaggcaattacaaacctacttacaaaaatgattattggcgaagatcactcaagccaagatatagtgacagaagaagacctaaagacaattgttgatgtatctgaagagcagggtgttataaacaacgaagaaagtgaaattataaataacgtctttgattttggggattcagatgttgaagatataatgacagcaaggaccaacatggaagccattgctgttgatatggacgataaagacctaagagactttcttaaaaactgcaaacattcgagaatcccagtttatggcaagtctatagacaatattttgggaatcctccacatgaaggatatagtcgcttttatagctgaagataaagacttaaatatagaagaaatgataagaccggccttttatgtatatgacaatatgcatatttttgacctatttaagtcgatgagaaacgaaaatgtttcccttgcaattgttatagacgaatacggcggcacaagtgggattgtaaccatagaagatatagtcgaagaacttgtcggagagatagaagatgagtatgacacccatcttgagaccatatttaaggtaaatgatatggaatacttggtaaacccatctatccatatcaatgacttcaatgattattttgacactggcctagaacagattaaaaacgactctataggtggttacttgattgatagactcggtagaattcctaaagagagtgattttatagaagaagatggcatggttatatcggttcttcaggtaaataggtataaattagagatgcttaagatagattttttgtagaaaggattataaatgagagaaacagtttacattacaggccacaaaaagcctgatacagactcaattatgtcagcaatcgcctatgctgacctaaaaaataggctgggagaatatgatgcaattcctgtaaggctaggcaaacttagccaagaaagccgttttgtccttgattattttggtgtaaaaccacctgagattaaggaatcaatgaatcttacagttggagacctatcttttgataagggcaatattatagacccatctatacctattagaaaggcatgggataccttccaaaatgggtcaaccaactcacttacagtagtagataacaagggggaaattgttggtatagcttcactttctaatattacaaaatcctatatggatgtttgggatgataggattttaggccgtgctaatactccaattgacaatattattgacgttttggcagcaaatattatttaccttggtgatgaagaaacaaacttctcaggcaggatgatggtctttgcaatgggaggaagtgaagaagatcttaaggatatatttgatgatggtgatattgttatagcaggcaacaggactgattatgacctaatacttaagcaaaatatatcccttctaattcttacaaatggcacaagtctttcagatgatgtaattgaaattgcaaaggaaaataatgttgcagttatttctacagaatataacacttttatgacttcaaggctattacctatgacaatcccagttagtcaggtaatgacaagagagaacctcatttattttaaaaccgatgataccttggatgttgtaagagaagcgatggcaaaatcaaggtttaggtcatatcctgttgtagatcaggcaaacaaggttgttgggtcgatttcaagataccacctaatttcatcaaggaagaaaaagctaatcttagttgatcacaacgagcgcaatcaatcaatagatgatattgatgaagcagagattatagaaattattgaccaccacagggttgcaaacatccttacaacttcgccagtattttttagggcagaacctgttggttctactgccacaattataagtgaaatgtacttagaatcaggtattagaccatcaagagaaattgcaggcatcctttgtgctgcaatcatctctgatacccttttattcaggtcaccgaccacaactgatacagacaagagaatactcgataggatgagtaagattgcagatataaacccagaagagtttgcagataagatgtttagggcaggcacatcccttaagggcaaatctgctaaagacctcatagaaggagatatcaagacctttacgataggagaagctaatgtgagagttggccaagttttcaccatgaatccagaagagctagtgccaattatggatgacctaaaggcgcaaatggcaggtaaaattaaggaacgtggcgaggatacctttgtcctagtacttacagatattttcaaccaaagaagtgaacttctagtagtaggtgaatactatgatgatatcaaggaagaatttggcgagataacaaagactggcaccatcaatgcagatggagtcttatcacgcaaaaaacaagtgataccaaggctaacagccgctataaataaaaattaagataaggggcttgccaaagagcaggccttttttaggagataagatggaaattttagatatttatgatagagataggcacaggactggcgaaacctatctgagaagtgaaaaaatcccagaaaggggcctaagactaattgtccatatcctaatatttaatgataggggagagcttttgatccagcagagggcagaccataagaaattgggagggctttgggatataagttgtggaggtgcttgccaggctggtgaagattcacaagatggagcaagtcgtgagcttaaagaagagcttggaatagatattgatcttgctaatataagaccaattctaacagcaaatttcgaccaaggttttgatgacttttatgttttaagaaataatatagcaataaaagacctaatattgcaagaggaagaagtcatagacgcccgctgggcaagtcgtgaggatgtatttaaaatgcacgcaaatggacatttcgtccactacaaagagtcttttatctctttacttttcgacctaaatgatgatcctaaatttttggaaatgtaaataaaaaatcgtcctctagctaggctagggacgattctaaaatgctaagaaatcttaggcattaagttgctcaagtaggtaatcaggatccataccatgaaccatgcaagcttcttcgagagtttcgtaaagggctgttggacaagcaatgcaacccattccgctcatcataagagtgttgatagattctggtttagcttggattatatcgccaattatcatatcacgagtgatagtaactttatctttatttttagtattttcggtcatattaaaccctctctttctagtaatattttactataaaaggtaaaataatcaaagtaaattactaggatataggagaaatgatggaaaatagtgaacttttagctaaaaaacaagaagaattacaagttataaataaaaaaataaatgaaggacttaagccgagttttttacaaatctttataaagccttttggaatgggggtttttggatttatccttgcgctaatccttaatttttcagatagccaaaagattggtgtagtatttgtgttttattttttgtccttatttttctttaccataagagataagaaaaaaatcgaaaaagaaaaagaaaggctcatagcaaaaaggcttgaaatacaaaaagagattgtaaaattaatgagagaagttaaaaatgagagaagttaagtatagcaaatcagaagaaattttaaatatagtaagtcacattataggatttatcctaagcataatattttttacacctattttgatatcatcttataaaaagggagatatggttgtctttgtggcctggctaatttatttcatagcccttgcccttatgtttttggcgtctagtctctatcattctatgagaaatccccttcttcgtactatttttagggcaatcgaccacggagtgatctaccttacaattgctggttcctacactccagtaatcttaattggtcttaggtcaaattttgcaattattatttttgtcataatttggattttagcccttgcgggtattgcaatgaatattattgctttttcaatgggtaaggaaaataatatcaaaaaagcttccatgatcatatacatgctaatgggctggatgtcagtacttttactttatcaaatctatgtacacataggtatgtcttatattttgagtttggttgtcggaggtcttctttatacagtaggagcagttttttactctatcagaaaaatcccctacaatcacgcaatatggcatattttcatcctttttgcagcatttaccatgttttatggcaatgtaaaatttcttggatgattgaaagttaaaaacaaataagtatagtattagcagtcgagtatgtagactgctaatttttttgaaaataatttatgggaggattagccaatgagaaaagaatttaaggcggaagccaaaaaagttatggatcttatgattcattcgatctatacaaacaaggaaatatttttaagagagcttgtttcaaatgcctcagatgcacttgataagctgtattacgaggacttaaggtctgataaaactacaaacaaggaagactattttatagaaataatcccaaataaggaagaaagaacccttacaatcagggatactgggataggaatggatgcgaccgacctagaagaaaacctaggaactattgcaaaatctggtacagaagcctttagaaattcagttgaatcgtcagacataaaagatttgataggacaatttggggttggcttttactcagccttcatggttgctgaaaaaatcgaagtcctatccaaaaaacaagaaagcaaaaatgcctacaaatgggtaagtgaaaatgctgatggctttgaaataatggacgcaagcaaggcaactacaggcacagacatcatcctacacctaagagaaaatacagaagatgaaaattatgatacctatcttgatcaaaatacaattaggggattaatcaaaaaatattcaaactacatcagatatccaatcaagatgcttattacaaagacaaaaatcaaggaaggctcagacgaagaaaacccagaatatgaagattataaggactatagtgtcctaaattcagataaaccaatctggaaggaagataagaaaaatcttacggatgacgactatataaatttctaccaagaaagtcactttggctttgataagccactttcatggattgattttaatgtagaaggacttgtagaattcaaatccctactctatataccagaaaaagctccatttgattattattcaaaagatagaaagattggcttagaactttattcacacggagttaaaatcatggactcttgcgatgaaatccttgatgacgcctattcttttgtcaagggtgtggtagaatctgatgatctcaccctaaatatatcaagagaaaccctccaacaaaataggcagctaagggtaatttctaagcaaatcaacaagaaaatcaactcccacctaaaggaaatgatggagaaaaatagggaagattacgagaaattctacaaagaatttgctgactccatcaaggtttcaatctacgaatcctatggggcaaacaaggaagatttacaagacctattactattctattccagaaatgaagaaaaacttattagcctaaaagaatataaggaaaaggccccatcaacagaagaatttatctactacggtacaggcgaatctcttgataaaatcaaggcttcaccagccctaaaaatggtcggagaagataaggacgttctacttttagataaggccctagatgaatttttaatcaagatgttagtagaatacgacggcctcaaattcaagtcaatcacagcagaagatgaaagcgaagaagataaggaagatagcgaattaatcaactttatcaaagaaaacatgccagaagatgtggtaggggtaagcttcacagacaaattagaagacgttccaagcctaattaaagaacgtggcgaagtctcaatagagatggaaaaaaacctaaaaaaccaaccaaacgccttcggcatcaaagcggaaaaaatcctagaaatctcaacaaaaacaaaagcctatcaacttctagaagaagcctttaaggatgataaagacaaggcaaaaatgatagcaggactactcttagaccaagcaagactcatagaaggtctagaaatcgaagacccagtagaatatgctaaaaatatttggaagttaatttaataaataatttaaggaaagtacggatattctgtgctttcttttttatcataatcgtataaatattatatttatgatataattattaaataaacaggatcctctatgaggaaaaattgtgttaatataattttcatcctgaaaagctgggactcaaaaagattaaagagagtggattttatgaattattctaaatctcagagttttaagaaggtcttaagcattttcttttgtgcgattttggtattcttcatgtttttgataacaggctgcgagaaagagtctgtattgcagaaggaagagtacgagatcgaatttcctttggatgataaagagtatcctaaaaataatcttgttatgtttaacaataaatcttatcctctagatctagtaggtgagtcaaatacggattctgaaattgaaattaagatggaccaagatagcgatcttcttgagattatttttcctcaatattttcccattaattattggagccttgatgaaaaagaatatttgaatttgatttcttatatcaggtttgatttttcaattaaagatgaaattatggtcgtaggccaatcacgagctttgcaaaaatttttgctcagccttctaagaggagaaacttcggaaattttactaaagtggtcaaatgtagatgaaatagataagtgatttatggataaataagcagattataacttaaaaataaaagtgtcttattaggatggttttgtaaggaaggcgactagaaataaatctaaccgttttatatttctatataaaattatttataaaccagtataataattatataaaaagaatcggggagggtttcccttttattggaggaagtatggaagttaatagaaaaaacgcctggcttgagatgagtgaggcagaattaaaagaattggatatcttttctaaggattatctaagctttatggatgagtctaagactgaaagaatggctgttaaggaagttatcaaaagagcagaagcagaaggttttagaccacttgaagatttaattgaggctggcgaattgaaagctggagctaaggcctacactatcaatagaaacaaggcagtagctttatttgtgcttggtagtgatgctcttgaaaagggtatgactatagttggctctcacctcgatagtccaagacttgaccttaagccaaacccacttttcgaagaaagccacgcagcatatctcaaaacccactattatggaggtatcaaaaaatatcagtggacaaatattccgcttagccttgtgggagttgcctttactaaggatgggaaaaaagttgaaatttctatcggtgaaaaggaagatgacccagtatttttcatttctgaacttttagtccacctatcagcagaccttaaccaaaaaaaggctgccgaagtgattgaaggagaaaaacttaacatcatggtgggatcaattccacttaaggatgaaaaagaaaatcctatcaagaaaaatgttttgaaatatttaagtgatcattatggccttgatgaagaagatttccttgtggcagaattaaatgttgtgccagctacaaaggctcgtgaagttggctttgataggtcaatgataatggcttatggccacgatgacaaggtctgtgcttttgcatctcttaaggcaatccttgatataaaagaagtgccaaaaaaaactctagtaggtcttttcgttgataaggaagaaattggatctgtgggtgcaacaggcatgaccagccaattttttgaagatatggtcctagaaatcctagaagctcaaggaaaaggcaatattgttagcctaaaaagagctttaagaaattctaaggttctatcagcagacgtaacccttgcagaagacccaggatatcttgatgctacagaaccacttaatactgccaaacttggccacggtgttgcccttacaaaatatacaggtgccaggggcaagggaggatcaaatgatgctgacggagaatatttatcagaagtaagacttgcttttgccaaagaaaaagctatttggcaaacaggagagcttggtaaaatcgaccaaggtggcggaggtacaatcgcctatatccttgcagaatacggcatgagcgtagtagattgtggtactccagtagtgtctatgcacgctccactagaattaatttcaaaagcagacttataccaaacttacaaagcatatttagctttttataaacacatataagatattgataagtagccatttcaaacatgtaaaaaactttaaaaaatatttgacattggttttagctagtgtataataatagttttcttgacaaaatcgtcctctgaccgtataatgatacaagtatcaaatggaaggatgattagatggcacaaaaatcagttcacgatattagaaaagaagtacaaaatagtgtcggcaaagaggtaattctcaaggctgacatgggcaggaagagagttaaaaccaagacaggtgtcattgtagatgcattcccaagtgtgtttactgttaaggtcaacaacgattttgatgtagaaagagtagtgtcttacacatattcagatattctcacatctacagttaagttgactccaaataaataaaaataggggctggtaaaacagctcctttttttattagtaatcattttttcaaaaaaagaaaggaacttatgaaatacgctgatttacacatgcacacatcttattcagatggtgattacgatataaaagaagtcatagagatggcaagtaaggcaggacttaaaactatagccataactgaccacgatagggcagatcattttgaaaaaattaaggaaatcggaaaaaactttgatattagactaattaagggccttgaaatctcagcctatgactatgaaagtcataaaaaagtccatatagtcggtctttttttgaaagaatcgaccccagagattgacaaattaaatactgttacaaataaaaagagagaagcctaccatatttcacttttgccagaacttagcaaagacggttttgacctagattatgactttgtcaaaactttcgcaccaaattctataatctataaatctgatatattctgggcccttaaggataagtatcctaaagagatggaaggtaagggctttaaggatattttcaatgaaaaaacaactgatgaacttgcaaaaaccatgggttatatccctgtgaaggatgcaattgaggctattaataaagacgcaggcctttctatccttgcccatcctcaagaatatgataaccgggatgagatagaaaaatatgctggattcggtcttagggcaattgaaatcaaccactcaagaatgaaagagcgcgactttgagagggcaagagaatttgccaaaaattttgacctattaatgtcgggcggatctgactttcataggctaggacgttttgaattaggtgattatggcttaaataaagatgaatttgtaaaactagaggaggcttttaatgaaaaatattgtaattcttgattctaaaccgctaaacccaggcgatatgagctttgatagtctaaaagataattataatgtgacagtctataaggagtgcccaaacgatgtaggagtgattgttgatagggcaaaggatgctgaaattctcctcgtttgctatacaaaaattaccagagaagttttagaaaacttgcctaagcttaagtatataggagttttatctacaggttttgatagcattgaccttgagtcagcaagagaacatgacatagttgtaaccaatgtcccaggctatggaactgatgctgtggcccaatttgcccttgccctcttacttgagattacaacgagagttggccatcacgacagggaagttaaaaacggccgctggtctaaggaaggtttttggtattttggagactttccgctcatggaacttgctggcaaaaccattggcatcatgggccttggcaagattggccttgcagcagctaaaatctataaggctatgggcatggaagtccttgcctataataggagtcaaaatgatgagggaaaggctttcgtaaaatatgtaaataaggatgaaatttttgaaaaatccgatataattgaccttcacctgcctttaaatgatgaaactaaagatattatcaatgaagtttcaatttcaaagatgaaatacggtgtaattatcataaatacagcaaggggcggtctaattgatgaaaaggctctcatgaaagctatggattctggcaaggttttcgcagcaggtcttgatgtgaacaagactgagccaattaacgacgataacccattgctttcttatgataatataataataacatctcacatggcttgggctccggttgaaacacgtgaaaggcttctaggaattgccattgataatatcaatgcctttgaggcaggtaaagaaaaaaatgttgtaaattaaaggagtactatgaatatttttatagaaatagcaaactttatgtgggctaatgtaattgctaggggctttactattctataaggctcggctttccgcagtttagatatgctaaagatatcttccacgtaataaataaaaacttaaaatctgattctaatgtgtcaggctttgccgcccttgttactgcggtgggcgggtaagttgggacaggattacttgttggagtcgctacagcccttgtagcaggtagacctggagcgattttctggatgtggattacagccctacttggtatgataatcacctttgcagaaaccgtcctcggtcaaatttatagggtgaaattatctgacggtacctacagggggggacctgcatattatgtaaggtttggtcttaaatcaaaagttatgccagttataactgcatttttctacataataggagttggactttgtatagcctttatgcagacaaactcaatcgcccaagcccttacaggagtatcaaatatcgacccaatctatgttggaatagttgtaacaataatagctgcgattgttacaatcggcggggtaaagagactaacagatatatcaagtaagatagtgccagtcatggctggattatatatacttgctgttctttttatccttgtaactaatattacaaaggtgccagcgatgttttctgatattttcaaaggtgcttttggaatcaaacaagcattcgctggccttggcggctacacaattatgtaagcctttaggtttggagttgcaagaggtttattttcaaatgatgcaggaaatggtattgcaggaattatgcacgcatctgcagatgtggaccacccagcagaacaaggatttttgggaatgtttgggacttttgtcacaactattattatctgtaccctcacagcctttgccatgtttatcatcttaacaaaactagacctccatgtggtctgggggattatagacgtatttgttggtataatagtatttatcagcgtaattagcttatttttactctttagaaaagtacaagaagtcatggatgactatgaaaagcaaaaacgagatagaatagaagatcctatatgggaaagaaatgaagaatacaaactataaaaaaatccgggtaaggccaagaggtcctatccggatttttattatcctaatcttctttttgtataatttcaatcctgtagccatcaggatctgtcacaaagaaatatttgttagaatcaggtgttagacctctgatttctgtcacttcatagttatttgctaaaagccttcctctaatatctgctatattaggatgggaaattgctatatggccatagcctgtgcctaggtcgtagccttcctcttggtcataattgtatgtcaattctaattcaaattctggtgaacctggcaaagctaaaaatacaaggtcaaattttttatctgggaactttcttctcctagtttcttcaaagcctaattcttctgtataaaacttaacagatttgtcaatatccttaaccctaaccatagtgtgtaaaaatttcataatatcctccttacttattatatataaccaaaaatgcaaaaacatacacatctaaaatattatcaaagaaagctttctaattatctttaataaaactaaagttgaattaaatattatttaggtttataataatagtaagtaaggaggatagcgatgggaaatgacaagagagagtggatagaaaatcttgatgatagcgaaattgactttatcaagagatttatcctagaatcgggatccttaaaggaaatggcagctatctacggcgtatcctacccaacagtcagactaaggcttgataggctaatagagaaaataaaattatcagacaaggaagataagtcctatgtaagccttataaagtcaatggccatagacggaaaaatcaccctagacgcagccaagattttgattgaagaatataaaaaagaaggagaagaaagatgaaaacaggcctatctttaattatagtattgggaatatttacttttgtattacccctaataattcaaattataatttgtaaaaacaccaaggggccttggggtctaataataccaatcttatcttttctaagcacaattgcctggcatataggtcaagtatcttttgatgcctatggggataatcaagtcaccataccaggcttcattgtaggtcttataatagcaaatatcccaacaatgattcattatttggtttatatttactacaaaaataagaaaaaagaaaaagatgaactagacaaaatggaaataatggaaaagtaaaaaaaaggagctgagaaagatttcagctcttttttggtatttatatttaatttaaatactctacaattttaattatcagctagctaccaattatttattttaagcttaagatataaaattccattagattcatcaacgattctaaaactcaagtcctcatggatttttaaagcagctattcgttctttttcaaaattattgcaaagagcttttatagaatcaaaggaaaaagccttatctattaaaagcttaagaccaaccttgccgtaaccctggcccctgaattcgtctttgattacaatgcctatatctcttgtattaggattaagttttgaagggtgaaaattaacttctcctacaaagacctttaaatcttggtcataaatataggcgtagaaataatagccgacattagcaaaataaaggtcataccatttttcccagtacctatctgaatgagtaatagtgccagtatccttattatagccaggaaaatttacatcattgcccttgttgtaggccatagtggctggatcttttaggatatttttggcaaagtctaattcattttcttttggttgatatagtttgatatttttcattttttattcttgcatacaaagagtaggtggttagttgctccgagtgtttctgagtctctacagtgacttaagtgccatttcaaataatttttaaatgattcttcagtcatttcatcaaggtacttactcaaaacttctgcgaatccatcacttgctattatatattttatttcgatatcctcatcttctatcatttgtcttgcttcatcgactttgaaaaatataaaaggcctatcaattaatctttgttttttgctatcatagctagggcctgaaaaaatatttagattatagttaatagattcgctaattaggaccatgtcgtgatttatgtaggagactaatatatgtccaccatccttgcagattcttttagcttgcctaagcacgtctattctatctttttcattagataagtgatacattggtccaaatattaagactagatcgaaataattttcttctaagtcctctaggtcgaaagatgacttattataggctcttatatttgaaaatttctttgttttcatttctaggttcttaaagtttgttctagatggctcaaaggcagtaacttctttaactttgctagcaagggaaattgtataaactccagtaccggctccgatatcaagaactttagaatttgcattaattaatttatctatttccctttgggtagtgattttctcaaccagtccggttcttgatttaagacggctttcttcatcaaaaatcttatagagctcttcgtttctttttaaatcatcatcaatttttataatcttttccatatccataatacccttctttctctaggagatatttatattatatcataaaaaatctttcgcaataaaaaaaagaccgaggccaagacctcggatgcttgatatttggtggagcataagggacttgaacccttgacctcttggctgccagccaagcgctctcccagctgagctaatgccccaaatacatatatattatatcataataaaaataaaaagccaccctaatggatggcttttagaaaaagcgaaattagttgttgccttcgccttcttctgttttttctgtttcttcttcagctggagcttcttcttcagctggagcttcttcttctgtttcttcttcagctggagcttcttcctcagctggtgtttcttcagctggagcttctgttgtagttgttgtttctgttggttcttcttctggtttttcagctgagttaccacatgcgcttagcactagtgctagagctagtaaagaaaataattttttcatagtaccctcctatattttcttgtgtacccattctcctttgttgaatctgtgtcttagacttataaaacgtgatgcttggtcagataggataccaatccagataccagcaagtcctaggtcaaagaccataacacagataagagttactatggatctgataaaggttacagatacgagtgcaactcctagggtatattttacatcacctgcggctcttaagcaacccccatagataacttgggagatttgtaggaggacaattatggtcagaaaccttgaaattaaaacacccatgtcaagtatatgattttgtataaaaaagatagaaaatatatttctgccgaaaaatatcaggattagggatatgattacagaaaatatgaagcctagttcttggcagcttttgccgtatttgatggcttcttctttttcgtttgctcctagggcatttcctgtaagggcaattgctgctacttgcataccatttccaaaagaaaatgatagggaaaggaggttcatacctacattgtgggccgcaaaggcgtctgttccgagttttgcagcacttatggctgtgaccataaaaccaactcttgttgatacgttttctataaaaagatttacggccaggtttttaatctcatttgcaatttctaaagagaatttaaactggcttttggccatagtcataaaattcatataggaatccttatcaaatagggaaattatgcacattatggatgcaactatagttcctattactgttgcaagggctgctcctcttacacccatttttggaaatcctagccttccttctattagcaagcagttaaatcctatgtttattactgatgaaattaagtttgtgacaaaggctatatttgtgttcccacaacctctgtgacttgcatttataagcattgatagggcattgaagatcattcctagcataattatcatgtagtagtcataagcaagcttgtgggtatcagtatttgatcctgcaaatactagaacttcatctgcaaatataatcattacaaaggtaagcaggattacaaaaaatatcgtcagatagagggctgttgttagtgtttggttagccttttctctctttttttcgcctttacgtcttgcaattagggcggaaacggctgcatttattgcaaaaaataccgaaagtgcaataaatttaggttgggttgtaaggcctattgctgcgattgcggcaggtcccatggatgataccatgaaggtatctatgaaacctgctatagatataaagaaaaattctagaacagctggccatgctattttaagcgattttttaaaatactctttcctagataattccatactaagctcctatcaaagtaaggtatttttcaatatttatctcgctagcacccttgtagtccttgtcatttgctaagattatttttattatatccttgcaagttttatcagttgctgttttcatatcatggtcttttaggagatatcctataaaaagtccgtcaaaaagatcgcctgttcctcctactttgaggtcttgtttttcataaggaatctggattatttctttatcatagagtaatactacagactgttcattctttaaagcagatgttataattagtttttgattagaatttaagattttttccctatctatatccaaaaacttagcttcagtttcatttggaattattatatcagctatatctaaaaggtccttatagtttgcaattttgctatcatcaagccctggataaagggagccatcatctcccatgattgggtcaaagataattattggattataatctagattttttataaagtctttgatcatatctttttgggcctgatcttctatatagcctataaaaattaagtcaaattttatatctaggtttttccagtttttaagactagcttcgataaattcatcaatattataaaaagcatttccccctagggagaagttgtttgcgatcattgctgttggtagcaagaaaacttcacagtccatgtaggcaaggactgatgccattagtcttctagcgattttccccttggcaacgaagtcatttaaaactaatacatttttcattctacactcctttcttatatcttatgtataagtaaaaataagtcaaatattttgaagatttctgactgtatagaagtatagtatcaatatgaacgagcacacaaaaaatgtagttaataaaattaaagagaatagatatttaaagaaaaccaagaaaaatctggtatcttttatattttcaagggctggtttgtttggatttttgatactgttacaaatttttatcctaatgggtatctataaatacttgggaataaaccaatactacctttttggaggttcttctatcctaagttttatcatgatgatggtaatcctaaatgtggacgagatgaatccttatatgaagttgtcttggctaatttttatctttgtggcgcctacctttgcaattattgctttcttgatgtcatattttaggattggatacaggagggagcacaagagggttatagacctagagaaggaatcaaggatctaccacagtagatatgtgactaaggatgagttaaaagaaactaaggataaaaggtttattaatctttcaaactatcttaagcatactggaggtttttcaacatataggtctagcacatctgagtattacaagcttggcgatgatatgtataaggcaattattgaggatatcaaaaatgccaaagactttatctttttggaattttttattcttgattatggctatatgtgggggacaatccttgagcttttggtagataaggttaatgaaggggtagaagttaggcttttaattgacgggtcaaatctaattaccagacttaattcaaactttgaaagcgagatgaaagaatttgggatcaaattcagggtcttttccaaaatgtatccaatagtgtcaacttatctaaataaccgtgaccataggaaggttgttgtaattgatggcaagattggctatactggtgggataaacttggctgatgaatatatcaataagtatgagcgctttggccactggaaagactgcggtctaagaattgagggagaagccgtagagagcctaaatgtcatgtttcttacaatgtggaatgcagctgataaaaacacgcctgtagaagatttcagtaagtatcttaaaaactctaaatcaactgaagaggacgggtactatattcctttcgcagacaacccaacggacgatgagagactttgcaaaaatgtctaccttgatatggtaaataacgcaagagactatgtttatgccatgactccatatttgattgtggataatgaagttatttcagcccttcaaagtgctgccaaaaagggagttgatgtgagaataggaatcccacatatacctgacaaaaaagtcgcctttactttggccaaaaaccactacaaggagcttttaaagtatggcgttcagatttatgaatatacaccaggttttgttcactcaaaaacttggcttgctgatgataagattggtgtggttgggacaatcaacctcgactatagggccctttatcaaaactttgagtgtggggtcttagtttataaggcaaaaagtcttatgacaatgaaagaagactttgatgaattttttgaagtttctaagctagtgacagatggagatatcataaatatgaaaatatcaactaagattatgggcagaatcttaaaaccatttgcacctttgatgtaatttgaaatctcaaaagatatgaaaagtaaaacgctgatgagactggcttaggccggtcttttttatttgacaaaaagcattgacatgatataataatactaagatgtatggtgtatgaccaaacggtaaggagttaagatgtttaatttagatccaaattcagacactgctctttatatgcagatagttgagcaaaccaagcttgccatagcttctggtttatttagaaacggcgataagttcccgtcagtgagagacttatcaaaggagcttcttataaatcagactactgtttcaaaggcatttaaagagttatctaatcagggaattataaaaacccagccaggtatcggcacggtgatatcccttgactatgaaaaaattgacctaaaaagggaagagtttcttgaaaaactcgaggaagacctgtcccaagctatttttcttaagataagtaaggaagagattatcggtttgtatgagaaagtggaaggtgagatagatgatgtttaaggtggataatatcagcaaatcttttggaggtaatcatgtcctaaaagatgtgtcttttgacctggttcctggcacaattacaggtattgtcggtaggaatggatctggtaagactactttactaaagattttgtgtggaatttataaggctgattctggagaatttacaattgacgagaagaaactcgaagattatcctgaaatgatttcccatattgggtttttgcctgataggtttgattattttagtttttataaggccaaagatattcctgatttttataaggttatctatgaaaattttgatagtgattatttcttttgccagcttaataaaaacgaaattaatccgaatcaaaatattagaaacttttctaagggtcaaaaaaacctcctaggactaatcacaattctttcctcaaatgctgatgttctattgattgatgaggtcctagatgggatggatgtcctaaataaaaagcaaatcatatcctatatcctagatgcaaaggatgagggcaggactgtccttgcttcaagtcatgaccttgatcatttgacaggcatttgcgaaaatattttatacttatcaaaggatggaattcttaaaaataccagcaccgataataaaaatataaggaaaatccaagtcgttgtcaaagaaaaacttcctcaagaacttgctgataaagctgttgtgatttcaacaataggcagggtaaatgtaattcttataaaggctgatgatgaacttctaagccaatatttatcaaatgaccaaatcgtccaatacgatatgcttggcctaaaaatagaagattatttctatatggaacagggaggggagatatgaaagactttaagaaaatgttaaaacttacctggaagaggtatgcaatctggataatccttgttggatttttcttcaccctttcaaatgtcctaggtgtgaaaaacaacttaaaatgggacgctgtaaggattactgacaacattacagaaatggaaggatatcttacaggcaaaaagacttacaaaagagatcataaaattgatgaaaaatacctcaaagatgcagaaaaaactgcccaggcttttgctgacaaatacaagcttaaatttgagggagataggttctacgatgagacctattacgaaagactaaacaagtctaacctctgggataatcaaaatatttatgaacaatatattaggggcatggaaaatgtaaaatcctacaaattcgatatgacagaaaagcttacaagttccatgacactttctataattttcgttataattttagccatgggtcttacatcgattgaagaatccctaaactattacgactttaccaggatgcttccttggtcaaagaaaaaggaatttgtaatgaaattaggaatttccctaatattcggacttgccttatttttgataaataccctaggggtctttgtcacaattaagggatcagctttttctgagattgcctcctttgcggccttgccaaacttctttatgaaaactatgatttcacttttatctgcaagccttgtgggagtttccctgggacttctttcaggcaacttcttaggccacatgggtcttggaataattgcggttggctttatagaatggtttaagctaataatattctcattcttgggaatatttggagaacattttgcaacaaatttcaacgatgcattctacaattttaaggataagttaagtcctgcagaaaaagttttcttatccttaataaatgtagattttgacaagacaccaagcctttgggcaggccttgcagtttccttcataattgcaataatagcctaccttacaatcggcaaatcttccgcagaaaggtcaggctatatggttaaaaacaaggtcttatcagaaatatctaagtgggcaggaattctttcccttacatcaatcctttttgtgataacagcaagcattgtggctcctgacacttcaaatactataataagaatcattgcctacggcctttccctcttgatatcttacaaattatttgatatcctatttaagataagacttaaattttaaataggagagaaaaatggcgaaagatagactaagctggaatgaatattttatgagacttgcagaaactgttgcaatgcgtggcacatgcgacagggcctatgtgggctgcgtccttgtaaatagcgaaaataggattgtatcaactggctacaacggctcaattaaaggaaatgcccattgcgatgagattggccataccatgagagatggccactgcattgcgacaattcatgcagaaatgaatgctattttgtattgtgccaaggaaggaatttcagttaaagataccatttgctatgtgacccactttccttgcttaaactgcactaaaagtctaatccaagcggggattaaaaaaatctactacagaaatgcttataggatggacgattatgcagtagaactccttgagaaaaatggaatagaatatatcaaaatcgaagagagtgacaaatgattttaggatcagattttgacgggacaatattaatagacggaaagatttcccaaaaagatacacaagcaataagagatttccagaaagctgggaatctttttgctattgtgacaggtaggtcatacgcaagtctttatcccctcatcgaagggaaaattgaacctgatataataattgccaacaacggcggccatatttttgtagaaaaagatgggaaatttatagaaatttttacggctgatattcctatttcaaaggcccgtgagtttttagaatattatggagataaaatcgaaaatgagatggcgatttttacagaaagtgaaaggctttctaaaatagaaaatgtaaaagaacccataatggcccttgcaatatattcggatacagaaattacaaatcatttcccagaagactttgattttcactattctatcggtgttatagacgtggttaaaaagggtattaataagcaaagaggaatagaaattataaaagaatattttaaatttgatggtgaaataatagccattggagatgactataatgatataattttcctaaaagaaacaccttattcgtacacactcgactatgtgaccaataaagaagtgagaactgcggcaaattatagcgtggagtctatttttcaccttatagataaattgagggagggcatatgaaatattcagatgatggcagacaataccatattggacttaaggaagaagatattggcaaatacgtaatcttgccgggagatccaaaaaggtgcgaaaaaatcgcagcatattttgataatcctcaaaaggtaggtgataggcgtgaatacgtaacctatacaggatatcttaatggcgaaaaagtctcagtcacatcgacaggtataggcggaccatcagcagccattgccctagaagagctaacaaggctaggcgcccatacctttataagagtcggcacctgcgggggaatagacctagacgttaaaagcggagatattgtaatagcccaagctgcaatcagggcagaaggcacaagcaaggaatatgccccgatagaatttccggctgtggcagactttgaagtcacaaccgctatcaagaaagcagcagaagaccttaaaaccacaagccacataggagtagtccaatgcaaggactcattttatggacagcacgaaccagacatcatgccaatatcctacgaattaaacaataaatgggaggcctggaaaagactaggaacacttgcaagtgaaatggaatctgcagccctatttacagtagcaagctttctaaaagtgagagttggatcttgttttctagtagtagctaaccaagaaagagaaaaagacgggcttacaaacccagtagtccacgacactgatcttgccattagggttggaattgaaggaataaaaaatttaatagaagctgataaataatagcttttagtcccttatcttttgatgagggatttttttatttatagattattttgacaagtgttatatactgttatagagaagaggggaataaaattgaagattattattaaaaatgggtcggcagtgcctatttatgaacaaatcaaaaacgctattagggatgaaatcctaaagggaaatctatctagtggggagaagcttccttctgtgagaaatcttgcccgagagctttcgatttcgattttgactgtcaaaaaagcctatgatgaattggagagtgaaggcttaatcgaaagtcgccaaggacttgggacctttgtcggcaaggaagatccaaacctaaggcttgaagaaaagcagaaaaaacttgaggaatctttactttctgcgattaggatttcaaaagatattgaaatggaaaaaacagatttaagagaacttttagattatttgtatgaaggagattttaatgactgataagattagggcaaagggccttactaaaacttttgacaaatttatcctagggccaaatgactttgctatcaaaaagggttttgtaacaggctttatcgggaaaaacggcatgggaaagacaactaccataaaggcgcttttgtctttgataaattacgatggagaactttttctagatgataaaaaaatcgaagatttgtcctatcttcaagacgttggccttgtaatggacgattcttttctgggaaaagattggaccttagaccttgtaaataaggctatgaatgtgggttatgaaaattgggattcgaaatctttttatgcctatcttgataaatttaagcttgataggtataagaaggtggaagaattatcaaggggtatgaaaatcaagcttatgcttgcagttgccttatctcataaggcgaaaatcctaatcctagatgagcctacaagcggacttgatccagctatgagggatgaacttgtggatatagttttagactttatggaaaacgaagaccacacagtcttattttcaacccacatcacccaagaccttgacaggattgctgattatattgcatttatagatgaggggaaaatcgtctttgaagggacgaaggatgaattttatgataagtttttactaattaagggtggtttagatgattatgaaaggataaaaaactttgaaatattaggccaaaagatgactaaggttaattttgaagcattaatcttgagggaagattacataaaaaatgaaaacctagttgcagaagtgccaagtattgaccagattatgatttattatgggaggatataatgaatataaaaaagcaaattaaactggatttgacttcaataaagccttattttacattttaaaacttgctaattttttcaggtattgcaattttctatgtgtttataacaaaaagtccaaacatcattttaacgatgtctatgttttttgctatgattttctcagcttatccttttcttgtgggagataattcgggaattgatggaatttataggctattttccattgacagcaaaaatgtagttttagcaagatatatcctagctctttttatctatgtccttgcatcaattataggtcttatttactacctaattgtttcaataattaagtcatatccaatagatatggatatattgattaattttggggtaaatttcttagtttttgctataattatttctctacagtatcctatatactcaaatttggatacataaaggcaaagacttggactattcttcctataattatcttaggaatcttaggaggtgccgtaggatttttagtaaaagatattggtgaagtaataaattttgcctatcaaaataaagagcttataattatatcagctataatcttagtgatattaataaattgcaatttcaataaaactttccatcaaattttacaaacaaagagatttttaagctttgctctaaagtaaaagatgtccagagtttatgagatttctcctcgctccgctcttctacctctgtacgctctatgccgctagggcaattttctaccatacatttgtctccttaagccgacgggcttgtctgaaaatgtggttagggcttcagaaatggcgggggttgttcaaaattaggaatctaaaaaatcgtcccgactttaagctaaagtcataggacgatttttttattctattatttcaatatccacaagagggaggatatcaattatttgatctctacttggtaggtctagaactcttgctgtagcacttgctgcagctactgctaccatgtaggattcgattgggtcgttatcttttacaagggtgccgacaaagcctgctatcatgggcatccctgcaggcgacggtgtttatgattttttggtcatcttttacaggggttgctgcatagactccttcttttgtaaagaacattgacccgtcttctccgtaggagattattacatatttggctccctttttgattaggtccttgccataaggataaattccatcttatcttttattttgacatcatagattgcttctatgtcttcgccatttggctttacaagaagtgggcctctttctaccatgttaattaggtattggcttggtacgtctgctatgaagtgtgcaccatttgccttggcgatttctaccatcctatcgtagatgtctgcatcttcgtcattttccattggaggtactgatcccccaaagataattgtatcaccttctcttactcttgatagataataaagaagctctgctgactcttctgaagtgatggttggaccttggaagtttattactgtttctttttctttttcgaaaatttttattatttatcctgtttgatctctcgattttaacaaagtctgttaggatttcttctttttgtagccagtctttgataaaaagtccttggtaagatcctaaaaatcctgtggctgttgttgggattttaagctgggataggattcttgatacatttattgccttaccactgggcagggtttttctgatttgatattgttgttataacctggatttaatttgtccacttctacaaacaagtctatagaagggttcagggttactgtataaatcatttttgcctcatttctataatttaaaattcttaatagattctattacttcttccatgtgcatgccatggctaccttttacaaagacaaggctacaaggaattattagagattttaacttttctattaggtcatccttgtgagcaaagtaaagagaccttgtgtttgggaaatttttaagacttgcctcatacatattttgggctagtgggccgtagaagaggatatagttcgagtttttggctatcaattttttctccaatttcacggtggagttcttcttcttttgcaccaagttcaagcatatcagccaggcaggcgatctttcttgtgtagccttcaagcatgtaggtgtttcaagtcctgcaagaagtgattggggatttgatttataggaatcatctaggacatcaaagcccttaaattctaataattctgtcctattttgacttgatcttgagtttgaaaagcccctgtcgcttgcatttttatcaaggcctagaatctcagctatcataagggttacagctgcattatatatattgtgctcacccataaatgggacttcataaatcttgccatcatgagaaaatctaatcttagaattaggtgacttttcaaattttatcctaaaatcctgcactagaattagtaccaaaagataagatcttttgctttatttgatagcttgggatttcctctgccattgtatcatcatctatattgtagataaatatgccgtcatcattcattccgtcgagaatttcaagttttgcctttaggattcctgacctagacttaagtttttcaaggtgggaatcacctatatttgttataaagaaatatctggccttacgatttgagatgtaagggagatatctccgaaattgtctgttccaagctctataattgcaatttctgtttcttcattaaggtttaggacagtttttgggacacctatttcgttattgagattgcccatagttttttgggtcttatatttttctgataggacattaaaaagcaagtctttttgttgtagttttgccgtttgaaccggtgattgcaataaccttacaagtcagctctttcatgtaggctgctgccaaatcttggagggctttttttgtatcttctactaagatatagggaatcgtcacatttttattgattttattaacattatcgactaaaaaagccttggcacctttttcctcgcattctttgataaaaatcctgccgtcaaatacttctcctactagtggaatatataactcgcccggatcaattgttctggaatctgtagagactccttctataatagtacctcaaattccttatcagaaacttcagaatttagcattttggcaatttcgccaagagatcttttaatcatttacacttctcctaaagccatcttctatcaatatatcaagtatagaagaaaaatctttttcatataaattcatagccattcttgcaaaaaatgaagaaggggtgaagcctgggaaaggtatttatttcatttacatagaagtttttatcttggccataaaatatatcaacccttgcaaaaccctcacaaccaacagccttatagcaatcttttgcaaaggctttggcaatttccttatctttttcatccatcttgtaaggaagttcctccctggttgtatttgaaaaatactagcatcccagtctaaaaatacatggtctgttatataggcagcaggctctgaaacctcgatagaatcaccatctcctaggacagcaaactctatttcttgacctattattaactcttcaaccagaagtttcttatcgtatttaagagcctgaaggccagcttttttaaaatcttcttttgtttctactctagaaactcctacagaagaaccatttgcagaaggttttactattagaggtaggccgatatagtcgatgcaagaatcgataaaatcatcatcaaagtcttccttatagcagtatttgtatttggcctgacttaattttgattttctcgaaaatatcattagatgtaaccttatccatgcaaattgcagaagctaagagaccatttcctatataagtaaggcccgcagcatccaaaaatccttggatagtgccatcttcgccataggtgccatgcactacaggcaggatgatagttcatcaagattttcttttgctgtatctaaaaggaagcctgcaatagactcctgcttagacttattgatttctctcacaagggaaaattcgttagacagatcaaaatatgtgaaactttcagaaaatttcccttccttatctatatatatgatttttttcttatatttttcatcactaaggtttttaattatattaagggcagatctaagggcgatgtcgtgctcgcttgatggacctccacataagatgtagactgttttcatagtttctctctttcttttataagcttaagtaaattttactacatatgaaaaatatgggcaaatatatatacatttaaagaagcttttgagaggtattaaatgatgataaatttctctctttataaaatataggtctaaaaagttacaaaaagtaaactaaaatgatggtaaaatctgcatttaatttgtcaaacttcgtacacaattgatacacaatagtagtttgagaaatgaatatcagtcaaaattagaaacaaagaacaaaaaatctacgatttaaatgacttattatcaaggtttttgtaaaatttgtaataattttgtaatttattttcaaatctacataatttccacacaattaaaagttatactatacaacgtaaagccaaatgttgttatcaatttgtaaccattattacaaatgatagcagattaaaaggtaattattaattgatatatatagttaaggagaaataatgaaattttttacaaagtatgctctagcagcagccctagtattaccaatgggatttgcatttggagctaataatgcagacgcagcaagcgctgttaaaacaaaaatttagcaaatggagttaatgttagaagcgaagccaagcttggcgataacattataggtctaattgatgatgaaaatgtgtcttatgaagttaaggatgaaaaaaacggctggttcttaatcgattttgaaggcaaggatgcctatgtatcagcagaaccttttccaccatttagaagatacagaagttgtttctgcagcaaactttagagaagaagacaatcttaattcagaagtttatgcagttctagaagaaggaactggggtaaaagttctagagcttgctcaaaatggtttcatcaaagtagaagtagaaggcaaagaaggatatatttacaacaaccttctaaaaactttcagagaagcaaaccaacaaattgcatcacaaaatgctcaagctcaacaagctcaacaaactcaaaatacacaaaataggcaagtaaaagcactggatatacacaacaacaaagtgcaccagcttataaccaagcatcagcacaaaataacaaccaagcaagccaaggcggatctaattgggcaaaagaatggatagctcaaagagaatccggtggttcatacactgcatataacccaaatggtggctactatggtagaataccaacttaacccatcacttgttggctacggtgcaagcccagctgaacaagaagcagcagcagataactacgttgcccaaagatacggttcatgggaaaatgcccaagcattctggcaaagaaatggttggtattaataaaatactataataatctcaaaagctcagtttactgggctttttttgcttgcctgtttttttaaaaagactttgtcaaaaattatcaaaaaaataagattttatgtaaacttctcctttattctaataatataataaatcagtggtacatattcgtggaggaatttatgaaagcaatacttacaattataggaaaagatagaccaggaataatttattctgtaacaaagattttatacgaatacaatatcaatattctagacatgagccagactattcatggaagataagtttgttgccatgcttaatattgacttaacaggaacaaatgccaaatttaatgatataacagagacttttgactctttatcagaagagactaagcttgaaatcaggattcaaaacgaagaactttttgatgtaatgcataggatttagtatggataaggcaaatattttagataccataaaaatgctagatgaggaaaagcttgatatcaggacccttactatgggtataagcctacttgattgtatcgattctgattacaaaagagcttgcgataagatctatgataagcttataagagaaagcaaggatttcttaaagtttctgatgagatttcgaaaatctacggtgtacctatcgttaataataggatatcagtaactcctatttccataatcgctgcggcaacagaccttgacgactatacaccttttgccaaaaccctagatagggcggctaaggatattgggaattgactttattggaggcttttctgcccttgttgggaagggaatgacacctgccgacgaaatccttataagatcaatccctaaagcccttgctgagacagatttggtttgcgcatcaattaatgtcggctctacaaaaaccggtataaatatggatgcagtaggactttgcggggaaactataaaaaacttggctaaaagtacagaaaatgcctttggctgtgcaaaacttgttgtatttgcaaatgcggttgaagataatccttttatggcaggtgccttccacggagtaggtgaggcgatactgtcataagtgtgggtatctcagggccgggagttgtgaaagcggcgatttctaataaggaagatttagctattaatgagatttatgaaattataaaaaagaccgcatttaagataacaagaatgggtgaactcatttgcaaggaagtctgcgataaacttaataaggactttggaaattgtagatctttcccttgccccaacaccagctgtgggcgattctgtaggaagaattttgcaagaaatcggaatagataaggtaggtggtcacggtacaatagcagcccttgccatgctcaacgatgcagtcaaaaagggcggaataatggcaagttcaagagttggaggactttctggtgcttttatcccggttagtgaagatgaggcaatgatagaagcagctgggaaaggttggatttcctttgataagcttgaagccatgacttgtgtttgctcatttgacttgatatgattgcaattcccggaaaaaccagcgagacaagcattgcagccatgattgctgacgaagcggcctttggagttataaataataagacaacagcagtaagaattatcccagtgccaggcaaagacgtgggccgatgtcgtgcattttggcggacttttgggctatgctccaataattgacgtaggagattcaaactcgagtataatgataaagagaggtggtttcataccagctccggtacattcatttaaaaattaaaggagaaaaaatgacagataaaaatccaatagttacctttccatggaaaatggcgatacatttaaggcagaactctacccagaaattgctccaaatacagtaaataactttatatccctaatagaggaaggcttttatgacggcctaatcttccacagggttataaaaaactttatgatccagggaggagacccacaaggcacaggaatgggaggcccaggatatgcaataagaggagaatttaaccacaacggttttagaaatgatttgaaacacgaaagaggagtcctttcaatggcaagaagcttcatgccagactctgcaggcagccagtttttcgtaatgcaccaagacagcccacacctagatggtgaatacgctggcttcggcaaggttatagaaggaattgaaattattgataagattgcaaacgaaaaaactgacagaagcgatagaccaaaaaaagaccaaaaactagaaaaagtcacagtagaaacttttggtgtagaatatcctgaagttgaaaaaatgtaaaaataaaaggctatggacgataaaatccatggccttttcttggcataaaaattcctcctgattagtttttacttaccctaatcaggaggtttttatacacaaaatttttcacagcctcccagtggggccttttttagattccatcttcttctctattttctgcttgctctggattaaagtcaaaggctaatagagattctttggcacttcctattatatcttttagggtagcgtctatatcatcaccgtctgagttgatggctgtgtagagttcggcaaagttaagtccgcccattactctgacattttccttttcgcctagggtcattacagccctattgaaaggagttccgcctgcaagatctgctagtataaagatgttggtgtatttcttcgatagctcttcgtagttgattaagagctttttatcaaaggcttctaggctatcgttgtctttaaattcttctattctaacattgtcaaactcgcctgctatcattttgattgcggaatatactccgcttgcaaggcttgcgtggcttactgcaattactgcatttaccattagaatagtcctatataagcgccaagaacgcccattaccaatagaagcatgatacagtaaattggtgtccatttcttcttagcaagtagccagtagagaagtagggtgatggctagtggtaccaagtctggaattataccatctaggacgttttggatgtcgatttgaactggttgttcttcatatgttgtaaatgaaatttggctcttgccgttgcctaaatctcttacagaagctccctcagctatttcttctgtattgccatctacatataggtagtcagcatagtcaggaaggtctgcattatctactacggtttctatagcaactggtgcttgtgttgtaccgttgtctacctttaaggcaatttctgttgaaccatatacagatactagtgcgcctactacgattacaccaaggattgatgcagctctagtaaactcacgtgcgtttgctgttagcatctttagcatattggtcagcctttgacataactgatgccataagggtgaagattagggttacaccgtattggccgagaagggcaaatgggatagctgctgctattgccgcatttggttcaagaactgaagtaatagcaaagattactgctacgattccacctactacagcgtttggtggttgagcgccacctactggcatgttaccaattgtcataagttggtagcttgcaccagcaataaggcctgtgtgtgcatcacctagaatccaacctactataggaccagttacgattggttggtagagggattctaggaaagaaaattgatctatagctgctataaaagtaactataaatattaaaagtacttgtaaaaaattaaaatccattatttcctcctaggatttatgagaataatttatcaatatcctcggcactttctgtaggaacctttctaatttcaagcttaacacctaagtctcttagttttttgaaagcttccacatctttatcatcaacagcgactacacctgcaacttgtcttttgccctcagccatgtgcatgtttccaatattcacttctttgataggaacgccaccttcaacaagggtaagaacatcagttgggctttcgcaaatgataaatattttttgcctatcagcagccttgtggatggtatcgatggtcttttgaagggtccaatacctagtagcaacacctgtaggagcagccatatccataaggttctgtctcatttttttgcctgcaacatcatcatttgcaacaagaataagatttgcgccaatgtgtttggtccattgtgtggcaacctgaccgtgtagcaacctgttgtcaattcttgtgagtactatatttggcataaaacctccttaattaacaatctcacttattgagtaacgacttaccttgatgttaacatccttggctacgttgataattgcagtatcctctttaaggctaacaatttttccgtaaattccccccgttaacataacttccttaccaggttttagatccttgtgaagttgttcaaaatactttttcttcttcttaagactcctgtgagaaagtatttgactaataaccccaaagatagcaataaaggctaataagaccaaggatgttcttgcgatttctgctggcataaaacctcctttcataatatgactataaaaataataaaaacattttcctaaaataatttcacttaaaatttcaaataaaaacttagggagtaaggtattttttgaaattactagaaaagttattttctaaattttcaaagtcttatctggtaattaccattattataaatcataaagctgataatgttaatacttattagaacaaatatttgtatatgctatttacgaatgatggtaattaccactattgaaatgaaaagcttttttataattttttttagaaaatatttagaaatttttatttgactaaaaattattagctgatataatattataaatggtaactaccaatttagaaaatttagaagcggaggtaaaaatgttattagatgtaaataaattagaagaaaaagattttaagaacacttacacagaaatatttgcccaagctgatacttgggaagaagtatatgggctttatgaaaaaagacagtcagaaatagaaaaatttttatcaaattttgataaggacaccaaggttattttcaccggtgcaggcactagcgaatatgtgggaaatatagcttgtgactatctaaaatcacatggcgactttgattttgaatcaattgctacaacagaccttgtttcagctccatatctacatttcaaaaaagatgtgaaaactgtcctagtttcttttgcaagaagtggaaactctccagaatctatcgcagcagttaagcttggagatcaaatagtagatgatttttataatctagcaatcacttgtgctcacgacggcaaacttgcagtagatttaaaagatgatcctaattcctatgtatttttaaaccctgaaatcacaaatgacaaaggctttgccatgacaaattcattttcatcaatgcttttggcaacacttttgattttcgatacaagtcttgataaaaaaaaggaaatagtggataaattatcaaaaattgcaagaaacacatatgaaaaagcaggcgaaattgaaaaattaattgattttgattttgatagagttgcctatttagggtctggtcctcttggcaaattaaccaaggaagcaaggcttaaaatcctagaattaactgctggagaagtggtaacaatttttgattcttctatgggctttagacatggaccaaagtcatttataaatgataagacattggtagtttcttttgtatcagcaaatgaatatacaagaaaatatgatcttgatatcctagatgaaatcaaggctgacggcattgctccaaaaataattgctgtaacaaatgaagattttgatagagactaccaatttgtcctagaatctcaagggctagaagatgcttatttagcagtaggatatgcggttattgcccaacttatttccctaatcacaagtctaagagtaggaaatactccagataatccatcaaaatctcatacagttaatagggttgtaaagggtgttacaatccacgaatacaaataatgtcaagcctttatcaagatcttattgacaaacttttagaagaaatatccaccatggaaaagggagcaaaacttccttctgaaagacaactttgcaaagactatgaggtatcgagaacaacagtcagaaacgccttaggttcacttgtaaactcaggcatcctctatcaaatccaaggcaaggggacttttgttagagaaaaaaatagggaaaacttatcaaattattattcttttacagaacaaacaaaaagaaatggcaaaaatccaaaatctatagtcacaagtttcaaggtaagagttccaaatgataaggaaaaacaagcatttgaagatgaaactatagaaaaagtaatagtctttgacaggctaaggcttgcagatgatacacctatgatgtacgaaaaaacggtaattcctatgcgcgttttgacaaagtcacaaaggaactccttgaaaaagtcgctctctatgatataatttgataacatatttaatacaaaaattgcaaatattagggaaagatttcaagtatcatccatgacaaaaaaggtagcagacttattagaactaaaaaacaactcccctgccctaaaaatcaccagattttcctacgacaagaaagataacctaatagaatacacaacttcctacgccaggggagacatgttctactacgagacgtcttacagtccaaattaaattataagagaaaaactcgctaagttaaaaagttagcgagttttgttgtccacttaagtgagttgagcgaacgaaagagagcaaacaaaaaaccacctgctatgcaggtggagggatttagctttagcttcaaacaccaagaaacctccttaaagtataattgtgataatcacatgcacaattaaacaaggaggttaaaacttggacaagaatagtttatcacataccaagtggagatgcaaatacccacatagtttttacaccaaaatatagaagacaagtaatataaagacaactaagaaaagatataggcagcatacttcgagaattatgttcaagaaaaggtggtatatcaacacttttttggacaagttaatatcgaacacttttgttagaatgatttctaagtattttaaaatatattcgaggctgtgtaaaattatttacagacccgattattaaattgtttcgtgtttacgggttctggtcaaaaacatttactgctttttatttactcatataatttaattatatattgtatcctaatcgctttttcctttagtttttaaaataatatggatttatttttaactttaatcatcaaggctcttcgttataaagggccaagagttcttctaggatctctatttttttagctttaaccttgccttcgtcggtgtctttcccttagcattctaggattcattatttctacttctttgatgtttggggtgtaggatgataccttgtctgtgattgattcgtaggatttgtgttcggctagggctacgtggtgggagttaaatactaggttgtagcctgcgattcctgtttttgcctggtaaggttttgagattccgccgtctatcacatagagtttgccatttgcttttattgggctttcgcctgtttttgtaattactggcacgtgaccgtttacgattcttcgtcttttgccttctactttgaattcgtcgaggattttatctactattcttctttttcacaaagctcgtagtatgggtttgggtattcttttcttagttttttatcgtctacaaagacattttcaaagtaggagtactggcttttgccaaatattggtgagtacctaccgcttattaggtaccacatcatgtctttggcgtagaggctgtctgtatagtagggcttcttttgcgatactttcaaaataatccatgagttccttgcccttgtaggctacaccatttaggataacttcttggaattcaccatcttctgtaagggggatgcaaccgtggaataataaagatccgttttctaccttatacatagacccgtttttgtagagaaagcttatgtgtttatttaatttgttgtttctgaggaagtcttgttttaggacgtttattacattcttctcttctggagtaagtttggcagggttttctgggtcaatggttgggaaattggtgtctttaagttttgcgcccttgtaggtcatgttttcaaagtctatcaattgagggcatttctgtcgtccatgtttagttctggatttctctcaattagggcgtaatctaatttgtacctaattattgagattgccttgtgcatccttgcgccagcttcaagggtgatgtttgtcgtagatattatcgtcatagattcttggcttgaaatactcacaagggtcgtcacgataattttccatggcaaattcgaaaaggactcttaagtttatgccgtagccgtcttctagcatgtcaaagttgttgtatttgattgcgtctgcaacacaggctgcgattaaggcttcgtttcctgaacaggctcccatccaagctacgtcgtggttaccccattggaagtctacattagggaaggttaaaagttcatccattattatgtggggagatgggcctctgtcgtagattcgccgacaatgtggagtttgtctaccgatattctttggatgagggttgtgatgactttgataaagtcaaaggcaacatcatagtctaccatatttgttacaagggaatcgtagtaagcacgcttgttgtattcctgagtcgttggtgtataaaagttcgtctaaaatgaggttgtatttttgtgggaacttgtttttgacataggtttttggatattttgtcgatacaaatttgaggaggtttattagcctgtggattgtaattgtgagataatctttgataatctgatccttttcgtcaagattttttaggattaggtctgggtcgtatattagttgggctaagtcgtcttggtcttttttctctagggtatctccaaaaagtttttggatcttatccctaatattgcctgacgcagaccttaagagatgaaggaaggcatcgctttccccgtgtatatcgagaagaaatattcagtccccttaggtagttgttgctgggcatttaataagataagttcgtctttgattgagtttttgttagggtagaggtttttaattaggttttgataagatttttccataataagctccttttataatattatataatttaaaaagggctagcacccaaagcctagctttgagcgcatttagcccttagtcgtcctctcttacaaagtttgatttgtcgtagattttttcatcttctttctttttgaaaccttctgctaggtctggatcataggtttgatctgtatttacccttttttctacaactttatttacttttttgtttttgtttatttctacatattcatctttattttcgatttcttctataggattattctcagattcgatatttttagagtccgtatcctcattttcgattatatctatgctgtcatcttcaatatcaatcttgtcttaggatcatttgctgttgtgataccatccttactaatatcttcagatttattttcttcatcaagattttggggctcttcgatttcatctttattatttgtaaggtctgtatcttttcctataagttggctagtcctaataacagaatggccttctacttctgtggtcatcttttttgatgatattaactttttcgtcagtttcctctttaaagtttaatttaattgggttttcttcataagtaggattagaagtaccggttttgacttcgatgtattctgtcttcttttctgcttcttttttgccctcatagattcccctaaaatttcctattaggcctaagagggaatttagaacaattaggccattgaagcctattaatatataaagaagtttctctcttaggtagaatagtaggaatacatcgatacctaagaataaaaggccaaaaaataggttggctaggtggccctgccatccttaccggctttgaaaatatttcttgtaatacctgtgtttattacaaaagctatgattgttatagtaatagtaagtggtttgataaaggcagctgaaatacttctgatgcctacaaggtcaaaggctgcaagaagtaggtttgtgtctacaaatactataaatcctattgcaaagagtaataaatatgctaataattgatctaaataatcctgtaattatgctaaaaaattttataaagtctttcataagtcctccattatatacattataacacaaaaatttaaattgtttatatattttatacccgtataatgataagtgagagaaaatatgaaaaaattagcttttgtagttgagttagcagtgtttttaaaatttattgcaaaagttcatttgagattggtcttattcttagtaaatgattgacaaatgccagtataagacatatcatatttagatgtacgtaaaaataataatgaaaaaagatgaaaacaaaggagaatcttgataaataatttgaaggttaattgttttagggtataatatacaattgctagaaatctatttatcgagatttttttatctcaaaaggcaaattttatttgtcctattttttgcagaaagtaaggagtaagaatggcccaatatcataaaaaatattatgggaaaactgagagagtatctttctctaagtttcctgaagtcttggatttaccaaatttattaaaagttcaaaaagactcatatgagtggtttataaaagaaggtctgggagaaatcttagaagacatttccccaattgaggactataatggaaaattaagcctagaatttaccggctacgaatttgatgaggagcctaaatatagtctaaaagaagcaaaatataaggacctaacctatgctagagaccttaaggttatggctattttatttataaagaaactggtgagatgaaaagacaagaagttttcatgggtgatttccctatgatgactgattctgcgacctttgttataaatggtgcggaaagagttatagtaagccagcttgtaagatctccgggtgtttactatgcagaagaaacagataagagcggggattaagcaatattcttccacagttataccaaacaggggtgcttggatagaatttgatacagatgcaagccatactgtaaacgtaaggcttgataggacaagaaagcttccagctactacccttgtgcgtgcgcttttatttgatactgatgaagaaattatagaggccttaggcgataccaaacacttaagaaataccttagagaaggaaaattctgaaaacagtgaagaggccctaatagaaatatacagaaaattaaaaccaggtgatcctgcatcacttgaatcatctacaacccttatcaataacctattatttgacgataggagatatgacctaggtaggttggtaggtataaatataacctaaaacttgcccttgccccaagaattgaaggcgaagttgcagcaagagatgtcatagattcagaaactggcgaaatctttgtcaaagagggcgaatctaatcgatagacaaactgctattgcaattgaaaatgcaggtatagtttctgttaaaatccaaaaattaaacgcagaagataaggaacaaatccttacaattgtaggtaacaactttgttgatatcaattcatttgaaaggctagaaggtcttgacattgaccttgatgactttagtgaaaaagtttattatccaataatgatggaaatcatcgaagaatctgaagatgacgaagaacttgtaaaaatgatgcaaagaagaaagaaagaactttctccaaagcatataacaaaatcagatatacttgcagttgttaactaccaattcaacctatttgaaggagtgggcgaaactgacgatatcgaccacttaggcaatcgtcgtgtaagaggtgttggtgagcttcttcaaaaccaatttagggttggtcttgcaaggatggaaagagttgttcgtgaaagaatgactacgcaagatcctgatattgcaacaccacaaggccttatcaacatcaagccagttacagctgttattaaggaattctttggttcaagtcagctttcacaatttatggaccaaacaaacccaatgagtgagttaacccataagagaagactttctgctctagggcctggtggtctttcaagagatagggcaggtgttgaagtaagggacgttcacgattctcactacggtagaatttgtcctatagaaactccagaaggaccaaacatcggtcttataacatcgcttacaacctatgcaagagttaataaatacggctttatcgaaaccccatatagggtggtaaaggaaggcggagttgtttctgacgaaattgactacctaacagcagacattgaagataacttcatcattgcccaagccaacgaaccacttgatgagaataacaggtttgtaaacgacagggtatctggtcgtggttacaggggtgaaaatgatatttacccaagagatagcgttcaatacatggacgtaagtccacaacagattgtatctgtaggtgcttctttaataccgtttcttgaaaacgacgactcaacccgtgccctaatgggtgccaacatgcagcgtcaggcagttccacttataaaatctgctgcacctattgtagcaacaggtattgagcacagggctgcaaaagcctcaggtgtatgttttgtttcaaagacagatggtaaggttgtttatgtttcatctgataagattaaggtaaaatcaacagatggcgaagtaattacctatgatctacttaaatttgaaagagctaaccaaggtacaactataaatcaaagaccaattataaaactagatgacgaagtaaaagaaggccaaattttagctgacggtccatctacagacaacggtgagcttgcccttggtaaaaatatccttatagctttcacaacttgggaaggctataacttcgaggacgcaatgcttcttaacgaagagcttgttataaacgatacactcacatcagttcacatcgaagagcacgagtgcgaggctagagaaaccaagctaggtgcagaagagattaccaaagatataccaaatgtcggcgatgatatgaaaaaagatcttgacgaaaatggtgttataagaataggtgcagaagttacaagtggggacatccttgtaggcaaggtatctccaaagggagaaacagaactttctccagaagaaaggctcctccgtgcaatctttggtgaaaaggccagagaagttagagatacatcgctaaaagttcctcacggtgaaaagggaattgtagttgatgttaaagaatacaacaaaaaagatggagatgaactagctccaggtgtaaataaagtaattagagtatacgtagctactaagagaaaaatcatggtaggagataagatgtgtggtcgtcacggtaacaagggtgttgtttcaaggatccttccaagagaagatatgccattcttaccagacggtactccaatccaaatctgcctaaacccactaggtatcccaagccgtatgaaccttggtcaggttctagaagtacacgcaggacttgcagcaagaactcttggctggaagattgcgacaccagtatttgacggtgccatggatacagagatagaagatgtcttagaagaagcacaacaaattgctcctttcgtaaacaagacaggtaaaattaggcttcgtgatggtagaactggtcttccatttgaaaacccagttactgtcggagtcatgtatatgctaaaacttcaccacatggtagaagagaaaatccacgcaagatcaataggtccatactcactagtaacccaacaaccacttggtggtaaggcacaatttggtggccaaagattcggtgagatggaggtttgggccctggaagcctatggtgcaagccatacccttcaagaaatcctaactgtaaaatctgacgacgtaacaggtagggttaagacctatgaatcaatagttaagggagaaaatattcctgagccaggcacaccagagtcatttaaggttcttgtaaaagagcttcaatcacttgctcttgacgtagaacttctagatgaaggcggagatgtagtagagcttaaggaaaatatcgatgaccaagataggttctctcaagtagaaaaaatagatgcctcaaaaattagaaaccaaagtaaactattagccaaagctacagctgaaaaggaaaaagaggctgcaagcgaatctagcgaagcttaggagaaagggagtttatgagcgaattaaatcaattttatgggatgaggatgaaggttgcatccccagaaagaataagaagctggtctcatggcgaggtcaaaaaaccagaaactataaactataggacccttaaacctgagaaagacggtcttttctgcgaaaagattttcggaccaactaaggattacgaatgttcttgtggaaaatataagagaatgagatacaagggcgtagtttgtgaaaagtgtggtgtagaagtcacaaaatctaaggtaagacgtgaaagaatgggccacatcgagcttgcagctccagtatctcacatctggttctttaagggaatcccatctaagatgggacttctcctagacatgagcccaagagtactagaaaaaatcctatactttgcgtcctatgttgtaataaatccaggttctacagaccttgcagttaagcaagaaatctcagaaactgaatatcaagacatcctagaagaatatccagatgatacagaatttaaggcagcaatgggagctgaggctataaaagagcttctggcaaacattgaccttgaaagagaatacgaacttctactaaaagagcttgatgaatcttcaaatcaaaaaaaggtgagagtatcaagaagacttgaagttgtagatgcctttatcacaagtggaaatagaccagaatggatgatcctagatgtccttccagttatgccaccagaactaagaccaatggttcagctagaaggtggaagatttgcaacttcagaccttaacgacctatacagaagagttatcaatagaaataacagactaaaaagacttctagacataggtgctccagaaattatagtaagaaacgaaaaaagaatgctccaagaagcagtcgacgccctaattgacaacggtcgtaggggaagagctgtaactggtgcttcaaatagaaatatgaaatctctatcagatctactaaagggtaagagcggtaggtttagacaaaacttacttggtaagagggttgactactctggacgttctgtaatcgtagtcggaccagaccttaagtttaaccaatgcggtctgccacaagagatggcacttgagcttttcaaaccattcatcatgaataaggtagtagaaaaggaaatggcccacaatcttaagactgcaaagaaaatggtagagaaaaaagatccaagagtatatgaagttttagaagaggtaatcaaggaccacccagttttactaaaccgtgctccgacacttcacagacttggtatccaagcttttgagccaatccttgtagaaggtaaggctattaagctacacccacttgcatgtaacgccttcaacgcagactttgacggtgaccagatggctatccaccttccactatcaaacgaggcacaaattgaagcaagactcttaatgatgtcaaccaacaacatccttggtctaaaagatggtaagccaattacaacaccttctcaggatatggtattaggtgcctactacctaactacaatcaaggaaggcgctaagggcgaaggcatgattttcgaatcaaccaacgaaatgaaaaaagccctagtagctggtattgttgaataccaaacaaaaattggtgtaagaatcaaaaaagacgatatggatccaggtaaaatcgtagaatcatctgtaggtaggtttatctacaacgaaggaattccacaagatttaggctatgtaaatagaaaagaagatccatattcattagaaatagacacccttgttgactcaggcaccctaaaagatattatcgacaagtgctttagaaaacacggcaatatcaaaactgcagaagtacttgactatgtaaaacacataggttatcagtactcaaccctatcaggtcttactgtatcaatggatgacgtaaagattccagcagaaaaatggggcctaatagatgatgcagatgcccaagttgacaaatacgaaaaactttatagacgtggtctaattactgaccaagaaagatacgaaaaagtaatcgaaatctggcaagaaactacaaacaaggtaacagatgccctactaacagaccttaaagatgataacaacatcaagatctttgcggactctggtgcccgtgggtctacaaaccagattagacagctaggcggtatgcgtggacttatgagtcaggccgatggtaagattatcgaaattccaatcaaggccaactttagagaaggtctttctgtacaagaatactttatctcaacccacggttctcgtaagggtctaacagatacagccctaagaactgccgactcaggttacctaactcgtaggatggtagacatttcccaagacgtaatagttacagaagatgattgccatacagatggttatgttcttgcccacgaatttaaggacggaaacgaactaatagaagatttaagaacaagaattatcggccgtacatcttttgaagatatcaaagacgaatcaggtgagattattgttcataaagacgaagtaatagatgaagatcttgctgaaaagattgtagaaactggtatcaaggaagtaaaactaagatcagttttagaatgtaaggcaaaacaaggtgtatgtgctaaatgctacggtagaaaccttgcaacaagcaaacacgtcaacatgggagaagcagtaggtatcatcgcagcccaatcaatcggtgagccaggtacccagctaaccatgagaaccttccactccggtggtatcgcaggcgtaggaattacccaaggtcttccaagggttgaggagctttttgaagctcgtaaaccaaagggacttgcctttatcgcagccaactccggaacagtttcgcttatccaaaacgataagaaaacagatgtagaaatcacaggagctgacggtacaagcaagaaatcaaacaacccattcggttcaagaatccttgtaaaagacggcgaagaagtagaaatcggtgcacaacttacagaaggttcactagatccacatgacgtacttgacgtactaggtaaggttggagttcaagattacatcaccaaggaagtccaaaaagtatataggcaacaaggtgttgaaatcgacgatagacacattgaagtaattgcccgccaaatgcttaagaaagtcaaaatcctagactcaggcgatacagaattcttaccagaaagcttacaagatagacgtgatgtcgacctggtaaatgataagatgaaagaagctggcaagaaacctgcagtctacgaacaagagctccttggaatcactaaggcatctcttgcaacagacagctggctatcagcagcatccttccaagaaacaaccagagtacttacagatgcatcaattaagggcaaagttgatgacctaagaggtctaaaggaaaatatcataatcggtaagctaatcccagcaggtactggtctaaaatactacaacgatgtagaaatagactacgaaaccaaggaattagaagacgcacaaatacaagcaaacatcgaatcaatcgaagaagctgagacagaataagtataataaagggggcaaaatgccccttttttaaaaagaaattgagaggttacatatgaaaaaagtactattttaccttatgcagggagaaaaaatgtgtgccatgcacgctctaatgaacgcaaatcaaatcatagaaaatggcggagaggccaaaataatctttgaaggacaatcagtaaaactaccttccatactagaagaagaaaaaaatctactttataaaaagctaatcgaaaatgaaacaatcataggagtatgcgaagcttgttcaaaaatgctgggagtttatgaaataaataaggatttaggactaaagttcttagacgatatgaatggccatgctggaatgcttaaatatttagaggaagattaccaagttatagagttttaataatttaaaaaggggctgctgcataagtcccaagatagaaaaagacgaggaaactaaacatcctcgtctttttctgatacaatgtatttatgaaaaccgttaaaaatacatcatcactaactaattttacactagttggagatacaattcaattaaaattaaactttaacacagaagtatacatccaagatgatataaaactaaggcttgtaaaaaatataattgaaaggatagacctaacagaacttaaaaaagtctactcatcatttggaagaaaacctactgtaaacccagtaaccatgctagagataataatattctgctattcggaaggaatattctcatccagggaaattgagaagtcatgtaaatatgatctaagaataaaatatttactagacggacaaaatccaccagatcactctaccataaacagatttagacagaaaataataaatctaacacctaacttgttaaatcaaatggtccaaatactaatagaagaaaaacaaatagacctatcaagtatatacatagatggaacaaaaatagaagcctatgccaacagatacagctttgtctggagaggaagtattgaaaagtggcaataaaaactaagaattagaatagtaaaacactttgatttaaataaagacttaacaccatcccaagtattagaagtagtaaaaatagtatttaatcaagtaagtaaagaatgtaaagaaaaagagataagttttgtatatggccaaggcaaaagaaaacaccaacttcaacgagattatgaacaactaaaagactggaaaaataagctagaaacttaccaaaaacacctaaaaataatgggaaactacagaaactcctattcaaaaacagaccatgacgcaaccttcatgagaatgaaagaagaccacatgcgaaacggtcaactaaagccagcatacaataatcaactagcaagtgcctcaggcttcatcataggagaaaatgtatcccatcacccatctgatatgtacaccctaaaaccattcttaaaaaaactactaaaaatctatccaaacaaactagataaaatagtagcagatgcaggatatgaaagcgaagaaaactatgtatatctatcagaacataatctaagatcctacataaaaccctcgaactacgaaaatccaaaacaagaaaatataaaaaagaacaagaatttagacaaagcctaatctatgatgaaagtcaagacaaatacatatccccagaaggaaaaatatttgtaagatgtaaagataagtacgatactaagaaaagtggttatgtcagtatgagtaaggtatacagatgttttgactggaacaaagatgacaaaaaaactaaaggaatctacatatcagaaaccttccaaaaacataggaaagagtcattagaaaacataatatctgagcaaggaatagaagaaagattaaatagatcaatccaagctgaaggagcattttccaaaataaagtcaggactaaactacaacagattccaccatagaggaaaagaaaatataataagtgaaatatgtctcttatcaatagcactaaacttaaataaactggcatccaaaatagaaaataagaacttagaaataataaaatacaaggctgcttaataaaaaatattaatttcataagctctattaagtgagcctatttttaagaaaaatgtggaaaaatttattcttatactaaaaacttctacaaaaattaatggcttgatacaaatatacaagaaaaaaagtgatgagcagaatagatttacctattctgcaacatcacctttttctttgagaaatttgcagaaaactaccataggcaaggagcttcacctgttataacttctttgccgtcttggtttgtaactatagtttcgaatttcaaaaatctatctttgaaatattctttaatttcgattctcgctgttacagtatcgccaaagaatactggtgctgtaaagttaagttgttggctaacaaaattccatatgctatggctagaaaatctattctctattatggttatgcagtgattttcctaacttgcaccatcctatctggcatgattttaaaaagataccaaaaaacagttagatattttaatctaggggattatttaactaaccaacaggaagaatttgcgagaataattcacgatgaaataatccaagacctctacggaataattaataatctcagtctaaaggacccagatacagatatggcaaagaaaattgcagaaaatttagaaaacaaatctagatctataatgacctattacagggaaagtctggtctccgatatgactttagaagaaaatatcgagagcattttctacgatgtagcaagtctttatcctgaacaaaatcttgaaatctcttaccaaatttcaaagaatattttagagaataaaataaattctgaacttaaaaagactatacttattattagcaaagagcttattaacaacatctacaaacattcaaaagcatcttatattacttacactctcgatattaattatgggaaaattttttttaaagtcacaagcgatggggcaaatgagattgattatatgaaaatcctagaatcaaaaggcggagtcttgtttatgaaattcttgctggattcgtttggaggagagatgaaatattcttttgacaaggggacattgataacagaagttaggctaggggatctatagatgaaaataataattttagacgaccacaaaatttttggagaaagtcttaggaatttgcttttagaaagtgaaaaaattagccaatgcgattacctaagtaaagttggagacttttttgaaaaaatcgaagaaaagtcttatgatatttgtcttttagatataaatcttgataaggattctggttttgatgtcctaaaagatttaaaggcaaagaaagtccgctttaaaactgtaatcctatcatcatatacaaatccaatctacaagaaaaaatccctagacctaggagcagttgcctttctatcaaaatcaattgactctaaaaaacttattaataaactgcaagaaatttatgaggggttatggaagattgatgcaaaaatatatgaaaaccccttaacaaaaagggaggaagaggttctaaaagaattaattacaggcaagacaaacacccaaatcgccaagaaacttttcattagtgaacgaactttataccaccacatagaaaagatttaccaaaaattgggtgtggaaaataaggtggaattatatgccaaggctctagaattaggttatattgatcaattttagaatacattaacaaataattaaagttaactaagactcccaaaccataatgattttattgacacgactagatgtctttccagtatcctagtaattattacagtttttctaatttttacacttttatctgtaagaaaattatatgaatactttgtagttttgtttgattaagagtactcgtatcctacaaagtacaaagacataaaggatttaagggctctataaaaggtataaataaaagattgaggcttaacaaatctaggtatgtttgaataaaatgggaaaaaaatacccaatgtgtgtaagatcttggaaaacaactagacaaatttcaagatattttaaataacaagaagttagtagaaagctaatatgtacggacttataggatacctggctgggatcaattttttcccaataataaatatttttttaagggtgatttattcaagctaaaaatttttatgaaatcagcagcaattttcatgaaagtttattattgatgataaattaaggcaaggtctaatctttaggaatggataaagattgatacaaaaaaagtatcaacccttacccttgtgttaggatttaggttgatacacaaaattatttattgacccatctcgcactgggattagctttcttgacttagcttgctacccagtggagggagtcttaataagccgaataggcagctttattattatttgataatattttaaagttttgtaatagtcgctttttcctatttaagacttgattccacaaaccaaatttgtttgttgtagtcttctatatgatcttccatagcattagctacagggaaattatcagcttcatctgcttcttttctaatctctagagccaattctttttgaagttttatatcagaaaggactatttctaatgcttctttaatagatacttctttagaatcttcaatctctttgattttagaaatttctaaatattcttttatattagcaactgggaattctccagacattctgataagctcagcaacttcatcaagtctatcactagccttatcatattcagcttcaaggtactcatgtacagccacaaattgactacctactacattccaatgtagattatggaattttacatttattactgcaagatttgcaagatattcgtttaaatttgtcattttttcctcctaatttaaaatgattctaattttcattaacattatacacaagaataaaaataaatcaagtttatattattgtgtaaatctactagcacaatatttacaattttatactaatatgtattttagaaaattctatcaagatatcactgatatcaataaggatttatcttaaaagtcttaaggataggtataagtctaatagaagatttctaattagggagatcataatttattaattatctgccagcttcttcctttagtctacctaataaattatttgatataagatgttagaattaggccagatgcttaatatgtaaagacgcattcaaatccatagtataggtgtctataaaattttgaatttcttttctttttcatattttcagaatatttaatcttttatattattatcaagttgatctcgaattttaaatatcgccttgacatcagtttaaaattcttcgataatcttatttgctatctttaaataactgtcttaagaatttaccatctcatttttaacctttgctttgataaagtttaaatgccttatacacctaatctaaatgggtcaatcgttactcatagttgttttatactttaaacatagtaccagctaggttttaaaggacctaattctctttatgtaattatacggattttatcatatggattatacaagaattattatatataatttataaaaaaagacccggcgcgggtctttttaaacttcttttatttactcaaaaactcattagcctgtcttagtccctcgattatttcaaggctttgtgggcagatgttttcgcatttgccgcattctatacaggcttctgggtttactccgtcttttaggtattcttggtaggcttttttagatttttcggcctcgtcgtacaaaaatgcgttgttccacattgaaaatacctttggtatgttgatttctacagtgcatggcagacagtattcgcaggctgtgcaggctatttgctctcttgatttatagattttgcgtgctttttcataaaattcgatttctttttctgttaaacttggatctgcacttgctattgctatattttctgctacttgctcacttgtgttcatgccagataagactgtcattacattttctaggcttagtgggaattttttggcttgttgggctggcgtaaggtctgtaaattctgccatcagtttttttacttcactaggtggatttgcaagtctaccgccctttacaggttccataataacaatagggatattcatttctttggctaaattataacctttcatacctgcttgtaggttgatatccaggtaatttagctggatttggcaaaagtcccagtcataggactttactatttcctcgaaggcttcgtattcgtcatggaaggaaaatccgatattttttacaaggcccttttccttaatttcgttaagaaaatcaaatactcctaaatctaccatctgtctaaaacgcttaatatcaagggaatgaagcaaataaaagtccagataatctgtccttaatttttctaattgttcattaaatatcctatagaaatcgtccttttcctttacgaaccagcaaggaagcttagttgccaggtaaattttatccctaagcttattttcttctaaaaattctcccacaaaaacttcagacattttctcatgatatgggtaggctgtgtctatgtatgtaagtccatttgctattgcttcttttaaaatctttgaagactcaaccttatcgattttgccattgtctccgtcaatagtcttaaatctcatgcagccgaagccaagtcttgaaatttgttgtcctttaaaatcaaaatattgcattttatattcctttctttttctcctattaatattgtaacatatattttgaaaaatttttacccgaggacctaattcggtatagtaaaggcaaaggagaaattatggaagaaaaaatatcatttaaagagctacccgcatttgtgattttgggtataattgtagggcttttaataggggtcttcaaaaagttgattggcttagtatcaagctttatggaaggatttctattatctggcttaactcgagataagattatatttgtgggctttattatcctaatcgggcttttgacttttcttattttaaaaaaagataaaaacacaaaggggtctggaatcccagttatgatggggatgtttgaaggggaatttgaagtcaatagcgaaaagactattgtcagcaaatttattgcatcagttctcacaataggttctggacttacagtaggtagggagggcccttcagttcaattaggtggccttgccggtgatatagtagggaaatttttcccaaaaactgataggaaactgtttataggctctgctgcctcatcaggctttgctgttgcctttaatgctccagtagctgcccttatctttgatgtggaggagatttttaggactcataactttaatacctttattacatcagcaatcacaattgtatcagctgagattacggcaggtttagtttttggagatattccaagtcttgagggaatcccagtttttgataatataaagattacaagcctatggatgatatttattttgggaatcatcacaggtctttctggagttttgtttaataagattgtaattggctcaaaggatgtttacaagaagctaagattgccagacttagttaaacacctactaccatttatatttacaggcctatttttattaatcgatccgaggctatttgcatcaggtgaagaattaatctacttgccaagcttgggtaatgttggagtcggaaccctaatttatatgtatgtcgcaaaaatattgctacttgctcttgcctttggaatcggcttgtcaggagggtccctagttccacttttagccataggagcaatacttggtaatatatatgggacaattctcgttgactttggactagtacctgtatcaatggtctacgcaatctctttgatttccatggcaggccacttttcggcaatagtaaggacaccaatcacagccattatactgattttagaaatgacaggcggggccttttcaaatatcctagctcttgcagtagtttcctttgtggcatacttgatagcagaattatttaaatctgaaccattctacgaagacctttatgacaggcttttacaaactgaaaaatcctctaaataggggattttttatttgacaaatttctttatttactacatattatttaaaacattgtgaatattagcttattttctagagaaaatcctataaaaagtgtagaataaaggccaggagactttatgaaaaagaattattcttatatagtatggactttgatcctaatattatttctttttacacttaaaaagacaagtgaagtcaaccaggcttggaatgaaacatatcttgcaaaaattgcagaagagaagttctttaggtctagggtttcaaaggatagggaagaagaaataaaaaaaatagtagacaaggctaataagaaaaggctaactggtctacttagaaataaaatgaaaagtgaacttcaagaagagggtaaggatagtattgcccatgtaaatgagcttaaggaaaaatatcctgatatcagggggaggatcattgtggatggaactgagatagactttccagttgtccagggtactgacaatgatttttacctagaccacgactatgatgggtcatattatatcaatggtggggtctttatagactatgttcacagtggagacttttctgaccaaaacacagtagtttatggccacaatgtaaggattggttatattttccatgacctggataagtttagggataaggactttgcaaaaaaacattcgcaaattattattgatacccctatagaaagaaggacctttgaagtggtatgtgccatggatgtccatgtggatgctgactacaggttctatgaatatgatgacgatgagtttgaggattatctaaatctcattagggaaaataatatccttgaaggaaagcctcttccaaaaaaagatgacaagattttaaccttgtctacttgttcagatttgaatgataggtttgcagtagtagctattgaaacaacaaataagctgaccgagaaaaaaggctatgctagtagaaaaaataagcttgttaatgacagtcgaatgactacagagaccttagtctattaaactttaagatagctttctagaagctagataacaagaaatcttcccaaattaaaggtagattttttcttctattttaattgatttttttatctttacaatatattattctgtattagaaagtgggattttatggatcattatttaacgactgactcgccgtctaaggctatcagcagatttgccctgcctatggttgtcgggtctttatttcaacaagtttataccctggttgattcagctgtggttgggagatttgtgggtgaagccgcccttgcatcaataggggcaagctttgcccttacaacgatttttatctgtattggagtaggcggcggggcaggggcttcggttttaatagccagatattttggagcccgtgattacaaaaggatgaaaactgcaattttcacttcgcttataggatttttagcccttagccttgttctttcaatctttggcctgtttttttctaaaaatcttatggaaattttacatacaccggcggaaatccttgatatggcggttttatacctaaatatttacttttatggcctgcctttcctttttatgtataacataatttcggctctttatcaggctttgggagaatcgaaaatccccctatattttttgattttttcttctgtgttaaatgttatcttggatatatattttgtaagagatttgaaatttggcctggctggagcagcctacgcaaccctacttgcccagggactttcggcgattttttcctttctagtttttattagaaagataaaagctataaaaactgaaaagacagaagttttcgataaaagggaattgaggcttttatcaaacttggctattccttcaatcatccaacaatccacaattacaatcggacagcttcttgtccagtcggttgtaaattcctttggagttgaaattttggcgggattttctgcagcctttagggtagaaagtctaataattgtgcctattacaagccttggaaatgctgtatcgtcctatgcttcacaaaatgtaggtgcagcgaaattagaaaggctatctagggggcttagggcctctcttgctatggttggattttattgtgttctggttttagcagtagtaaaaataaattattcggacatagtagcattttttatgaacgaaaattcctcagaccttgccataagaactggggcagactacctaaactttatcggatttttctttatccttgttggatcaaagcactgcgtagatgggattttgagaggacttggggatgtgagggtatttacatttgcaaatatagtaaacttatttattagggtcagcctttcaatggccttagcccacaaaataggaatagaaatggtctggtactcagttccacttggttggcttgctaaccttattttttctacgatttattacctttatatcaagaaaagagaatatgccttggttttttaatccaaaggcagaagcaaattgcttttatagctgatttaaatattgaatttagaaaattaaaaaagtcccaagcagaaaataaaatctgctgggactttgttttctacaattaatcttcaaagtcaaataagtttatgcctatttcatcgtccatttttctttcgaccctaccatctattatatcaatgaccatctcacaggttacgctgatatttgaactgataaggtggccaccaaagccatttcccttatcatcagctacagagatatgaagatgtggataatattcgccatcctttgtggtaatagtaccatttatagataggatttcgaaaatacctttgaaatttaactctgaataggacttatcatctaccttataaacgccgatggtaaagtcatctgtagcccctagggcagatatggaggcgagctttatgtcttctttaagggcgattttcttaaggcagtcgtggatttcttctcctctttcaaacctagctataatcttattgtcaaatcttctatattccataaaactctcctatctttattaattattcttatcttaaactaattctttaacagctacaagggcagcgtcaaaatcaacttcgtttgttacttctggaacgtattctacgtaagctatttcgccttctttatcaactacaactacgcctcttgcaaggagtttatgttcgtccattaagaagccgtatttttcactaaattctctttctttgtagtctgaaaccacttctagatttttgatgtcttcgtttgcacaaaatcttttttgggcaaatggtaggtcttctgtgattgttacaatcacaacatcatcagaaaggtctaatgcatcgtggttaaatttcttagcttggatagcacacacgcttgtgtcaagagatggggcaatagaataaactactacctttcccttaaggtcttctgagttaaattcagaaaggtcattttttgtagccttgaaagctggtgctttttggccaacttcaacttgttttcctattaaagtaactttgtctcctgcaaatgtaatattcatttattcgtctccttttaattagttaataaaattcttttaacattaatattatacccaaaatgatttgagattatataaaaaataaaattcttaagcttaaaggccattttcttctaggattatttcagctattgtcatggcggttttttggatgcacctagcgtcgttattatctaggtcggtttgacttaccatcatgcctgtgacgtaaagatttttgagggcaccatattttttgctaagtggatttagccttggccaagttgcggcaatacaatttccattttgatctgccattaccatttcatttttgactagggaattaaataggggaattttctcagccactttttcaagttccatctcaaaaccagtcgcatttatgattacatccacctttcttaccttatcaccggtgagcgtaaaggacccatcatcattttttttgattttctttgcattggttataatgtcgattttcccatcatcatgggccttaagaagcattttcatagacccgtaaggagttttgccaccaagaaaagataggtaaggatagtagttttctacaaagtccgcacggtcgattggattcatataattaaccaaatctgccacaaaaagggcaaattggatgaaataatcttctgtaaaggcaagggcctggtcatttttttctatagcttctctagaaagtttaaggttgtgacttttgtaggttttgtaggcgtagtctattttgtagcctgcttttttgaagtcagcctcaattgtattgattagtttttctttagatatttctccattttcagatagttctttgtctatccaagcctgatttggtgaataatattcgtatatatctccttcaaaaggtatgtctacaatcttatattcattgggacctgtgaaaaattctattgttttatttagatttttattttttgttaaatacctaaatacatctgtggatgaggcagaagtacccaagatggcgagtctatcgtcgtcttttatggcctcatagttttggctaagtggataaggctttggaatgtagtttttaattcccctaagcccataagggtcttggtagaatgtagcgcctgtagcaaggtagactaggtcatattctccctcataattctcacttcctactatatataactcatttttgttactgattttgacatcaatatctaaggcttcctcatttataattttgactttaggatttcttatataaggctctgcttgttctttgaaatactcgcctaggtagactcttggcgccattttcccaacaggatctagaaacctattatttttttccatccacttagtaaagtcaaagcgatcttctggtgggtaaatcatttcgttgttgttgacatttagaagcttatctaaagtgtcagtctcataggcaagaccaacggggtattcttttcttttctcaaaaatatctattttcaaatctttattcttattattatctagtattgtttttaaaaatgtaaatcccgacagggcgaaaccaattatagcaattttcatatcattctccttatccttatttatacccaaattgataaaaactttggaattaaaggaatttacttgacatttagctttcatgcgtgtaaaatatttaaggattggcaagaatatgccaatttattaaatttaaaagaataggaggtgcattatgccaacaattaatcaacttgttagaaaaggtagaaagagcgaaaaatctaaatcagatacaccagctttaggttataactacaatactcttaagagtagaataacaccaaaccaatcaccacaaaaacatggagtttgtacatcagttagaacagttacacctaaaaagcctaactcagctttaagaaagattgccagagtaagacttacaaacggagctgaagtactttcttacattccaggaattggacacaaccttcaagaacacagtgttgtactaatcagaggtggtagggtaaaggaccttccaggtgttagataccatatcatcagaggtacacttgatactgcaggtgttgaaggaagaaaacaaggtagatctaaatacggagcaaaaagaggctagtaattagttatataagtgcataatgtgcctattaaatataaagggtatatgtgcacacttaacggctatgaccgagtactcaagatattacacataattggtaaaggagggaagaaaagtgtcaagaaaaggacatataccaaaaagagaggtaatgcctgatgccaagtataacgatagggttgtaacaaaacttatcaacaatgttatgcttgacggcaaaaaaggccttgctacaagaatagtttatgaagcttttgatatagtagaagaaaccaaaggcgaagatgctattgaagttttccaccaagcaatggaaaacattatgcctactctagaagtcaaggcaagaagaatcggtggtgcaaactaccaagtaccaatggaagttagaccagaaagaagacaaacactagccctaagatggcttgtaaacttcgctcgtcaaagaggcgaaaaaactatggttgaaagactttctaaagaaattctcgatgcatcaaacaatgcgggtgccgcagtaagaagaaaagaagaaatgcatagggcagcagaagctaacaaggctttcgcgcactttagatactaaagttagggggataaatgcctagacaggtagcacttaaagataccagaaacataggaattatggcccatatcgatgctggtaaaacaactaccacagagagaatgctatactatactggtaaaatttataaaatcggagatacccacgatggtacagcagtcatggactcaatggaccaagaaaaagaacgtggtatcacaataggatctgctgcaacaacagcattctggaaaaaccatagaatcaatatcatcgaaacaccaggccacgttgactttactgtagaggttgaaagatctctaagagtactagactcagcagtagccttattcgatgcaaaaagtggtgtagaaccacaatctgaaactgtttggagacaagctgacaaatacaacatcccaagaatttgtttcatcaacaaaatggatgctacaggcgcagacttcttcatggcagtagacacaatcaaagataagctaaaagcaaacgtagttcctctagaaattcctataggaagcgaacaaaactttgaaggtgcagtagaccttgtaacaatgaaagcagtgacatactcttctgaagaccttggagcacatccaaaagaatctgaaataccagcagaacttcttgaccaagcagaagaatatagaggatatcttctagaagaattatcagaagtagatgatacaatcatgatgaaatatctagaaggtgaagaagttactgtagaagaaatgcaagctgcaatcagaaaagcaacaatttcacaaaaaatattcccatgcctactaggttcagcctacaaaaacaagggagtacaaccactactagatgcagttatagactacatgccaagcccagtagatgtaccagctattgaaggtgttgatccaaaagatccagaaaaaactctagtaagaaatcctggagatgacgagccaacagcagcactagcatttaaggtagtaacagacccatatgtaggtaagctaatctacgcaagaatctactctggtacaatccagtcaggttcttacatctacaacgcaacaaaaggcaagagagaaagagttggacgtatcatgcaaatgcactctgataagcaagaagaaattccagtgggatacgctggagacatcgttgctctattaggactaaaagatacaacaacaggggactccctatgcgatcaagataatcaaattatccttgaacaaatggaattcccagatccagtaatctctgtagcaatagaaccaaaaacaagagcatctcaagataagatgatcatcggtcttcaaaaactttcagaagaagatccaaccttccaaacaagatcagatgaagaaacaggtcaaacaatcatctcaggaatgggagagcttcaccttgaaatcatcgtagatagacttctaagagaattcaaagtagaagcaaacatcggtaatccacaagtagcttacagagaatcaatcactaaagaagctgaagctcaaggtaagtttgtaagacaatcaggtggttctggtcaatacggtgatgttatgcttagagttgagccaggcgaagaaggttcaggaatcacattcgaatctaaaatcgtcggtggtgcagttccaaaagaatacatcagaccagttgaagaaggtgttagggaagctgcagcaagcggaatccttggtggctatccaatggtagacctacacgtaacactatttgacggttcataccacgaagtcgactcatcagaagttgccttccacgtagcaggatcaatcggctttaaaaacgcagttgaaaaagcaggtccagttctactagaaccaatcgaaaaagttgaaatcacaactccagacgagtatcttggagatgtgatgggtgacgtatcttctagaagaggtaagatagacggcatgaatccaaaagacggaatccacgtacttgacgcattcattccactatcagaaatgttcggttatgcaacagacctaagaagtaagacccaaggtagagcaacatatgctatgagcttcgaccactatgcagaagttccagcatctgtaagagatgaagtaattaacaaataattaatataggagagaaaaatgagcaaacaaacatttgaaagaagcaaaccacatattaatattggtacaatcggccacgtagaccacggtaaaacaacaacaacagcagcaatcactcaagccctaaacaaaaaatacggtacaggtgaatacatcgattacgaacacatcgataaagctccagaagaaagagaacgtggaatcacaatcaacacatcagtagttgaatacgaaacagcaaacagacactacgcacatatcgatgctccaggccacgctgactacgttaaaaacatgatcacaggtgcagcacaaatggacggtgcaatcatcgtagtatctgcagcagacggtccaatgccacaaacaagagaacacatcctactagcaagacaggtaggtataccaaaaatagcagtattcctaaacaaacaagaccaagtagacgatgaagaactaatcgaacttgtagaaatggaagtaagagacctactaaacgaatacgacttcgaaggcgatgactgcccagtagtagtaggatcagcacttaaatcactagaagaaggcggcgaaggcccatggtcagataaaatcctagacctaatggcacaagtagacgaatacttcgacatcccagaaagagacaacgaccaaccattcctaatgccagtagaagacgtaatgacaatctcaggacgtggtacagtagcaacaggaagagttgaaaaaggaacactaaaagtaggggaaacagtagaaatcgttggcctaacagagaaaacaagccaagctgtagtaacaggtgtagaaatgttccacaaacaactagaacaagctgaatcaggcgacaacgtaggagtcctactaagaggagttcaaagagacgaaatctcaagaggacaagtactagcaaaaccaggttcagtacacccacacacagaattcgaaggtcaagtatacgtactaactaaagaagaaggtggaagacacacaccattcttctcaggctacagaccacaattcttcttcagaacaacagacgtaacaggtgacatccaactagaagatggcgtggaaatggtaatgccaggagacaacgcaacatttaagatcacacttcaaaagccaatcgctctagaagaaggtctaagattcgctgttcgtgaaggtggtagaacagtagcatcaggagttgtttctaaaatcgtaaaataatcccacaaaagtgacggatttatcccttatataaataagcaggacttatttttaatgttcgtcttttttttaaggaaatattttataaaagtatttaatttataatttatttttgtattttagagaataattttatttactattgaatcttcgtaataaggggaatcccctaggatttttgctaggcttggctattaatccatgattaaatccttaaactctagtttatatttattttttatcttttgattttttattatatttacagttgaatcttcgtaaaaaggttaggctcaagggaccttccgccgctctcggccgctgggcaaatcgtccctcacccgcctgtaaatgcgtttgcttcgcaaacttcttcgtgctcccgcactatatttccagcataaaagccccaaatagctttgcataagacattccataactcactttgctcgttaggacaagtctataaagcggcttttatgtcctcttaacccctctcggctacactccacaaggagctccttagcggagggcggaagtagtaagcttacttttcgcaagctatcttgagtagagagaaatacttcgtaatagttgacgctcttcctaacaggtttctaatattaaagctccaaaatctgataactcgctgttgttctgacaaatcagattttagacggagcgttctattagaaatcttagctaggtaaacaggagaaatagtttcgatgtactggcacttgcaaggctagtttgtctatgccaaacaatgttgattaggtttatgtttatattttgactgaatccagactcccatgccataaaaatagtattgacgtggctagaggcttttcgactacgctcgaagcgtgtaatgagaattaaaacttttctttaaattctgtattatcaattttaaataaactatgctaatacttgaaattatagtaaaaataattaacctcgtctcgagcgagtaacccattggctcaaggagactcgggagacttcctacctacacctatagctagctattgttatagattcggtattatttgaaattacaacgacctttaaaaactaaaacttaatcccatttatatccaaaatctcaacaaaatctccatctagttttataaatttctcatcagccatttttgatagttcccttgacaggctaggtctggttgtggagaggtagtctgcaaagtcttctctcgtcatggttagttttactttgccttctgtttggttttctattaggtatttacttattttttgtcttaggcttgcttgggatgttatttggtttttctttgatagggccaggcatttttttgatatgaagtttatataagatcttagaaagctttccgggcatggtggttcaaatattttcttaaagtttttgataattaggattttagagtctgttttgcattcgcagtcgaagtcaaaaggttcttccaggtaggagtagatttcgccgaacagtgtaggtttggtgaagttttggaagataaatcttttaccattgccatctaattggtagacgttgagattaccttctactagataatacagatctccgctagattctctgtacctaaaaatatattctccctttgaataggttttttctacaaattctatcttcttttttataaggtcgaggtcctcgtctgataagtttttaaaaattttaatattttttataatttttatatccattggcacatcctttctaagtcctattatacttcaattgcaaataaaaaagccggcacttttgtgccgacgattttaattttagcctatcattttttctaggtcttcttctactgttgtgtttcctgctatgttgaattcttttactaaaaagtctactacagttgggcttaggaaggctggtagtgttggtcctaggtggatgtttttaactccaagtgatagaagggcaaggagtactattactgccttttgttcataccaagctatgttgtattcgattgggagatcatttacatcatctagttcaaatgcatcttttagggcaagggcgatttggactagggagtaggagtcgttacattgaccagcgtcaagaactcttggaataccgttgatgtcgcctagacctagcttgttgtagcggtattttgcacaaccagctgttaggattactgtgtcctttggtagggcttgtgcgaagtctgtgtaatagtttctcttagtgcttctaccgtcacagcctgccattacaacgaattttctgatattgccttcatttacttcattaattaccttatctgcaagggctagaacttgattgtgggcaaaaccacctacaactttgatatcttctaggttttctggtgcttggcatttttttgccatctcaattatttctgagaaatctttatagccttcttcatcagcttctatgtgatttgctcctgggaaacctgcgttagatgttgtaaaaatcctgtctaagtaggtattatttttctttggtgggacaatacagttagttgtcattaggattggaccgttaaatttctcaaattcttcgttttgtttccaccaagcatttccgtagttaccgtggaagttgtcgtatttcttaaattctgggtaataatttgctggaagcatttctgagtgggtgtagacatcaacgcctgttccctttgtttgttctagaagcattttcatttcacgtaggtcgtggccagaaattaggattcctgggtttttgcctgcagagaagtctacttctgtgatttctggattgccgtatgtttcggtgttggccttatctagaagtgccattgcttttacaccgtggtttcctgtttcgattacaagattgattaaatcgttaatttctttatcgtttttagttgtttgggaaagtgcttttgcgataaattcgtctacttcttcatctctgtagcctaggacatttgcgtggtggttataagctgccataccttttaggccgtaggttacaagttctacaagagatctttcgtcttcatttattatatttaaaactccaacttcaatagctttttttcttaggtcttcatcgtcatatgataggtatgattcaacttcagttaggccttcagttccgattttgcccatgattttttctttaaattccattgttttctttacagcatctaggattgcttcttcatcgaagtttgcatttgtaattgtgataaataggttgtttgaaatcctatcgtagactttagcacaagccttgcctttttttactactagacctgcaaggcctttagttgtatagattaataagtcttgtagatttgctacatcttcgttttttccgcatacaccgatttttgtgcagcctttatttcctgctgtttcttgacattgataacaaaacatttatgtacctctttcttttttttattgtttttcatcttatgcttatattatatgctaataagaatataatttccgtaacaaatgttacaaaaatcaaaaaaatagaaaaacttaaattatcaggatatttcaatagttaaaaagatattgtgaccctaatcacatacaaaaacatttttctgttgtatcctatagttagacagaaagaaatgaataaaaatcaggaggatttatggaatatagagcttttaaaggccaaaaatggcaagaagaaattaatgtacgtgattttatccaggaaaactacactccatatgagggtggggatgagtttttagctggtaagagcgagaaaacaacaaaactatttgcctatgttgatgagttaattaacaaagaaattagtgaaggctataggaatgctgatactacaaggttctcatctatagatggttttgacgctggctacatagaccaagaaaacgaggtcattgttggacttcaaacagatgaggttttaaaaagaattgtaaacccatacggaggctacaggatggttgaacaatctcttgaagcctatggccaggagatggatcaagttcaggaaaaatatttcagagaatttagaaagacccacaacgaaggtgtttttgatgcctatactaaggatatgagaactgcaaggactgtcggtcttttgacaggtcttccagatgcctatggccgtggcaggattattggcgattacagaagagttgccctttatggagtagatagattagttgaagagaaggttaaagatttagacaagattgaaatcgatgagaataacctagaagcttctattagattaagagaagaagtaagcgagcaaatcagagcccttgcagctattaaaaatatggcggcaaaatatggtgttgatatttcaaaaccagctgcaaatgcgacagaagctgtgcaattcttatacctaggctatcttgcagctgttaaagaaaataacggtgctgccatgtcctttggtagaaatactagcttcctagatatatatatagaaagagatatgaaagagggaactcttgatgaagtgggcgcacaagaattaattgaccaattagttatcaaactaagacttgttcgccacctaagaacaccagaatacgacgaagttttcggtggagatccaacttgggttacagaatcaatcgggggaatgggacttgacggaaggacgcttgtgacaaagactgccttcagattcctacacaccctaatcaacctaggatcagctccagaaccaaatatgacagtgctttgggcagaagatttgccagaagcatggaagaaattctgctcaaaggtttctatattaacagactcaatccaatatgaaaacgacgatctaatgagagatatgtatggcgatgactatgcaattgcctgctgcgtatcagctatggaagtgggtaaggaaatgcaattcttcggtgcaagagcaaacctagctaaggccctactctacgctataaacggtggtatagatgagaagaaaaaagcaaaagacggatcagtcatcaaagtatttgacggaattgagccaattacagatgaagttttagactttgataaggttatggataattataagaaggtaattacaaaactttccggactttacatcaataccctgaatgtaatccattacatgcatgataaatatgcttatgaagcaggtcaaatggcccttcacgatacctatatcaagagaaatcttgcgacaggtgtggcaggtatttcaattgtggcagactccctatcagcgatcaaatatggcaaggtaaggccaattagggatgaaaatggtcttgctattgactttgaaactacaggagatttcccaaaatatggaaatgatgatgacagggtagatgagcttgcagtagatgttcttacgttcttctcaaacgaactaaagaagcatgcaacctacaaaaacgcaaaacttacactatcagtcctaacaattacatcaaacgtaatgtacggtaagaagacaggtacaactccagacggacgtaaggcgggagaggcctttgctccaggtgcaaacccaatgcacggcagagacgaatcaggagcccttgctagcctaaactctgtggcaaaactaccatatgaatgtgtctgcgaagacggaatctcaaacaccttctcaatagtaccagatgccttaggcaaggaagaagacgttagaatagataacctagttaacatcatggatggatacttcggccaagatgccttccacctaaatgtcaatgttcttcaaagggaaaaactcctagatgcctaccataaccctgaaaaatacccaaaccttacaatcagggtatctggctatgcagttcacttcaacagactttcagacgaacaaaagagagaagttctagaaagaaccttccacaatcaacaataattatttaaaatagtacaaaaataaaggaggacttatggcaaaattacattcgatagaaacaatgggcttattagatggacctggtataaggacagtgtttttcctttctggctgtcccttaagatgtgttttttgccataatcctgacacccaatctatggactatggtagggatattacagtagatgagattgtaaaaagggcaaagaggatgaaaccttactataaaaatgggggaggagttacaatctcaggaggagagcccctcgcaagtggggaatttgtccttgattcaataaaggccctacatgaggaaaaaatccatgtatcagtagacacttcaggtgttggagatataaaatactacgatcagatagcaaaagaagctgatctaatcttgctcgatatcaaacacaacgacccttacttttttaatgaaattaccaaaaatcaccaagacaaactcataaaatttattgaatccattaaaaaaaccgataccagggtctggataaggcatgtaatgatgccctttgtcaccgacaccttagaagatatggaaaaactcgtaaactttgtaaaacccctaaagaaaaacatcgacaagatagaaatccttccctaccataagatgggaattgataaatataaagaactcaataaggaatacaggataaaaaatatggaggctatgaataaagagaaagcaaaagactttgaaatctatgctaataatatgttaaaatctttgtaggagtataaaatgaaaaactacaaagaaaacgaagaaagcctcttagcctatcttacagatgaagagttatcgcgatttaggtatagaccccaagtcctaatgtataagaagggagatgtcatcttttccttcaatgataaggccgattttatgtatatcatcctagaaggttttatcaaaatatcaacctacctatcagatggcagggagcagattttatatatctatggcgaagaagactttgtgggagcccacaacctcttaacccaggaaaattatatgtatgaggccaaagccctaaccaagacaaaattattaataatctccaaaattgactttgaaaatattctcaaacaaaataacaaggtcctaataaagatattagaccagtcatttaagagaataagaaggagcgaagacctcatagacaggctatctacccaaaacgctgacatgaaggtagccaaactcctactagacctagcagatgatgtaggaatagtcaaaaaagaaggagtcctagtaacaagccacctaagccgcgaagaactcggatcttattcaggaatcgtaagagaaaccctatcaagaaagctatctagctttgaaaagatgggcctaatagaaataataggccgaaatgagatcctgataaggaatatggaagccctccaaaagatgacttcttaggcacattttatgagcatatatataaatatgcataaagttaataacattttagagcggaatgttgtctgtaatttacagcttatattccgttttgtttatattattagtctagtttttttatgaatgcaagtttttattaaatatttctaattattgaacgtatttgttaataattgaatattattaagtattaaacatagaatatatattcattgataatcataaaaataaaaaaatgacaatatattacatagtaatagaatgattgatataaataacgttttcaaaaaataggaggaatttattcatgagtgatgttactaaaactgaaaaaaagaaaatgaggtttccatctgcctttacggtattgtttatagtattaattttatcatctatactaacttatataattccagcaggtagttatgataggttgcaatacgatggttataataatcaattcatacgtattgctagtgatggtagcgaaactacactagaacctagccaagacctacttgatgaattaaatgtaacagttccattagagaactttgttaagggagatattaaaaagccggttgctataccaggttcttaccaacaacttgaacaaaaacctcaaggtttcaaggccctagctagagctccaatagatggtatagccgattctattggtataattgtctttgttctcattcttggaggatgtataggaattctaaataccacaggaactttcgacgcaggtattgctgccttgtctagaaagactaagggtaaggaattcttgatggttacaataatatcatccatcattgctctcggtggaactacatttggtttagctgaagaaactattgcattttaccctatactgctgcctatattccttgcatctggttatgatgctatggttacaattgcagcaatctacatgggttcttcaataggaactatgttttctacaaccaatgcattctcggttgtagttgcaagtaattcggcaggtattagctttaaagaaggtatgaccatcaggattatagccttagtactagcccaagttataacattgtattatatctacagatatgctaaaaaagtaaaagaagatccatcacaatcaatcatagctgaagatatgccaagaattaaaaaccaatatcttgaaggctatgatccagaaaataccgccccattcaactttagaagaatcagtatgctagtaatctttatgctggctttcccaattatgatttatggtgtaatgaatctggactggtggtttgaagaaatgagtaccttattcttacttgttgctataggccttatgattttatcaggactatctgagcaaaaggcagtcaactcatttttggaaggtgctgctgatttagtttcagttgcgttaatcattggggtagctagagctatcaatataatcctagatgaaggtataatttcagatacattgctctacaacgcatccaatattatcagtggaatgaatggtgtgttattctcaacagtacaaatggttctattctcatttttgggaatatttatcccatcatcttcaggccttgctacactttcaatgccaattatcgctccacttgcagatacagtttctatcggtagggatgttgttgtttctgcttataactttggacaaggttggatggcaatcatcgcaccaacaggcttaatattagcaactcttgaaatggttgatgttccatataataagtggcttaaatttatattgcctttaatgggtatattgttagtactaagtatagtaatgcttggaattcaaactgtgatttaatgaaaggaagaatatgttagataaatttttaaaatatgtaagttacgatactcaatcagacgatataaatgaaaaatgtccatcatctcctggccaattagagcttggaaaagtcttggtggaagatttaaaagctttaggcatcgacaatgcccatatggatgaccatggctatgtttatgcaagcattgaaggaacagtaaaggatgctccaaaaattggtctagttgctcatatggacacagctctagaaataactggtaaaaatgtaaacccacaaattattgaaaaatatgagggtggggatattatcctaaatgacaaatataagcttacagaagaagaatttccatttttaaaagatttagtaggccataagctagtaacaacagatggaacaactctcctaggtgcagatgacaaggcaggacttgccatcatcatggaagtagctaaattctttacagaaaacagaaacatagcctttggagatatcaaaattggctttactccagatgaagaaattggtaggggtgcagatttatttgatgtagaaaaatttggagcagactttgcctatactattgacggtggaccagtaggtgagttggaatacgaaaacttcaatgcagctaccgcaactatcaacatagaaggaaaagcagttcatccaggatcagctaaaaatgttttggtaaatgccctcctacttgcgatggaattaaatcaaatgctactagtaaatgagagaccagaatatactgaaggctacgaaggtttctatatgttagatgagatccacggaacatctgctgaagcagatgtaatctatattattagggacttctttgctgatagcttcaacgaaaagaaggaaacacttgaagaagctgttaaattcttgaaatataaatacggagatgtcattgaccttaagatagaagactcatattacaatatgagagaaaaagtagaaccacatatggaaatcatagatattgccaaagctgcaatagaagaagttggtcttctaccaatagttaagccgattagaggtggtacggatggtgctagattatcatatatgggactaccaacaccaaacctatttacaggtggttacaactaccacggaaggtatgaacttgtatctgtagatataatggaaaaatctgtaaatgttatcaaaaatataatcttagcaaatgctaagggagataaataatgttaagcttgaagcctgaaagagtattttactattttaataaattgatggatatcccaaggccaagtaaacatgaaaaacaagtttctgattatttgataaaaacaggcaaggaattaaatttagatagctaccaagatgaaaatctaaatgttatcttagaaagacctgcttctcaaggttacgagaatgcaccaaaggtgattatacaaggccacatggacatggttgcttcaaaaacagaagactcaaaccatgactttaccaaggacccaataatacctgtgattgaagatggttatctaaatgctaaagataccagcttgggagctgacaatggtatagctgtagctatggggctggcgcttttagaagatgaatcttatcttggtccagcaatatctatgctaataacaacagatgaggaaacatctatgactggagccttgaatttggctgatgatatcttagatggtgattattttataaatctagattctgaagaagaaggaattcttacagtaggatctgctggcggaagcacaatatttgttgatgaaaaaattgaccaaactagtagcaaagagggctacaaaatacttgtaaaaggcctcttaggtggtcactcagggatagaaatcaatgacaataggggcaatgctataaaagtgataggctccttcctagataatattggtggtgacttcaccataggggaatttaactccggtaatcttgataatgttattccatcagaaggaattgtaaaagtatatggcccaagtcttgatactcttgaaaatgccaaggagaaaactttagaagaatttgatgggattaagggagatttagaaattcttattgaagaagataagggagattcatattcaaaagagcttacagataggctattaaatataataaggaaaattccgacaggcgtaaatactatgatgggaggaagtcatacagtagaatcttctaataaccttgcttatattaaagacgaaaaaggccatatcaagtcggaaatttctctaaggtcatcaaataacgacaggttaaccgagcttaaggaaaaaattacaagaattcttgatgaagaaggctttttatatgaaataggatcagaataccctggctgggaatacaaggaagactcaaaacttagacctctagcccaagaagtttacaagaaatttgaagggaaagattttgagacaattgtaatccatgcaggacttgaatgtggtgcaatctatgaaaaatatccaaatctagatattatttcaataggcccaaacataagtggagcccactctcctaaggagcaagtggaaattgcatctgtagaaagagtatatgattacttgaaagaactgctcaaaagtattaaataaattgataaaaataggctccaacctagacatggattggagtcttttttcttacttatcaataacaaatatatcatataattattaacaagattttctatatgcacgtttttcacgtattattatatactctgaggatttagggttaaaaacttataattttaatatttacctaagaaggaacagtaactggtgcaggactaatagaaataataggcataaataaaatactaataaagaatacaaaacccctccaaaagatgatttcttagtgagacctttttttgtttatcttgctaaattgctattttctagtatgatgtaaaatggaggaaaaatgaataaacaaactttaagaataatgctcgcctacataggagtcttaactggggcaggccttgcgtcaggccaagagcttttgcaatactttgtggccctcgggataccgggccttgtgggaataggtcttgttggcctactccatatgctaatcggtgggattttgctaattctaggcagccactaccttgcaaccgaccactccgaggtatttgatgagataagcaacaaatttatttcgaaatttatggacctatccttgatatttacatgctttgtagttggttttgtaatgatagcaggagctggatctaacttaaaccaagcctttggtatcaacgaaaatataggcagggkaatttgtgcccttctgataataatagtagggatgatggactttgataaagtaagccaggttatcggctcattttcgccactcatagttggatttgtccttgttggggcaatctatacaattattacggtaaggccagactggcaagatttagacgcctttgcgtcaagcttgccttcaaacttcaacaacgtcggcttttcagtcataaactactttggcatgtgcctgatgactgccgtatccatgggcttagtccttggaggagatgaacttaatacggaaaacgccggttggggaggcctaattggtggggcaattgtaggagtcatgggctttctaatcacccttacactttttcttagggtaaaagaagtctacaccctagatattccaatgctatacatcttagaagatattagcccaattttaggatttatcatggctatagtcatctttggtatgatctttaacacagggatttcactcttttatgccctagctagaaggttttcaaatgacgaagacgaaaattcattcaaaaaaatgctaattttaatcacagcagtcggctttggtctttctttcttaggatttaaacgcctagtatcgatattttatccgataatcggctatattggaatctttatgacaggacttttagtctttgcctacttcaaagaaagaacagcaatcagacaagaatccatgaaaagactgggaatcagacactacatgagaaaaaaactcgatgatgatatagaatttacaaaaaaggatgaagaaagactcaatagactaatagataggtctcgcatcgacaacgaagaaatggcagaaaaagcgaaagaaaccatccaagaagccatagacaacgacgtagacccagaaaccaaccatggggaaaattaataaagattgtaaatttaaggttatagagtgttaagaaataattgtataaaaatgggaacatttataaaaaagaatagtaaaacatcttaggtggaccgatgcctaagcgtcggtcattttttaaggctaactgaataatttataaaaaactaaaccaagaaattgtaacttccagagttgatagtagaaatatgggctaaattataacatttgaaatgaattgttataaaagacgtagtgatatatgcagaccaaaagatagctgcaactaaaaaagttgcagctaaaaataaatatattaataagtaacttaatttgacagaaaagtgctctcatcttgggcacttttttagttccgatttaaatcaagggtatagtaattaaatatattattaacaaggagatgattttattaaagtttacataggatatttttttgtatatgcctttattggctggattatggaggtttcttttcaggctgtgaagactgggcgctttatcaataggggctttctaaatgggcctttatgtccgatttatggttttggggccttgggtgttatatattttctgacagatattggaaagactaataaactcattttattttttggatcagttttcattgccactgctcttgagcttgtgggtggttttcttttggagaagattttccacaaaaagtggtgggactattctgagatgagatttaatctgggcggctatatttgccttgaattttcaatactttggggccttgcctgctttgtactttatgaagctgtccatccattaattcaaaggctttttgcctttttaaacccaaaatttattttttatatagatatcattttacttataatttttgctgtggatatggttcaaaccattcttaccttggttggcttaaataagaagttcaagaagcttaatgctgcaagtcaggatattagggacgtgtctgatgatattggtaagcgtgtctacgagagaactatgaaggtcaaatctaagaaggaagaaatcgaagataggccaaagattagggcacttgagtctaagaggactatgattaggcaagaacttgccacacgttttgacaaatttggtgaaaagagaatccttagagccttcccaaatcttgtgaaagaccttatcgacaggatagaaaaagatatagaagaattagacgaaattgaaaattaaacaaataagcaaaacccgaactgagattttatcctagttcgggtttgttttttatttgatttacaaaagacttttacttttaataatgaaaagtaagagtcttttgctttttgaaatgaagagcatatgccttttaattttgcctttaaatttaaaattatatctaagctagtcggcagatagggcttctactgggtcttttttggcggctatcctagatgggataagacctgctagtaggcttaggccaactgatatgaggattagaacgaatgctgcacctgctggtaggctcgctccaatatctgcaaatcctgacatatttaccataatccttgtgataaagatatttaggatgtaggttaggcctacgccgattaggcctgatagtaggccaattatcaaggtttctgccataaagaccttgtagatatcttttttgcttgccccgattgctcttagtattccaatttcctttgtcctttcaaagactgaaatgtaggtgattatcccaatcatgattgaagaaacgatgagggagactgccacaaaggctattaggatataggaaattgcccctattatatctgtgatcgactttgaaattatcccgattaggtctgtataggagatttgattttcaattgtttttccttggttatattcatcgataaaggcttttaccttgtccctattttcgaagttatctacatagattgagatttttgaaggagtgtcttctgttatgaagccaagctcttctaggtttttcttgtaggaaaagtcccttagaaattcgtcgtaaatatcaaggagggtatccctgtcattttcctttaggagaaaagctaccagctgcctatcattggaatttgcatcaggacctagatttgcaccacttgatgccattcctgccatggcaagttttttactttcttcctggagtttttctaccaaatcttccctattttgcataatccaagcattgactccgaggaggtttttgtcagataaattatttaggaaatctttagtctgatttatcttttcttcatcatttgaagccctaaattttaggccgtttaggacgtttgtatctttatcagcaagttggtttttgattatttcttggccttccacataagaaatcatctccttggtgaagtcttgtgtgtaggcgagggggcttgtgacaactctgttgtcatcgtccttaattttctttgcaattcctacgattttgagagtctttgcattttttattttttcatcgaccttgctcctgtcgtccttgatatttacaaaattttccccatctttttcgtaataatcagaaggggttaggatttggtattccttgccaattatgtcggttaaatctagtttgacatttttgatgtcaaccttctcgttattatcaaggtctgctaagatttcctcatattctttttttggcaaaaatcctagctcataaaactttgaccttaggatctgattattgtagtctgtaaacaagacaagttcatcggcttcttctggccattttccctctactatttcgtattcatctgtttttaaattcgaaattttgccgtcctgtgtactgataagctgggaaaagtttgggttttcatttgaatttccaaagccaggtaagaaattaaagccagctggacctgtcggttcaaagtcagacccgtctgtatttacgatttcgttctttggatctttggtaaagatgtcaaattttccgtcataggaataggaaatgaagtggttgccgatttcctcatttaattttacatcattattttcaagatatgatttgaagctttcaaggtcattttctaggccagttccagataattttgacctgtttttaaggccgatatcgttggaaacaagcttattatcttcagaagttttttcagaagtattttccatttgtgaaagacttgataggtcaatcgaggttttcgcaatatcaatagggtaggatttgagggcgtttttctggttttcctcaataaaatcagatgccccgtttgatatcgatagaattagagcaatgccaataatcccgattgaccctgcaaaggcagtaaggatggtcctggattttttgtttagaagattgttaaaagaaaggccaagagcagtttttagcttgagggcaatctttgaaatcttgaaattatcagccctgtcggaggtctcataaggatctgtgtctgaaataatcttcccatccttgattcctattatccttgtagaatatttttcggcgaggtccctattatgggttaccatgattacaagcttgtccttggctatttccttaagcagattcataatttctattgaagttttgctatcaagggcaccggttggctcatcggccagaaggatttgcgggtcatttaccaaggctctcgcgatcgccaccctctgcatttgcccgccagaaagctcggacggttttttgtagatgtggtctttaagtcccactcgctccagggctttaattgccttatcttccatttcggaagtgtttttattggatagggtcagggataatttgacattatctaagactgactggtgggagataaggttataagattggaaaataaaaccaattctcacattcctataaaaatccaaatcctttgcggtaaatttccttgtagacctgccgtcgataataaggtcaccttcgtcatagcgcataagaccgccaattacattaagaagtgtagtcttgccgccgcccgactggcccaaaatcgatacaaattcattttctctaaaagaaatagacacaccatctagggccttctgagaaaaacccctggtgtggtaaatttttgatatatttttaagttctaacatattttttcctttccttcttattatacattctttaaaggcaaagcaaaaagagtataatcaaagctatgagatagttgttagcaatatatttagaaataagaggcaggagaaatgttagataataagggttttgatctatgggcaaatggatatgacaaaagcgttggtctttcagatgaggaaaatacctatccctttgctggttataaagatgttttaaatgctatatttaaggaagttttggaattagactgtaaaacagttttagatattggttttggaacggggaccttaactaggcctttatataaaaaggggatagagatttatggccaagatttttcggacgaaatgataaaaattgcaaaagaaaaaatgccaaatgcaaaactttttgcaggtgattttacaaagggtcttgtaaatcctcttaggtataataaatatgacgccataatcgcaacatattccctccaccatctgactgatgaagagaaagtaccttttatcaaatccttgctctctatcttaaatccaggcgggaaaatccttataggggatattgcttttaagaaccgagttgatctagagctttgcaaggaaaaggccaaaagctattgggatgaagaagagttttactttgtatatgaagaattaaaagaatattttaatagcttattctttgaaaaatactcattttgtgcaggagttcttagcttagcaaattagatttacacttatagaaaaagggtgataagtataggaaagaattgagagatgaaagatctagtaattttacaaacagaccttaaggggtttaaaaaattacaagtgaatgttaggttttataaagatttaggggtggactttgttgtaatttcgcccttacaaaggcttgatgataaggagattggggacctgtttgccctaaatgaatcttatcaaaaacatggcctaggcgtcattttatcttttgatataaaaaccctcatggcaagtctcttgggtgaaagtccatcaaatatcaaattttccgacccaaaaatcaggcaaggcctttatcattttatttcttatcttataaagcacgatataaggggctttgacctagaagggattgaaagtcttttagatgggggaaagagcttggttgagagggttcgtgagcttaataaaaataccttttttaataagtacatcttatccatggcagaaatcaaccaagaaaaaaagcttttgctagctctttcgagccccaaactttcctccctatccatagtgagaagaccaggggagcttgctgatatttcaagttttgctagagttttttccaataaagaggcagggattgccttaacttttgaaaattttcctaaaagtggccttaattttcaaaattatcctatctatacaaaaaggatgatttatatggttctttttttcttgaaaggttctgtatatatcaatgaatcagacttggattttttttatcttaaatttttgaaaaagctttttgctcttaaagatcaagtccgttacctaaataagattacaaaaattttgccaaaggaatctgatattttgacctttgtgagaagtggccctggcaaaaaaatcttatttatggcaaatcttacagaaaaagaggtcttagttgatcttgcctaccaggtattggactataaggaatacgaatttttggcgggttcttttagccaacgcaccctctataggacaatacttctaagaccctacgaggcggcttgttttataaattgtaaataaaatatataaatgtagaaataagtatgttagaagcggaggaacttatgaaaatactagtgatgggtatgggctatgttggccttgctaacgcaattcttttagcccagtccaaccaggttattggccttgaaatagacaaagataaggtcgatatgattaatgaaaaaatatcgcctcttaaggacgattacataatagattacctcaaaaataaggaactagattttgtggcaaagacaagtggcaaggctgattttgccgatgccgaccttgttatattggccctgcctacaaattatgacgaagtggctgagaaatttgacacatccttcctagataatgccatagctgagattaaaagtatgaggaaagaccttcctatccttattaaatcaacaattccaattggttataccaggagtaaaaacgaagagtatgaatgtgaaaatatcatattttctccagaattcttaagggaaggtagggccctttacgattccctaaatccatctaggattattatttcagacgagactgaaatcggggaaagtcttgcggctttatacaaaaaagaatccttaaatgaccctgaaatttaccttatgggttcttgcgaggctgaggcagtcaagctttttgccaatacctatcttgccatgagggtttcttattttaatgaactggataattttgctcttgccaagggccttgattctaaggccataattgagggtgtatcagctgatccaaggattggagaccattataataacccatcatttggctatggcggttattgtctaccaaaggataccaaggagctttatgctaattatggtgacattccgactgcaataatgaggtcgattatagattcaaatgaggtcaggaaggactttgtagcaagtgatatacttgcgaaaaatcctgaaactattggggtctataggcttgttatgaaaaagggttcggataattttaggaagtctgcaatatttgatgttataaataatcttaaaaaaaagaacgcaaatattgtaatttacgaaccaaaccttgaaggcgaatcctttgagggaatgaagctaatccgtgactttgaagaatttaagaaggtagacctaatccttgccaataggcttgaagatgagctaaaagatgttgaggataaggtctattccagagatttatttaatagggactaagatgactgataaaaaatacgtaccacaagtacattccaaactaagaaaatcttttataactgtgccagaagaaatctacagggcaagcgggatcaaggtctttgataagaggatcaaatccctcctatttacaacagacctagctataataaggaattcaaatgctgattctatcatggcagtctacccatacacaccccttaattccattactgaatctataatttcaattgcttcagtgccttgttttataggagtaggaggaggtactacccaaggagcaagggccaggtttgttgcctactatgcagagcttgctggtgcctatggggtagtggtaaatggaccaatccctcatgatgatatcaaggaaatatcaagattcgtagacatacctgtaattgcaacaatcacttcccttaaggatgattacaaggcaaaaatagctgcaggagctgagattttgaatgtgtctggcggcaaatatacggctgatttggtaacctatattaggcgtgatataggcaatgattttcctataattgctacaggtggtaaagacggggcatcaataaaagcgactatagacgcaggtgcaaatgccatttcttacaccccaccttcatcttctgatgtatttggagagatgatggataaatataggaacgaggatatctaatgtatggtggatttttcaccgatgtgggaaacatcaaagtcggtcatgcaagtgatttagaaggcgggacaggacttacaataatcttgccagatccaggaaatacagcaggtgtagatgtaagaggaggggctccaggaagtcgtgagacagacctacttaatcccttaaaccaagtctcagaagtatcggctataatcttatcaggaggttctgcctaggggttagaagcggggagccacttgatgaaaatcctcgaaaaagaggggataggatttgatgtgggggttggaatagtaccaataatttctcaggcagttttatttgatctagcctataaaaacccaaaggcaaggccagacgaacttatgacccaagaggcctttgaatcagcgacttatactgataaaaatatgggcatcgtgggagctggcacaggggcaactgtagctaaggctttaggtcctgaatctataatgaagtcaggcttaggccaggcatcaattaaaaaaggagatcttattgtatctgcaatagttggccaaaatgcctttggagatatttttgactatcataaaggcaaacaaattgcaggtccaacaaaggatgggaaaatgctaaggactatggattatattgataaaatcctagggtcttttgccgatataaagccatctaataccacaattggagctgttgcgacaaatgctactttcaataaaacagagcttacaaaaatcgccggcatgtgccatgacggctacgccaggtccataaatccagtccatactatgtttgacggagatacaattttctccctatccacaaacaagataaaggctgatgtaaacctagtaggagcactcgcagcagaggtcatgtccatggccattgccaatgcaatctacgcaagtaggaaataataaaacccctaggctgaatgatttcagctaggttttttttctttttaaaagcttattttatcctctatgcctagattttctttttgtgtttgctttaaattaaaatcagcttctttatctttagacactttatcttctaggtcagacttagcgttttcttatgctttttttgcctcatcgattttatcttgtgcttctttttcttctgatagggccttatctagagcatcagacttttcttttttctcttcttggaccttgttttctatgctttccttagcctggtttttcttttcttcttggctttttcttctaaattttctttgtttttgtcaaggtcatccttggcaattttgtagttttcttgagcttgttctaggtttctggttttttatacgaagatgtctcttccttttctatgttttgtgtttcttccttgacttcttctgcatgggcaagatttgcaccttttactagaaaacctgttgttaggccaatattaaggccagattttcacctttcatgatttgcgcgacttttcgcatcctcctttattggttttttaagaattttaagccttaggcatagttattttattatgatactgctatatttagcaaaaggttttcatctaataaacaaaattttattctagtttatagaaaattattagctttcttactagataaatctaaaataaatagtataatttatatataatatgtgatataaatatgtaatatggatggaggagggatttattggatattaatatcaaattagggctgatgattatttttggtatcatcggcggtaagatttcaaggaggtttagtcttccaaatgtgactggttacattgtggcggggctgtttttaggaccttcgttttttaatgttttaaatgatgccaaccagcctatggtggattttgtaaatgagtttgccttaggtgttattgccttttctattggtagtgaatttaggtttgaggaccttaaaaaactcggtaaggacgtctttgttattactgtttgtgaggttgttggagttttattggtggtcttttccgtcatgtatttcttgcttggcaaatcttttgtattttctattattattgcctcgatgtcagcggcaacagctcctgcaggcaccatgatggttatcagacaatttagggcctacggacctttgacaaagactattttgccagtggcagcccttgatgatgttttgggtattattacttttgggatttccctgtctttggcaaagttttccataggcgataaggctgcgagcgtgtcgatgatgatcttatcaccgcttatagaaattggactttctttcttgttgggccttgcccttggttttgcttttacctatcttataaagagggtaaagtctaaggaagatgccttatcggcaattattacggtgattttactttcaacaggccttgcaaattatttcaaactttcaccacttcttgtaaatatggttgtgggaggagtgcttgtaaattaccaccacaattcaaaacaagtttttgataatataaacgactttgcaccgcctgtcaatctcttgtttttcacttttgctggtgcgaaacttgacctttcggtcttattttctataggggcgctagggattttctatgctttttctagggctattggtaaaattgcaggtgcttcaatcggtgcaaaaattgttaaagctgaagagacagttaccaagtggcttggtcttgcacttttgtcccaaggagggatttccattggtttatcaatgattgtagcaagagaactaccgggttttgcggatgagattattactgttatcctgttttcagttttggtatttgaaatcctagggcctatccttgctaagatttcgattacaaaggcaggcgaggttgacggattattaagaataaatcaaaaggagtttaactaatgaaggcattgtttttggttttgaataagacagagagattaaatgaaattttggagaagtttgtagaagtaggggtctcaggggcgacaatccttgattcccagggcatgggttctgccctgatcgaaggggatattccactctttggtggggttttaaggtcggttatggacaataataggccttataataagactattttcacattggtagaagatgataagctaattgcaattaaggatgctgttaaggaagtcttgggcgatatgaacaagcctggggtaggccttatgttttcagttgatgttgataatgtgacaggtatataaaaaggagctggcaggaaaatcctagccagctctttttttctataaagattcaattttcaatatattttctcataaattttacataaaggttgccccgtcacagtagagaatttcgcctgagacgtaggatgcgaggtctgatgccaaaaataggactgtatttgcaacttcttctggctcgccaatcctctttagcgggatgatttgcttaactggttcgatttgctcagctggcaaaacttttaccatgtcggtgttggttacgcctggtgctacggcattgactctgattccataagggccaagctctcttgcaagtgatatggtaagtccatttatagcaaacttgcttgtaggataggcaattccagtttgttggccgtttttagaaaccatcgatgataggtttataatagatcctgaccttttttcagtaaggtgaggcaggaagttgtagatcatattgtatgttccgttgacattgatatccattacattagaaaagtgatttaaatctgcatttagacttgggatattatctgaaatgccggcgcagtttacaattatatccacactgccaaaatcctctaggacttttttagcaaattctgatacactttcctcatcagttaattttggcgagtaacccttaaagttttccttgtcgtatttttcacaaagcttctcgactgccttatttgcagattcttctctagaaccaagaacggcaaccttagctccattatctaggaatttttctgctatggcatagcctattccccttgatgaaccggttactactgctactttgttttctaataatttcataatgcctccttttaaaaaacgtttcttacttctactttatactagatttgattaataagcaaatatttattaaagtcaagatttttatttgacaaaggccatttttacgagtattattactaggtaatctctactccgtagtataaacggggtcaatagtccacagggaggtgaaaaaatatgaataattacgaagcagtattgattttcaagactgaattagctgatgctgacagaactaatcttcttgacagatttaaaggtcacatagaagaaaatggtgaaattgtatcagttgatgactggggtaaaagaagacttgcatacgaaattaaagacctaaaggatggttactactatatcgtagatttcaagtctgaaccagatcatatcaaagaatttgaaagaagattaagactttcagatagcgttcttagatacatggttataagaaaagaggactaatatgaataaagtgatactcataggccgcctagttagggaccctgagcttaggtatacccaatcaaaccaagcggtatgcacattcacattagcagttgataaaaaacttagtcgagaaagaagagaagaagcggaagcagctaatcgtccaacagcggattttccaaggataacagtgtggggaagacaagcagaaaatgctagtaggtacctatttaaaggaagtcaatgcgcagtagaaggtaggatccaaacgggaagctaccaagatagagaaacaggtaagacagtctatacaacagatgttgttgccgataatgtagagtttttaggatctaggtcggatggccaaagacaaagtcatagctcttacccaggtgacaaccaagatgtctataacaacaactattctcaaacaaattcataccaaaataacaatcaagctggcggtccaaccagcaatgatgacttttttgacgatgattttactgaaatacaagacgatggcagaattccattctaagaaagtatagagaaaggaattacaatggtaagaagatttaaaccaagaaaaaaggttgatccatttgttaaagacccatcaaaggtaatagactacaaagacattgaaactctaaaaagatttgttaccgacagaggtaagattcttccaagaagagttacaggtcttaatgcaaaacaccaaagagaaataacaagagcaatcaaaagagctagacaagtagctttattgccttacgaagaaaactaatacaaaaaactaatcaataataaatttcaataagcatttagggggcacggctccctttttatttgctcaaaacatgcatattaaatataacaaagtatagttatatatattaatttaaacataaaaggaggaattatgtttgtagtaattatttctctcatagtggccatcttagcgctaatcttcatggcctttacaatcagagagagaatccttcctgtatcaagtggttcaaaaagaatgcacgaaatatcaggatacatcaaagaaggcgcaatgacattcatagttagcgaatataagtatatcttagcatttgtagtaatagtatcaatcctaactacaatatttttaggctttaaaatcacaatctgctatattcttggttcagcattttcaatgctaacaggatttatcggaatgagaacagcaacagaagccaatgcaagatgtgcaaacgaagcaatggaaggtggcacaaatagagccctaaaactagccttctcaggcggatctgtaatgggttttgcagtaacaggacttggtttttcaggactattaatttgctacctaatctttagagatccagcaatcgtaatgggatactcactaggagcatcatcagtagccctatttgcaagagtaggtggtggtatctacacaaaggcagcagaccttggtgcagacctagtaggtaaggtagaagcaggaatcccagaagatgacccaagaaacccagcagtaatcgcagacaacgttggtgacaacgtaggagacgtagcaggaatgggagctgacttatttgaatcctatgcaggagcaatcatttcagcaataaccctagggcttgtaacatatggtgaaagtggacttaacttcactcttctattaattacaataggaataatcgcatcatttgtagcaaacttcctatttacatctaaaaaccacagagacccacaaaaagctctaatgatgacaatctatatatcaggagcaatcgtactaatagcagcaattattctgtcatttgcatacttcggcaatataaaagcagccctttcaatcattacaggaatccttgtaggaattgcaatcggacttttaacagaagtatacacatcagataaatttaaacacgtaaaaaatatcgcagaagaatcaaaaacaggtgttgcaaccaacatcatagcaggactatcaacaggaatgctatcaacagtattcccaatcatcctaataggccttggaatcatcgtagcatactgggcagacggagtatttggtatagctctatcagcagtaggtatgctgtcaacaacagctacaacagtagcagtagacgcatacggaccaatcacagacaacgctggtggaatcgcagaaatggcatccctaccaagcgaagttagagacatcactgacgaactagactcaatcggaaacacaacagcagcaatcggtaaaggatttgcaataggatcagcagccctaacagccctatccctattcgtaacctactccgaaaccctaggacttgaaacaatctcaatcctagacagccacgtagtagcaggaatgtttgtcggagcaatgctaccattcctatttacagcactaacaatgaactcagtaggaaaagctgccacagaaatgattgaagaagtaagaagacaattcaaaaacgacccaggtctactagaaggaacaagcaaaccagattatcaaaaatgtattgaaatctcaacatcagcttccctaaaagaaatgattctaccaggcgttttagcaataattgtaccaatctttgtaggcctagtattcggcccagaagccctaggaggtctcttagcaggagccctagtaacaggcgtactaatggcaatcttcatgtcaaacgcaggtggtgcttgggataacgcaaagaaatacatcgaaaccctagaaggcgaagatggaaaaggatcagaagctcacaaggcatctgtagtaggagacacagtaggagacccattcaaagatacatcaggtccatcactaaacatcctaatcaaactaatgacagaagtatcagtaatctgcgctggactatttatctaagaaaacaaaaaaactcgacctcatcagaagatggggtctttttttgaccggtaaatatggtataataaataaaattaatatgaaaaatttaatttattattagaaaaatctcgtattaaatgaaaaaataagagaacatttataaataaaaacaaaaaggaggtaaaatggactatttatacaaaattttttacaaaaacaaaaatcattatgaatcaacctatgaatcaagaatcaataatgaagttgtagaaaagattgccctcccatataaaagtaaagacaacacccctattagcctttactttataccatctgtaaaaacgatgaatcttctagagcaagtgcaaaagaatgatgaagaattaataaatctaacaaaaggtttcaagaaaaataacaaagaccatttactaataaaactagtatctgatgacttagaagcatcaaacttaatcgaaggcatagattcaaataaaagtgaattgatatactcaacgaagaaggtactatttgagaaaaataataatgtgaaaagatttggcaaagctttgaattcttatagattattattagaaaataagttaaattatccaaaaacaaatgcagatataagaaaaatctacgatagcatcacagctggcgagattgataaggaagatttacctgatggtaaatattataggagggggccggtttatatacaaaaagcaaggagtgtaagcggtgaaataatccatactggcattgagggtgaagataatattgctttcaatctagaaagaatgatagattttatagaaaattctaaacttccaagccttataaaaatagccataagtcactattactttgcctacacacatccattttatgacggaaatggaagggttggaaggtttttatcggcaatctatctaagcaagaactactcatttcttacgagtttgtccctatctacaggttcacttctagaaaaatcaacctattacaaagccttcgatatgacaaacaaacccatttcaaaaggagaaatcaacttttttgtagactccttcctagaaatacttataaaaggtcaagagcaaatcatggagaatttatatcaaagatcggtaaggattgtggaaaattatgaaaagttcaattcaataatcaaaaatgcaagtgattttgacctaagaatcctagaaatattcgcatctaacctatattttacaggaaaccaaccaatatcaagagaagaaataatcgaggccttagaacaatatgattttccagtatcaaggataaaatcaaggctaggagactttgaaaaacttgatataataaaagctgttaaaaaaagacctttgctttatatcttaaatgaagaaaaattataaaaacaaagtgtgagttaaaacttgcacttttttttatactcaatatcgggacatattaccgaaaaattctatatataattagtatagcaaaaaactacaccaccaaaggaggaaaaaatgattagaaaagtaaactactatactattatgccagcagaaattagattagataacagactgtcatcttttgacaaaattctctattcagatatactcacactttctagcaaaaaaggctattgttatgctacaaataggtactttgcccatatttatcaaattgtcaatttcaactatatctcaaagtatatcgaaacttgtagaacttggatttgtagaaagaagatatgaatataaagccaattcaaaaatgatagaaaggcgaaaattatatatatcagaaaattacagtaagtctatcaggaacctaatagaccccatgttagaaaagcagaagcagggtataggagaaaactcacaagataataatataaatatgaataatataaaggataatataagccataccacaaagttatctatggaaaattcatctagacctccaaggaagtctgactatctacaagctatgttggaaaggatttagaaaggaaaattatggtaaaggtaattaataaaaaaggaaagaaaatagtaaatatagacggtagagagtacggcccaaaatcactttacttccatatacaaagaaccacttctagcttagaatatttcacaaaaaaaggtgattgggatgaaaaaaggcaaaatgaagtgaaaaaatatatccaaaatcttgtggaaatctatagaaaacaatattcagaagaagataaatggtagtggatatgaaaaaaatgttttgatcctacaaaaaaactacataccattgtttttggtatcttaattaatattataaacaaaaaaacaggataattattatcctgtcttgtgtatttagtacattcctatatttgcttaataaaatttgacaaaaaaataagacctttcggtctaataagcattggtgcgggatagaagatttgaacttccacgacctaaaatcggtcacaagatccttagtcttgcgcgtctgccaattccgccaatcccgcttagtatcactattgaatgatactatattttttagcttttgtcaaataatttttcctaggaaatctttagccctatctgtatttgggtttgtaaagaaatcttttgggttattactttcttcgactatttttccggcatccataaagaataatctgtttgatacttctcttgcaaaggccatttcatgagtaactactaacattgtcatggcatcttttgctaaatctgccattaaatttagaacttccccaaccatttctgggtctagggcgctggttggttcatcaaatagcatgatttttggattcatcatgagggctctaattatagctatcctctgtttttgtcctccggaaagctggtctggataggatttttccttatctgatagaccgattctttctaagagttctctggccttttttttagcttcatccttttctagtttgcctcttaggattggggctaggattaggttgtcaatgattgtcaaatggctaaagaggttgaaattttgaaataccatgcctatttcttctctaaggctgtttatattatagtcttttatattttcacctaaaaatagtatttcaccactatcaatttcctctaggaggtttaggcttctaaggaaggttgatttgcctgagcctgatgggccaattattgaaatgacattttccttatcaacttttaaatctattccttttagaacttcgttgtttgcaaagctcttgtgaagatttctaacttctaacatgttgtatcttcctttccataactttaaaggcttgctctatcaagattactattattagatagattagagctgccgcaaagtaagggacgcttgccttaaaggttttggatattattattgatgctccacgggttaagtcagccagtcctatgaagccagatattgatgtttcctttaaaagtgttataacttcattacctaaggctgggagggcatttcttagggcttggggaaggcttatcttaaagagggcttcgttatatgaaagacccaagcttcttgcagcttccacttctcctttagctactgagtttaggccgcttcttatgacctcggacatgtaggcggatgagtttaaggcgaaggttgctatggcaattataaccaggttatcaaggcctacaagaattacgttaaacataattaaaagctggattgttgatggagttccccttatgattgttataaaaaggcctgctagcttatctaaaatatttagggtaaagccttttggattatcccattttggattgaggtctatcttggcctttctgattatggcaaggattagacctaggatgaaggataacattagggaaatagtacttactagaagggttattttaagaccttctatgaggtacatatataggttaccatctaagagatttgtctttatcaagtcaaacatcaggacctacttgtattttttgacgattttttctattgtaccatcatcttggaattctttgattgccttatttattagttctttggcttcatcttcttctttaccaatggcaaatgcataatcttcagattcgtagtcagattccattatttctaggtcatcgttagcttgaacgaatttctcagctgaggtttggtccatcaagattgcatcaatttttccattttgaagggcaaggactgcatcagaatatttagcaaaggctgataccttttcaaattcttcatcagcaaggtcattacctactgttccaagttggcagcctattgttttatccattaggtcatcttttgattttataccgctatctttttttattaaaaatatttgagtgcttgatgcgtaagtatctgtaaaatcaacattttctagcctttttggatttactgtcatgcctgcagctcctatatctgccctaccagaaccgattgatgctatgatattgttaaagtccatatcattgatttcaacttctactttaagcttttcgcctatagcttttacaatttctgggtcaatacctacaatattttctccatcataaaattcatatggggcgaagtctgcacttgttgccacagttaattttccgtcagcaagaatgcctggtaatttatctgtgtttgcagcttctttagcatccttagtattttcatttgctccacatcctgtcattagtcctgctaataggacaccgattaatagttttttcattataaattcctttctttttggcattaaaaaaacccctccctaaagggacgagcttgtcgtggtgccacccaaattctcttatttctcacaaaataagacttaatcagtactatcataccttatgctgtaaggggcatacccctaaggccctactcttagttcaggtcttaagctcaaagactctcttcatcttacccttacctgtcttcttccactctacaagactcgctagaggatttatgcaagattactcttcttatcatcgcttgttagcctctattatatagcctttatttttcttgtcaagctacttagataaagtatagaaaaaataatcataaaggatataatatttttgaggtatgtatgattagaaaatgttatgcgaagattaatctgagccttgatattctctcgaaaagggaagatggttaccataatattgacactattatgacaaggattggtctttttgatatattagaaattaaaaaaacaaatgatgatgaatttacttatgaatccaatgtagatcttggtgatatcgaggataatcttatttacaaagcctataaggaagtgaaaaaaatcgcaaaagataaggcgactggtatttatatcaaactttctaaaaatatcccccttgcagctggtcttgcaggcgggtctactgattgtgcagagactataagaggtcttaacgagctttggaatcttaagctttcaaaccaggacatgatggctatcggggagaagcttggagcagatattccatttttctttttggaaaaatcggccagggcccgtggcattggggaggtccttacgacttttgtaaacaaggctgggattaaaatcctacttataaatgatggtacaagtatctcctcagcccatgtctacaaaaaaacgaaactttttggccatattgatacaggtaaaattgtagcaggccttgaggcaggagatttttctgtggtagaacattttgaaaatgtaatggaagatgtggttctgagagattttcctcaccttgtctctatcaaggaaagaatagtgaaacatggggctgtaaaggccctggtgtcaggatctggtgctagtatatttggaatctttaaggatgattttagccttgatagggcctatgaaaaacttaaggattcttatgaatttgtaagaaaggtggaccttatagatgactaatattggtatttttgattcgggcctgggtggggttgcagttttaaatgagcttagcaaaaaaactaatgccaatttttactacctaggagacaatcttagggtcccttatggtgataggtccaaggctgagataacaagctttgctactgatattgttaggtttttagaaaaatttgatattgatttttatataattgcctgcaatactatttctgtaacttgcaaagattatctaagagataaatttaataaggattttattgcaattactgatatggccgtgaaggaagccttagagtacgagggtaatttcctagcccttgctacaagggcaaccatagatagtcatttttataagaatactatcgagggattgaaggatgtcaaagtttacgagcagaaggcttacagacttgttggcctgattgaagaaggaatccttgatggaccgcatcttgagggggcgattgatgagtatttggctcttgccaatgagaaaaaaattccaaatattatcctggcctgtacccattatccgattataaaagatgagattagaaaaaggcttatttataatgcaaatataatcgacccggcagtatttcttgctaatagtttaaaaactgaggataatgatagggaagtaaatatttttatgagtaaagaaagtgaggatacgacaaaacttattgataagattatggatgtagattacaaacttagctatataggagatttgaagtgatttatgcaattatggatataggttcaaatactgtcaggctatctgtttataaggagagaaacggggaagcggtgagtcttttttctgaaaaagaccaggtcagtttgaaatcctatgtcaaagacggcaagcttacaaataaaggaattaagaggctttacaacactcttaaaaagtttaaggcgcttgtggataactttgaagacatagacggggtctatcctttcgcaacagctacagtgagggatgtggctaataggaaagaaattttagacttgatgaaaaaagatcttgatcttgatattgaggttttatcaggtgaggaagaggctcaactgaagtagttattatcggtcagggtaaggttattaaatcgaattccttatctattggatctttatcagcctttaacgactatgttgatgggctttttgtggataaggattcaaaaaaactaattgaaaataaggtcctacaactttttggtgattctagtatctatgaggaagattttaagattttatcagctgttggaggttcggcaagggctgcccttaatttttataaggactattacaagctcgaagacgatacaagaagcatggatgtcaaagaatttgattctatggttaaagaccttataaaaaaatcagataagaagaaaatgtgtatgatcttagatatcaagccagatagaatccatacactcctacctggtatgattattttaaatgaaattagcaaattttttaatatagaaactataaatgttagccaaacaggggttagggaaggatatgtctatagcaaacttttaggaaggaaatagacatgaaaattttacacaaaatagggaattatcctggctagactttaataaaagagtgatagaagaagcgaaagataggacagttcctgtacttgaaaggctaaaatttttatcgatttatgatacaaatttagaagagttttttatggtgagggtagggtctttgactgacctatccaaacttaagaagcaagcaattgacaataagtcaaatatgactccaaccgagcagataagagctatcttagataagcttattcctatgtacgaagagaaagataaaatctacgaaaatctcttggaagacttgacggaggttggtataaatatacaaaaaatttcagaccttgatgaaaaagatttgtctttatgccaggcatattttgatacaaaaatagagccaatcttatcttttcaaatcatagacagggtccatcctctgccaaggcttgcaaatctcagcctatcagttatatatgatttggcaaggaaaaagagcaaaaatgatgaaaatgaagggattatagggattatctatgtgccagaaaggctcaaaagatatgtaaggatatctgataagacctatgttctgcttgaagatataataaaggtatgcggggcaaaagtctttgagggctacaaggcaaaaaactcatttgtgatgagcctaacaagaaatgcagacattagctttgatgatgatgactatgatgtagaggaagactttaggtcctatatgaaaactaagcttaaaaaaaggaagagactaggaccagtaagggtagaggtagaccaagccttatccccagaagatacggtatttttatgcaataattttggcataagtgaaaagtcaatctttttatcaaaaactccttttcaattaggctttatctttgattttatagaatctttgcctgatgaaataaagagtgaaaacacctacgaaaaatttaacccaatgccaaaggtaggcctagatagacataggtcaatgattgaccaagtgatagaaaaagacaggattttatcctatccttatgagtctatagatcccttaattaagctattggatgaggcagctaatgacccaagcgttgcctccataaagattaccctttataggattgccaaggactcaaagattgcagaaagccttataagagcaagtgaaaatggcaaggaagtcatcgtcttaatggagcttagggcgagatttgacgaagataataatattttttggtcatcaagcttagaagaggcaggttgtaagatcatctacggttttgaccactacaagtgccactctaaagttcttctaatcacaaggcttgtcgacggagaaatttcctttatcactcaggtatcaacaggaaattataacgaaaaaaccgccaaactttacacagatttttcctatttgacgagcaatcaagtaattggccaagatgccaaggacttgtttgataacatcatgattggaaatctaaacggtcaatacaacaagctcatagtttcacctaaatcaatgcaagaaggtcttgaaaaacatatcagagaagagatttctaaagccctaaacggacaagaaggctatatcaggctaaaaatgaactcaatttctgatagaggactaattgaccttttacaagaggcatcatgtgcgggagtcaagatagaaatgatggtaaggggtatttgctgcatcctcccaggtgtggaagatacaacagaaaacattgaagtctaccaaataataggcagatttttagagcatcacagggtatatcaatttggaaaaaatattcctaaagtctatatttcttctgcagattttatgactagaaatattagaaatagggtggaagtagctgttccaatataagatagggactctagggactatatcctagaatttttggatatgatgttttcagatgatgtaaaatcaagaaagctcggtcctgatggtaaatattataagccagataatattaataatatcaacgcccaagaaaagctcatggaaaaagccattgatgactttaaaaactttaataaatataaggaaaacaaagtttcaaataatcataaaattttataccccaataaagagagaaaagcctatgaaaaaagaggaatcttagacattcttaaaaaactttttaagaaatagtcaaaataaaactaaaatttatgaaaatccgatatatttgtcggatttttttattttatctcaaaattatagacatttgaccctgttaattttagcaaagtcgtgttataatgatagtaacgaaatgtattatcagacttaaataggaaattgaaatatatttaatatttaagaaagattttacaaacccttagacttacacgaaaatattgaaataaatagaggaaaaaaaaatgtcaaataaaggtataagagagcttaagagacgcaaaagaagagaagcaaaaagaagaagaaaaaaagtggcattagtaggtgtgggacttgctttgaccctaacaactgctaaatttgccctacaaaaagaggataattaccaaatcagaagaccaagtgaatacagaattgcatcaggtgaacttttagatcaaacagaaaatgaagagaaagcatctacatctgacatccacgtggctactgaaattggctttaacgatatagatataaaagacgaactaaaaatcgaagacagctcctatcaaagcgagctaatagagtatgtaaagtgcctacaaactcagtatgcctaccaatttccaaatgactattctaaaactgataagttcatcaaggaaggccaatacttggggttttatggctgtgaaaatggctttgcaaaggttaaaatagacgattcatattattatgtgaataaatttggcctagcaaagacagaaaaggaagaagaaatcaaggttgtaaatggacttgcctatgtaagcgaagcttatccactaccagcaaattttgatccaggtgtggacaggactgctaggcgtgcctttgaaactatgcgccaagatatggcaagattaggtcttgacctaaggatagcatctgattatagaggctatgagctagagggtaagatgtatgatgcgggagaagtggatagttcaccatcaggcacaagcgagcaccaattaggaaatgcctttgacttttttacagaaggcagcaaatataatgacaaatttgaagcgacagcagagtataaatggctagcagaaaatgcttataaatacggttttattgaaaggtacccaaagggtaaggaaaataaaacaggccataaagcagaggcttggcattttaggtttgtaggtgtatcaaaggctaaggaaatttatgacaataatctaactttagaagagtttttgaagatatcatagatatctgaattaaacaaaacgggaggaaaaatgaaagcaatagtaacagataaagcaccagcagctgttggcgcttatgcacaaggtattcaaacagaatcattaatttttacatcaggtcagctaccactagatccagaaacaggagaacttgtatctgaaatcaaagcagctacaaaaagagccctagaaaacgtgaaggccatagtagaagcaggtggctcatcagtagataaaattgtaaaatgtaatgtatttcttgacgatgtaaatgactttgcagccttcaacgaagtatacgaagaattcttcggcgaccacaaaccagcaagatctgccctagaagtagcaaacattccaaaaggagcagtaatagaaatcgaagctatagccttgtcctaattttccgcaaggaaagttatggaaatacttatgtagaggctagatttttcctcatttgtcttaaagaaaatgaatggaaaaatcagccgatactatagccttgtcctaaggcgaacgaagttcgagttatggaaagacttatgcggagtttcgaccttgtcctattttcgcaaggaaaattaagaaaatacttatgcggagtttcgagcttgtctttattttcagaaagaaaataagtagaaagctcagccaatactatagtcttagctaaaaaactagaaaaacaaaaacaggctaagtgtgctcaaatttgggaaaatattagcagactatatatagacaatgtggataagttttcaaattttggtaaggctattctgaattttaaaaatattgaaaataggattataagagaatatatatttgattttataaacagaatcattttacaaggcttttataaaacaaagttttttatttttaaataattaaaattaacaattaaaaaatacaaaagtgacccaagttgggtcatttttgcttttgtgggaaaactgaaattaaagttaaggtaggtaagtatggattttgattgcggatttagaaaagaggataagtggtttaggtatagggctgctgccattataatcgaagatgattgcgtattgtttgcgggaaatgaagtagaagactattactattccataggtggcggagtccatttgggagaaagttctgaagaagcagtaaaaagggaagtattagaagaaactggagtccaatacgaagttgattatttagctataatccacgaaaatttctttgttggaagcgttagattaaaagttttagactgccatgagatttgcttttactatatgatgaaaccaaaaggcaataaaaatcttaagagtcatagccatagccttactatggacggcgtaaaagagactatgcactggataccaatcgaaggcctcgacaaatataaggcatatccgatttttatgaaagaatatcttaagtcagatcataagggaatagaacatataattacagacgaaagagtctaactagtctcatctactatttgaaacattataagatcttttaaaaacaaagttgtgtttgtttcaattatggattttattggctatgaaaatgatacaaatgaatatatttatgtatataagggatatttttccctatctcgccacttttgatttattatatccaaattgattaaaattgcgagcgtttaaaatcagttgaatttataaataactttcaaaggacttatttatgaccaataatttatatctaatatttttagctgtacatattttaataataatagaaaataacaaacaattaaaaaatcctaaaccatatccaccagaggaaattaggaaagaaattagaagtggggtggaagcttagcttcatataagtatgtggttttttctcattaccttctcccaagacttgttaaaagcgaatcaaattggcaaaatggaaatgctgattggtacaggtctagtataaggcttggaatatttgcatagttctcacatttttcacaatgatattaggacaagtctttaacctatttgaccctctaataggcttatttataatattaattcctgtgagtttaggcatggtagatatttgttttaggatggagaaagatattttaaaggattaaataaggggacatttttattaaattttctatttataattgatagccggtttaatatgaggaggcgattgatatggatcttgatcaaattatcaaaaatcaaagggaattttttcttgggaataatacaaaatcatatgaatttaggaagagacaattagaaaagcttgaaaatgcagttagggataatgaagggaaaattcttgctgctttagaaaaggacttgagaaagagcaaatttgaatccttagttactgaataccactttgttcttgaagaaattaaatttgtcaagaaaaatctcaaaaagtggatgaagaaaaaaagagttagaaagtctcttacgacctttcctgcaaagagtttttatctctacgaaccacttggagttaccctcataatttccccatggaactatccttttaatttgagtttgggacctcttgttggggcgatcgcagctggtaatactgtgattcttaaatcaagctcaaagtcaaaagcaactagtgaaataatctcaaagataatcatggataattttagggatgaatatattatccaccttgataatgaaaagcttgattacgatgacctgcttagaaaaaagtacgaccacgttttctacacgggagggcctggtgttgccaagaaaattatgaaaagccaggctaataatcttaccaagcttactttggagcttggcgggaaaagtccatgtcttgtggaaaagactgctgatataaaaatggcagctaagaaaattgcctgggccaaaactgtaaacgccggccaaacctgcattgcaccagactttctaattgtagatagaagtgtaaaagacgatttgattttagaattaaagagaaatttaaataatttttacggagaaaatccaattgaaaataaagaccttccaagaattataaatgagaatcatttcgataggctcttaggattaattgacgaggagaaagtggtttatggcggaggttttgatagagaaaagctaaaaattgcaccaattattatggatgaagtagactttattgatcctgttatgggagaggaaatctttgggcccattattccgataatttactataataatcttgatgagattcttgcaaaaataaagagattgccaaagcctttagcattttatgcctacacccaggataaaaatgtagaagataaaatccttagggaagtggaatttggaaatggggctataaatgattccctgatgcaagtttcaaaccctaacctagaatttgggggagtgggcaattcgggtcagggtggctaccatggctattttggttttatgaatttctcaaacaggaagtcaatcctaagggcaagtaagtttgacaatttcctaaaatacccgccttacacaaaaaagaattttgattttcttaaaaaaatcttaggctaatttgataatataattctcaaaataagtaattgtgcttatatataaaaaataagtgattttagttttgtctgtgaaactttgtgggattttatttttagaaatttgctctttaggattcttgatattaaattatttaataaaataattgttatgacctggttttattatttgaccaggtttcttttgataagatgatcttatatttatctgttgcataatagaaggttttttatttatattagtaaatgggaatgtaaggtttttaatatatttttaataaatattttaggcaaaaaaaaacacctcca
>Bt_01899_Ap_overlap_22m_36m_unique_GS_consensus
ngggtaaagggatacgagttaaaaatcgaaggcaaaaaggcagtctactacataaatatagcagaaggtagagatatgaaaatcaatgctacaactggtgaaataatcgaaagaaactagacttgaaaaacacttaaaaaaacaacccctcaactgcaaaaaattgaggggtcgtcgtttgaacttatattaaaatcaataacaaatcaaaaaaacgattagtattgtgaagattggccaccgtcaattgctaaaacttgaccatttacaaagtcagcatcatctgaaagcaagaaggcaactacacttgctacctcttctggcttaccaaatcttttcattgggtttactgatacaaattcttcaccagccttttcccagtttacaggatccatttgttttagcgaattttcaaccatttcagtcataatagcacccggagcaatagcattgattgaaataccgtgttgcccatattctctagctgagtttcttgttaggcctacaacaccatgcttagatgcagagtatccagattggttaccaacacctctgatacctcctacagaagcacagtttacaatcttaccattaccttgcttatgcatttgactaaggacatgtttcattccataaaacacaccgtttaagttaacatctaaaacccacttaaattcatcagagccatagtcttctgttagattttgtttgccttcgacacctgagttgttgaaaaatccatctatcctaccaaatttttctacagtttcgttaaccatagcttccacctggtcttccttggtcacatctgctgtaatgattaaactatctttagctcctgcgacatcagaatctttcttagcagcctcaagcttttccatatttctaccaacaagcacgagcttagcgccctcactagcaagtctaacagcagccgcatggccaaggccacccgatgctccagtaattataacaaccttatcttcaaatctcttcataacactttctccttattcatttaattctttcttgtcatctttatacccaaaataataattaaacttctgcaatatatttaaaacttggttctttatctaacattctactttatgtattgtaaaactttctctaatttggtataatcctaatgttgaaatttaaatagcaaggagattttcatgaataaaaaattattagcaatccttttagcaggaacttttgtttttgcaggatgtaatagcgagacagataaaaatagcaaagaagatgtgaaagtagaagaaaaagcagaagacacttctgaaaatactaaagaagaaagcactgaagcagaagaaaaagattctagcgaaaaaacaagtgaagaaggccaagatgaaaatatcgaagttgtcctaccagacaataaggtaacactcaaggctgcaagttacaaattcgaaagccatgtaggtggtatgccatatgacctaacagaagtaagctacgatgtagaagataacggcgaagctttctatacatttgaaggtgtaaaagatgacaaagaatattctctaaaagtaaatgccaacagtgcagaggctcttgaagcagaagttgaaaaaaatgatgatagcgaaaactcagtagatctaagcaaatcaatcccacctgaagaagccatgagaatagctattgaatctaatggcggcgggactgtaaaagaatggaccctatataacgacggcgaaggcgaaaaatacaaaatcgaacttgaagacgatacagaaatcatagtaaacgctataaacaaaaaaataatgtaagaaaaaaaccaggcaaagatacaaattaaatctctkactggttttcttatggttgaaattttactattttttctttttatttacttttctttttctctactttgttttacaaagtagtatttttttgctttcttacttacttttttctataaaactatcccagtcttttttgaagttttcaattccctgtgttgttagtggatgggtccacattttttcaaatagggtgcctgggattgtagctatgtgggctccggctagggctgcttcttctaggtgtttgttggttctaattgaggctgctatgatttcactttctagtccgtagttgtctaggactgtttttaggtcatagattagtctcatgccgtcttctcccatgtcgtctattcttccgatgaatggtgagatataggtggctcctgcttttgctgccattaatccttgggctactgagaagattagggtgcagttggtttttattccttcttttgagagggtgtttattgcttttagcccgtcttctgtcattggtattttgactactatgttgtcggcccaatttgctatgtctcttgcttcttttaccatgccttcatagtcgtagtttgtaacttctgctgagattggtccatcaacaaaggatgcgatttctgtaacgacttctttgaaatctcttccctctttgtttatgagtgatgggttggttgttactccatcacataatcctaggttgttgattcttttgatttggtctacatttgctgtgtctaagaaaaatttcattgttgctccttttgttttttgcttatggttaatttacataagatattagaagaaaaccctgcttaagcctcttcttacattttagtaattagaagcttcgcagggtcacatttttatgatctattgttcctattcccttagagcttcaagcttgtttttttatttaactaattctaatggggaatcgatttgtgcttcgatagtttcgccttttaggtggttgattgcattttccatagcaagtttacccatttccttaggttgttgagctactgttgctgcaagttcaccgtttttaacagcttctactgcatcgtcgttgccgtcaaagccaactactactatatctttgccgcttgctkttattgcttcmattgcaccaastkccatttcgtcgttttgagaaaagactgcttttacatctgggtgagcttggagtaggttttccattactgttagaccttctgccctatcgaagtttgctggctggctggctactaggttgattttgtcttttgtagcttcttcaaaaccttgtcctctttcacgtgtagagcttgctccaggtataccttcaagttggatgacttctgcattttctcctactttttctaggatgaattctcctgccatcttgccgccttctacgttgttgcttgctacaagacttagaacttcaccatcttctgagcctctatcaacgcagattacaggtatatttgcttcatttgctttttgtactgatgaagatatagctgtggagtcaactgggtttacgatgattaagtctaccttctgtgttataaggtcttcgatttggtttgattgaacagaagagtcgttttgagcatcagaaattactacttccgctccttcttctttagctttttcttcgatcccttctctgattgatacgaagaatgggttgttaagtgttgaaagtgacacacctattttgtatccaccttcttttgtttctacacttgtttctgctggtttttcttcagttttagccttatcttctccttctactgcgcacgctgctagtacaaagacagctaatagaaaaactgaaatgcttttgaataattttttcatatgttcctcctatttgtttctcttgcgatcgattaatactgctactagtattacgatacctttgacgatttgttgataaaagcttgaaactcccagtaagtttagtccgttatttaagactccgagtattaggataccaattaaggtccctgtcaaagatccgctaccgcctgacatacttgttccaccaagtacaactgctgcgattgcgtccatttcataagctgttcctgctgttggttgggcagaatttagcctagatgtaagtaccaaacctgataatactgccattagggctgatattatataaacccatatttttaccttgtctatattgatacctgatatgaaacttgccttttcattaccacctacagcatagacttttctaccaaatggtgttttgtttaggataatccataggattataaatactatggcaaaaagtattactggaaatggtatgccaaatactgttccttttcctaaaaatttaaataggaaatcatcttttggtcctggtattggacgaccttcagtataaactagagttaggcccctaaatatggtcatggttgcaagggtaactataaacggtgctagttttcctttggtaattaggattccgtttataagtcctaaggcaagtccgattcctatagctactatgattgcaagtagggttcccattccggtttgcataagaccagcaaatactgccgaacttatagcaagacttgacccgactgawagatcaatcccacctgttaggattacaaaggtcattcctagggcgataaaaccatttataataagttggcgcatcagatttaataggtttgtaggttgtaagaatgtcccattcataatacttacaaacactattaagattactagggcaatcagattgcctaaattttggttattttttaatttcgctttaaagtcgctcatagctttcctcctgtagctagggtcattactttttcttggtcggcatcatctttatttatttctccttggaccttgccttcgtggattacataaatcctatctgatagggataagagttctggcaaatcacttgatataaggattacacaaactccttggtgggttaggttgtttatcaaatcatatatttctcttttggctcctacgtctacacccttggttggttcgtctaggattaagatttctgggtctatggcataccatttggcaaagactaccttttgttggttaccaccagataggtcttggatcttggcttcactagacgtggtttttatcctaaaatctccaactagtttatttgataggtttttttccttattttcatttataaatagtccaggagtgaatttatcaaagttaagtagagaaatattttctctgattgattcatctaggataagtccttcttcctgcctattttctgttacaaaaccaatcttgttttttatagcatcaattggtttatttatctctacttttttaccatctataaatatttctccagagtctttttggcctaaaccaaagagtgccctcattatttcggtccttcctgctcccatcagacctgatataccaaggacctctccctttttggcatagatatttacaccttcgaataaaggaggtcttgagaaatttttaagctcgatttttatgtctgtaatttctgcatccatttctggatagaaatcaccaatatccctacctaccatgtgagaaactacctctgcttcattggtatcgttggtatcaaggattgctacagattttccgtctctcattattgtaatcttttgggtaagggcaaatatttcttccatcctatgggagatgtaaatcattgatactccctcatcccttagttttttcatgagcataaataacttatcgatttcgttgttagttagagcactcgttggctcgtctaaaatcaagatatttaccttgttgaggttggccttggctatttccatcatttgcctttgaccaactgataggttggccactttttcatctggatttatatttaggtcaaatctatttaaaaggtctattgttttctctctcattgctttcatatcgagaaatgctccctttcttatttcattgttcataaatatattttccataacagtaagctctggccaatcgcttagttcttggtgaataaagctaattcccaggtctttggctgtatttgtatctttgatgtcaatttccttgccatctattaaaatttttcccttatcttttcctaaaacacctgataaaatattcataagtgtagatttgccggctccattttcaccaaccaaagcgtgaatctcgttttcacccaatttgaagtctacacccttaagtacatcgtttttaccaaatgatttatagatgtctttcatttctacaatcataaagctctcctaaaagatatttgctgatctaagtataatgttggaatatggcgtatcttcacctgttcttattacaaatttcacatcagcaagttttttcttgaaatcttcgtgactaatatagtctgcactaatatcgcctaataattctttgatagctttttcttggcttggattattttctttgatttcttctgcaagtatataggcttcgcagccaaagtcttctagcaaaaccttaagaacatcaataaactttggctcgccaagttttagggacaaatcgattttcttatcaggatcaataggaagtccgcaatcaccgatagctatcaaatctgtatgtcctaggtctgataatctttttgcaatttcactattcaaaataccatttttcttcattttctttcaccccttaaaatctaaaacmatktcatggcttggaattgaaacgcttgcacctttttttgtaactgataagctagatgccttagccgcaatttctaggcacttttctacatcttctcccttataaaaataagtcacaaaatagcctgtgaaggtatcgccagctccagttgtatctaccgcattcaccttaaaggaagcttgcttaacttccttattcttatcaaaaaacattgacccatcttttccaagtgtcattaccactttcatttcaggataattttccctaaaatattctatagcatcattaggatctaacacaccagccaaagccttagcttctgtttcatttaccagtagcaagtcaacctttgataaatcaatttttcctatctcaggagtaattggtgatggatttaggacaattttcatgcctttttcataggctttttctacaatatatggcatacagtttatttcattttgcaaaactataatatcgtccttttcgaatttatccaaaacctgatctacgtataagtcagagttgtcaaaatttgctcccttataaagaactattgaattttcacccttttgatctacttgaattatggcgttgccagtatctatctcgctaagccttattaaactagtgtctatcccatattctttcataagatctaatataaaaatcccatcacgtccaatgtttcccgcatggaaaacttgatcagatacttttgccaaggcaactgcttggtttaaacccttgccacctggacgtttttcaatcgactctgcactaacagtttctccaggtcttacgatatggtcaaccgcaaaaaatatatcaatattaatcgaaccaaaattaagaattttcattttttatacctacactttctctttctacaatcctaggttctataactattttccccttggtttttctgtcatttatcaaatcatcagccatctttatagcttccttagccagttttctgaggttttgatctatagatgtcagtcctggtgttataatgtcgtcaaaaaacaaattatcataggaaattatgctaatatccctagaaatttctatatttttttccttaaaataattgataagcccatatgatgacatatcagcaaaggagaatattgcatctacatttttatcaaggaaaaatttcccagccttatagccttcttcgtatgaatagtctccatgtatcatatttgaagaatctatgtagatatcataatccatagaagctttgattcctccagaaagtctgcgcgaagaattggcagttgatcttggccctattagcatgccaatgtttttataacctcttttaatcaggtattcaacagccaaatagccgcccttttcgttgtttcctgttactatattagtttttctgttggtaaagtcatattcatctaagaaaataatattatgttttcttatatcttcttcagaaagaccaataacattcctgtctactacaaaggaagccataaaataattatttttcaaaatactaataaattcctcttccttcatagccttattattggtgttgtggatatagaggaaataatttttctttctggcataatatgtgagttctttaatgatagctgcataaaaagggtttacaatatcaggtatgaccaccataattgagttgccttttttgctggcaagggccctagcataggaattggggttgtattttaaatcttttgccgcctttatcacttttcccctggtcgcttcggatattttattgttagtattatttaacaccatagaaacagttgtaatggatactcctgccttcttggccacatcttttatgtttgccatattaacctcgttaaaacgttttacctaatactagtatatcttaaatacatcctatgtcaaatagtttttgaaaatatttttaaaagttttctactatactcagcttttttattattatattttttatcaataattgtagatataaaaattaaccataatatataaatctaggactttttcaaatgcaacaagattttaaaagtaaaaatgaaattcaattagctctcactttcaagttttttaaaagagtatatataaaatttatcaaaactatttttagtttttatggataatttttaaaaaaaggcgagactgcccctagggttctcgcctttaatttcttatttattttttgcccttcttttgtgaagctgctttttctttttcttctcttcttttcttcatagaatcaaagataccgtctactattgcgtccatgtctggttcttttgaagatttaagtgatgaagtgatttctaaagtttctggaagtacgtccattagtctcatttcttcatctaggaattgttccattttttctgcagcttgtggagcccatgttccgttaccaattatagatactgctctgttttgtaggtttagagctttcatatcttctaggtagtttttcattactggatagattcctwtgtgtatgtaggktacagatgctaggactatgtttgagtatttgaagctttctgcgattagggttgatacgtgtgtgcttgatacgtctcttagtgagatgttggtcatgcctctttcgcaaagtttgcttgctaaagcttgagctgcgtattctgtgttgccgtacattgatgcatatactattagtacaccttcttcttctggttcataggttgcccagtgtacgtatttgtcaatgatgtagccgaagtcctctctccatacaagtccgtgtagtggacagatgtatttaaggtctaggccgcctgctttttctagggctttttgtacgaatgtgccgtattttcctacgatgtttgtgtaatatctacgtccttcgtctaggtagtctctgtcccagtctacttcgtctgcaaatagtctaccgttgtttgcgataaatgatccgaatgcgtctgctgagaataggactttgtcatatgagtcgtaactcattagtacttccggccagtgtaccattggtgcttctacgaatgtgaattcgtgtttaccaaagcttactgtatcgccttcttttacttcgatatatctatcgtctacgtgatagccaaattgtctcataaacattacacctttttcagatgtgattactttcatgtttggatatctttgtagcattagctcgattgctgaacagtggtctggttccatgtggtgaactatcatgtagtctagatctctaccatctagtactcttgcgatgtttaccatatattctcttgtaacagcccagtcgattgagtcgattagtactgttttttcgtccattaataggtaggagttgtatgatacaccttcaggtattgggaatatattttcaaataaggctaatcttctgtcgtctccacctacataatataaatcgtcggttacttttctaactgtatacattattacctcctactactttctatcttctgggaattccattttgatgaattcttctttggcttcgccagaaacaggtgatacccagctgtcaggaagtttgtcaaatggagtacctctgccgattccttgtgttggatcgcctatttcagggtcatattcataacctgaacctaagtctacatagacatcttcttttggagccatttttcttggtttgcttctcttaatctttggttgtggtggtgctggtttcttttcttcgccattgtctagttctttgattagtagtggaagaatttctaaagcatctcctactataccgtagtcacagttgttgaagattggagcatttttgctggagtttattgcaactattgttgatgcatctttcattccctttaagtgttggcctgcgccagatacacctacaccaatgtagaggttacctctaaaggtttgaccactcataccgatgtatctttcaagtggaacgtatttaagagtttctgctactggtctagatgatgaaatagctgcacctgcttgataagctagatcttcgattaatttcatgttagccttatcacctataccacggcctgctacaactactctttgagcttcgccaactggtgtcataggatcaattcctattgtgaagtcatagccgtcttttttaagtgctgctacaaggttttttactgcttcttttggatctccttcgtagatttcgcctttacgaactcctgcaatcggtccagatttagcacctgatccgcctgctcttttcatttttggagcacgacctacagtatttgcaccaactactactctcatgatttcgttagtaccttcgtagatttgtgtaatcttagcgtctctgaagaatctttctacgtcaacacccttgatgaagcctgatccaccgtaaagctggatagcttctgttgtaatcttcattgcaaggtctgatgcaacttgttttgccattgctgcttctgctgaatatctttcgtgattttctttaagttctgcagcatggtagatcataagtcttgcaccatgtaggtatgttgccatgtcggcaagtttgaatgtatttctttgtaggtgagcaattggcataccaaattgttcacgctcttttgcataagcaagggctgattcatatgctccttgcccaataccaagtgcttgagatgctataccaattctaccaccatctagggtagccatagctatcttaaatccttggccttctttaccaagtaggttttcttttggaacttttacattatcaaagtgtagttctgctgtagaagatgatctgataccaagtttgtcatagtggtcagagaaggtaaatccttcaaattctttttctacgataaaggcagaaataccatgtgtaccaataccaggtgtagtaactgcgaatacaacatatatgtctgctttaggtgcgtttgttataaatattttctttccgttaagtatatagtagtcaccgtcaagtacagctgttgtttctgtaccaccagcatctgaacctgcgttttcttctgtaagaccgaatgctcctaccttttcaccttttgcaagtggagtaaggtatttttgtttttgttcttctgtactaaagccaaaaataggccatgcgcctagagatgtgtgagctgagcaaattacaccaacaccaccgtctactcttgataattcttctactgtgattgcataagaaattatatcaagaccttgaccgccatattcttttggatatgggatacctaagaatcctaattctcccatttccttaactatatcgtcaggatattggttgttttgatcgaggtcgaaggcaattggttttaccttttcttctgcaaaagctctgactttttttctaagctcttcatgttgttctgttgtcttaaaaagcatataattcctccttacattattatccttatactgatattgtagctaagagaaaacgttttgtcaagaatatttataaagacaaatttattataaatttgtttgtaaaaaagctgattttatacaaaataactaaaagttaactgtggtattgcatgaaacatctagacttactgatttatccgtaatatttcatcattaatgcgatttattttaaaataattttccttagttcataaataaatatctataattcatggagaatattttttatttttaaaattcatcataagccaaagtcctaactttacatcaattagagcttccttacgaaaattttaagtttgtaaaaaaccttttggggtataataagacaaagaggtgaaaatatgaaaaataaattattaaaaccaatacttttaacattgctagcttcaagcttagttgcatgtgatagcaacaaagcggccgatactagcaaagaaaatcaagaaaatcaaatagtagaagaagtaaaagaagacaatgcaagcgatgaaaacaaaccagctagcgacaatattgataaagataaattagaagatactaaagaaaataaagaagaattagaaaaagacactatcgaagtagaaaagaaagaatctgaagataagaaagaagattctaacaaagataaggaaaaggaaaaagaacctagccaagaatcttctacagaagaagataaaaacctacacgataaagacggtaagtatgtcacaacccttatggctaagctacaaggtgagcctaatgagtatctagaaacttcagcttatgcttctaatatagaagacgataaactaatagtctcaggatcttttgacctttatgctaatccagaaaattacgatgaggttgaacactttgaaaatcttgaagaccacaaatttgtaattaacgaccaaacagaattccaagctgtaggtggtactgctccagcagaaaaattcacaagagaagaattcctagactatattgaaaaagttaaggactcaggacttgctctaataatcatggtagaaaacggagttgctacaacagtatcaatatcttcatagaataaaaattttatcccggatggcaaaaaagtcatctgggtttatttttttaaaaaatcttactgtgatatcttgataaagtattagaagtatggtacaatgattttatcaataagttacttaagtaaatagataatcttaagaagtgtttcggatatttataattgatagaaaggattctaccatgtttaattatagagaaaacgattttaagacctatcgatcgctttttacccagattggactagccataggcggatattctagtctggttttaaaagaaaatatgattttagtatttctattgtcagtcggcctttcctatctgcttggcttggccctcgataagaatagaacttactaaaattaagacaatgagcaagaccttcctcccttttggacaaataagatactttattagattcttttaacaaatacttgctcattaagcaaggccccatttctggggcctttcctatttataaaatttcttgggccagaattaaaagccctagggtagctgacttgccgtcatacttaggacggacaatgtaagaatctaggttaggaacttccatatatccattcatcaattctttaaacttacatctcaccttttcaataaggccctctacctgcatcactccaccaccaaatacaattacatcagggctgaacataaggctggtattataggctgcttgggcaaggtaaaccgcttctatatcccgaaaatcatcattaggctctaaattttctgcacgaatattaaatcttttttcgatatttgggccagatgccagaccttctaggcaggctttatggcacatacatcctccatcataattatctcttggatctttatttataatcatatgtcccatctcagggtggctttctcctccgataaactctccgttttgaacaactccaccccctacacctgtacctactgtgtaataagcaagacttttcttaccttcgccagctccaagcttgtattcgccataggctgatgcatttacgtctgttgtaacaaatattggcaggtcaaattcttccttgagaaattcaactatattaaaatctttccaaccttctttaggagtattcaaaatctttccataatcagctgaatcagaatcaatatcaattggtccaaaagaaccaatggcaattgactcaagctcgtccttatattttgcaaaaaaatttttaatatcagcaaaagtttcaactggtcccctggtatcaaacctggcctggtctttaatttctaaatgtttgtttccaacagcacaaatcatctttgtgccgccagcttctaatattccaaacataaagcctcctcacaatccatttctttcctatattttaccataattaagggttttattcttacttgactatagaaatcaaatcctaatcgattttataagtcaaaagcaaattatttcttcttctttctataattttaaagccaagttttttatgaaggtctaagctctttttatttgtaagggaaacttcagatctgatttcgcttcccttttcaaaaaacgaaaaaacttctcttaatagattttctccatagccgcaccttctatattctggcttagtttcaagggcttctataaaataaaaatcatcctcatcataaatcctaagggctgctaggtagtttttttcatctttcaaaatagccaggtaattattaccattttttaaaaattcattttggatataggacttgtagctagtccttactttttgatataaaatatttttatcacttatatccttattttccgactttaccatagataggttctcccaattagattcttcataaatatccatcaatctttccaagtcaatcccatctattttatttgtaaaaactagattcatatagcctcctaagcttatctgagatttttatacccaaaaccactcatccagacttgaaaaaaagacccttttttggaccttaattttcttcttgatttaattcgttaattatatatttgggggaaatataattttattttttattttgagtgaattttatttaagttcaaacttatcaaacttagataggacttctatatacaagtatcctctctcttcatcttcaatttcaaacgatagcttaaggtctgttagaagtttactttccttattaattaggatctcaaagtctttttttgtttcgtgttggtcgaaatttgtaaattcaattgagaattgctctttgaacaaacctagtaggtctgtgttttgactctttaggctaagcctataggaatcgcctgcatcttctacatctaggtcgcccttgatagaatttattgtcctaacaagctcgaagtagtttggagatatgaaatatcctccaccagtagaagattccttggtcatagatccatctgaatgaccttcttctagatgaccacttccttcctcatcacctacaaagtcaaaaatttgataagagccatcactattggtgatgctgtacttaccattttatcaaattattttctctttttaaaatattataacaattaattttaatcttagtctttatttaataaaaagtctgagaatataaggcaaattaaacatatggatttatttatatactttcgtaaatcatattaaaacttgattttataagggttttctttgttttaaatattttatatatatttaatgttttagagaaaaattgtaaaataattgcatattcctagtaaataggtataattcatgagtgattttataaattagaaattacagggaggatatatatgaagaataagattaagttatcagcactaattgtagctctttctttaggatttacagcttgtgctaacgaagctgacaagaaagcagacgatgctacaactcaagttgaagaatctgcagaagaaacaaaggatgctgctgaagaaacagcggaagaagaaaaagacgctgaagaaaacgctgatgaagcagaagatgctgctgaagaaacagaagaatctgatgctgactcagaagatgctgaagattctgaagaagaaatggatgattctgaagaaggcgacaatgatgaaatgaccgacgaagaatttgctcaagcaatcgaaggcaaattagttcttagaagaaaacttacagctccacacggagaaggttcatttgcaagaattgaagttattacagacggtgacaaacttgtagatgtaacaatcgacgaacttcaatatttcgatgaagattctgaatttgtagcacttccaaaccaagacgaagatacagaattcaaagctggcaacaaagaaggtaaaatccttggttctaagattatgaacgacgaacaatactcagctatgatgaaagaaaaagaagaagcaactgtatctatctgggataactacaaggcaatccaagatttcgctattggcaaaactatagacgagctaaaagaagcaatagcagatgctgaagatggcaaagcaatcgacgctgtaacaggtgcaacacttgttgatacaaaaggttacctagaagctataatcgaaactgctgaaagccgtgataactacacaatctttgaagcagaaaatcttgataacatcaaggttcaacaactatacggtac
>Bt_01899_Ap_overlap_27m_45m_GS_consensus
ngtattgaaagacctctaaaagacattatggacaaatacggagcctttataccgtcaggtattggttttgataatctcgatctagaaaaagaatgggaagtatccatcaagtttaagtctggtgataggatcagaaaatccgatatatatggaaccataaaagaaacagaagttattgaacatagactactttcaaatgtagagggtaaagttattgaagctaaagaagatggtaaatataagcttgaagatacaattataaaggttgaaaatgatgaaggtatttttgatctaaaactttatcaatactggccagttagaaatcnaagaccagtgaaaaaancactaggacttaagagcctccttgtaacaggccaaagggttttagatgtattttttccaatagcaaagggaggaactgttgcaattccaggtggttttggaacaggtaaaaccatgctccaacaccagcttgcccaatactcagatgtagatattatagtatatattggttgcggtgaaaggggaaatgaaatgactcaagtattagaggaatttccagacctaattgatccaaatacaggcaaagatttgatgcaaagaaccatccttattgcaaatacatcaaatatgccagttgcagctagggaagctagtatttatacaggaataactatagctgaatattatagggatatgggatatgatgtagctcttatggcagattcgacctctagatgggctgaggctcttagagaaatatctgcaaggcttgaagaaatcccagctgaagaaggatatccggcttatctagctagtagactatcaaagttttatgaaagggctggttatttcgaaaacttaaatggtacaaaagggtcagttactctaataggtgctgtttcaccttctggaggagatttttcagaacctgttacagaagctacaagaagaagtgtaaatgtatttttgggtcttgatagaaaacttgcttactcaaggcattatccagcaattaactggcttacttcctatacaaattacctagataaaattaaggattattataaagaaaactacaattctgatattatagctgttagaaataagttgatgaaaatattaatcgatgaggaagaagtcaaatctattatgatgctagttggttcagatgccctatcagatgagcagatgaataccctggatgtagctggtcttattagaaatggtttcttacaacaaaatgcttacaacgatatcgataagtatgtaccagttaaaaaacaaataattatgctagatataatagatagatataacgacttaagcagtcaggctctaaaagatggaattgaatatattgatttttatgatgcaaacctattaaatgacattagtcagatgaaatataattacgaaaatgataagcttgataagctcaatgaattaaaagcaaagattgaaacacattttgctaggttaaggggttaggatattgagaaaagaatacactaaaattaagaaaattgaatcttctattatagaagtagaaaaagtatccaacatagcgtacaactctctagtttcagtcaatgctgaaggaatggaattcgtaggatcagttgtaatggtaagtgatgatactgtcacaattgaagtctatgctaatacagataatttttctatagatgatatagttgtaagctttcatgaaaaacccctagaacttcctctaaatgagaaaattttagggaggacttttaatgggataggtgagccaattgataatggcggtgatatatattctaatgaatcctatcctgtagagggacttgccctaaatccggtagctagagaatatcctagagatttcattcaaacagggatctctgcaatagatagcttaactacacttatacgtgggcaaaagctaccgattttttcaggatcaggacttcctcataatgaaatagcagctcaaattattagacaagcaaaactaaagacagacgagaactttgcctttgtatttgctgctatgggtataaaaaaagatgaagccttattttttgaagatgctttttctaaagcaggaatcaaagataagctagtcatgtatcaaaaccttgctgattcacctattatggaaagactacttgctccaaaatgtgcccttacagcagcagaatatttagcatataaaaaaggctaccatgttttggtcataattacagatatgacttcatattgcgaagctcttagggaggtatcttcaataagaggagaaataccttctagaaagggttacccaggttatttatactcaaatcttgcaagtctttatgaaagagcaggtatggttgagggcataaagggaacagtaactttgattcctatacttactatgccaaatgacgatataactcatccagttccagaccttacaggttatattacagaaggacaaatcgttatcgataggggtctcgctaataagggagtatatccacctataaacgtattaccatctctatcaaggctaatgaaagatggtattggtgaaggatacaccagaagtgaccatgaagatgttatgaaccagatttatgaatcatattcaaaagttattgatgtaagaaatattgctcaaattgtaggtgaggaagacttatctgaaatagataagaaatacctagaatttggagaggtttttgaaaataaatttttaagtcaagggcaaaatgaaaatagggatttggaagagagcctagaccttgcttgggatatattaaaaattttaccaagaaatgaactacacagggtatctgaagcaaatcttgataaatttataggtaagatagatgaataatcaaataatcgctagcaaggcaaatctcatcaaggctaaagaagagcttaaactacttgaagtcggatttgacatacttgataagaaaagaaaggccttaatgaatgcccatgatagtaaaatcaaagctagggatgagttaaacaagaaagttaatgaaactatgaatgaagtaagtcatagttttaataaggctgtagcaagtattggtgaagataaacttgaaaatttggcaggacttataccaattgataattctattcatataaaaaccaataagtttatgcaaactgaaatggctgaggttgaatttgaagataaaaagttatcactttcttattccttctaccaaactaattcattattagattcggccttaattgattttaataaattaagatctgacatattcaaactagcagagcttgatagtataataaataatttgaaaattgagattagaaaatcaaataagaaagtaaatagtttagaaaaaattcagattcctaataaagaagatcttatcagaaatatttctcaaagtttagaagaaaaggaaagagaagagttttcaaaaacaaaaatagtaaaaagaaataaagaaaaaaagtcatcgtagaatttaatctacggtgactttttacttgcgtttagatggccttaccattgttacttctagaggtgtaactgtatcatgatcaattattccctcatcatattgtgttttctgcatagatgctgataaggcgattccaatacatactaatattagaagttggaaagtaccaccatttgagaaaaatggtagcggtataccggtaactggcattatacctatagtcataccaacattttcaaaaatgtggataaatattaaacctgcaatcccagttacaagcagactaatgaaggtattattagatgtcttagcaatatcaataagccttaagattagaatcgcaaatagggcaatcataataattgctccaataaaacccaattcttcagcaaggactgaaaatatgaagtcagtttctttttcaggtatataaccatattgtgactgagttccatttaggtagcctctaccatttagcattccagatccaatagcaatcattccttgttgttgctgccagttagatccggatgtatctctagatgggttcaagaaattctcgattctatctgccctgaaaccacttaagtttgtaagtaaaataaatccaacagcaagaccaattgcagcaaagattccaatccatttccaggaaagaccagaaacaaaaagcatagctgctataaaaaatatataaaccatggcagtaccaaagtctggttgtaaaagtataagtccaataggaagtccgacaaatataatagtagctaaaagtataagcggtgaatttattgaatacttatatttatctaaaaaagctgccaaagaaaatattaccacaattttcgatatttctgctggttggaaggagaacgaaccaatgtagacccaacttttcgcaccccattcatcaaggcctcggcctataatgagagttagaattaaaaggcctatcattagtccatataaaacccggtaggctttttttactacatcgagatcaacagtacataggattgtaattaagataaagccaagtatagtcgagaaaatttgtgtcttgatcaaggcgatatttccaccatatgcagaatataagactacaagtccataaatagataaggctatagtagctagtagcaaaaggatatcaaaatctttataatttttcttttttaaattaaacattatatcactccaattcctattcattatatatcagaaaacgagcaaatacaattttagcagctaaaaataaatctagtataatattaaaaaaggttggtgatattattttaagtaaaaaaaagatgggagaggtcctagatttattagataagatgtatccggacgttgatcgttcaatgcttgaatttacgactccatttgagcttttggttgctacaatattgtcagctcaggcaacagacgtgagtgttaacaaggttacaaaagaaatgtttaaagttgcaaatacaccagaagattttgcaaacatggatataaaagaattagaaaaccatattaggaccataggtatatataggaacaaggccaaaaatattaaggctgcaagtaagattttagtagaggattataattctgaggtcccagcggacaaagatgaattgcaaaaacttccaggagtaggaagaaagactgcaaatgtagtatgcgcgaatgcatttggtataccatcaatagcagtagatacacatgtatttagagtttctaataggattggtctcgctgatgctaaaaatgtcgataagacacaagaccagttagaaataaatatcgatgagtcaaggtggtcaaggacccaccatcagatgatagttcacggcagggccttatgcaaggctagaaatcctctttgcgaagaatgtgatataaataagctttgcttgtattataagaggagtaaaaatgattaaattatttgcctttgatattgatggaactcttcttgataacaattcaaacttaccatattctagcattgatgctattaaaaaaatagaagatgcaggcataaaagttgtgcttgcaagtggaagagtattttcatcagtcaagcatatacaaaaattattaggaattactggccctattgtatctacaaacggcagtctaataagttttgatggtgaacaaatatataaaacttattatattgatagcgaattattagataaattatatgaattttgtatagagtacaacctcgattttcatttctatgatgaagaaaactattattctaataggttaaacttagatagaataaaacatttaaaaattgaaaatgattttgggatgaattatcaggttgatttgataataaaaagtgaccctgtatcttatcttaaaagccaaggaaaaaaggcagttaagttccaagtgtcagggatagatgaaaaagctaaatccagggaatattttatagatcttttagtagataaattcggtcatgacttatatatcacagcgtctggtgatcatttaattgaaataggaaataaaaatgcaacaaagtggacatcaattgaaaaaatatctgaaaaattgggtatatataatagtgagatagcagctataggtgatgcctataatgatatcccaatggttaatggagcagaaattggttttgctatgagaaatgctaaagatgaattgaaagatatagcagatgttattgtatcagataatgaaaatagcggtgttttagaagcagttaattatgtgctagaggcaaataagaatgtttaatatagtcttacttatgccagagcacccaggaaatgttggaaatatagcaagaacttgcgtattaacagaatcaagacttcatttagttagaccatttaaatttaatttatctgataaatatctaaaaaaagctggcatagattatcgggactatgtagaccttgtcatccacgatagcttagatgaatttttagattatttaattgataaaaacttttatttacttgaaacaccaggcaaaaatagatatacggatgtgaagtttcaagaaggcgactatctgatatttgggcgagaaaaagaaggaattgatcaaaaattacttgatgattatagggaaaaaattattacaataccaatgagtgagaagataaaaaggtctcttaaccttgcaaactcagtgtctattgtgctttatgaagccctgagacaagtagattttaatttttaaaaattttaatttaaataaaggagaattatgtacgatattataataattggaggcggaccagcaggattaactgcaggtttatacgctggtagaagtatgctaaaaacattgataatagaaaaagatgttgcaggtggacaaatttcaggtactgcttatgttgagaattatcctggttctattgaagaaccgacaggaatggctctttcagaaagaatggaagaacaggcaaagacatacgctgatgttgtctatgagaatgtgaaagatgtcaggcttgatggtgatgttaaagttgtaaaaactgattcaaatgaatatgaggctaaggttgtaataatatcaacaggtgcaagacctagaaacttagatgttaaagggtaaaaaaaatttgccaataaaggcgtctcatattgtgcaacctgtgatggaccattttatcaaggcttagatatttatgttgttggaggtggtgacagcgctctagaagaggcaaattaccttacacgttttggaaaatctgttaccataatacacagaagagatcagtttagagctagcggagttgtagtagaaaatgttaaaaataatcctaagattaaatttgaatatgatagcgtagtcaaagaaatcaagggtgataaagaagtagaagaattaattttagaaaatgtaaagacaaatgaagagaaagttatcaaaaatgatgatggctcaccaattggagtattcgtatttattggtaatgttgcccagacagaaatttttgagggtaagattgaaatggaaaatgggtatataattactgatgaggatatgaaaacaaatattgaaggagtttttgcagttggtgataccagaaagaaaagtgtaagacaagcagttactgctgcaggtgatggttgtatagcggctgtcatggcaaacagatacttggaaagcaaaagctggtaaatcatattgacaaaggaataacaattcagtatattaactgatgtagaaagaatttttaggaggcaataatgacaacaagagtagcaattaacggatttggtagaataggacgtcttaccttaagaagaatcgcagaagtagaagataatattgaagtagtagcaattaacgaccttattgataaagaaggtctactatatgcttttaaatatgatactgcacaaggtagattcaatggcgatgctgaattaacagatgatggctttaaaattaatggtaaagacatcaaagtttttgcagaaagagacccagaagatcttccatggaaagatctaaatgtagatatcgttctagaatgtactggattctttactgaaaaagaaaaagctgaagcacacatcaaagcaggagctagaaaagttcttatttcagcaccaggtaaaggcgacatgaaaacaatagtctttggtgttaaccacgaagaacttgatggttctgaaacagttgcatcagcagcaagctgtacaacaaactgtctagcaccaatggttaatgtattattaaaagaatttggatttgtttccggacaaatgtcaacaatccacgcatatacagcaactcaagctatccaagatacaccagcaagtaaaaaagaccttagaggtggaagagctgcagcacaaaacacaattccagcatctacaggtgctgcgaaggctgtaggtaaagtaattcctgaagtagacggtgttcttgatggatcagctcttagagttccaacaatcacaggctcagttacagaactttactcagtacttgaaaagaaagttactgttgaagaagttaacgcagctatgaaaaaatattctaacgatgctttcgtatatgaaacagatgatatagtttcaagtgatattatcggatacccagcaggttctgtatttgactcaaaactaacaaaaatagttgaaggagctaacggaacacaagttgttaaaactgttgcttggtatgataacgaaatgggatacgtatctaacttagttagaacacttgattatctagcaaatctttaagagtattaaacaggcgagataatatctcgccttttttacgaggtgaataatgaataaaaaaacagtaaaagatttagatgtgaaaggtaaaaaagtcctagtaagagtcgacttcaatgtaccyttatcaaaagaagaaaagggtaagattgctgatgatgcaagaataaaggcagctatccctacaataaattacctttctgaaaatggtgctaaggtaatacttatgagccacttaggcagaccaaaaggagaagctaatccagatttttctcttaagccagtagctgattatctagcaaatgaatacaatgataaatttacatttatacctagcgacctagttgttgatgaaaatgtaaaagatgctgttgaaaaattagatgaaggtcaaattgccttactagaaaatacaagatatagaaaagaagaaacaaaaaacggtgatgaatttgctaaggaattagcttctctagctgacctttatgtaaatgatgcttttggtacaagccatagggcacacgcatctaatgtgggagtagcaagtatactgccatctgcagtaggatttttaatagaaaaagaaattgatgttatgggtaaggcgcttgaagctcctgaacatccatttgtttcaattctaggtggagcaaaagtatctgataagattggcgtaattgaaaacttaattacaaaagtagatacaatattaatcggtggaggaatggcttatactttcctaaaagctatgggcaaagaaattggtaagtcacttcttgaagaagacaagatggatttatctcttgaattagttgagaaggcaaaggctaatgaagtagaaatcttactaccagttgatgttgttattgcaaataagattgaagctggagtagaaacagaaattgttgatatagataacataccagaagataaggaagccctagatataggaccaaaaactgctaagctttttgctgataagataaaggaagcgaaaactgttgtttggaatggaccaatgggagtatttgaaataaaagaattcgcagatggtacaaaccaagtagckgaagcactttcagaatcagaagctgttactatagtaggcggtggggatagtgctcttgctatagaaatggctggtcttaaagataaaataacccacgtatctacaggtgggggagcaagtctagaattcctagaaggcaaagacttaccaggaatttctgcaattgaagataaataaggagtaattaatgcgcaaaccagttatagttggtaattggaaaatgaacaaaacacctagcgaagctagagcattgcttraagaaataaaggcacttgatcttgatgaaaatgtagaaaaagggttttgtgtacctgcaattgatttacttgtagcccaagaaattcttggaggaactgatatcaattttggtgcagaaaatatgtactacgaagaaagcggagcgttcactggtgaaatatctccattaatgcttaaagatgtaaatgcaaagtacgtaatcatcggtcactctgaaagaagagaatattttaaagagtgtgactgccttgttaataaaaaggtaaaagcagctcttgctcacgatcttgtaccaatcctatgtgtaggtgaaactcttgaagaaagagaagaaaacaaacaagaagaaaaggtgaaagatcaacttacaaaaaacctcaaagatgtagcagaagctgacatcgaaaaagtaatcattgcatacgaaccaatttgggcaataggtacaggcaaaactgcctcagcagaagatgctgatgatatgtgtgccttkatcagaaatttcatcaaagaaacttacagtgaagaagcaagccaaaaaatcagaatccaatatggtggatctatgaaaccagaaaatgtaaaagagcttttagctaaagaaaacattgatggtggtctaataggtggagctagccttaaagcaagtgattttgaacaattagtaaattttaataaataattaaatatagataaggagaaataaatgagcttaataacaagtgtatacgcaagacaaattatcgattcgagaggaaacccaacagtagaagtagaagtagaaacagaacttggcggtttcggtagagctgctgtaccatcaggtgcatctacaggtgaatgggaagctgttgaactaagagacggcgacaaagactactacctaggaaaatcagtccttaaagctgtagaaaatgtaaatgaaattatagcagaggaacttgaatataactttgacgtaacagatcaaattggtattgataatgctatgatcgaacttgacggaaccgaaaataaaggaaaamtaggtgctaacgctatacttggggtatcattagcagcagcaaaagcagcagcggatgagcttggtatgccactatacaactacattggtggtacaaacgctaaactccttccaacaccaatgatgaacatcctaaatggtggagaacacgcagataactcagtagatatacaagaatttatgattttcccacttggggctgaaaacttctcgcacgctcttcaaatgggtgtagaagtattccacgaacttaaatcagttctttctagtaagggatacaacacatctgttggtgatgaaggtggatttgctccaaacctaaaatcaaacgaagaagctcttgaaataatctgtgaagctatcaaagcagcaggctatgaaccaggaaaagatgtttatattgcaatggactgtgcttcatctgaattctacaacaaggaagatggcaaataccacttagatggtgaaggtacagttaagacagaagacgaaatgatcgattggttagaagaactagtagacaaatatccaatcatctcaatcgaagacggtcttgatgaaaatgactgggaaggatgggcaaaacttacagaaagacttggcaaaaaagtacaacttgtaggtgacgacctatttgtaacaaacactgaaaagcttgaaaaaggtayaggctgaaggtgttgcaaactcaatccttatcaaagttaaccaaatcggtactctaacagaaactctaaatgctattgaaatggcaaaagaagctggatacactgcagtagtatctcacagatctggcgaaaccgaagatacaacaatttctgaccttgtagtagcagtaaacgctggacaaattaaaacaggtgctccatcaagaacagacagagttgcaaaatataaccaacttctaagaatagaagatgaactttgggatgatgcaagatttaaaggtctaaacgctctttacaacttaaaataataaatacaaagacttgctcctagggcaagtctttatttcttaaattgattgaaaatataacatatttgtggtattatagaacagtatgaacggaggtgtctatatgtcaaatactcttgcagtaatcatgatgattgcatctattattataatagtagcagtaacactacaagatcctaaaactgacggactaggagcattgtctggtacaaagacaaatgtttttggtaaaagtgcacataaatcaaaaaatgaaatgcttgwtaaggttgttatttttgggggagtacttttatttttaggaagtataatatttatagcattaaactaagggggtcaaggattttgactcctttttttatataaactttcaaggagaaaatatgaatacgaaagaactaattttaaatttaatatttgatgatgactatataccaatgactcttaaggaactggaaatttatctaaaagctgataaatatactaagaatgcagttaaagacataatagacgagcttattaaagaagaaaaggtgagaatatctaataaaaagagaataatgccattaacagaagatgaaattaacttagtaggaaagatttctatagctgctggtggatatggattttttatctctgataacaaagaatttgatgatgtttatatatctcgtgataggttaaaaggagcctacaacaatgatagggtaagaatttctattattcgtgaaaaagaaaaagcaaaaaatgccgaaggagaagtaatagaaattctagaaagagctagtgaagaaataattggaacatataagtctagtaagaagtttggttttgtaatagcagatgacaagtctcatccagatgatatctatatcgataagaaaaattcaatgggtgcccacaacatggataaagttgtagtagagattatttcctatcctaaaaatgctaaccctgaaggtaagataattgaaataattggcaataagaatgataaaaatatagatgttttatcaattattagggcacataaaatacctgcagaattttctaaaaaaactaaaaaagagctagtttatatagatacagaagtaggggatgaggagttaaaaaatagggaagatcttacagacttatttactgtaacaattgatggcagggattcaaaagactttgacgatgctatttctattgaaaaaaacggagaatattactatttatatgtccatatagcagatgttagtcactatgttagagaacatactagtcttgataatgatgcttatgaaagaggaaactcaacatatctttataatatagtattacctatgcttccagaaaaattatctaatggtatttgttccctaaatccagatgaaataaggcttacaataacagcaaaaatgacaattgataaaaaaggcaagcttattgataataatttctacaaatcgtatataaaatctgataaacgactagtttatgatggtgtaaacgactatatcgaaggtgatgaaagtgtctacgatgatgatcttcttaaggagaaactaaactactttgatgaactttataacattttaagaaaatcaagagaaaatagagggtcgattgattttaattttgaagaaagtcaaatagatgttacagaaacaggtaaggtattaaatatcgagcctttacaaagaggacctggtaacaagatgatagaagagtttatgctaatagcaaatgaaactgtagcaagtctattttcttatatggattttccttttatatataggattcatgaaaaaccaagtgaagaaaaattagcgggctttaaatctgccctccaagctatgggatataatataaaaggacaagaacttcatccaaaagatttccaaaatatattaaaagaagtagaaggaaagaaagaggagcaaataatcaatatgcttatgcttaggacaatgaaaaaagctaagtatacaaattataaggatattcactttggactttctacaaaccattatacgcactttacagccccaattagaaggtatccagatcttattgtccataggatattaaaattgtttatagaaaataaattaggcaagattaatcaaacaagtcttgaatcaaacctggaaaagtcggctgatcacctatcaattactgaaagacgaagtgaagaagctgaaagagaagtagaagaacttatgaaatgtaagtatatggagaaatttataggacaaatcttcgacggtaggatttcttctataactgattttggaatctttattgagcttgataatactgtagaaggtttgtttatgtataaattctcagacaacaggtacgaatttatggaaaacgacttaaaagcttttaacactgacactaaaaaatattactctgtaggacaagaagttaggataagggtagcaaatgtagatacattcaaaagagaaatagatttttatttggaggatgaagatgaaattattagccaacaataaaaaagccttccatgattattttatagaagaaaaatatgaggcgggaattgctcttaagggaagtgaagtcaaatcaataaaagctggcaaggtatckattaaggaagccttcatttcagaccgtaagggggagatgtatatctatggaatgcatgtcactccttacaaagaaggttatgataaacttgatccaacaagaaccaggaaacttctgcttcacaaaaaggaaatcaataaattaattggaagcaaaaccgctgacggatatacacttgtaccattaagagtttatgaaaataagggacttgttaaggtagaaatagccctagctaagggtaaaaaacaatatgataagagagagtctataaaaagaaaagacgataagagacgaatagaaagagctcttaagaattattaaaatcttatgaattacaatgtaatgaatgaaaaagatttggatattattacaagtctttacgtaaaatactataacgaaaatgaagatggaattcggacttttgaaaaggcctacaaaaggattaagcaagtacttcttacccctgattcttattgtcttattcaggaaataaacggagtttatacaggctttttgatgggctatataaaagaatatgacgatttgaaatcttactttttagaagaaattgttgtttttaaggaatatcagaataagggactcggtactttatttattaatgaacttcaaaagcatttattggataaggaagttagtatgattgaattaatgagcgtaaatgacagcaaacacttaaatttttatgaaaaattttcatttgagaagtcaactaacctattagttatgtagtacctttttataaatattaaaaatcctcttcttagttaaaactaaaaagaggattttctttatatttcactttctaaatataaagattgtggattaagcatttttatattattttttctaaattcatcaaaaatagaattttgcattatcattttatttttacctatcttaccaaaagctgtaaaaaactggacatgaatcttaaagccattgtttgcaagctctgcccatacagtaggttttgaaacttccccataagaatccattkattctcgaaatwcatcaacgtcatccttatcgtaattatctaatatttgtaggtatttctcataagctattttgcctgcaagctttatagcctcatccctatcatcaaaatcaatcaagatcgaagtatctacaaaaacatatttgtaggtgtgattatagtttaagaccggatattcaaacatatacctatttggcacctgatmcatactaccagtatgggttttttgctgttgttagatctcacatttctaggagattgaattgtaagaaatcaatatcaattaattcaccaataacaccatttacttctattacgtggcctatattaaaaggtttcctagctaaaatataaaagtatgcaactatgtcaatgattaaatcctttgcagcaagtgcaattattgctattattagagaaataacaacaccaagcgctctaatgtccgggaaataaattattagaaacagaataaaattaaggcagataacaatacttcttaaaagtctcattatttttgatactcttgcttcatcttttataatctttctaattaacttaccgagaatatgcacttaataccagtayscacgaatattcttgcaaattattattagwarcagtaggcwcwttkwaatgraccayttcgscgtctaacattatctctctctaaatatataataaatttatccatttttctccttgtataatggggctgttgcaaattgtgaataactatcgtcccatcagcagagggttctcttagaaaattttttatatagcctgccggctcatggaggcaaaattttctaagaggttcctctggtgatattgggacgatttattcattctgcaacagcccctttttttctttttactatatgataatcataggcttgtggattggttctttctcctatagctttgactattttattaaggctccaaccacaatcctatgtttatttgtttatgagttagataacgctagacgttttatctcgtgcaaggatacgatacatagtttttgtggataaccacagccaattcattttaaaggatgtgtttttatgtttcttgttgatatcgatgttgctaaagataagcatgattgttttatttgtgattctggggggaatgtgcttaaagatgtctttaccttttccaatgatagggagggtttcaatcttcttttatcttttatgccaacgtcttctgaaaatgtaaaagtggggcttgaagctactggtcattacagcttaaacttaatcaattttttgattgataatggccactcaccagtagttttcaaccctttgcaaattaatctttccagaaaagctcatacgcttagaaagaccaaaactgataaaattgatgctaagttaattgctcttatgctttcttccagtgatgctaaacmccacttagatttatcttaccacgttactgagcttaagtcacttaatagatatcgttctaggcttaaggatcaattagctaggctcaaaatctctcttgctagaattattgagattatgtttccagagcttgagaattgtgtttactctattaatcaaaaatctactatggctcttcttcatgagttcccttctaaagaattaatcgcaaatgctcaccttactagacttactaatgtccttaaagataattctagaggaaaatattctaaggataaggctttagaaattagaaatgctgctattaattctattggaactagttctgatgcatgtagttttgagcttgttcaaactattgatatgattaatttctattcttctaagattgatgaactagatgctaagataaaagatattatgattgaattagaatctcctattttatctattccatgtatttcttacaatcttggttctattatttaagctgagattgttgatatcaatagatttgacactcctgctcagttgcaagtttttgctggccttgatccaataactcatcagtctggtaaatttatcgctactggtgtttctatggttaaacgtggttctccttatcttagatgggctatactcaatgcttctaggttaatagctatgagggatccttgctttaaagattattatcagagaaagagaagggaaggtaaacaccacttcgttgctcttacacacgttgctaaaaagctaatcagagtaatttttaaattatttaaaacaaactctcaattttctactcaggcttaacttcatcttttaaatcggccttttttaagacttgtttgccatgcttatttttattaaattgtcttttggtatcttttataaaattcttttactttctacttgacttcatatagttagtcttatgctagtaaatatgatgattttctagaaaactatcttgtttttattattatatcatataaataaactttaataatatgcctcatcttgtataatattagtgaggtagacatgacaaaagaaattataaataaagatgatttagctatggattccttgattatttattcaaaagaagagggaattttatttaataaatcagacgataaaaaaataaatgttagatccattgcaaagcttgtgacgagtcttgcttttggagtcttgattgacaaatctaatggtgactttaatgaagatacactaatctttgattttttaagagatcgagttgatatatctaataagaagaatatcaataaattgaaaaatatcagggtaaaagattgcttaacccatactatgggctatagggatataattttgatgagtaaagatattgaaaatcacctaaaagataagcttttagattatgctttgaactatccattatattttaagccgggtgtagaatttttatattcaaacgcaggatactatgtcttagccgcagttatggaagaatacttagattcgaatctttatgattttataaatgagaacatctttgataaacttgaaataaaaaatccaagacgggatagatatggaaaatatcttgcaggagctacaaaattatatcttaatgcggaagacctgctgaaattaggaaaacttatcctaaataatggctattataaggatgaaatgattgtatcgcctaattttatagaaaaaatgactcaaaaaatatacaaaaatgacaaggactatagagatgagtcatatttatcagacgacttttatggatatagcatatggaccggtaaagatgatataatgtacgcttcgggcagtggaggtcaatatgttataatattaaagaaagagggtattattatagtggcaacgaatgttggaagtaccgacaaggttcctgtaataaaaagtcaaattaatgaaataataaagaaaataaaagaggtatagaatgaattacgaatacttaaaaaagcatacggaaacttatgaaaaatatggagaacttattggaagaataaataatattttagatgagtttgaaaaaaatagggtagatttcgataaattagtagaatattattatagtgaacaattcaagaaagattatgatgattccaaccaaggaaaaattaattctgatataaatcaaggaatattaacagaagatgcaatctatgacctaatgggggatgattactatcttgctctaagatttttgaatttagctaacaaaatgattcagcaaaaataaaaaaatgcaccataggctaacttttagtctaaagtgcatttttttctttatcttcttctcttgctaaatgatgtaacaactgcactagcaacaagaatagctacaatagcttcaggtattgcatttgttataaatgcagagaaaattgttttgctagctaggtttggactgatgcctatagcttctgcatatttttgagcataaaataaataaatcaaacctaaaacaagaccagaatttgtaagagtacccataaatgagctaactgcaatagcaaagttagcctttttatttttgactgacaaataaagcataactagggatattattaaaaatataatagaaaaaactttatttatagtatctacacctgctataaaagatttaactgttacatatcctaatatagccgtgattacagcccaaaaaatattcataaatgctcttaatttattattatccttatcttttagggctttataaactaaaccagtcacaacacctattaagatccttggcatgatagaaataaatggattataaaagacaaatgatatcggcccaggtcttgtcatcgcattaaaaagagagaaaaaaccaaaaattagtcctactagtccgccgattacaggtccttctaaaattccagcaattataactggtatatgtagggttgtaatcataagtaggcccaaaggaataaaacctaggggagttaatccaagcataataactatagctccaagtacacctacaaccgtgagattctttgtttctaatttcattaaatcctcctcgaaatctcaaaactttattatattatacggtgaaatgtaaaattacaagtgctttatgaaaataatttaacaaatttttaaaaaattagtgaaagaaatttttgatataaaaaaaagaggataaatcctctttttagaattggtgcaccatcagggattcgaaccctggacgccctgattaagagtcaggtgctctaccaactgagctaatggtgcataccgttatttgactacttttatagtataacaccatcacataataatgtcaagttttattttgaaaaactccaaatttttagaatctggtcataaatgtcttcataatcccattctattatagaatttttcacactattaggatcatttattataaattttccatctttatatgaatcaattactaaaatgtgaccgaataaagtgaaataacctttatttacagatattaaaagcgggccttcttttagggcctctatcattttttctttatcaaggtttatatctgttgtttttaatccgtattctttggtaatttgatctataaacacccagtccatacctccatcattcatgtatgatgaggctttttttgcaatttcatttggatatacaaaattcccagttagccttgaaataatcatagcaagtgaagttggtccacaaccggatataccaatattggtagggtagagctggtcataggcccatctattgtcccattggagatagtatggggtttgtctttttagtttgaccgattctccctcgtaaaattcaaaatctgtaatattatggtttttattatatataaactctattgtatccggatcattaccagttagatatgcgtctacattatctaagttataatagttatcatagacccactgagcttttttatctttttttgcagcctcttcaacattttttattatgtcttcctttacatcagattttttcttaggttcaatttcgtatttaatatctaagaaatttttgctagaaaatgtatcgcttgcaagagacttcaaatcttcaataatttttacgctctcttcatctataaagccctttatgtcaattgttgattctttattacatgcactaaggctcagcatacttataagtagtagtaaaatctttttcatactttcattttactagtatttatttttgcttcaatttaatagcactttaaattttttgaaatagtaatataataaacgagtaatgtttcttggcacccattactaaaaaaaatcaaggagaaaaaaatgaaagaaaaatattttagtttagatgatactaattttttagtaaaatctgcagctgtagcagccttatatgctgttttaaccctacttttaccagtggcatcttatggacctatacaatttaggtttagcgaaattttggtcttattagttttttataacaaaagatttataccaggacttgttttaggatgtgcgatagcgaacatgtttagtccaatgcttttgtttgacgtggtatttgggacgctttcatcatttattgcttttaaattgatgcaaaaggctgaaaatctatatgtagcatctatattcccagtattattagtatcggtacctgcantcggtacttacttaattcttgatagtgatgaaatgttttggatacttttgatgcaatttatgttaagcgaatttgtaatggtatcaattataggtgttgttttatttaaaatactagaaaagaatgaaggctttatgtcttatgtatataatttttaacaaaaaacctcctcaagctaatgacttagggaggtttttgcttatatattatctcttatttcctcttcacggtttttcttggcaaattcttcttttgttagtacatctactatattgattttcacagcttgtacttttacaccggttaactcatagacttcgctttttacaagtttatctatttcgctaaatacttgagcggcctttttaccgtattctag
>CBt_01899_Ap_overlap_36d-26d-14d_GS_consensus
[truncated: 1,450,537 more chars]
