# Supplementary material for: Metagenomics-Based Analysis of Candidate Lactate Utilizers from the Rumen of Beef Cattle
Source: Microorganisms. 2023 Mar 4;11(3):658. doi: 10.3390/microorganisms11030658 (PMC10054779; doi:10.3390/microorganisms11030658)
Supplement: Supplementary file 1 [file microorganisms-11-00658-s001.zip › Bandarupalli 2023 Supp File S4 gene annotation.xlsx]

## Sheet: Title
	Supplementary File 4
	Gene annotation for coding sequences identified in contig sets assigned to SD_Bt-01708_Bf and SD_Bt-01899_Ap

## Sheet: 16S rRNA sequences
>SD_Bt-01708_Bf (V1-V3)
AGAGTTTGATCATGGCTCAGGATGAACGCTGGCGGCGTGCCTAACACATGCAAGTCGAACGGGACTACTGGAAGATCTTTTCGGAGTGATTCCTTTAGTTTAGTGGCGGACGGGTGAGTAACGCGTGGATAACCTGCCTTTCACAGGGGGATAGCAGCTGGAAACGGCTGGTAATACCGCATACGCTCATGTCACCGCATGGTGATATGAGGAAAGATTTATCGGTGAAAGATGGATCCGCGTCTGATTAGCCAGTTGGCGGGGTAACGGCCCACCAAAGCAACGATCAGTAGCCGGCCTGAGAGGGCGGACGGCCACATTGGGACTGAGACACGGCCCAGACTCCTACGGGAGGCAGCAGTGGGGGATATTGCACAATGGGCGCAAGCCTGATGCAGC…
>SD_Bt-01899_Ap (V1-V3)
AGAGTTTGATCATGGCTCAGGATAAACGCTGGCGGCGTGCATAACACATGCAAGTCGAACGATGAAACTCAACTGATCTCTTCGGAGTGAAATTAAGTGGATTAGTGGCGGACGGGTGAGTAACGCGTGAGTAACCTGCCTTAGAGAAGGGGATAGCCTTTGGAAACGAAGAATAATACCCTATGATATGATAGCATCGCATGATATTATCATCAAAGATTTATCGCTCTAAGATGGACTTGCGTCTGATTAGTTAGTTGGTGAGGTAAAGGCTCACCAAGGCAGCGATCAGTAGCCGGCTTGAGAGAGTGTACGGCCACATTGGGACTGAGACACGGCCCAGACTCCTACGGGAGGCAGCAGTGGGGAATTTTGCACAATGGGGGAAACCCTGATGCA…
>SD_Bt-01899_Ap (full length)
ATCCTTAGAAAGGAGGTGATCCAGCCGCACCTTCCGATACGGCTACCTTGTTACGACTTCACCCCAGTTACTGACCCTACCTTCGACTGCTGCTCCCAAAAGGTTAGCTCACAGGCTTCGGGTATTGCCAACTTCCATGGTGTGACGGGCGGTGTGTACAAGACCCGGGAACGCATTCACCGCGGCATTCTGATCCACGATTACTAGCAACTCCAACTTCATGCACTCGAGTTGCAGAGTGCAATCCGAACTGGGACGGGCTTTTTGGGATTTGCTCCCCCTCGCGGGTTCGCTTCCCTTTGTACCGCCCATTTTAGCCCGTGTTTAGCCCAAGCCAAAAGGGGCATGATGATTTGACGTCTTCCCCACCTTCCTCCGGTTTGTCACCGGCAGTATCGT…

## Sheet: ribosomal proteins
SD_Bt-01708_Bf (48 cds)				SD_Bt-01899_Ap (45 cds)
cds_264	SSU ribosomal protein S1p			cds_2190	SSU ribosomal protein S2p (SAe)
cds_1292	SSU ribosomal protein S3p (S3e)			cds_1350	SSU ribosomal protein S3p (S3e)
cds_1260	SSU ribosomal protein S4p (S9e) @ SSU ribosomal protein S4p (S9e), zinc-independent			cds_1330	SSU ribosomal protein S4p (S9e) @ SSU ribosomal protein S4p (S9e), zinc-independent
cds_1280	SSU ribosomal protein S5p (S2e)			cds_1339	SSU ribosomal protein S5p (S2e)
cds_2177	SSU ribosomal protein S6p			cds_823	SSU ribosomal protein S6p
cds_1308	SSU ribosomal protein S7p (S5e)			cds_798	SSU ribosomal protein S7p (S5e)
cds_1284	SSU ribosomal protein S8p (S15Ae)			cds_1342	SSU ribosomal protein S8p (S15Ae)
cds_4698	SSU ribosomal protein S9p (S16e)			cds_1358	SSU ribosomal protein S10p (S20e)
cds_1299	SSU ribosomal protein S10p (S20e)			cds_1331	SSU ribosomal protein S11p (S14e)
cds_1259	SSU ribosomal protein S11p (S14e)			cds_797	SSU ribosomal protein S12p (S23e)
cds_1309	SSU ribosomal protein S12p (S23e)			cds_1332	SSU ribosomal protein S13p (S18e)
cds_1270	SSU ribosomal protein S13p (S18e)			cds_1343	SSU ribosomal protein S14p (S29e) @ SSU ribosomal protein S14p (S29e), zinc-dependent
cds_1285	SSU ribosomal protein S14p (S29e) @ SSU ribosomal protein S14p (S29e), zinc-dependent			cds_2101	SSU ribosomal protein S15p (S13e)
cds_1084	SSU ribosomal protein S15p (S13e)			cds_178	SSU ribosomal protein S16p
cds_73	SSU ribosomal protein S16p			cds_1347	SSU ribosomal protein S17p (S11e)
cds_1289	SSU ribosomal protein S17p (S11e)			cds_825	SSU ribosomal protein S18p @ SSU ribosomal protein S18p, zinc-independent
cds_2175	SSU ribosomal protein S18p @ SSU ribosomal protein S18p, zinc-dependent			cds_1352	SSU ribosomal protein S19p (S15e)
cds_1294	SSU ribosomal protein S19p (S15e)			cds_195	SSU ribosomal protein S20p
cds_817	SSU ribosomal protein S20p			cds_235	SSU ribosomal protein S21p
cds_4409	SSU ribosomal protein S21p
cds_4722	LSU ribosomal protein L1p (L10Ae)			cds_1892	LSU ribosomal protein L1p (L10Ae)
cds_1295	LSU ribosomal protein L2p (L8e)			cds_1353	LSU ribosomal protein L2p (L8e)
cds_1298	LSU ribosomal protein L3p (L3e)			cds_1357	LSU ribosomal protein L3p (L3e)
cds_1297	LSU ribosomal protein L4p (L1e)			cds_1356	LSU ribosomal protein L4p (L1e)
cds_1286	LSU ribosomal protein L5p (L11e)			cds_1344	LSU ribosomal protein L5p (L11e)
cds_1282	LSU ribosomal protein L6p (L9e)			cds_1341	LSU ribosomal protein L6p (L9e)
cds_4720	LSU ribosomal protein L7p/L12p (P1/P2)			cds_1894	LSU ribosomal protein L7p/L12p (P1/P2)
cds_4721	LSU ribosomal protein L10p (P0)			cds_1903	LSU ribosomal protein L9p
cds_4723	LSU ribosomal protein L11p (L12e)			cds_1893	LSU ribosomal protein L10p (P0)
cds_4697	LSU ribosomal protein L13p (L13Ae)			cds_1891	LSU ribosomal protein L11p (L12e)
cds_1288	LSU ribosomal protein L14p (L23e)			cds_1346	LSU ribosomal protein L14p (L23e)
cds_1278	LSU ribosomal protein L15p (L27Ae)			cds_1337	LSU ribosomal protein L15p (L27Ae)
cds_3559	LSU ribosomal protein L16p (L10e)			cds_1349	LSU ribosomal protein L16p (L10e)
cds_4690	LSU ribosomal protein L17p			cds_1328	LSU ribosomal protein L17p
cds_1281	LSU ribosomal protein L18p (L5e)			cds_1340	LSU ribosomal protein L18p (L5e)
cds_89	LSU ribosomal protein L19p			cds_1848	LSU ribosomal protein L20p
cds_470	LSU ribosomal protein L21p			cds_1351	LSU ribosomal protein L22p (L17e)
cds_1293	LSU ribosomal protein L22p (L17e)			cds_1355	LSU ribosomal protein L23p (L23Ae)
cds_2561	LSU ribosomal protein L23p (L23Ae)			cds_1345	LSU ribosomal protein L24p (L26e)
cds_1287	LSU ribosomal protein L24p (L26e)			cds_453	LSU ribosomal protein L28p @ LSU ribosomal protein L28p, zinc-dependent
cds_472	LSU ribosomal protein L27p			cds_1348	LSU ribosomal protein L29p (L35e)
cds_1314	LSU ribosomal protein L28p @ LSU ribosomal protein L28p, zinc-dependent			cds_1338	LSU ribosomal protein L30p (L7e)
cds_1290	LSU ribosomal protein L29p (L35e)			cds_436	LSU ribosomal protein L32p @ LSU ribosomal protein L32p, zinc-dependent
cds_1279	LSU ribosomal protein L30p (L7e)			cds_1888	LSU ribosomal protein L33p @ LSU ribosomal protein L33p, zinc-dependent
cds_3701	LSU ribosomal protein L32p @ LSU ribosomal protein L32p, zinc-independent			cds_1849	LSU ribosomal protein L35p
cds_4727	LSU ribosomal protein L33p @ LSU ribosomal protein L33p, zinc-dependent			cds_1333	LSU ribosomal protein L36p @ LSU ribosomal protein L36p, zinc-dependent
cds_2985	LSU ribosomal protein L34p
cds_2126	LSU ribosomal protein L36p @ LSU ribosomal protein L36p, zinc-dependent

## Sheet: transporters
SD_Bt-01708_Bf (108 cds)					SD_Bt-01899_Ap (80 cds)
cds_1006	L-lactate permease			cds_1360	TRAP dicarboxylate transporter, DctM subunit, unknown substrate 8
				cds_2023	TRAP-type C4-dicarboxylate transport system, large permease component
cds_1597	Malate permease			cds_2026	TRAP-type C4-dicarboxylate transport system, periplasmic component
				cds_2025	TRAP-type C4-dicarboxylate transport system, small permease component
cds_883	TRAP-type C4-dicarboxylate transport system, large permease component
cds_2962	TRAP-type C4-dicarboxylate transport system, periplasmic component			cds_1219	Maltodextrin ABC transporter, permease protein MdxF
cds_882	TRAP-type C4-dicarboxylate transport system, small permease component			cds_1218	Maltodextrin ABC transporter, permease protein MdxG
cds_877	TRAP-type transport system, periplasmic component, predicted N-acetylneuraminate-binding protein			cds_1221	Maltodextrin ABC transporter, substrate-binding protein MdxE
				cds_27	Maltose/maltodextrin transport ATP-binding protein MalK (EC 3.6.3.19)
cds_3511	ABC transporter, ATP-binding protein (cluster 1, maltose/g3p/polyamine/iron); ABC transporter, ATP-binding protein (cluster 10, nitrate/sulfonate/bicarbonate)
cds_1608	ABC transporter, ATP-binding protein (cluster 2, ribose/xylose/arabinose/galactose) / ABC transporter, ATP-binding protein (cluster 2, ribose/xylose/arabinose/galactose)
cds_1162	ABC transporter, permease protein (cluster 2, ribose/xylose/arabinose/galactose)			cds_9	PTS system, beta-glucoside-specific IIB component (EC 2.7.1.69) / PTS system, beta-glucoside-specific IIC component / PTS system, beta-glucoside-specific IIA component
cds_1343	ABC transporter, ATP-binding protein (cluster 3, basic aa/glutamine/opines)			cds_1594	PTS system, beta-glucoside-specific IIB component / PTS system, beta-glucoside-specific IIC component / PTS system, beta-glucoside-specific IIA component
cds_4394	ABC transporter, ATP-binding protein 2 (cluster 4, leucine/isoleucine/valine/benzoate)			cds_1401	PTS system, fructose-like IIB component FryB
cds_2956	ABC transporter, permease protein 2 (cluster 4, leucine/isoleucine/valine/benzoate)			cds_694	PTS system, fructose-specific IIA component (EC 2.7.1.202) / PTS system, fructose-specific IIB component (EC 2.7.1.202) / PTS system, fructose-specific IIC component
cds_3718	ABC transporter, permease protein 2 (cluster 4, leucine/isoleucine/valine/benzoate) / ABC transporter, ATP-binding protein 1 (cluster 4, leucine/isoleucine/valine/benzoate)			cds_762	PTS system, IIA component
cds_4675	ABC transporter, permease protein 1 (cluster 4, leucine/isoleucine/valine/benzoate)			cds_764	PTS system, mannose-specific IIC component
cds_4673	ABC transporter, substrate-binding protein (cluster 4, leucine/isoleucine/valine/benzoate)			cds_765	PTS system, N-acetylgalactosamine-specific IIB component
cds_2947	ABC transporter, permease protein 1 (cluster 5, nickel/peptides/opines)			cds_763	PTS system, N-acetylgalactosamine-specific IID component
cds_2944	ABC transporter, substrate-binding protein (cluster 5, nickel/peptides/opines)
cds_2948	ABC transporter, permease protein 2 (cluster 5, nickel/peptides/opines)
cds_3509	ABC transporter, permease protein (cluster 10, nitrate/sulfonate/bicarbonate)			cds_704	Dipeptide ABC transporter, permease protein DppB (TC 3.A.1.5.2)
cds_3510	ABC transporter, substrate-binding protein (cluster 10, nitrate/sulfonate/bicarbonate)			cds_705	Dipeptide ABC transporter, permease protein DppC (TC 3.A.1.5.2)
cds_2144	ABC transporter, permease protein 2 (cluster 11, riboflavin/purine nucleoside/unknown)			cds_703	Dipeptide ABC transporter, substrate-binding protein DppA (TC 3.A.1.5.2)
cds_2141	ABC transporter, substrate-binding protein (cluster 11, riboflavin/purine nucleoside/unknown)
cds_2140	ABC transporter, substrate-binding protein (cluster 11, riboflavin/purine nucleoside/unknown)			cds_394	Oligopeptide ABC transporter, ATP-binding protein OppD (TC 3.A.1.5.1)
cds_2142	ABC transporter, ATP-binding protein (cluster 11, riboflavin/purine nucleoside/unknown) / ABC transporter, ATP-binding protein (cluster 11, riboflavin/purine nucleoside/unknown)			cds_395	Oligopeptide ABC transporter, ATP-binding protein OppF (TC 3.A.1.5.1)
cds_2143	ABC transporter, permease protein 1 (cluster 11, riboflavin/purine nucleoside/unknown)			cds_392	Oligopeptide ABC transporter, permease protein OppB (TC 3.A.1.5.1)
cds_914	ABC transporter, substrate-binding protein (cluster 13, osmolytes)			cds_393	Oligopeptide ABC transporter, permease protein OppC (TC 3.A.1.5.1)
cds_912	ABC transporter, permease protein (cluster 13, osmolytes)			cds_396	Oligopeptide ABC transporter, substrate-binding protein OppA (TC 3.A.1.5.1)
cds_913	ABC transporter, ATP-binding protein (cluster 13, osmolytes)			cds_707	oligopeptide/dipeptide ABC transporter, ATPase subunit
cds_3728	Fucose ABC transporter, ATP-binding protein			cds_1791	Branched-chain amino acid ABC transporter, ATP-binding protein LivF (TC 3.A.1.4.1)
cds_1161	Fucose ABC transporter, ATP-binding protein / Fucose ABC transporter, ATP-binding protein			cds_1792	Branched-chain amino acid ABC transporter, ATP-binding protein LivG (TC 3.A.1.4.1)
				cds_1794	Branched-chain amino acid ABC transporter, permease protein LivH (TC 3.A.1.4.1)
cds_4508	Phosphoenolpyruvate-protein phosphotransferase of PTS system (EC 2.7.3.9)			cds_1793	Branched-chain amino acid ABC transporter, permease protein LivM (TC 3.A.1.4.1)
cds_1833	PTS system, glucitol/sorbitol-specific IIB component (EC 2.7.1.198) / PTS system, glucitol/sorbitol-specific IIC component 2			cds_1795	Branched-chain amino acid ABC transporter, substrate-binding protein LivJ (TC 3.A.1.4.1)
cds_1834	PTS system, glucitol/sorbitol-specific IIC component
cds_1230	PTS system, mannitol-specific IIC component / PTS system, mannitol-specific IIB component (EC 2.7.1.197) / PTS system, mannitol-specific IIA component (EC 2.7.1.197)			cds_496	Methionine ABC transporter ATP-binding protein
				cds_497	Methionine ABC transporter permease protein
cds_2946	Oligopeptide ABC transporter, ATP-binding protein OppF (TC 3.A.1.5.1)			cds_498	Methionine ABC transporter substrate-binding protein
cds_2945	Oligopeptide transport system permease protein OppB (TC 3.A.1.5.1)
				cds_697	Proton/glutamate symporter
cds_4448	Branched-chain amino acid ABC transporter, ATP-binding protein LivG (TC 3.A.1.4.1)			cds_1396	Proton/glutamate symporter @ Sodium/glutamate symporter
cds_4446	Branched-chain amino acid ABC transporter, permease protein LivH (TC 3.A.1.4.1)			cds_2344	Sodium/glycine symporter GlyP
cds_4447	Branched-chain amino acid ABC transporter, permease protein LivM (TC 3.A.1.4.1)			cds_486	Sodium:alanine symporter family protein
				cds_1260	Sodium:alanine symporter family protein
cds_2284	Histidine ABC transporter, ATP-binding protein
cds_1681	Histidine ABC transporter, ATP-binding protein HisP (TC 3.A.1.3.1)			cds_807	Arginine/ornithine antiporter ArcD
cds_2283	Histidine ABC transporter, permease protein
cds_2719	Histidine ABC transporter, substrate-binding protein			cds_1919	ABC transporter, ATP-binding protein
				cds_1216	ABC transporter, ATP-binding protein (cluster 1, maltose/g3p/polyamine/iron); ABC transporter, ATP-binding protein (cluster 10, nitrate/sulfonate/bicarbonate)
cds_1732	Glutamine ABC transporter, ATP-binding protein GlnQ			cds_1195	ABC transporter, ATP-binding protein (cluster 11, riboflavin/purine nucleoside/unknown) / ABC transporter, ATP-binding protein (cluster 11, riboflavin/purine nucleoside/unknown)
cds_1731	Glutamine ABC transporter, permease protein GlnP			cds_831	ABC transporter, ATP-binding protein (cluster 3, basic aa/glutamine/opines)
cds_1730	Glutamine ABC transporter, substrate-binding protein GlnH			cds_706	ABC transporter, ATP-binding protein (cluster 5, nickel/peptides/opines)
cds_1713	Glutamate/aspartate ABC transporter, permease protein GltK (TC 3.A.1.3.4)			cds_1928	ABC transporter, permease protein (cluster 2, ribose/xylose/arabinose/galactose)
cds_3831	Glutamate/aspartate ABC transporter, substrate-binding protein GltI (TC 3.A.1.3.4)
				cds_709	Xanthine/uracil/thiamine/ascorbate permease family protein
cds_3740	Methionine ABC transporter ATP-binding protein
cds_3738	Methionine ABC transporter permease protein			cds_256	Petrobactin ABC transporter, ATP-binding protein
cds_3737	Methionine ABC transporter substrate-binding protein			cds_252	Petrobactin ABC transporter, periplasmic binding protein
cds_301	Sodium/proline symporter			cds_253	Petrobactin ABC transporter, permease protein I
cds_1986	Na(+)-linked D-alanine glycine permease			cds_254	Petrobactin ABC transporter, permease protein II
cds_3793	Proton/glutamate symporter @ Sodium/glutamate symporter
cds_1810	Sodium:alanine symporter family protein			cds_2328	Efflux ABC transporter, ATP-binding protein
cds_1300	Proline/sodium symporter PutP (TC 2.A.21.2.1) @ Propionate/sodium symporter			cds_2061	Efflux ABC transporter, permease protein
cds_639	Serine/threonine:Na+ symporter SstT			cds_2311	Efflux ABC transporter, permease/ATP-binding protein YwjA
cds_2935	Probable glutamate/gamma-aminobutyrate antiporter			cds_992	Heterodimeric efflux ABC transporter, permease/ATP-binding subunit 1
cds_4449	gamma-aminobutyric acid ABC transporter, ATP-binding protein 2			cds_991	Heterodimeric efflux ABC transporter, permease/ATP-binding subunit 2
cds_4445	gamma-aminobutyric acid ABC transporter, substrate-binding protein
				cds_832	ABC transporter, substrate-binding protein (cluster 3, basic aa/glutamine/opines) / ABC transporter, permease protein (cluster 3, basic aa/glutamine/opines)
cds_3279	Broad-specificity amino acid ABC transporter, substrate-binding protein			cds_2038	ABC transporter-coupled two-component system, ATP-binding protein
				cds_2037	ABC transporter-coupled two-component system, fused permease protein
cds_1235	Substrate-specific component FolT of folate ECF transporter			cds_1922	ABC transporter-coupled two-component system, LuxR family response regulator
cds_776	Substrate-specific component PdxU2 of predicted pyridoxin-related ECF transporter			cds_1923	ABC transporter-coupled two-component system, signal transduction histidine kinase
cds_412	Substrate-specific component RibU of riboflavin ECF transporter
cds_2472	Substrate-specific component ThiW of predicted thiazole ECF transporter			cds_574	ABC-F type ribosomal protection protein => Msr(D)
cds_3590	Vitamin B12 ABC transporter, substrate-binding protein BtuF			cds_1164	ABC-type antimicrobial peptide transport system, ATPase component
				cds_1166	ABC-type antimicrobial peptide transport system, permease component
cds_3536	Taurine ABC transporter, ATP-binding protein TauB			cds_857	ABC-type multidrug transport system, ATPase and permease component
cds_3537	Taurine ABC transporter, permease protein TauC			cds_1310	ABC-type Na+ efflux pump, permease component
cds_3535	Taurine ABC transporter, substrate-binding protein TauA
				cds_2009	Sodium-dependent anion transporter family
cds_4049	ABC-type hemin transport system, ATPase component			cds_1822	Sodium-dependent transporter, SNF family
cds_4048	Hemin ABC transporter, permease protein
cds_4045	Hemin transport protein HmuS			cds_376	Transporter, sodium/sulfate symporter family
cds_978	Spermidine/putrescine import ABC transporter ATP-binding protein PotA (TC 3.A.1.11.1)			cds_1265	Nickel ABC transporter, ATP-binding protein NikD2 (TC 3.A.1.5.3)
cds_977	Spermidine/putrescine import ABC transporter permease protein PotB (TC 3.A.1.11.1)			cds_1264	Nickel ABC transporter, ATP-binding protein NikE2 (TC 3.A.1.5.3)
cds_976	Spermidine/putrescine import ABC transporter permease protein PotC (TC 3.A.1.11.1)			cds_1267	Nickel ABC transporter, permease protein NikB2 (TC 3.A.1.5.3)
cds_975	Spermidine/putrescine import ABC transporter substrate-binding protein PotD (TC 3.A.1.11.1)			cds_1266	Nickel ABC transporter, permease protein NikC2 (TC 3.A.1.5.3)
cds_3742	Putrescine ABC transporter putrescine-binding protein PotF (TC 3.A.1.11.2)			cds_1268	Nickel ABC transporter, substrate-binding protein NikA2 (TC 3.A.1.5.3)
cds_3743	Putrescine transport ATP-binding protein PotG (TC 3.A.1.11.2)
				cds_1465	Tungstate ABC transporter, permease protein
cds_504	N-acetyl-D-glucosamine ABC transporter, permease protein 1			cds_1464	Tungstate ABC transporter, substrate-binding protein
cds_503	N-acetyl-D-glucosamine ABC transporter, permease protein 2
				cds_1984	Zinc ABC transporter, ATP-binding protein ZnuC
cds_483	Uracil permease			cds_1985	Zinc ABC transporter, permease protein ZnuB
				cds_1983	Zinc ABC transporter, substrate-binding protein ZnuA
cds_312	Mg(2+)-transport-ATPase-associated protein MgtC
cds_667	Mg/Co/Ni transporter MgtE, CBS domain-containing			cds_1235	Mg(2+)-transport-ATPase-associated protein MgtC
				cds_1796	Mg/Co/Ni transporter MgtE, CBS domain-containing
cds_3532	Molybdenum ABC transporter ATP-binding protein ModC
cds_3531	Molybdenum ABC transporter permease protein ModB
cds_3530	Molybdenum ABC transporter, substrate-binding protein ModA
cds_3646	Phosphate ABC transporter, ATP-binding protein PstB (TC 3.A.1.7.1)
cds_3647	Phosphate ABC transporter, permease protein PstA (TC 3.A.1.7.1)
cds_3648	Phosphate ABC transporter, permease protein PstC (TC 3.A.1.7.1)
cds_3649	Phosphate ABC transporter, substrate-binding protein PstS (TC 3.A.1.7.1)
cds_2941	Sulfate and thiosulfate binding protein CysP
cds_4035	Sulfate permease
cds_2942	Sulfate transport system permease protein CysT
cds_2943	Sulfate transport system permease protein CysW
cds_3604	Sulfate transporter
cds_1882	Sulfur carrier protein adenylyltransferase ThiF
cds_1722	Multidrug efflux system MdtABC-TolC, inner-membrane proton/drug antiporter MdtB (RND type)
cds_1723	Multidrug efflux system MdtABC-TolC, inner-membrane proton/drug antiporter MdtC (RND type)
cds_1721	Multidrug efflux system MdtABC-TolC, membrane fusion component MdtA
cds_495	Multi antimicrobial extrusion protein (Na(+)/drug antiporter), MATE family of MDR efflux pumps
cds_1534	Multi antimicrobial extrusion protein (Na(+)/drug antiporter), MATE family of MDR efflux pumps
cds_4529	Na+-driven multidrug efflux pump
cds_1520	Efflux ABC transporter, ATP-binding protein
cds_367	Permease of the drug/metabolite transporter (DMT) superfamily
cds_265	Putative manganese efflux pump MntP
cds_3608	ABC transporter, ATP-binding protein
cds_1251	ABC transporter, ATP-binding protein
cds_1252	ABC transporter, fused permease protein

## Sheet: proteases-hydrolases
SD_Bt-01708_Bf (6 cds)				SD_Bt-01899_Ap (12 cds)
cds_1797	Uncharacterized protease CPF_2136			cds_1449	Oligoendopeptidase F-like protein
				cds_495	Peptidase, M20/M25/M40 family
cds_2276	Endoglucanase C (EC 3.2.1.4)			cds_718	Probable M18-family aminopeptidase 1 (EC 3.4.11.-)
cds_2794	glycoside hydrolase family 32			cds_185	Serine protease, DegP/HtrA, do-like (EC 3.4.21.-)
cds_2794	beta-fructofuranosidase (EC 3.2.1.26)
cds_1568	glycoside hydrolase family 2 GH2: O-Glycosyl hydrolases (3.2.1.)			cds_1843	Uncharacterized protease CPF_2136
cds_1568	beta-galactosidase (EC 3.2.1.23)			cds_1896	YpfJ protein, zinc metalloprotease superfamily
				cds_1322	alpha-amylase (3.2.1.1)
				cds_246	alpha-amylase (signal peptide) (3.2.1.1)
				cds_2281	alpha-amylase family (3.2.1.1)
				cds_696	Neopullulanase (EC 3.2.1.135)
				cds_1599	Neopullulanase (EC 3.2.1.135)
				cds_384	Soluble lytic murein transglycosylase (EC 4.2.2.n1)

## Sheet: ion gradient - oxidative phosp.
SD_Bt-01708_Bf (27 cds)				SD_Bt-01899_Ap (19 cds)
cds_3337	NADH ubiquinone oxidoreductase chain A (EC 1.6.5.3)			cds_389	Electron transport complex protein RnfA
cds_3336	NADH-ubiquinone oxidoreductase chain B (EC 1.6.5.3)			cds_390	Electron transport complex protein RnfB
cds_3335	NADH-ubiquinone oxidoreductase chain C (EC 1.6.5.3)			cds_385	Electron transport complex protein RnfC
cds_3334	NADH-ubiquinone oxidoreductase chain D (EC 1.6.5.3)			cds_386	Electron transport complex protein RnfD
cds_3333	NADH-ubiquinone oxidoreductase chain E (EC 1.6.5.3)			cds_388	Electron transport complex protein RnfE
cds_3332	NADH-ubiquinone oxidoreductase chain F (EC 1.6.5.3)			cds_387	Electron transport complex protein RnfG
cds_3331	NADH-ubiquinone oxidoreductase chain G (EC 1.6.5.3)
cds_3330	NADH-ubiquinone oxidoreductase chain H (EC 1.6.5.3)
cds_3329	NADH-ubiquinone oxidoreductase chain I (EC 1.6.5.3)
cds_3328	NADH-ubiquinone oxidoreductase chain J (EC 1.6.5.3)
cds_3327	NADH-ubiquinone oxidoreductase chain K (EC 1.6.5.3)
cds_3326	NADH-ubiquinone oxidoreductase chain L (EC 1.6.5.3)
cds_3325	NADH-ubiquinone oxidoreductase chain M (EC 1.6.5.3)
cds_3324	NADH-ubiquinone oxidoreductase chain N (EC 1.6.5.3)
cds_2815	ATP synthase alpha chain (EC 3.6.3.14)			cds_1131	V-type ATP synthase subunit A (EC 3.6.3.14)
cds_2813	ATP synthase beta chain (EC 3.6.3.14)			cds_1132	V-type ATP synthase subunit B (EC 3.6.3.14)
cds_3975	ATP synthase delta chain (EC 3.6.3.14)			cds_1133	V-type ATP synthase subunit D (EC 3.6.3.14)
cds_2812	ATP synthase epsilon chain (EC 3.6.3.14)			cds_629	V-type ATP synthase subunit E (EC 3.6.3.14)
cds_2814	ATP synthase gamma chain (EC 3.6.3.14)			cds_625	V-type ATP synthase subunit I (EC 3.6.3.14)
cds_3978	ATP synthase F0 sector subunit a (EC 3.6.3.14)			cds_627	V-type ATP synthase subunit K (EC 3.6.3.14)
cds_3976	ATP synthase F0 sector subunit b (EC 3.6.3.14)
cds_3977	ATP synthase F0 sector subunit c (EC 3.6.3.14)			cds_885	(S)-2-hydroxy-acid oxidase chain D
				cds_492	[FeFe]-hydrogenase maturation protein HydE
				cds_494	[FeFe]-hydrogenase maturation protein HydF
cds_649	[FeFe] hydrogenase (EC 1.12.7.2)			cds_493	[FeFe]-hydrogenase maturation protein HydG
cds_959	4Fe-4S ferredoxin, iron-sulfur binding			cds_2069	[NiFe] hydrogenase nickel incorporation-associated protein HypB
cds_2884	Ferredoxin			cds_2044	Ferredoxin
cds_3295	Ferredoxin reductase			cds_1444	Periplasmic [FeFe] hydrogenase large subunit (EC 1.12.7.2)
cds_304	Ferredoxin-like protein, FixX family

## Sheet: glycogen
SD_Bt-01708_Bf (4 cds)				SD_Bt-01899_Ap (5 cds)
cds_1011	1,4-alpha-glucan (glycogen) branching enzyme, GH-13-type (EC 2.4.1.18)			cds_2372	1,4-alpha-glucan (glycogen) branching enzyme, GH-13-type (EC 2.4.1.18)
cds_845	Glycogen biosynthesis protein GlgD, glucose-1-phosphate adenylyltransferase family			cds_1519	Glycogen biosynthesis protein GlgD, glucose-1-phosphate adenylyltransferase family
cds_523	Glycogen synthase, ADP-glucose transglucosylase (EC 2.4.1.21)			cds_1603	Glycogen phosphorylase (EC 2.4.1.1)
cds_294	Glycogen synthase, ADP-glucose transglucosylase (EC 2.4.1.21)			cds_1518	Glycogen synthase, ADP-glucose transglucosylase (EC 2.4.1.21)
				cds_1930	Glycogen synthase, ADP-glucose transglucosylase (EC 2.4.1.21)

## Sheet: Other coding sequences
SD_Bt-01708_Bf (1077 cds + 1365 hypotheticals)				SD_Bt-01899_Ap (710 cds + 1343 hypotheticals)
cds_1756	(2R)-sulfolactate sulfo-lyase subunit alpha (EC 4.4.1.24)		cds_1583	(2E,6E)-farnesyl diphosphate synthase (EC 2.5.1.10)
cds_282	(R)-2-hydroxyacid dehydrogenase, similar to L-sulfolactate dehydrogenase (EC 1.1.1.272)		cds_2020	16S rRNA (cytidine(1402)-2&#39;-O)-methyltransferase (EC 2.1.1.198)
cds_3502	[4Fe-4S] cluster assembly scaffold protein Mrp (=ApbC)		cds_977	16S rRNA (cytosine(1402)-N(4))-methyltransferase (EC 2.1.1.199)
cds_2016	[4Fe-4S]-AdoMet protein YtqA		cds_445	16S rRNA (cytosine(967)-C(5))-methyltransferase (EC 2.1.1.176)
cds_307	1,4-dihydroxy-2-naphthoate polyprenyltransferase (EC 2.5.1.74)		cds_1678	16S rRNA (guanine(966)-N(2))-methyltransferase (EC 2.1.1.171)
cds_4624	16S rRNA (cytosine(1402)-N(4))-methyltransferase (EC 2.1.1.199)		cds_745	1-phosphofructokinase (EC 2.7.1.56)
cds_225	16S rRNA (guanine(527)-N(7))-methyltransferase (EC 2.1.1.170)		cds_447	23S rRNA (adenine(2503)-C(2))-methyltransferase @ tRNA (adenine(37)-C(2))-methyltransferase (EC 2.1.1.192)
cds_3075	16S rRNA (guanine(966)-N(2))-methyltransferase (EC 2.1.1.171)		cds_2205	23S rRNA (guanine(748)-N(1))-methyltransferase (EC 2.1.1.188)
cds_1244	16S rRNA (uracil(1498)-N(3))-methyltransferase (EC 2.1.1.193)		cds_2206	23S rRNA (guanine(748)-N(1))-methyltransferase (EC 2.1.1.188)
cds_75	16S rRNA processing protein RimM		cds_1187	23S rRNA (guanosine(2251)-2&#39;-O)-methyltransferase (EC 2.1.1.185)
cds_1254	1-deoxy-D-xylulose 5-phosphate reductoisomerase (EC 1.1.1.267)		cds_2338	23S rRNA (pseudouridine(1915)-N(3))-methyltransferase (EC 2.1.1.177)
cds_1484	1-deoxy-D-xylulose 5-phosphate synthase (EC 2.2.1.7)		cds_1369	2-dehydro-3-deoxygluconokinase (EC 2.7.1.45)
cds_2558	1-phosphofructokinase (EC 2.7.1.56)		cds_1147	3&#39;-to-5&#39; exoribonuclease RNase R
cds_3293	2,3-dihydroxy-2,3-dihydro-phenylpropionate dehydrogenase (EC 1.3.1.87)		cds_2098	3&#39;-to-5&#39; oligoribonuclease A, Bacillus type
cds_2635	2,4-dienoyl-CoA reductase [NADPH] (EC 1.3.1.34)		cds_2016	3,4-dihydroxy-2-butanone 4-phosphate synthase (EC 4.1.99.12) / GTP cyclohydrolase II (EC 3.5.4.25)
cds_3244	23S rRNA (adenine(2030)-N(6))-methyltransferase (EC 2.1.1.266)		cds_1838	3-hydroxybutyryl-CoA dehydratase (EC 4.2.1.55)
cds_3964	23S rRNA (guanosine(2251)-2&#39;-O)-methyltransferase (EC 2.1.1.185)		cds_1865	3-hydroxybutyryl-CoA dehydrogenase (EC 1.1.1.157) - fatty acid elongation
cds_3318	2-C-methyl-D-erythritol 2,4-cyclodiphosphate synthase (EC 4.6.1.12)		cds_215	3-hydroxybutyryl-CoA dehydrogenase (EC 1.1.1.157); 3-hydroxyacyl-CoA dehydrogenase (EC 1.1.1.35)
cds_3319	2-C-methyl-D-erythritol 4-phosphate cytidylyltransferase (EC 2.7.7.60)		cds_1991	3-hydroxyisobutyryl-CoA hydrolase (EC 3.1.2.4)
cds_3287	2-hydroxy-6-oxo-6-phenylhexa-2,4-dienoate hydrolase (EC 3.7.1.-)		cds_1864	3-ketoacyl-CoA thiolase (EC 2.3.1.16) @ Acetyl-CoA acetyltransferase (EC 2.3.1.9)
cds_4400	2-hydroxycyclohexanecarboxyl-CoA dehydrogenase		cds_585	3-oxoacyl-[acyl-carrier protein] reductase (EC 1.1.1.100)
cds_1003	2-hydroxyglutaryl-CoA dehydratase, D-component HgdA		cds_1600	4-alpha-glucanotransferase (amylomaltase) (EC 2.4.1.25)
cds_1002	2-hydroxyglutaryl-CoA dehydratase, D-component HgdB		cds_834	4-diphosphocytidyl-2-C-methyl-D-erythritol kinase (EC 2.7.1.148)
cds_4113	2-Keto-3-deoxy-D-manno-octulosonate-8-phosphate synthase (EC 2.5.1.55)		cds_1371	4-hydroxy-2-oxoglutarate aldolase (EC 4.1.3.16) @ 2-dehydro-3-deoxyphosphogluconate aldolase (EC 4.1.2.14)
cds_3286	2-keto-4-pentenoate hydratase (EC 4.2.1.80)		cds_2005	4-hydroxy-2-oxovalerate aldolase (EC 4.1.3.39)
cds_1987	2-keto-4-pentenoate hydratase/2-oxohepta-3-ene-1,7-dioic acid hydratase (catechol pathway)		cds_622	4-hydroxy-3-methylbut-2-enyl diphosphate reductase (EC 1.17.7.4) / Ribosomal protein S1 RNA-binding domain
cds_4401	2-ketocyclohexanecarboxyl-CoA hydrolase		cds_1276	4-hydroxybutyrate coenzyme A transferase succinate - butanoate
cds_3099	2-Oxobutyrate oxidase, putative		cds_1862	4-hydroxybutyrate coenzyme A transferase
cds_3484	2-polyprenyl-3-methyl-6-methoxy-1,4-benzoquinol hydroxylase, coq7 type		cds_1857	4-hydroxy-tetrahydrodipicolinate reductase (EC 1.17.1.8)
cds_3224	2-polyprenyl-6-methoxyphenol hydroxylase		cds_1858	4-hydroxy-tetrahydrodipicolinate synthase (EC 4.3.3.7)
cds_3963	3&#39;-to-5&#39; exoribonuclease RNase R		cds_1815	4-keto-6-deoxy-N-Acetyl-D-hexosaminyl-(Lipid carrier) aminotransferase
cds_3782	3&#39;-to-5&#39; oligoribonuclease (orn)		cds_1990	5&#39;-methylthioadenosine nucleosidase (EC 3.2.2.16) @ S-adenosylhomocysteine nucleosidase (EC 3.2.2.9)
cds_1765	3,4-dihydroxy-2-butanone 4-phosphate synthase (EC 4.1.99.12) / GTP cyclohydrolase II (EC 3.5.4.25)		cds_2015	6,7-dimethyl-8-ribityllumazine synthase (EC 2.5.1.78)
cds_156	33 kDa chaperonin HslO		cds_459	6-phosphofructokinase (EC 2.7.1.11)
cds_3294	3-carboxyethylcatechol 2,3-dioxygenase (EC 1.13.11.16)		cds_435	Acetate kinase (EC 2.7.2.1)
cds_1739	3D-(3,5/4)-trihydroxycyclohexane-1,2-dione hydrolase (EC 3.7.1.22)		cds_1149	Acetyltransferase, GNAT family
cds_618	3-dehydroquinate dehydratase I (EC 4.2.1.10)		cds_756	ACT domain protein
cds_3741	3-deoxy-D-manno-octulosonic acid kinase (EC 2.7.1.166)		cds_755	ACT domain protein CAC_0478
cds_4474	3-hydroxyacyl-CoA dehydrogenase		cds_1319	Activator of (R)-2-hydroxyglutaryl-CoA dehydratase
cds_1654	3-hydroxyacyl-CoA dehydrogenase [isoleucine degradation] (EC 1.1.1.35)		cds_438	Acyl carrier protein
cds_1180	3-hydroxybutyryl-CoA dehydratase (EC 4.2.1.55)		cds_881	Acyl-CoA dehydrogenase
cds_3280	3-hydroxybutyryl-CoA dehydrogenase (EC 1.1.1.157)		cds_1066	Acyl-CoA dehydrogenase-like protein Cbei_5056
cds_4587	3-hydroxyisobutyrate dehydrogenase (EC 1.1.1.31)		cds_621	Acyl-CoA:1-acyl-sn-glycerol-3-phosphate acyltransferase (EC 2.3.1.51)
cds_4053	3-isopropylmalate dehydratase small subunit (EC 4.2.1.33)		cds_368	Adenine-specific methyltransferase (EC 2.1.1.72)
cds_4052	3-isopropylmalate dehydrogenase (EC 1.1.1.85)		cds_2408	Adenine-specific methyltransferase (EC 2.1.1.72)
cds_4398	3-ketoacyl-CoA thiolase (EC 2.3.1.16) @ Acetyl-CoA acetyltransferase (EC 2.3.1.9)		cds_1335	Adenylate kinase (EC 2.7.4.3)
cds_3894	3-methyl-2-oxobutanoate hydroxymethyltransferase (EC 2.1.2.11)		cds_1580	ADP-ribose pyrophosphatase (EC 3.6.1.13)
cds_3705	3-oxoacyl-[acyl-carrier protein] reductase (EC 1.1.1.100), FadG		cds_754	Aggregation promoting factor
cds_1351	3-oxoacyl-[acyl-carrier-protein] synthase, KASII (EC 2.3.1.179)		cds_2345	Alanine dehydrogenase (EC 1.4.1.1)
cds_3703	3-oxoacyl-[acyl-carrier-protein] synthase, KASIII (EC 2.3.1.180)		cds_1885	Aldehyde dehydrogenase (NADP+ dependent - blast)
cds_4233	3-oxoadipate CoA-transferase subunit A (EC 2.8.3.6)		cds_846	Aldehyde dehydrogenase (EC 1.2.1.3)
cds_4231	3-oxoadipyl-CoA thiolase (EC 2.3.1.174) @ 3-oxo-5,6-dehydrosuberyl-CoA thiolase (EC 2.3.1.223)		cds_790	Aldo/keto reductase, 4Fe-4S-containing, TM1183 family
cds_3291	3-phenylpropionate dioxygenase ferredoxin subunit		cds_1824	Alpha-methylacyl-CoA racemase (EC 5.1.99.4)
cds_3289	3-phenylpropionate dioxygenase, alpha subunit (EC 1.14.12.19)		cds_1365	Altronate dehydratase (EC 4.2.1.7)
cds_3290	3-phenylpropionate dioxygenase, beta subunit (EC 1.14.12.19)		cds_1366	Altronate oxidoreductase (EC 1.1.1.58)
cds_2615	3-polyprenyl-4-hydroxybenzoate carboxy-lyase (EC 4.1.1.98)		cds_1442	Aminobenzoyl-glutamate transport protein
cds_1059	4-alpha-glucanotransferase (amylomaltase) (EC 2.4.1.25)		cds_1447	Aminopeptidase S (Leu, Val, Phe, Tyr preference) (EC 3.4.11.24)
cds_3284	4-hydroxy-2-oxovalerate aldolase (EC 4.1.3.39)		cds_2079	Anaerobic nitric oxide reductase flavorubredoxin
cds_1814	4-hydroxybutyrate coenzyme A transferase		cds_884	Antiholin-like protein LrgA
cds_3918	4-hydroxy-tetrahydrodipicolinate reductase (EC 1.17.1.8)		cds_1582	Arginine pathway regulatory protein ArgR, repressor of arg regulon
cds_832	5&#39;-deoxynucleotidase YfbR (EC 3.1.3.89)		cds_1841	Arginyl-tRNA synthetase (EC 6.1.1.19)
cds_1670	5,10-methylenetetrahydrofolate reductase (EC 1.5.1.20)		cds_1485	Arsenical-resistance protein ACR3
cds_1740	5-deoxy-glucuronate isomerase (EC 5.3.1.30)		cds_986	Asparaginyl-tRNA synthetase (EC 6.1.1.22)
cds_1669	5-formyltetrahydrofolate cyclo-ligase (EC 6.3.3.2)		cds_1900	Aspartate/ornithine carbamoyltransferase family protein protein YgeW
cds_3593	5-methyltetrahydrofolate--homocysteine methyltransferase (EC 2.1.1.13)		cds_1859	Aspartate-semialdehyde dehydrogenase (EC 1.2.1.11)
cds_1767	6,7-dimethyl-8-ribityllumazine synthase (EC 2.5.1.78)		cds_1861	Aspartokinase (EC 2.7.2.4)
cds_422	6-phosphofructokinase (EC 2.7.1.11)		cds_700	Aspartyl aminopeptidase (EC 3.4.11.21)
cds_937	8-oxoguanine-DNA-glycosylase		cds_2349	Aspartyl-tRNA synthetase (EC 6.1.1.12)
cds_1709	A/G-specific adenine glycosylase (EC 3.2.2.-)		cds_1227	ATP:guanido phosphotransferase
cds_3285	Acetaldehyde dehydrogenase, acetylating, (EC 1.2.1.10) in gene cluster for degradation of phenols, cresols, catechol		cds_1730	ATPase involved in DNA repair
cds_3606	Acetate kinase (EC 2.7.2.1)		cds_1438	ATPase, P-type (transporting), HAD superfamily, subfamily IC
cds_4040	Acetoacetyl-CoA reductase (EC 1.1.1.36)		cds_1999	ATP-dependent Clp protease ATP-binding subunit ClpX
cds_100	Acetolactate synthase small subunit (EC 2.2.1.6)		cds_2000	ATP-dependent Clp protease proteolytic subunit ClpP (EC 3.4.21.92)
cds_101	Acetolactate synthase small subunit (EC 2.2.1.6)		cds_1225	ATP-dependent Clp protease, ATP-binding subunit ClpC
cds_3833	Acetyl-CoA hydrolase (EC 3.1.2.1)		cds_1677	ATP-dependent DNA helicase RecG (EC 3.6.4.12)
cds_4129	Acetyl-CoA synthetase (EC 6.2.1.1)		cds_2292	ATP-dependent DNA helicase UvrD/PcrA
cds_127	Acetyltransferase		cds_1936	ATP-dependent helicase/nuclease AddAB, subunit A
cds_579	Aconitase family protein YbhJ		cds_1937	ATP-dependent helicase/nuclease AddAB, subunit B
cds_2793	ACT domain protein CAC_0478		cds_665	ATP-dependent protease La (EC 3.4.21.53) Type I [breakdown of abnormal proteins]
cds_357	Activator of (R)-2-hydroxyglutaryl-CoA dehydratase		cds_2364	ATP-dependent Zn protease
cds_4713	Acyl carrier protein		cds_2093	Bacterial ribosome SSU maturation protein RimP
cds_1657	Acyl-CoA dehydrogenase		cds_2305	bacterial seryl-tRNA synthetase related
cds_4586	Acyl-CoA dehydrogenase (EC 1.3.8.1) => Isobutyryl-CoA specific		cds_2304	Bacterial/Archaeal Transporter family protein
cds_4237	Acyl-CoA dehydrogenase family protein		cds_1595	Beta-glucoside bgl operon antiterminator, BglG family
cds_4293	Acyl-CoA dehydrogenase STM0857		cds_1251	Beta-hydroxylase, bleomycin/phleomycin binding protein, ankyrin homologue, bleomycin and transport protein
cds_4236	Acyl-CoA dehydrogenase, long-chain specific (EC 1.3.8.8)		cds_1683	Beta-propeller domains of methanol dehydrogenase type
cds_999	Acyl-CoA dehydrogenase, short-chain specific (EC 1.3.8.1)		cds_877	Beta-ureidopropionase (EC 3.5.1.6)
cds_2739	Acyl-CoA:1-acyl-sn-glycerol-3-phosphate acyltransferase (EC 2.3.1.51)		cds_1737	Biosynthetic Aromatic amino acid aminotransferase alpha (EC 2.6.1.57) @ Aspartate aminotransferase (EC 2.6.1.1)
cds_96	Acyl-phosphate:glycerol-3-phosphate O-acyltransferase PlsY (EC 2.3.1.n3)		cds_2030	Bis(5&#39;-nucleosyl)-tetraphosphatase (asymmetrical) (EC 3.6.1.17)
cds_2133	Adenine phosphoribosyltransferase (EC 2.4.2.7)		cds_1172	Cadmium resistance protein
cds_1674	Adenosylhomocysteinase (EC 3.3.1.1)		cds_258	Capsule biosynthesis protein capA
cds_4475	Adenylate kinase (EC 2.7.4.3)		cds_1244	Carbamate kinase (EC 2.7.2.2)
cds_38	Adenylosuccinate lyase (EC 4.3.2.2) @ SAICAR lyase (EC 4.3.2.2)		cds_2092	Carbon starvation protein A
cds_39	Adenylosuccinate synthetase (EC 6.3.4.4)		cds_489	Carboxyl-terminal protease (EC 3.4.21.102)
cds_4436	ADP-heptose--lipooligosaccharide heptosyltransferase II		cds_732	Cardiolipin synthase, bacterial type ClsA
cds_3214	ADP-ribose pyrophosphatase of COG1058 family (EC 3.6.1.13)		cds_1394	Catalase KatE (EC 1.11.1.6)
cds_3079	Aerobic glycerol-3-phosphate dehydrogenase (EC 1.1.5.3)		cds_2272	Catalase KatE-intracellular protease (EC 1.11.1.6)
cds_1742	Alcohol dehydrogenase (EC 1.1.1.1)		cds_699	Catalyzes the cleavage of p-aminobenzoyl-glutamate to p-aminobenzoate and glutamate, subunit A
cds_1707	Aldehyde dehydrogenase B (EC 1.2.1.22)		cds_1430	Cation-transporting ATPase
cds_2129	Aldo/keto reductase		cds_2002	CCA tRNA nucleotidyltransferase (EC 2.7.7.72)
cds_3038	Alkanesulfonate utilization operon LysR-family regulator Cbl		cds_2105	CDP-diacylglycerol--glycerol-3-phosphate 3-phosphatidyltransferase (EC 2.7.8.5)
cds_3317	Alkyl hydroperoxide reductase protein C (EC 1.11.1.15)		cds_983	Cell division protein FtsZ
cds_4503	Alkyl hydroperoxide reductase protein F		cds_2001	Cell division trigger factor (EC 5.2.1.8)
cds_4295	Alkyl hydroperoxide reductase subunit C-like protein		cds_1734	Cell envelope-related transcriptional attenuator
cds_3827	Alkylation response protein AidB, acyl-CoA dehydrogenase family		cds_1258	Chaperone protein ClpB (ATP-dependent unfoldase)
cds_4068	Allophanate hydrolase 2 subunit 2 (EC 3.5.1.54)		cds_227	Chaperone protein DnaJ
cds_1651	Alpha-methylacyl-CoA racemase (EC 5.1.99.4)		cds_226	Chaperone protein DnaK
cds_2060	Alpha-ribazole-5&#39;-phosphate phosphatase		cds_716	Chaperone protein HtpG
cds_145	Aluminum resistance protein		cds_1418	Chromate transporter
cds_4547	Amidophosphoribosyltransferase (EC 2.4.2.14)		cds_931	Chromosome (plasmid) partitioning protein ParB
cds_3492	Aminomethyltransferase (glycine cleavage system T protein) (EC 2.1.2.10)		cds_441	Chromosome partition protein smc
cds_4308	AMP nucleosidase (EC 3.2.2.4)		cds_442	Chromosome partition protein smc
cds_2749	Anaerobic sulfite reductase subunit A		cds_1257	ClpB protein
cds_2752	Anaerobic sulfite reductase subunit B		cds_24	CoA-disulfide reductase (EC 1.8.1.14) / Disulfide bond regulator
cds_2755	Anaerobic sulfite reductase subunit C (EC 1.8.1.-)		cds_2095	COG2740: Predicted nucleic-acid-binding protein implicated in transcription termination
cds_4284	Anhydro-N-acetylmuramic acid kinase (EC 2.7.1.170)		cds_1973	Cold shock protein of CSP family
cds_303	anion-transporting ATPase		cds_1170	Copper-translocating P-type ATPase (EC 3.6.3.4)
cds_4705	Anthranilate phosphoribosyltransferase (EC 2.4.2.18)		cds_2359	Crossover junction endodeoxyribonuclease RuvC (EC 3.1.22.4)
cds_1643	Anthranilate synthase, amidotransferase component (EC 4.1.3.27) @ Para-aminobenzoate synthase, amidotransferase component (EC 2.6.1.85)		cds_572	CTnDOT two-component system sensor histidine kinase RteA
cds_1642	Anthranilate synthase, aminase component (EC 4.1.3.27)		cds_1461	Cyclic pyranopterin monophosphate synthase (EC 4.6.1.17)
cds_2381	Antitoxin HigA		cds_1902	Cyclic-di-AMP phosphodiesterase GdpP
cds_1636	ApaG protein		cds_139	Cysteine desulfurase (EC 2.8.1.7)
cds_2015	Aquaporin Z		cds_1186	Cysteinyl-tRNA synthetase (EC 6.1.1.16)
cds_4680	AraC-type DNA-binding domain-containing proteins		cds_1854	Cys-tRNA(Pro) deacylase YbaK
cds_1583	archaeal ATPase, fused to C-terminal DUF234 domain		cds_1303	Cytidine deaminase (EC 3.5.4.5)
cds_3276	Arginase (EC 3.5.3.1)		cds_684	Cytoplasmic copper homeostasis protein CutC
cds_3495	Arginine decarboxylase (EC 4.1.1.19); Ornithine decarboxylase (EC 4.1.1.17); Lysine decarboxylase (EC 4.1.1.18)		cds_1443	Cytosine deaminase (EC 3.5.4.1)
cds_4464	Argininosuccinate synthase (EC 6.3.4.5)		cds_1790	Cytosol aminopeptidase PepA (EC 3.4.11.1)
cds_3208	Arginyl-tRNA--protein transferase (EC 2.3.2.8)		cds_809	Cytosol nonspecific dipeptidase (EC 3.4.13.18)
cds_3826	Aromatic hydrocarbon utilization transcriptional regulator CatR (LysR family)		cds_1201	Cytosol nonspecific dipeptidase (EC 3.4.13.18)
cds_3066	Arsenate reductase (EC 1.20.4.1) glutaredoxin-coupled, glutaredoxin-like family		cds_2384	D-3-phosphoglycerate dehydrogenase (EC 1.1.1.95)
cds_3067	Arsenic resistance protein ArsH		cds_750	D-alanine--D-alanine ligase (EC 6.3.2.4)
cds_3065	Arsenical-resistance protein ACR3		cds_2390	D-alanyl-D-alanine carboxypeptidase (EC 3.4.16.4) peptidoglycan biosynthesis
cds_926	Asparagine synthetase [glutamine-hydrolyzing] (EC 6.3.5.4)		cds_2351	D-aminoacyl-tRNA deacylase (EC 3.1.1.96)
cds_3172	Asparaginyl-tRNA synthetase (EC 6.1.1.22)		cds_736	dCMP deaminase (EC 3.5.4.12) @ Late competence protein ComEB
cds_3896	Aspartate 1-decarboxylase (EC 4.1.1.11)		cds_1825	DEAD-box ATP-dependent RNA helicase DeaD (= CshA) (EC 3.6.4.13)
cds_3733	Aspartate aminotransferase (AspB-4) (EC 2.6.1.1)		cds_1450	Deblocking aminopeptidase (EC 3.4.11.-)
cds_3043	Aspartate ammonia-lyase (EC 4.3.1.1)		cds_2059	DegV family protein
cds_1981	Aspartate carbamoyltransferase (EC 2.1.3.2)		cds_1323	Deoxyribose-phosphate aldolase (EC 4.1.2.4)
cds_1980	Aspartate carbamoyltransferase regulatory chain (PyrI)		cds_173	Deoxyuridine 5&#39;-triphosphate nucleotidohydrolase (EC 3.6.1.23)
cds_2157	Aspartate racemase (EC 5.1.1.13)		cds_383	Dephospho-CoA kinase (EC 2.7.1.24)
cds_481	Aspartate transaminase (EC 2.6.1.1)		cds_2004	Diadenylate cyclase spyDAC; Bacterial checkpoint controller DisA with nucleotide-binding domain
cds_905	Aspartate--ammonia ligase (EC 6.3.1.1)		cds_2018	Diaminohydroxyphosphoribosylaminopyrimidine deaminase (EC 3.5.4.26) / 5-amino-6-(5-phosphoribosylamino)uracil reductase (EC 1.1.1.193)
cds_4051	Aspartate-semialdehyde dehydrogenase (EC 1.2.1.11)		cds_1860	Diaminopimelate decarboxylase (EC 4.1.1.20)
cds_287	Aspartokinase (EC 2.7.2.4)		cds_1901	Diaminopropionate ammonia-lyase (EC 4.3.1.15)
cds_1541	Aspartyl aminopeptidase (EC 3.4.11.21)		cds_874	Dihydropyrimidinase (EC 3.5.2.2) @ D-hydantoinase (EC 3.5.2.2)
cds_4128	Aspartyl-tRNA synthetase (EC 6.1.1.12) @ Aspartyl-tRNA(Asn) synthetase (EC 6.1.1.23)		cds_1676	Dihydroxyacetone kinase-like protein, phosphatase domain / Dihydroxyacetone kinase-like protein, kinase domain
cds_465	ATP phosphoribosyltransferase (EC 2.4.2.17) => HisGs		cds_1692	DinG family ATP-dependent helicase CPE1197
cds_463	ATP phosphoribosyltransferase regulatory subunit (EC 2.4.2.17)		cds_241	D-mannonate oxidoreductase (EC 1.1.1.57)
cds_1727	ATP/GTP-binding protein		cds_480	DNA alkylation repair enzyme
cds_1863	ATPase		cds_1953	DNA helicase
cds_1264	ATPase component of general energizing module of ECF transporters		cds_1696	DNA helicase II( EC:3.6.1.- )
cds_3932	ATPase required for both assembly of type IV secretion complex and secretion of T-DNA complex, VirB11		cds_1538	DNA helicase, phage-associated
cds_653	ATP-dependent Clp protease ATP-binding subunit ClpX		cds_994	DNA internalization-related competence protein ComEC/Rec2
cds_4605	ATP-dependent Clp protease proteolytic subunit ClpP (EC 3.4.21.92)		cds_169	DNA ligase (NAD(+)) (EC 6.5.1.2)
cds_1333	ATP-dependent Clp protease, ATP-binding subunit ClpC		cds_1526	DNA N-6-adenine-methyltransferase of bacteriophage
cds_448	ATP-dependent DNA helicase RecG (EC 3.6.4.12)		cds_382	DNA polymerase I (EC 2.7.7.7)
cds_4034	ATP-dependent DNA helicase RecQ		cds_458	DNA polymerase III alpha subunit (EC 2.7.7.7)
cds_1073	ATP-dependent DNA helicase UvrD/PcrA (EC 3.6.4.12)		cds_2046	DNA polymerase III delta prime subunit (EC 2.7.7.7)
cds_486	ATP-dependent helicase/nuclease AddAB, subunit A		cds_995	DNA polymerase III delta subunit (EC 2.7.7.7)
cds_485	ATP-dependent helicase/nuclease AddAB, subunit B		cds_2088	DNA polymerase III polC-type (EC 2.7.7.7)
cds_4607	ATP-dependent protease La (EC 3.4.21.53) Type I		cds_2108	DNA polymerase IV (EC 2.7.7.7)
cds_3216	ATP-dependent RNA helicase Bcep18194_A5658		cds_2298	DNA protection during starvation protein
cds_1650	ATP-dependent RNA helicase NGO0650		cds_1301	DNA recombination and repair protein RecO
cds_771	ATP-utilizing enzyme of the PP-loop superfamily		cds_1175	DNA repair protein RadA
cds_2096	Bacteriocin/lantibiotic efflux ABC transporter, permease/ATP-binding protein		cds_1581	DNA repair protein RecN
cds_4187	Bacteriocin-like protein		cds_1907	DNA replication helicase loader DnaC/DnaI
cds_4399	Benzoate anaerobic degradation transcriptional regulator BadR, MarR family		cds_1906	DNA replication protein DnaD
cds_3265	Benzoate transport protein		cds_2399	DNA topoisomerase I (EC 5.99.1.2)
cds_3823	Beta-ketoadipate enol-lactone hydrolase (EC 3.1.1.24)		cds_2104	DNA translocase FtsK
cds_3402	beta-N-acetylglucosaminidase (EC 3.2.1.52)		cds_1490	DNA, complete sequence
cds_268	Biosynthetic Aromatic amino acid aminotransferase alpha (EC 2.6.1.57) @ Aspartate aminotransferase (EC 2.6.1.1)		cds_656	DNA-binding protein HBsu
cds_2459	Biotin carboxyl carrier protein of acetyl-CoA carboxylase		cds_788	DNA-binding response regulator
cds_2458	Biotin carboxylase of acetyl-CoA carboxylase (EC 6.3.4.14)		cds_127	DNA-cytosine methyltransferase (EC 2.1.1.37)
cds_427	Biotin operon repressor / Biotin--protein ligase (EC 6.3.4.9)(EC 6.3.4.10)(EC 6.3.4.11)(EC 6.3.4.15)		cds_781	DNA-directed RNA polymerase beta subunit (EC 2.7.7.6)
cds_2740	Bis(5&#39;-nucleosyl)-tetraphosphatase, symmetrical (EC 3.6.1.41)		cds_782	DNA-directed RNA polymerase beta&#39; subunit (EC 2.7.7.6)
cds_4627	Bis-ABC ATPase Uup		cds_2195	DNA-directed RNA polymerase omega subunit (EC 2.7.7.6)
cds_1930	Bis-ABC ATPase YheS		cds_1700	Domain of unknown function / Efflux ABC transporter, permease protein
cds_1428	Bll7429 protein		cds_1062	D-ribose pyranase (EC 5.4.99.62)
cds_813	Bmp family protein		cds_1223	Duplicated ATPase component MtsB of energizing module of methionine-regulated ECF transporter
cds_2163	Branched-chain amino acid aminotransferase (EC 2.6.1.42)		cds_886	Electron bifurcating butyryl-CoA dehydrogenase (NAD+, ferredoxin)
cds_3825	BUG/TctC family periplasmic protein		cds_887	Electron bifurcating butyryl-CoA dehydrogenase, electron transfer flavoprotein beta
cds_580	Butyryl-CoA dehydrogenase (EC 1.3.8.1)		cds_888	Electron transfer flavoprotein, alpha subunit
cds_4396	Butyryl-CoA dehydrogenase (EC 1.3.99.2)		cds_1135	Endonuclease III (EC 4.2.99.18)
cds_2973	Cadmium efflux system accessory protein		cds_1798	Endonuclease/exonuclease/phosphatase family protein
cds_1013	Carbamoyl-phosphate synthase large chain (EC 6.3.5.5)		cds_818	endo-type 6-aminohexanoate oligomer hydrolase
cds_919	Carbamoylphosphate synthase large subunit (split gene in MJ)		cds_1144	Enolase (EC 4.2.1.11)
cds_925	Carbamoyl-phosphate synthase small chain (EC 6.3.5.5)		cds_922	Essential recombination function protein
cds_4107	Carbonic anhydrase, gamma class (EC 4.2.1.1)		cds_1204	Excinuclease ABC subunit A
cds_1836	Carbonic anhydrase-like protein MJ0304		cds_1210	Excinuclease ABC subunit A
cds_2195	Carboxylesterase, type B		cds_1202	Excinuclease ABC subunit B
cds_3985	Carboxyl-terminal protease (EC 3.4.21.102)		cds_1589	Excinuclease ABC subunit C
cds_4006	Carboxynorspermidine decarboxylase (EC 4.1.1.96)		cds_1601	Exodeoxyribonuclease III (EC 3.1.11.2)
cds_4007	Carboxynorspermidine synthase (EC 1.5.1.43)		cds_1584	Exodeoxyribonuclease VII small subunit (EC 3.1.11.6)
cds_492	Catalytic LigB subunit of aromatic ring-opening dioxygenase / COG2078: Uncharacterized ACR		cds_1938	Exonuclease SbcC
cds_3822	Catechol 1,2-dioxygenase (EC 1.13.11.1)		cds_1940	Exonuclease SbcD
cds_4061	CBS domain protein		cds_837	Exopolyphosphatase (EC 3.6.1.11)
cds_1667	CCA tRNA nucleotidyltransferase (EC 2.7.7.72)		cds_1818	Exopolysaccharide biosynthesis transcriptional activator EpsA
cds_510	CDP-diacylglycerol--glycerol-3-phosphate 3-phosphatidyltransferase (EC 2.7.8.5)		cds_1374	Ferric iron ABC transporter, permease protein
cds_4229	CDP-diacylglycerol--serine O-phosphatidyltransferase (EC 2.7.8.8)		cds_936	Ferrochelatase, protoheme ferro-lyase (EC 4.99.1.1)
cds_3837	Cell division coordinator CpoB		cds_2060	Fe-S oxidoreductase
cds_2454	Cell division integral membrane protein, YggT and half-length relatives		cds_1512	FHA-domain-containing protein
cds_3306	Cell division protein BolA		cds_2197	Fibronectin/fibrinogen-binding protein
cds_4612	Cell division protein FtsA		cds_1001	Fic domain protein, HP1159 type
cds_4622	Cell division protein FtsI [Peptidoglycan synthetase] (EC 2.4.1.129)		cds_720	FIG00031715: Predicted metal-dependent phosphoesterases (PHP family)
cds_4613	Cell division protein FtsQ		cds_973	FIG000605: protein co-occurring with transport systems (COG1739)
cds_2892	Cell division protein FtsZ		cds_1675	FIG001802: Putative alkaline-shock protein
cds_1720	Cell division protein ZapD		cds_757	FIG00519347: Ribonucleotide reductase-like protein
cds_3054	Cell division topological specificity factor MinE		cds_1751	FIG017897: Phage protein
cds_4604	Cell division trigger factor (EC 5.2.1.8)		cds_1752	FIG018632: Phage-associated protein
cds_1615	Cell division-associated, ATP-dependent zinc metalloprotease FtsH		cds_715	FIG01964566: Predicted membrane protein, hemolysin III homolog
cds_1711	Cell-division-associated, ABC-transporter-like signaling protein FtsE		cds_2308	FIG056164: rhomboid family serine protease
cds_1710	Cell-division-associated, ABC-transporter-like signaling protein FtsX		cds_1463	FIG060329: MOSC domain protein
cds_660	Chaperone protein ClpB (ATP-dependent unfoldase)		cds_689	Flavodoxin
cds_1338	Chaperone protein DnaJ		cds_1065	Flavoprotein
cds_830	Chaperone protein DnaJ		cds_2100	FMN adenylyltransferase (EC 2.7.7.2) / Riboflavin kinase (EC 2.7.1.26)
cds_805	Chaperone protein HtpG		cds_2317	FMN reductase, NADPH-dependent
cds_3416	Chloride channel protein		cds_654	Foldase protein PrsA precursor (EC 5.2.1.8)
cds_3521	Choline binding protein A		cds_1831	Formate dehydrogenase-O, major subunit (EC 1.2.1.2)
cds_4094	Chorismate synthase (EC 4.2.3.5)		cds_698	Formate efflux transporter FocA
cds_2909	Chromosomal replication initiator protein DnaA		cds_1069	Fructokinase (EC 2.7.1.4)
cds_2987	Chromosomal replication initiator protein DnaA		cds_776	Fructose-1,6-bisphosphatase, Bacillus type (EC 3.1.3.11)
cds_226	Chromosome (plasmid) partitioning protein ParA		cds_659	Fructoselysine-6-phosphate deglycase
cds_4478	Chromosome (plasmid) partitioning protein ParB		cds_1510	FtsI-like cell elongation transpeptidase
cds_1748	Chromosome partition protein smc		cds_1511	FtsW-like cell division membrane protein CA_C0505
cds_819	Circadian phase modifier		cds_2007	Fumarate hydratase class I, alpha region (EC 4.2.1.2); L(+)-tartrate dehydratase alpha subunit (EC 4.2.1.32)
cds_3	Citrate synthase (si) (EC 2.3.3.1)		cds_2006	Fumarate hydratase class I, beta region (EC 4.2.1.2); L(+)-tartrate dehydratase beta subunit (EC 4.2.1.32)
cds_3803	ClpXP protease specificity-enhancing factor SspB		cds_2013	Fumarate reductase flavoprotein subunit (EC 1.3.99.1)
cds_1004	CoA-substrate-specific enzyme activase; 2-hydroxyglutaryl-CoA dehydratase activator, A-component		cds_767	Galactosamine-6-phosphate isomerase AgaS
cds_2067	Cobalt-precorrin-3 C(17)-methyltransferase (EC 2.1.1.272)		cds_727	GCN5-related N-acetyltransferase
cds_2066	Cobalt-precorrin-4 C(11)-methyltransferase (EC 2.1.1.271)		cds_2326	gliding motility protein
cds_2065	Cobalt-precorrin-5B (C1)-methyltransferase (EC 2.1.1.195)
cds_2064	Cobalt-precorrin-8 methylmutase (EC 5.4.99.60)		cds_1945	Glucosamine-1-phosphate N-acetyltransferase (EC 2.3.1.157)
cds_326	Cobalt-zinc-cadmium resistance protein		cds_1273	Glucosamine-6-phosphate deaminase (EC 3.5.99.6)
cds_1702	CobN-like chelatase BtuS for metalloporphyrine salvage		cds_1520	Glucose-1-phosphate adenylyltransferase (EC 2.7.7.27)
cds_2062	Cobyric acid synthase (EC 6.3.5.10)		cds_1275	Glucose-6-phosphate isomerase (EC 5.3.1.9)
cds_582	Coenzyme A transferase		cds_835	Glutamate racemase (EC 5.1.1.3)
cds_493	COG1180: Radical SAM, Pyruvate-formate lyase-activating enzyme like		cds_1320	Glutamine amidotransferase, class I
cds_2013	COG1896: Predicted hydrolases of HD superfamily		cds_1185	Glutamyl-tRNA synthetase (EC 6.1.1.17) @ Glutamyl-tRNA(Gln) synthetase (EC 6.1.1.24)
cds_835	COG1939: Ribonuclease III family protein		cds_1711	Glutaredoxin and related proteins
cds_3674	Cold shock protein of CSP family		cds_1826	Glutaredoxin-like protein
cds_3678	Copper tolerance protein		cds_501	Glutathione peroxidase (EC 1.11.1.9) @ Thioredoxin peroxidase (EC 1.11.1.15)
cds_4027	CRISPR-associated helicase Cas3		cds_2288	Glycerol kinase (EC 2.7.1.30)
cds_4114	CTP synthase (EC 6.3.4.2)		cds_2289	Glycerol uptake operon antiterminator regulatory protein
cds_1745	Cysteine desulfurase (EC 2.8.1.7)		cds_2283	Glycerol-3-phosphate dehydrogenase (EC 1.1.5.3)
cds_1245	Cysteine desulfurase (EC 2.8.1.7), associated with tRNA 4-thiouridine synthase		cds_2284	Glycerophosphoryl diester phosphodiesterase (EC 3.1.4.46)
cds_1125	Cysteine synthase (EC 2.5.1.47)		cds_1300	Glycyl-tRNA synthetase alpha chain (EC 6.1.1.14)
cds_836	Cysteinyl-tRNA synthetase (EC 6.1.1.16)		cds_1299	Glycyl-tRNA synthetase beta chain (EC 6.1.1.14)
cds_1594	Cytidine deaminase (EC 3.5.4.5)		cds_1291	GMP synthase [glutamine-hydrolyzing] (EC 6.3.5.2)
cds_3620	Cytochrome c family protein		cds_1289	GMP synthase [glutamine-hydrolyzing], amidotransferase subunit (EC 6.3.5.2) / GMP synthase [glutamine-hydrolyzing], ATP pyrophosphatase subunit (EC 6.3.5.2)
cds_3223	Cytochrome c oxidase caa3-type assembly factor CtaG_BS (unrelated to Cox11-CtaG family)		cds_1462	GTP 3&#39;,8-cyclase (EC 4.1.99.22)
cds_1661	Cytochrome c551 peroxidase (EC 1.11.1.5)		cds_1839	GTP cyclohydrolase III (methanopterin)
cds_2461	Cytochrome c-type biogenesis protein ResA		cds_1591	GTP-binding and nucleic acid-binding protein YchF
cds_3050	Cytochrome d ubiquinol oxidase subunit I (EC 1.10.3.-)		cds_664	GTP-binding protein EngB
cds_3040	Cytosol aminopeptidase PepA (EC 3.4.11.1)		cds_1997	GTP-binding protein EngB
cds_3563	D-2-hydroxyglutarate dehydrogenase (EC 1.1.99.2)		cds_1302	GTP-binding protein Era
cds_4588	D-3-phosphoglycerate dehydrogenase (EC 1.1.1.95)		cds_2352	Guanosine-3&#39;,5&#39;-bis(diphosphate) 3&#39;-pyrophosphohydrolase (EC 3.1.7.2) / GTP pyrophosphokinase (EC 2.7.6.5), (p)ppGpp synthetase II
cds_4614	D-alanine--D-alanine ligase (EC 6.3.2.4)		cds_369	Guanylate kinase (EC 2.7.4.8)
cds_159	D-alanyl-D-alanine carboxypeptidase (EC 3.4.16.4)		cds_2196	Guanylate kinase (EC 2.7.4.8)
cds_1434	D-amino acid dehydrogenase (EC 1.4.99.6)		cds_1410	HAD-superfamily hydrolase subfamily IA, variant 3:HAD-superfamily hydrolase, subfamily IA, variant 1
cds_814	D-aminoacyl-tRNA deacylase (EC 3.1.1.96)		cds_8	Haloacid dehalogenase-like hydrolase
cds_1179	D-beta-hydroxybutyrate permease		cds_1738	Heat shock protein 10 kDa family chaperone GroES
cds_3410	Deacetylases, including yeast histone deacetylase and acetoin utilization protein		cds_1739	Heat shock protein 60 kDa family chaperone GroEL
cds_2165	DegV family protein		cds_220	Heat shock protein GrpE
cds_4302	Dehydrogenases with different specificities (related to short-chain alcohol dehydrogenases)		cds_2034	Heat shock protein GrpE
cds_3497	Deoxycytidine triphosphate deaminase (EC 3.5.4.13)		cds_216	Heat-inducible transcription repressor HrcA
cds_2482	Deoxyribose-phosphate aldolase (EC 4.1.2.4)		cds_464	Helicase loader DnaI
cds_1719	Dephospho-CoA kinase (EC 2.7.1.24)		cds_2193	Helicase PriA essential for oriC/DnaA-independent DNA replication
cds_1782	Diacylglycerol kinase (EC 2.7.1.107)		cds_710	Hemolysins and related proteins containing CBS domains
cds_4142	Diaminohydroxyphosphoribosylaminopyrimidine deaminase (EC 3.5.4.26) / 5-amino-6-(5-phosphoribosylamino)uracil reductase (EC 1.1.1.193)		cds_399	Heptaprenyl diphosphate synthase component I (EC 2.5.1.30)
cds_746	Diaminopimelate decarboxylase (EC 4.1.1.20)		cds_866	Histidyl-tRNA synthetase (EC 6.1.1.21)
cds_1348	Diaminopimelate epimerase (EC 5.1.1.7)		cds_1657	HNH homing endonuclease
cds_6	Dienelactone hydrolase and related enzymes		cds_2358	Holliday junction ATP-dependent DNA helicase RuvA (EC 3.6.4.12)
cds_802	Dihydrofolate reductase (EC 1.5.1.3)		cds_1704	Homoserine dehydrogenase (EC 1.1.1.3); Sorbitol-6-phosphate 2-dehydrogenase (EC 1.1.1.140)
cds_4544	Dihydrofolate synthase (EC 6.3.2.12) @ Folylpolyglutamate synthase (EC 6.3.2.17)		cds_1446	HoxE-like protein
cds_3588	Dihydroneopterin aldolase (EC 4.1.2.25)		cds_1445	HoxF-like protein
cds_2738	Dihydroorotase (EC 3.5.2.3)		cds_1587	HPr kinase/phosphorylase
cds_3209	Dihydroorotate dehydrogenase (quinone) (EC 1.3.5.2)		cds_1912	Hydantoinase/oxoprolinase family protein
cds_447	Dihydroxyacetone kinase-like protein, phosphatase domain / Dihydroxyacetone kinase-like protein, kinase domain		cds_2343	Hydrolase, HAD superfamily
cds_2715	Dihydroxy-acid dehydratase (EC 4.2.1.9)		cds_843	hydrolase, NUDIX family
cds_903	DinG family ATP-dependent helicase CPE1197		cds_802	Hydroxylamine reductase (EC 1.7.99.1)
cds_647	DJ-1/YajL/PfpI superfamily, includes chaperone protein YajL (former ThiJ), parkinsonism-associated protein DJ-1, peptidases PfpI, Hsp31		cds_1272	Hypothetical protein clustered with LemA
cds_1605	D-lactate dehydrogenase (EC 1.1.1.28)		cds_1952	Hypothetical protein DUF901, similar to C-terminal domain of ribosome protection-type Tc-resistance proteins
cds_3564	D-Lactate dehydrogenase, cytochrome c-dependent (EC 1.1.2.4)		cds_2112	Hypoxanthine-guanine phosphoribosyltransferase (EC 2.4.2.8)
cds_205	DNA gyrase subunit A (EC 5.99.1.3)		cds_1192	Inosine-uridine preferring nucleoside hydrolase (EC 3.2.2.1)
cds_276	DNA gyrase subunit B (EC 5.99.1.3)		cds_1193	Integral membrane protein
cds_2050	DNA helicase IV (EC 3.6.4.12)		cds_935	Integrase
cds_2296	DNA internalization-related competence protein ComEC/Rec2		cds_1882	Intracellular protease
cds_3308	DNA ligase (NAD(+)) (EC 6.5.1.2)		cds_503	Isoleucyl-tRNA synthetase (EC 6.1.1.5)
cds_143	DNA mismatch repair protein MutL		cds_1735	Isopentenyl-diphosphate delta-isomerase, FMN-dependent (EC 5.3.3.2)
cds_2302	DNA mismatch repair protein MutS		cds_1271	KtrAB potassium uptake system, integral membrane component KtrB
cds_2746	DNA polymerase I (EC 2.7.7.7)		cds_724	Lactoylglutathione lyase (EC 4.4.1.5)
cds_420	DNA polymerase III alpha subunit (EC 2.7.7.7)		cds_2397	Large-conductance mechanosensitive channel
cds_2910	DNA polymerase III beta subunit (EC 2.7.7.7)		cds_878	L-carnitine dehydratase/bile acid-inducible protein F
cds_3041	DNA polymerase III chi subunit (EC 2.7.7.7)		cds_987	Leucyl-tRNA synthetase (EC 6.1.1.4)
cds_4089	DNA polymerase III epsilon subunit (EC 2.7.7.7)		cds_933	LexA repressor (EC 3.4.21.88)
cds_4410	DNA primase DnaG		cds_1811	Lipid carrier : UDP-N-acetylgalactosaminyltransferase (EC 2.4.1.-) / Alpha-1,3-N-acetylgalactosamine transferase PglA (EC 2.4.1.-); Putative glycosyltransferase
cds_4028	DNA primase, phage associated		cds_1809	lipopolysaccharide biosynthesis
cds_203	DNA recombination and repair protein RecF		cds_685	L-lactate dehydrogenase (EC 1.1.1.27)
cds_3044	DNA recombination and repair protein RecO		cds_1740	L-lactate dehydrogenase (EC 1.1.1.27)
cds_3734	DNA recombination protein RmuC		cds_883	LrgA-associated membrane protein LrgB
cds_1326	DNA repair protein RadA		cds_1398	L-serine dehydratase, alpha subunit (EC 4.3.1.17)
cds_3915	DNA repair protein RecN		cds_1577	LSU rRNA pseudouridine(2605) synthase (EC 5.4.99.22)
cds_452	DNA topoisomerase IV subunit A (EC 5.99.1.3)		cds_357	Lyzozyme M1 (1,4-beta-N-acetylmuramidase)
cds_451	DNA topoisomerase IV subunit B (EC 5.99.1.3)		cds_812	Macrolide export ATP-binding/permease protein
cds_3273	DNA-3-methyladenine glycosylase (EC 3.2.2.20)		cds_1384	Maff2 family protein
cds_3680	DNA-binding heavy metal response regulator		cds_1914	Malate/L-lactate dehydrogenase-like protein
cds_3226	DNA-binding protein Fis		cds_1403	Maltose O-acetyltransferase (EC 2.3.1.79)
cds_3966	DNA-binding protein HU-beta		cds_711	Manganese-dependent inorganic pyrophosphatase (EC 3.6.1.1)
cds_826	DNA-binding response regulator KdpE		cds_1807	Manganese-dependent protein-tyrosine phosphatase (EC 3.1.3.48)
cds_4689	DNA-directed RNA polymerase alpha subunit (EC 2.7.7.6)		cds_2027	Mannonate dehydratase (EC 4.2.1.8)
cds_4718	DNA-directed RNA polymerase beta subunit (EC 2.7.7.6)		cds_1180	Mannose-6-phosphate isomerase (EC 5.3.1.8)
cds_1311	DNA-directed RNA polymerase beta&#39; subunit (EC 2.7.7.6)		cds_1689	MaoC-like dehydratase
cds_514	DNA-directed RNA polymerase omega subunit (EC 2.7.7.6)		cds_1404	MATE efflux family protein
cds_468	Domain similar to amino terminal domain of imidazole glycerol phosphate synthase cyclase subunit / Phosphoribosyl-AMP cyclohydrolase (EC 3.5.4.19) / Phosphoribosyl-ATP pyrophosphatase (EC 3.6.1.31)		cds_488	MBL-fold metallo-hydrolase superfamily
cds_2026	dTDP-4-amino-4,6-dideoxygalactose transaminase (EC 2.6.1.59)		cds_2350	MBL-fold metallo-hydrolase superfamily
cds_4636	dTDP-4-dehydrorhamnose 3,5-epimerase (EC 5.1.3.13)		cds_1856	Meso-diaminopimelate D-dehydrogenase (EC 1.4.1.16)
cds_4637	dTDP-4-dehydrorhamnose reductase (EC 1.1.1.133)		cds_1853	Metal dependent hydrolase (EC 3.-.-.-)
cds_4638	dTDP-glucose 4,6-dehydratase (EC 4.2.1.46)		cds_1305	Metal-dependent hydrolase YbeY, involved in rRNA and/or ribosome maturation and assembly
cds_2613	ElaB protein		cds_1596	Methionine aminopeptidase (EC 3.4.11.18)
cds_2579	Electron bifurcating butyryl-CoA dehydrogenase (NAD+, ferredoxin)		cds_444	Methionyl-tRNA formyltransferase (EC 2.1.2.9)
cds_3412	Electron transfer flavoprotein, alpha subunit		cds_1716	Methionyl-tRNA synthetase (EC 6.1.1.10)
cds_3411	Electron transfer flavoprotein, beta subunit		cds_1173	Methylated-DNA--protein-cysteine methyltransferase (EC 2.1.1.63)
cds_305	Electron transfer flavoprotein-quinone oxidoreductase		cds_26	Mobile element protein
cds_1938	Elongation factor G-like protein TM_1651		cds_482	Mobile element protein
			cds_1153	Mobile element protein
cds_3720	Endonuclease III (EC 4.2.99.18)		cds_1154	Mobile element protein
cds_489	endo-type 6-aminohexanoate oligomer hydrolase		cds_1168	Mobile element protein
cds_1884	Enolase (EC 4.2.1.11)		cds_1215	Mobile element protein
cds_4088	Enoyl-[acyl-carrier-protein] reductase [NADH] (EC 1.3.1.9)		cds_1284	Mobile element protein
cds_3299	Enoyl-CoA hydratase (EC 4.2.1.17)		cds_1285	Mobile element protein
cds_3036	Enoyl-CoA hydratase (EC 4.2.1.17) / Delta(3)-cis-delta(2)-trans-enoyl-CoA isomerase (EC 5.3.3.8) / 3-hydroxyacyl-CoA dehydrogenase (EC 1.1.1.35) / 3-hydroxybutyryl-CoA epimerase (EC 5.1.2.3)		cds_1286	Mobile element protein
cds_3980	Enoyl-CoA hydratase (EC 4.2.1.17) => degradation of branched-chain amino acids and alpha-keto acids		cds_1287	Mobile element protein
cds_3204	Entericidin A/B family protein		cds_1421	Mobile element protein
cds_4597	Epoxyqueuosine reductase (EC 1.17.99.6) QueH		cds_1665	Mobile element protein
cds_2463	Esterase YqiA		cds_1766	Mobile element protein
cds_3440	Excinuclease ABC subunit A		cds_1915	Mobile element protein
cds_263	Excinuclease ABC subunit B		cds_1916	Mobile element protein
cds_3403	Excinuclease ABC subunit C		cds_1959	Mobile element protein
cds_2117	Excisionase protein Cthe_0522		cds_1960	Mobile element protein
cds_2256	Exodeoxyribonuclease III (EC 3.1.11.2)		cds_2040	Mobile element protein
cds_1089	Exodeoxyribonuclease VII large subunit (EC 3.1.11.6)		cds_2053	Mobile element protein
cds_2316	Exoenzymes regulatory protein AepA precursor		cds_2054	Mobile element protein
cds_280	Exonuclease SbcC		cds_2055	Mobile element protein
cds_279	Exonuclease SbcD		cds_2360	Mobile element protein
cds_2744	Exoribonuclease II (EC 3.1.13.1)		cds_2361	Mobile element protein
cds_4070	FAD/FMN-containing dehydrogenases		cds_2201	Mobilization protein
cds_4165	Fatty acid desaturase (EC 1.14.19.1); Delta-9 fatty acid desaturase (EC 1.14.19.1)		cds_2202	Mobilization protein MobA @ Conjugal transfer protein TraA
cds_1662	Fatty acid hydroxylase family (carotene hydroxylase/sterol desaturase)		cds_1459	Molybdenum cofactor biosynthesis protein MoaD
cds_255	FeoA-like protein CKL_1603		cds_1456	Molybdopterin adenylyltransferase (EC 2.7.7.75)
cds_3916	Ferric uptake regulation protein FUR		cds_1467	Molybdopterin molybdenumtransferase (EC 2.10.1.1)
cds_254	Ferrous iron transporter FeoB		cds_1468	Molybdopterin molybdenumtransferase (EC 2.10.1.1) / Periplasmic molybdate-binding domain
cds_548	Ferrous iron transporter-associated protein FeoA / Ferrous iron transporter FeoB		cds_882	Multi antimicrobial extrusion protein (Na(+)/drug antiporter), MATE family of MDR efflux pumps
cds_1964	Fe-S oxidoreductase		cds_971	Multimodular transpeptidase-transglycosylase (EC 2.4.1.129) (EC 3.4.-.-)
cds_520	Fibronectin/fibrinogen-binding protein		cds_1162	MutT/Nudix family protein
cds_2632	Fic family protein		cds_2185	Na+/H+ antiporter NhaC
cds_1435	FIG00005326: uncharacterized protein		cds_650	N-acetylglucosamine-1-phosphate uridyltransferase (EC 2.7.7.23) / Glucosamine-1-phosphate N-acetyltransferase (EC 2.3.1.157)
cds_3007	FIG00031715: Predicted metal-dependent phosphoesterases (PHP family)		cds_559	N-acetylmuramoyl-L-alanine amidase (EC 3.5.1.28)
cds_666	FIG000605: protein co-occurring with transport systems (COG1739)		cds_1234	N-acetyltransferase ElaA
cds_446	FIG001802: Putative alkaline-shock protein		cds_124	NAD synthetase (EC 6.3.1.5)
cds_1696	FIG002261: Cytochrome c family protein		cds_1977	NAD synthetase (EC 6.3.1.5) / Glutamine amidotransferase chain of NAD synthetase
cds_916	FIG00271470: hypothetical protein		cds_1909	NAD(P)H-hydrate epimerase (EC 5.1.99.6) / ADP-dependent (S)-NAD(P)H-hydrate dehydratase (EC 4.2.1.136)
cds_4084	FIG005121: SAM-dependent methyltransferase (EC 2.1.1.-)		cds_1908	NAD(P)HX epimerase
cds_2839	FIG00515953: hypothetical protein		cds_872	NAD-dependent dihydropyrimidine dehydrogenase subunit PreA (EC 1.3.1.1)
cds_1467	FIG00518470: hypothetical protein		cds_871	NAD-dependent dihydropyrimidine dehydrogenase subunit PreT (EC 1.3.1.1)
cds_2792	FIG00519347: Ribonucleotide reductase-like protein		cds_1141	NAD-dependent glyceraldehyde-3-phosphate dehydrogenase (EC 1.2.1.12)
cds_1005	FIG00522263: hypothetical protein		cds_2277	NAD-dependent protein deacetylase of SIR2 family
cds_2798	FIG00529500: hypothetical protein		cds_2312	NADH-dependent reduced ferredoxin:NADP+ oxidoreductase subunit A
cds_2156	FIG00532870: hypothetical protein		cds_2313	NADH-dependent reduced ferredoxin:NADP+ oxidoreductase subunit B
cds_3018	FIG006036: phage encoded DNA polymerase I (EC 2.7.7.7)		cds_1316	NAD-specific glutamate dehydrogenase (EC 1.4.1.2); NADP-specific glutamate dehydrogenase (EC 1.4.1.4)
cds_3203	FIG00613342: Bacterial patatin-like phospholipase domain containing protein		cds_1169	Negative transcriptional regulator-copper transport operon
cds_957	FIG00750554: hypothetical protein		cds_1881	Nicotinamidase (EC 3.5.1.19)
cds_456	FIG00814129: Possible chaperone		cds_121	Nicotinamide phosphoribosyltransferase (EC 2.4.2.12)
cds_812	FIG00892439: hypothetical protein		cds_1182	Nicotinate phosphoribosyltransferase (EC 6.3.4.21)
cds_1773	FIG009886: phosphoesterase		cds_2089	Nitric oxide reductase activation protein NorD
cds_2975	FIG01032041: hypothetical protein		cds_2090	Nitric oxide reductase activation protein NorQ
cds_88	FIG01032712: hypothetical protein		cds_1698	Nitrite reductase probable [NAD(P)H] subunit (EC 1.7.1.4)
cds_1671	FIG028593: membrane protein		cds_2348	Nitroreductase family protein
cds_1695	FIG135464: Cytochrome c4		cds_688	no significant homology.
cds_471	FIG139598: Potential ribosomal protein		cds_1406	Novel D-mannonate dehydrogenase (EC 1.1.1.57)
cds_3639	Flagellar biosynthesis protein FliS		cds_792	NPQTN specific sortase B
cds_3635	Flagellar hook-basal body complex protein FliE		cds_1228	Nucleotide excision repair protein, with UvrB/UvrC motif
cds_3632	Flagellar motor switch protein FliG		cds_575	ORFX
cds_3634	Flagellar M-ring protein FliF		cds_1261	Ornithine carbamoyltransferase (EC 2.1.3.3)
cds_3643	Flagellin FliC		cds_1777	Osmosensitive K+ channel histidine kinase KdpD (EC 2.7.3.-)
cds_2167	Flavodoxin		cds_2323	Oxidoreductase, short-chain dehydrogenase/reductase family
cds_410	Flavoredoxin		cds_1200	Oxygen-independent coproporphyrinogen-III oxidase-like protein HemZ
cds_2541	flavoredoxin, putative		cds_212	Oxygen-independent coproporphyrinogen-III oxidase-like protein YggW
cds_1083	FMN adenylyltransferase (EC 2.7.7.2) / Riboflavin kinase (EC 2.7.1.26)		cds_1691	Oxygen-insensitive NADPH nitroreductase (EC 1.-.-.-)
cds_4074	Formate-dependent phosphoribosylglycinamide formyltransferase		cds_2114	Pantothenate kinase type III, CoaX-like (EC 2.7.1.33)
cds_1119	Formate--tetrahydrofolate ligase (EC 6.3.4.3)		cds_416	Penicillin-binding protein 2 (PBP-2)
cds_1118	Formiminotetrahydrofolate cyclodeaminase (EC 4.3.1.4)		cds_2404	Pentapeptide repeat family protein
cds_1616	fragment of DAK2 domain		cds_443	Peptide deformylase (EC 3.5.1.88)
cds_2938	FrmR: Negative transcriptional regulator of formaldehyde detoxification operon		cds_248	Peptide methionine sulfoxide reductase MsrA (EC 1.8.4.11) / Peptide methionine sulfoxide reductase MsrB (EC 1.8.4.12)
cds_1157	fructose sensor histidine kinase		cds_1736	Peptide-methionine (R)-S-oxide reductase MsrB (EC 1.8.4.12)
cds_1232	Fructose-bisphosphate aldolase class II (EC 4.1.2.13)		cds_2307	Peptide-methionine (S)-S-oxide reductase MsrA (EC 1.8.4.11) / Peptide-methionine (R)-S-oxide reductase MsrB (EC 1.8.4.12)
cds_1801	FtsI-like cell elongation transpeptidase		cds_414	Peptidoglycan D,D-transpeptidase MrdA (EC 3.4.16.4)
cds_1799	FtsW-like cell division membrane protein CA_C0505		cds_1817	Peptidoglycan lipid II flippase MurJ
cds_4056	Fumarylacetoacetase (EC 3.7.1.2)		cds_761	Peptidyl-prolyl cis-trans isomerase (EC 5.2.1.8)
cds_1921	Fumarylacetoacetate hydrolase family protein		cds_652	Peptidyl-tRNA hydrolase (EC 3.1.1.29)
cds_1688	Gamma-glutamyltranspeptidase (EC 2.3.2.2) @ Glutathione hydrolase (EC 3.4.19.13)		cds_1895	Peroxide stress regulator PerR, FUR family
cds_4036	GENE II AND X PROTEINS		cds_466	Phage antirepressor protein
cds_564	Glucosamine-6-phosphate deaminase (EC 3.5.99.6)		cds_911	Phage DNA-binding protein
cds_1240	Glucose-1-phosphatase precursor (EC 3.1.3.10)		cds_1027	Phage exonuclease (EC 3.1.11.3)
cds_844	Glucose-1-phosphate adenylyltransferase (EC 2.7.7.27)		cds_948	Phage FluMu protein gp47
cds_2605	Glucose-1-phosphate thymidylyltransferase (EC 2.7.7.24)		cds_1574	Phage head, terminase DNA packaging protein A
cds_1123	Glucose-6-phosphate isomerase (EC 5.3.1.9)		cds_18	Phage lysin, N-acetylmuramoyl-L-alanine amidase
cds_3735	Glucose-methanol-choline (GMC) oxidoreductase:NAD binding site		cds_937	Phage lysin, N-acetylmuramoyl-L-alanine amidase
cds_2723	Glutamate 5-kinase (EC 2.7.2.11) / RNA-binding C-terminal domain PUA		cds_1727	Phage lysin, N-acetylmuramoyl-L-alanine amidase
cds_2936	Glutamate decarboxylase (EC 4.1.1.15)		cds_900	Phage major capsid protein
cds_1906	Glutamate N-acetyltransferase (EC 2.3.1.35) @ N-acetylglutamate synthase (EC 2.3.1.1)		cds_963	Phage major capsid protein
cds_4067	Glutamate synthase [NADPH] large chain (EC 1.4.1.13)		cds_1750	Phage major capsid protein
cds_2730	Glutamate-1-semialdehyde 2,1-aminomutase (EC 5.4.3.8)		cds_1755	Phage major tail protein
cds_1475	Glutamine amidotransferase, class I		cds_965	Phage minor capsid protein
cds_4598	Glutamine synthetase adenylyl-L-tyrosine phosphorylase (EC 2.7.7.89) / Glutamate-ammonia-ligase adenylyltransferase (EC 2.7.7.42)		cds_1758	Phage minor tail protein
cds_508	Glutamine synthetase type III, GlnN (EC 6.3.1.2)		cds_2295	Phage minor tail protein
cds_562	Glutamine--fructose-6-phosphate aminotransferase [isomerizing] (EC 2.6.1.16)		cds_2446	Phage minor tail protein
cds_3051	Glutaminyl-tRNA synthetase (EC 6.1.1.18)		cds_111	Phage pentapeptide repeat family protein (ACLAME 560)
cds_4533	Glutamyl-tRNA synthetase (EC 6.1.1.17)		cds_1873	Phage portal (connector) protein
cds_4734	Glutathione peroxidase (EC 1.11.1.9) @ Thioredoxin peroxidase (EC 1.11.1.15)		cds_1768	Phage portal protein
cds_4255	Glutathione reductase (EC 1.8.1.7)		cds_1745	Phage portal protein; Phage capsid and scaffold
cds_4039	Glutathione S-transferase (EC 2.5.1.18)		cds_79	Phage protein
cds_4505	Glutathione synthetase (EC 6.3.2.3)		cds_161	Phage protein
cds_928	Glycerol dehydrogenase (EC 1.1.1.6)		cds_268	Phage protein
cds_1036	Glycerol dehydrogenase (EC 1.1.1.6)		cds_270	Phage protein
cds_1063	Glycerol-3-phosphate cytidylyltransferase (EC 2.7.7.39)		cds_271	Phage protein
cds_3245	Glycerophosphoryl diester phosphodiesterase (EC 3.1.4.46)		cds_477	Phage protein
cds_3490	Glycine cleavage system H protein		cds_2435	Phage protein
cds_3489	Glycine dehydrogenase [decarboxylating] (glycine cleavage system P protein) (EC 1.4.4.2)		cds_1024	Phage protein (ACLAME 1048)
cds_4032	Glycine oxidase ThiO (EC 1.4.3.19)		cds_2422	Phage protein (ACLAME 141)
cds_3476	Glycosyl transferase, group 1 family protein		cds_921	Phage replication initiation protein
cds_405	Glycosyl transferase, group 2 family		cds_1648	Phage replication initiation protein
cds_961	Glycosyltransferase		cds_1747	Phage terminase
cds_958	glycosyltransferase family 2		cds_544	Phage terminase, large subunit
cds_4253	Glyoxalase family protein		cds_577	Phage terminase, large subunit
cds_757	GMP synthase [glutamine-hydrolyzing], amidotransferase subunit (EC 6.3.5.2) / GMP synthase [glutamine-hydrolyzing], ATP pyrophosphatase subunit (EC 6.3.5.2)		cds_906	Phage terminase, large subunit
cds_3210	granule-associated protein		cds_967	Phage terminase, large subunit
cds_1148	GTP cyclohydrolase 1 type 2 homolog YbgI		cds_1769	Phage terminase, large subunit
cds_4440	GTP cyclohydrolase I (EC 3.5.4.16) type 1		cds_1869	Phage terminase, large subunit
cds_4650	GTP pyrophosphokinase (EC 2.7.6.5)		cds_1870	Phage terminase, large subunit
cds_1394	GTP pyrophosphokinase (EC 2.7.6.5)		cds_2426	Phage terminase, large subunit
cds_852	GTP pyrophosphokinase (EC 2.7.6.5), (p)ppGpp synthetase I		cds_907	Phage terminase, small subunit
cds_3070	GTP-binding and nucleic acid-binding protein YchF		cds_1547	Phage Type II Adenine-specific methyltransferase (EC 2.1.1.72) (ACLAME 22)
cds_95	GTP-binding protein EngA		cds_1846	Phenylalanyl-tRNA synthetase alpha chain (EC 6.1.1.20)
cds_601	GTP-binding protein EngB		cds_1845	Phenylalanyl-tRNA synthetase beta chain (EC 6.1.1.20)
cds_201	GTP-binding protein Era		cds_1306	Phosphate starvation-inducible protein PhoH, predicted ATPase
cds_3045	GTP-binding protein Era		cds_437	Phosphate:acyl-ACP acyltransferase PlsX (EC 2.3.1.n2)
cds_338	GTP-binding protein Obg		cds_645	Phosphoenolpyruvate synthase (EC 2.7.9.2)
cds_515	Guanylate kinase (EC 2.7.4.8)		cds_1293	Phosphoenolpyruvate synthase regulatory protein
cds_3062	Heat shock protein 10 kDa family chaperone GroES		cds_1948	Phosphoglucosamine mutase (EC 5.4.2.10)
cds_3061	Heat shock protein 60 kDa family chaperone GroEL		cds_1142	Phosphoglycerate kinase (EC 2.7.2.3)
cds_1978	Heat shock protein Hsp20		cds_1183	Phosphoglycolate phosphatase (EC 3.1.3.18)
cds_1433	Heavy metal resistance transcriptional regulator HmrR		cds_2394	Phosphohydrolase
cds_4351	Helicase loader DnaI		cds_979	Phospho-N-acetylmuramoyl-pentapeptide-transferase (EC 2.7.8.13)
cds_2405	Hemolysins and related proteins containing CBS domains		cds_1679	Phosphopantetheine adenylyltransferase (EC 2.7.7.3)
cds_762	HesA/MoeB/ThiF family protein		cds_2194	Phosphopantothenoylcysteine decarboxylase (EC 4.1.1.36) / Phosphopantothenoylcysteine synthetase (EC 6.3.2.5)
cds_466	Histidinol dehydrogenase (EC 1.1.1.23)		cds_2316	Pirin
cds_3579	Histidinol-phosphate aminotransferase (EC 2.6.1.9)		cds_1779	Polyferredoxin NapH (periplasmic nitrate reductase)
cds_3583	HlyD-like membrane fusion protein YhiI		cds_1688	Polyhydroxyalkanoic acid synthase
cds_1794	Holliday junction ATP-dependent DNA helicase RuvA (EC 3.6.4.12)		cds_838	Polyphosphate kinase (EC 2.7.4.1)
cds_3781	Holo-[acyl-carrier-protein] synthase (EC 2.7.8.7)		cds_2102	Polyribonucleotide nucleotidyltransferase (EC 2.7.7.8)
cds_3415	Homoserine kinase (EC 2.7.1.39)		cds_2334	polysaccharide polymerase
cds_4416	HtrA protease/chaperone protein		cds_634	Potassium voltage-gated channel subfamily KQT; possible potassium channel, VIC family
cds_1846	Hydantoinase/oxoprolinase family protein		cds_2103	Predicted arginine uptake transporter
cds_1455	Hydrolase		cds_1491	Predicted transcriptional regulator
cds_331	Hydrolase (HAD superfamily), YqeK		cds_768	Predicted transcriptional regulator of N-Acetylglucosamine utilization, GntR family
cds_8	Hydrolase, alpha/beta fold family		cds_1419	probable chromate transport protein, putative
cds_1201	hydrolase, haloacid dehalogenase-like family		cds_816	probable enzyme with TIM-barrel fold
cds_4085	Hydroxyacylglutathione hydrolase (EC 3.1.2.6)		cds_861	Probable iron export permease protein FetB
cds_2252	Hydroxymethylpyrimidine ABC transporter, ATPase component		cds_2209	Probable site-specific recombinase
cds_3610	Hydroxymethylpyrimidine ABC transporter, substrate-binding component		cds_974	Probable transcriptional regulatory protein YebC
cds_3609	Hydroxymethylpyrimidine ABC transporter, transmembrane component		cds_975	Prolipoprotein diacylglyceryl transferase
cds_2732	Hydroxymethylpyrimidine phosphate kinase ThiD (EC 2.7.4.7)		cds_1785	protease, putative
cds_3565	Hydroxypyruvate isomerase (EC 5.3.1.22)		cds_2047	protein from nitrogen regulatory protein P-II (GLNB) family, ortholog YAAQ B. subtilis
cds_1852	Hypothetical domain / Sirohydrochlorin cobaltochelatase CbiK (EC 4.99.1.3) @ Sirohydrochlorin ferrochelatase activity of CbiK (EC 4.99.1.4)		cds_701	Protein of unknown function DUF77
cds_2443	Hypothetical NagD-like phosphatase		cds_448	Protein serine/threonine phosphatase PrpC, regulation of stationary phase
cds_3281	hypothetical protein AF1210		cds_1889	Protein translocase subunit SecE
cds_2959	Hypothetical protein VC0266 (sugar utilization related?)		cds_1336	Protein translocase subunit SecY
cds_1703	hypothetical transporter PduT for various metalloporphyrins		cds_1593	Protein trpH
cds_736	Imidazole glycerol phosphate synthase amidotransferase subunit HisH		cds_456	Protein tyrosine phosphatase (EC 3.1.3.48)
cds_737	Imidazole glycerol phosphate synthase cyclase subunit		cds_2065	putative ABC-2 type transport system permease protein
cds_3816	Imidazole glycerol phosphate synthase cyclase subunit		cds_1899	Putative deacetylase YgeY
cds_467	Imidazoleglycerol-phosphate dehydratase (EC 4.2.1.19)		cds_1194	putative lipoprotein
cds_4294	Immune-responsive protein 1		cds_1230	Putative membrane protease YugP
cds_839	IMP cyclohydrolase (EC 3.5.4.10)		cds_1897	Putative membrane protein YeiH
cds_3227	IMP cyclohydrolase (EC 3.5.4.10) / Phosphoribosylaminoimidazolecarboxamide formyltransferase (EC 2.1.2.3)		cds_259	putative membrane-associated phospholipid phosphatase, PAP2 superfamily
cds_4706	Indole-3-glycerol phosphate synthase (EC 4.1.1.48)		cds_2309	Putative membrane-spanning protein
cds_4217	Indolepyruvate ferredoxin oxidoreductase, alpha and beta subunits		cds_712	Putative Nudix hydrolase YfcD (EC 3.6.-.-)
cds_2161	Indolepyruvate oxidoreductase subunit IorA (EC 1.2.7.8)		cds_2286	Putative oxidoreductase
cds_2159	Indolepyruvate oxidoreductase subunit IorB (EC 1.2.7.8)		cds_1324	Putative PAS/PAC sensor protein
cds_3498	Inner membrane component of TAM transport system		cds_1513	putative phosphomannomutase (possibly 5.4.2.8)
cds_3933	Inner membrane protein of type IV secretion of T-DNA complex, TonB-like, VirB10		cds_1377	Putative surface protein
cds_2906	Inner membrane protein translocase and chaperone YidC, long form		cds_1911	putative transporter protein
cds_2981	Inner membrane protein translocase and chaperone YidC, short form OxaI-like		cds_2319	Putative transposase InsK for insertion sequence element IS150
cds_1234	Inosine-5&#39;-monophosphate dehydrogenase (EC 1.1.1.205) / CBS domain		cds_2363	Putative transposase InsK for insertion sequence element IS150
cds_1610	Inositol transport system sugar-binding protein		cds_731	Pyridoxal kinase (EC 2.7.1.35)
cds_4306	Inositol-1-monophosphatase (EC 3.1.3.25)		cds_1797	Pyrimidine 5&#39;-nucleotidase YjjG (EC 3.1.3.5)
cds_1741	Inosose dehydratase (EC 4.2.1.44)		cds_6	Pyrophosphate-dependent fructose 6-phosphate-1-kinase (EC 2.7.1.90)
cds_872	Inosose isomerase (EC 5.3.99.11)		cds_826	Pyrophosphate-energized proton pump (EC 3.6.1.1)
cds_3835	Integral membrane protein		cds_804	Pyruvate formate-lyase (EC 2.3.1.54)
cds_3042	Integral membrane protein, interacts with FtsH		cds_805	Pyruvate formate-lyase activating enzyme (EC 1.97.1.4)
cds_2112	Integrase/recombinase (XerC/CodV family)		cds_460	Pyruvate kinase (EC 2.7.1.40) / Phosphohistidine swiveling domain
cds_4354	Integrase/recombinase, RitB		cds_1674	Pyruvate-flavodoxin oxidoreductase
cds_4355	Integrase/recombinase, RitC		cds_2355	Queuine tRNA-ribosyltransferase (EC 2.4.2.29)
cds_3722	Intracellular PHB depolymerase		cds_440	Radical SAM domain protein
cds_3305	Intracellular septation protein IspA		cds_2107	RecA protein
cds_1665	Iron-regulated protein A precursor		cds_1842	Recombination inhibitory protein MutS2
cds_848	Iron-sulfur cluster assembly ATPase protein SufC		cds_1026	Recombinational DNA repair protein RecT (prophage associated)
cds_849	Iron-sulfur cluster assembly protein SufB		cds_1993	redox proteins related to the succinate dehydrogenases and fumarate reductases
cds_1747	Iron-sulfur cluster assembly scaffold protein IscU/NifU-like		cds_997	Regulatory sensor-transducer, BlaR1/MecR1 family
cds_4280	Iron-sulfur cluster insertion protein ErpA		cds_1979	RelB/StbD replicon stabilization protein (antitoxin to RelE/StbE)
cds_991	Iron-sulfur cluster-binding protein		cds_1980	RelE/StbE replicon stabilization toxin
cds_3721	Iron-sulfur cluster-binding protein		cds_2080	Repair of Iron Centers di-iron protein
cds_3755	Iron-sulfur flavoprotein		cds_462	replication initiator protein A
cds_1131	Isochorismatase (EC 3.3.2.1)		cds_2117	Replication protein
cds_1931	Isocitrate dehydrogenase [NADP] (EC 1.1.1.42)		cds_985	Replication-associated recombination protein RarA
cds_3408	Isocitrate lyase (EC 4.1.3.1)		cds_1904	Replicative DNA helicase (DnaB) (EC 3.6.4.12)
cds_4170	Isoleucyl-tRNA synthetase (EC 6.1.1.5)		cds_2017	Riboflavin synthase eubacterial/eukaryotic (EC 2.5.1.9)
cds_3020	ISPsy14, transposase		cds_1063	Ribokinase (EC 2.7.1.15)
cds_559	K(+)-stimulated pyrophosphate-energized sodium pump		cds_1321	Ribonuclease HI-related protein
cds_105	Ketol-acid reductoisomerase (NADP(+)) (EC 1.1.1.86)		cds_1880	Ribonuclease HI-related protein
cds_74	KH domain RNA binding protein YlqC		cds_439	Ribonuclease III (EC 3.1.26.3)
cds_940	L,L-diaminopimelate aminotransferase (EC 2.6.1.83)		cds_1714	Ribonuclease M5 (EC 3.1.26.8)
cds_4069	Lactam utilization protein LamB		cds_1725	Ribonucleotide reductase of class Ia (aerobic), alpha subunit (EC 1.17.4.1)
cds_3736	Lactoylglutathione lyase (EC 4.4.1.5)		cds_1723	Ribonucleotide reductase of class Ia (aerobic), beta subunit (EC 1.17.4.1)
cds_1714	L-amino acid ABC transporter (Glu/Asp/His/...), ATP-binding protein AapP		cds_1724	Ribonucleotide reductase of class Ia (aerobic), beta subunit (EC 1.17.4.1)
cds_296	Large-conductance mechanosensitive channel		cds_172	Ribonucleotide reductase of class III (anaerobic), activating protein (EC 1.97.1.4)
cds_4141	L-aspartate oxidase (EC 1.4.3.16)		cds_171	Ribonucleotide reductase of class III (anaerobic), large subunit (EC 1.17.4.2)
cds_2404	Late competence protein ComEA, DNA receptor		cds_984	Ribonucleotide reductase transcriptional regulator NrdR
cds_2170	Lead, cadmium, zinc and mercury transporting ATPase (EC 3.6.3.3) (EC 3.6.3.5); Copper-translocating P-type ATPase (EC 3.6.3.4)		cds_1061	Ribose ABC transporter, ATP-binding protein RbsA (TC 3.A.1.2.1)
cds_2952	Leader peptidase (Prepilin peptidase) (EC 3.4.23.43) / N-methyltransferase (EC 2.1.1.-)		cds_1060	Ribose ABC transporter, permease protein RbsC (TC 3.A.1.2.1)
cds_3207	Leucyl/phenylalanyl-tRNA--protein transferase (EC 2.3.2.6)		cds_1059	Ribose ABC transporter, substrate-binding protein RbsB (TC 3.A.1.2.1)
cds_1933	Leucyl-tRNA synthetase (EC 6.1.1.4)		cds_1064	Ribose operon repressor
cds_733	Limit dextrin alpha-1,6-maltotetraose-hydrolase (EC 3.2.1.196)		cds_120	Ribose-phosphate pyrophosphokinase (EC 2.7.6.1)
cds_4437	Lipid A export permease/ATP-binding protein MsbA		cds_2019	Ribosomal protein L11 methyltransferase
cds_3475	Lipid carrier : UDP-N-acetylgalactosaminyltransferase (EC 2.4.1.-) / Alpha-1,3-N-acetylgalactosamine transferase PglA (EC 2.4.1.-); Putative glycosyltransferase		cds_642	Ribosomal RNA large subunit methyltransferase N (EC 2.1.1.-)
cds_3039	Lipopolysaccharide export system permease protein LptF		cds_446	Ribosomal RNA small subunit methyltransferase B (EC 2.1.1.-)
cds_2741	Lipopolysaccharide export system permease protein LptG		cds_1800	Ribosomal-protein-S18p-alanine acetyltransferase (EC 2.3.1.-)
cds_3237	Lipoprotein releasing system transmembrane protein LolC/LolE		cds_972	Ribosome LSU-associated GTP-binding protein HflX
cds_3238	Lipoprotein-releasing system ATP-binding protein LolD		cds_427	Ribosome recycling factor
cds_920	L-lactate dehydrogenase (EC 1.1.1.27)		cds_451	Ribosome small subunit biogenesis RbfA-release protein RsgA
cds_3786	L-lactate dehydrogenase (EC 1.1.1.27)		cds_2109	Ribosome-associated heat shock protein implicated in the recycling of the 50S subunit (S4 paralog)
cds_211	Long-chain-fatty-acid--CoA ligase (EC 6.2.1.3)		cds_2097	Ribosome-binding factor A
cds_383	Long-chain-fatty-acid--CoA ligase (EC 6.2.1.3)		cds_452	Ribulose-phosphate 3-epimerase (EC 5.1.3.1)
cds_2644	Low molecular weight protein tyrosine phosphatase (EC 3.1.3.48)		cds_841	RidA/YER057c/UK114 superfamily protein
cds_3390	LPS-assembly protein LptD @ Organic solvent tolerance protein precursor		cds_1486	Rlx-like protein
cds_90	LSU ribosomal maturation GTPase RbgA (B. subtilis YlqF)		cds_461	RNA methyltransferase, TrmA family
cds_459	LSU rRNA pseudouridine(955/2504/2580) synthase (EC 5.4.99.24)		cds_1693	RNA methyltransferase, TrmA family
cds_2136	Lysine decarboxylase family		cds_1189	RNA polymerase sigma factor RpoD
cds_432	Lysyl-tRNA synthetase (class II) (EC 6.1.1.6)		cds_1994	RNA polymerase sigma factor SigZ
cds_3752	Macro domain protein YmdB, possibly ADP-ribose binding		cds_1951	RNA polymerase sporulation specific sigma factor SigH
cds_3684	Maff2 family protein		cds_455	RNase adapter protein RapZ
cds_3699	Maf-like protein YceF		cds_401	Rod shape-determining protein MreB
cds_1752	Malate dehydrogenase (EC 1.1.1.37)		cds_402	Rod shape-determining protein MreC
cds_3597	Malonate-semialdehyde dehydrogenase [inositol] (EC 1.2.1.18)		cds_1134	Rod shape-determining protein RodA
cds_3704	Malonyl CoA-acyl carrier protein transacylase (EC 2.3.1.39)		cds_661	Rubredoxin
cds_157	Manganese-dependent inorganic pyrophosphatase (EC 3.6.1.1)		cds_1274	Rubrerythrin
cds_4116	Mannose-6-phosphate isomerase		cds_2356	S-adenosylmethionine:tRNA ribosyltransferase-isomerase (EC 2.4.99.17)
cds_4303	MaoC-like dehydratase		cds_813	SAM-dependent methlytransferase YrrT
cds_2440	MATE efflux family protein		cds_728	SAM-dependent methyltransferase
cds_4684	Mechanosensitive ion channel		cds_1579	Segregation and condensation protein A
cds_2907	Membrane protein insertion efficiency factor YidD		cds_1578	Segregation and condensation protein B
cds_3409	Membrane-bound lytic murein transglycosylase B		cds_450	Serine/threonine protein kinase PrkC, regulator of stationary phase
cds_4087	Membrane-bound lytic murein transglycosylase D		cds_196	Signal peptidase I (EC 3.4.21.89)
cds_820	Metal chaperone, involved in Zn homeostasis		cds_181	Signal recognition particle associated protein
cds_2995	Metal-dependent hydrolase YbeY, involved in rRNA and/or ribosome maturation and assembly		cds_180	Signal recognition particle protein Ffh
cds_801	Metallo-beta-lactamase family protein, RNA-specific		cds_2191	Signal recognition particle receptor FtsY
cds_1117	Methenyltetrahydrofolate cyclohydrolase (EC 3.5.4.9) / Methylenetetrahydrofolate dehydrogenase (NADP+) (EC 1.5.1.5)		cds_2085	Similar to benzoyl-CoA reductase subunit D
cds_723	Methionine aminopeptidase (EC 3.4.11.18)		cds_1174	Similar to Glutamate--cysteine ligase (EC 6.3.2.2)
cds_728	Methionyl-tRNA synthetase (EC 6.1.1.10)		cds_86	Single-stranded DNA-binding protein
cds_766	Methylated-DNA--protein-cysteine methyltransferase (EC 2.1.1.63)		cds_510	Single-stranded DNA-binding protein
cds_1855	Methylcobamide:CoM methyltransferase MtbA		cds_824	Single-stranded DNA-binding protein
cds_150	Methylglyoxal synthase (EC 4.2.3.3)		cds_918	Single-stranded DNA-binding protein
cds_672	Mobile element protein		cds_1025	Single-stranded DNA-binding protein
cds_622	Mobile element protein		cds_2403	Single-stranded DNA-binding protein
cds_1969	Mobile element protein		cds_2353	Single-stranded-DNA-specific exonuclease RecJ
cds_1972	Mobile element protein		cds_366	Site-specific recombinase
cds_1524	Mobile element protein		cds_1484	Site-specific recombinase
cds_2331	Mobile element protein		cds_384	Soluble lytic murein transglycosylase (EC 4.2.2.n1)
cds_2835	Mobile element protein		cds_1363	sorbitol dehydrogenase
cds_2870	Mobile element protein		cds_483	Sortase A, LPXTG specific
cds_401	Mobile element protein		cds_1927	Sortase A, LPXTG specific
cds_902	Mobile element protein		cds_635	SOS-response repressor and protease LexA (EC 3.4.21.88)
cds_1478	Mobile element protein		cds_1905	Spermidine N1-acetyltransferase (EC 2.3.1.57)
cds_1860	Mobile element protein		cds_457	Sporulation transcription regulator WhiA
cds_1824	Mobile element protein		cds_1713	SSU rRNA (adenine(1518)-N(6)/adenine(1519)-N(6))-dimethyltransferase (EC 2.1.1.182)
cds_1827	Mobile element protein		cds_2290	SSU rRNA pseudouridine(516) synthase (EC 5.4.99.19)
cds_1751	Mobile element protein		cds_2045	Stage 0 sporulation protein YaaT
cds_372	Molybdopterin molybdenumtransferase (EC 2.10.1.1)		cds_1224	Substrate-specific component MtsA of methionine-regulated ECF transporter
cds_3984	Molybdopterin-synthase adenylyltransferase (EC 2.7.7.80)		cds_1157	Substrate-specific component PanT of predicted pantothenate ECF transporter
cds_2742	Monofunctional biosynthetic peptidoglycan transglycosylase		cds_1159	Substrate-specific component QueT (COG4708) of predicted queuosine-regulated ECF transporter
cds_3821	Muconate cycloisomerase (EC 5.5.1.1)		cds_1203	Substrate-specific component ThiT of thiamin ECF transporter
cds_3824	Muconolactone isomerase (EC 5.3.3.4)		cds_708	Substrate-specific component TrpP of tryptophan ECF transporter
cds_2023	Multidomain signal transduction protein including CheB-like methylesterase, CheR-like methyltransferase and BaeS-like histidine kinase		cds_1460	Sulfur carrier protein adenylyltransferase ThiF
cds_665	Multimodular transpeptidase-transglycosylase (EC 2.4.1.129) (EC 3.4.-.-)		cds_1989	Superoxide reductase (EC 1.15.1.2)
cds_3986	Murein hydrolase activator EnvC		cds_380	Tetracycline resistance, ribosomal protection type => Tet(44)
cds_1726	Mutator mutT protein (7,8-dihydro-8-oxoguanine-triphosphatase) (EC 3.6.1.-) / Thiamin-phosphate pyrophosphorylase-like protein		cds_573	Tetracycline resistance, ribosomal protection type => Tet(Q)
cds_2387	Myo-inositol 2-dehydrogenase (EC 1.1.1.18)		cds_666	Tetracycline resistance, ribosomal protection type => Tet(W)
cds_418	N(6)-L-threonylcarbamoyladenine synthase (EC 2.3.1.234)		cds_1799	Thioesterase family protein
cds_4278	N-acetyl-gamma-glutamyl-phosphate reductase (EC 1.2.1.38)		cds_795	Thiol peroxidase, Tpx-type (EC 1.11.1.15)
cds_2308	N-acetylglucosamine-1-phosphate uridyltransferase eukaryotic (EC 2.7.7.23)		cds_1138	Thioredoxin reductase (EC 1.8.1.9)
cds_1904	N-acetylglutamate kinase (EC 2.7.2.8)		cds_1707	Threonine dehydratase, catabolic (EC 4.3.1.19) @ L-serine dehydratase, (PLP)-dependent (EC 4.3.1.17)
cds_3697	N-acetylmuramoyl-L-alanine amidase (EC 3.5.1.28) @ 1,6-anhydro-N-acetylmuramyl-L-alanine amidase		cds_1592	Thymidine kinase (EC 2.7.1.21)
cds_1903	N-acetylornithine aminotransferase (EC 2.6.1.11)		cds_2048	Thymidylate kinase (EC 2.7.4.9)
cds_1476	NAD synthetase (EC 6.3.1.5) / Glutamine amidotransferase chain of NAD synthetase		cds_1148	tmRNA-binding protein SmpB
cds_23	NAD(FAD)-utilizing dehydrogenase, sll0175 homolog		cds_1380	Tn916, NLP/P60 family protein
cds_1925	NAD(P)H-hydrate epimerase (EC 5.1.99.6) / ADP-dependent (S)-NAD(P)H-hydrate dehydratase (EC 4.2.1.136)		cds_2199	TnpY-like protein
cds_3753	NAD-dependent protein deacetylase of SIR2 family		cds_2200	TnpY-like protein
cds_910	NADH pyrophosphatase (EC 3.6.1.22), decaps 5&#39;-NAD modified RNA		cds_1058	Transaldolase (EC 2.2.1.2)
cds_3522	NADH pyrophosphatase (EC 3.6.1.22), decaps 5&#39;-NAD modified RNA		cds_2041	Transcription accessory protein (S1 RNA-binding domain)
cds_2620	NADP-dependent malic enzyme (EC 1.1.1.40)		cds_1890	Transcription antitermination protein NusG
cds_3586	NADPH-dependent 7-cyano-7-deazaguanine reductase (EC 1.7.1.13)		cds_2094	Transcription termination protein NusA
cds_3016	NADP-specific glutamate dehydrogenase (EC 1.4.1.4)		cds_1229	Transcriptional regulator CtsR
cds_2018	Nicotinamide-nucleotide amidase (EC 3.5.1.42)		cds_976	Transcriptional regulator MraZ
cds_943	Nicotinate phosphoribosyltransferase (EC 6.3.4.21)		cds_647	Transcriptional regulator, AcrR family
cds_475	Nicotinate-nucleotide adenylyltransferase (EC 2.7.7.18)		cds_1476	Transcriptional regulator, AcrR family
cds_2061	Nicotinate-nucleotide--dimethylbenzimidazole phosphoribosyltransferase (EC 2.4.2.21)		cds_2067	Transcriptional regulator, AcrR family
cds_4121	Nitric-oxide reductase (EC 1.7.99.7), quinol-dependent		cds_1602	Transcriptional regulator, AraC family
cds_1691	Nitronate monooxygenase (EC 1.13.12.16)		cds_806	transcriptional regulator, Crp/Fnr family
cds_4189	NLP/P60 family protein		cds_733	Transcriptional regulator, GntR family
cds_167	Nucleoside 2-deoxyribosyltransferase		cds_739	Transcriptional regulator, GntR family
cds_3392	Nucleotidyl transferase possibly involved in threonylcarbamoyladenosine formation		cds_1743	Transcriptional regulator, GntR family
cds_2796	O-acetyl-ADP-ribose deacetylase		cds_2327	Transcriptional regulator, GntR family
cds_764	O-acetylhomoserine sulfhydrylase (EC 2.5.1.49) @ O-succinylhomoserine sulfhydrylase (EC 2.5.1.48)		cds_1372	Transcriptional regulator, LacI family
cds_1728	Octaprenyl diphosphate synthase (EC 2.5.1.90)		cds_1278	Transcriptional regulator, LysR family
cds_4055	Omega-amino acid--pyruvate aminotransferase (EC 2.6.1.18)		cds_1763	Transcriptional regulator, MarR family
cds_4628	O-methyltransferase Rv0190		cds_2315	Transcriptional regulator, MarR family
cds_1112	Organic hydroperoxide resistance transcriptional regulator		cds_870	Transcriptional regulator, MerR family
cds_426	Ornithine carbamoyltransferase (EC 2.1.3.3)		cds_379	Transcriptional regulator, PadR family
cds_3296	Ornithine cyclodeaminase (EC 4.3.1.12)		cds_2271	Transcriptional regulator, PadR family
cds_3058	Orotidine 5&#39;-phosphate decarboxylase (EC 4.1.1.23)		cds_2291	Transcriptional regulator, PadR family
cds_3316	Osmolarity sensory histidine kinase EnvZ		cds_1313	Transcriptional regulator, Xre family
cds_825	Osmosensitive K+ channel histidine kinase KdpD		cds_1803	Transcriptional regulator, Xre family
cds_3917	Outer membrane beta-barrel assembly protein BamE		cds_2036	Transcriptional regulator, Xre family
cds_3596	Outer membrane lipoprotein omp16 precursor		cds_692	Transcriptional repressor of the fructose operon, DeoR family
cds_3340	Outer membrane porin		cds_653	Transcription-repair coupling factor
cds_3055	Outer membrane protein A precursor		cds_799	Translation elongation factor G
cds_3501	Outer membrane protein assembly factor YaeT precursor		cds_197	Translation elongation factor LepA
cds_3810	Outer membrane stress sensor protease DegS		cds_2186	Translation elongation factor Ts
cds_535	Oxaloacetate decarboxylase beta chain (EC 4.1.1.3) @ Methylmalonyl-CoA decarboxylase, beta chain (EC 4.1.1.41)		cds_800	Translation elongation factor Tu
cds_2637	Oxidoreductase, aldo/keto reductase family		cds_1729	Translation elongation factor Tu
cds_1437	Oxidoreductase, GMC family		cds_1334	Translation initiation factor 1
cds_3277	Oxidoreductase, short-chain dehydrogenase/reductase family		cds_2096	Translation initiation factor 2
cds_496	Oxygen-independent coproporphyrinogen-III oxidase-like protein YggW		cds_1850	Translation initiation factor 3
cds_3895	Pantoate--beta-alanine ligase (EC 6.3.2.1)		cds_1222	Transmembrane component MtsC of energizing module of methionine-regulated ECF transporter
cds_490	Pantothenate kinase type III, CoaX-like (EC 2.7.1.33)		cds_25	Transposase
cds_3830	Para-aminobenzoate synthase, aminase component (EC 2.6.1.85) / Aminodeoxychorismate lyase (EC 4.1.3.38)		cds_1453	Transposase
cds_3575	Patatin-like phospholipase		cds_1879	Transposase
cds_3232	Peptide chain release factor 2 @ programmed frameshift-containing		cds_245	Transposase, IS200 family
cds_1086	Peptide chain release factor 3		cds_784	Transposase, IS4 family
cds_3304	Peptide-methionine (R)-S-oxide reductase MsrB (EC 1.8.4.12)		cds_1143	Triosephosphate isomerase (EC 5.3.1.1)
cds_148	Peptidoglycan D,D-transpeptidase MrdA (EC 3.4.16.4)		cds_808	Tripeptide aminopeptidase (EC 3.4.11.4)
cds_4617	Peptidoglycan glycosyltransferase FtsW (EC 2.4.1.129)		cds_1270	Trk system potassium uptake protein TrkA
cds_3480	Peptidoglycan lipid II flippase MurJ		cds_1137	tRNA (cytidine(34)-2&#39;-O)-methyltransferase (EC 2.1.1.207)
cds_3307	Peptidyl-prolyl cis-trans isomerase (EC 5.2.1.8)		cds_2099	tRNA pseudouridine(55) synthase (EC 5.4.99.25)
cds_1989	Peptidylprolyl isomerase, FKBP-type (EC 5.2.1.8)		cds_232	tRNA t(6)A37-methylthiotransferase (EC 2.8.4.5)
cds_4047	Periplasmic hemin-binding protein		cds_473	tRNA-(cytosine32)-2-thiocytidine synthetase TtcA
cds_4029	Phage integrase		cds_2111	tRNA(Ile)-lysidine synthetase (EC 6.3.4.19)
cds_292	Phenylalanyl-tRNA synthetase alpha chain (EC 6.1.1.20)		cds_1163	tRNA-dependent lipid II--amino acid ligase
cds_1257	Phosphate acetyltransferase (EC 2.3.1.8)		cds_2115	tRNA-dihydrouridine synthase DusB
cds_2475	Phosphate regulon sensor protein PhoR (SphS) (EC 2.7.13.3)		cds_623	tRNA-i(6)A37 methylthiotransferase (EC 2.8.4.3)
cds_4453	Phosphate regulon transcriptional regulatory protein PhoB (SphR)		cds_2296	tRNA-specific 2-thiouridylase MnmA (EC 2.8.1.13)
cds_2994	Phosphate starvation-inducible protein PhoH, predicted ATPase		cds_2385	tRNA-specific adenosine-34 deaminase (EC 3.5.4.-)
cds_3702	Phosphate:acyl-ACP acyltransferase PlsX (EC 2.3.1.n2)		cds_1381	TrsE-like protein
cds_3616	Phosphatidate cytidylyltransferase (EC 2.7.7.41)		cds_1458	Tungsten-containing aldehyde:ferredoxin oxidoreductase (EC 1.2.7.5)
cds_966	Phosphatidic acid phosphatase-like protein SPy1836		cds_2303	Two-component response regulator SA14-24
cds_4230	Phosphatidylserine decarboxylase (EC 4.1.1.65)		cds_1776	Two-component transcriptional response regulator, OmpR family
cds_2	Phosphoenolpyruvate carboxykinase [ATP] (EC 4.1.1.49)		cds_2050	Type III restriction-modification system DNA endonuclease res (EC 3.1.21.5)
cds_2716	Phosphoenolpyruvate carboxylase (EC 4.1.1.31)		cds_2051	Type III restriction-modification system methylation subunit (EC 2.1.1.72)
cds_1470	Phosphoenolpyruvate synthase (EC 2.7.9.2)		cds_2056	Type III restriction-modification system methylation subunit (EC 2.1.1.72)
cds_565	Phosphoglucosamine mutase (EC 5.4.2.10)		cds_2057	Type III restriction-modification system methylation subunit (EC 2.1.1.72)
cds_507	Phosphoglycerate mutase (EC 5.4.2.11)		cds_1808	Tyrosine-protein kinase EpsD (EC 2.7.10.2)
cds_373	Phosphoglycerate mutase family protein		cds_1002	Tyrosyl-tRNA synthetase (EC 6.1.1.1)
cds_1638	Phosphoglycolate phosphatase (EC 3.1.3.18)		cds_576	Ubiquinone/menaquinone biosynthesis methyltransferase UBIE (EC 2.1.1.-)
cds_315	Phosphoglycolate phosphatase (EC 3.1.3.18)		cds_1961	Ubiquinone/menaquinone biosynthesis methyltransferase UBIE (EC 2.1.1.-)
cds_4145	Phospholipid-binding protein		cds_815	UDP-glucose 6-dehydrogenase (EC 1.1.1.22)
cds_1171	Phosphomethylpyrimidine synthase ThiC (EC 4.1.99.17)		cds_1695	UDP-glucose:sterol glucosyltransferase
cds_4620	Phospho-N-acetylmuramoyl-pentapeptide-transferase (EC 2.7.8.13)		cds_454	UDP-N-acetylenolpyruvoylglucosamine reductase (EC 1.3.1.98)
cds_2949	Phosphonate monoester hydrolase		cds_1816	UDP-N-acetylglucosamine 4,6-dehydratase (EC 4.2.1.135)
cds_454	Phosphopantetheine adenylyltransferase (EC 2.7.7.3)		cds_981	UDP-N-acetylglucosamine--N-acetylmuramyl-(pentapeptide) pyrophosphoryl-undecaprenol N-acetylglucosamine transferase (EC 2.4.1.227)
cds_491	Phosphopantothenoylcysteine decarboxylase (EC 4.1.1.36) / Phosphopantothenoylcysteine synthetase (EC 6.3.2.5)		cds_1706	UDP-N-acetylmuramoyl-dipeptide--2,6-diaminopimelate ligase (EC 6.3.2.13)
cds_4521	Phosphoribosylamine--glycine ligase (EC 6.3.4.13)		cds_980	UDP-N-acetylmuramoyl-L-alanine--D-glutamate ligase (EC 6.3.2.9)
cds_838	Phosphoribosylaminoimidazolecarboxamide formyltransferase (EC 2.1.2.3)		cds_746	UDP-N-acetylmuramoyl-tripeptide--D-alanyl-D-alanine ligase (EC 6.3.2.10)
cds_3815	Phosphoribosyl-AMP cyclohydrolase (EC 3.5.4.19)		cds_1898	Uncharacterized [4Fe4S] protein YgfK
cds_4707	Phosphoribosylanthranilate isomerase (EC 5.3.1.24)		cds_811	Uncharacterized DUF1113 membrane protein family
cds_3814	Phosphoribosyl-ATP pyrophosphatase (EC 3.6.1.31)		cds_1715	Uncharacterized metal-dependent hydrolase YcfH
cds_3817	Phosphoribosylformimino-5-aminoimidazole carboxamide ribotide isomerase (EC 5.3.1.16)		cds_138	Uncharacterized MFS-type transporter
cds_572	Phosphoribosylformylglycinamidine synthase, synthetase subunit (EC 6.3.5.3) / Phosphoribosylformylglycinamidine synthase, glutamine amidotransferase subunit (EC 6.3.5.3)		cds_2121	Uncharacterized MFS-type transporter
cds_4168	Phosphoribosylglycinamide formyltransferase (EC 2.1.2.2)		cds_2396	Uncharacterized Nudix hydrolase NudL
cds_3322	Phosphoserine phosphatase (EC 3.1.3.3)		cds_713	Uncharacterized protein CPF_2956
cds_3391	Phosphotransferase involved in threonylcarbamoyladenosine t(6)A37 formation in tRNA		cds_1188	Uncharacterized protein YacP, similar to C-terminal domain of ribosome protection-type Tc-resistance proteins
cds_4507	Phosphotransferase system, phosphocarrier protein HPr		cds_1821	Uncharacterized protein YbbK
cds_1694	Pirin		cds_2082	Uncharacterized protein YjiM
cds_963	Poly(glycerol-phosphate) alpha-glucosyltransferase (EC 2.4.1.52)		cds_1781	Uncharacterized protein, related to enterotoxins of other Clostridiales
cds_1049	Poly(glycerol-phosphate) alpha-glucosyltransferase (EC 2.4.1.52)		cds_1847	Uncharacterized RNA methyltransferase YsgA
cds_4041	Polyhydroxyalkanoic acid synthase		cds_2274	Uncharacterized UPF0750 membrane protein
cds_1085	Polyribonucleotide nucleotidyltransferase (EC 2.7.7.8)		cds_474	Undecaprenyl-diphosphatase (EC 3.6.1.27)
cds_1907	Predicted amino-acid acetyltransferase (EC 2.3.1.1) complementing ArgA function in Arginine Biosynthesis pathway		cds_1814	Undecaprenyl-phosphate galactosephosphotransferase (EC 2.7.8.6)
cds_1542	Predicted broad substrate specificity phosphatase		cds_420	UPF0213 protein YazA
cds_188	Predicted insulinase-like Zn-dependent peptidase DVU0941		cds_1941	UPF0246 protein YaaA
cds_308	Predicted L-lactate dehydrogenase, Fe-S oxidoreductase subunit YkgE / Predicted L-lactate dehydrogenase, Iron-sulfur cluster-binding subunit YkgF		cds_1308	UPF0365 protein YqfA
cds_309	Predicted L-lactate dehydrogenase, hypothetical protein subunit YkgG		cds_400	UPF0758 family protein
cds_4139	Predicted NAD regulator in Alphaproteobacteria		cds_2380	Uridine kinase (EC 2.7.1.48)
cds_379	Predicted nicotinate-regulated transporter BH3254		cds_738	Uridine phosphorylase (EC 2.4.2.3)
cds_3970	predicted xylose isomerase		cds_426	Uridylate kinase (EC 2.7.4.22)
cds_131	Probable haloacid dehalogenase		cds_2022	Uronate isomerase (EC 5.3.1.12)
cds_2114	probable integrase/recombinase		cds_719	Veg protein
cds_4071	probable membrane protein YPO3302		cds_791	Voltage-gated H(+)/2Cl(-) exchange transporter ClcA
cds_382	Probable poly(beta-D-mannuronate) O-acetylase (EC 2.3.1.-)		cds_1590	Xaa-Pro aminopeptidase (EC 3.4.11.9)
cds_1683	probable putative transmembrane protein		cds_691	Xanthine phosphoribosyltransferase (EC 2.4.2.22)
cds_1664	Probable thiol oxidoreductase with 2 cytochrome c heme-binding sites		cds_472	Zn-dependent hydrolase YycJ/WalJ, required for cell wall metabolism and coordination of cell division with DNA replication
cds_4522	Probable transcriptional regulatory protein YebC		cds_33	FIG00521858: hypothetical protein
cds_3312	Probable transmembrane protein		cds_1309	FIG00379712: hypothetical protein
cds_592	Protein containing domains DUF404, DUF407		cds_2393	FIG00379820: hypothetical protein
cds_1704	Protein DUF2149, predicted transporter component		cds_1146	FIG00379848: hypothetical protein
cds_4219	Protein GlcG		cds_417	FIG00380173: hypothetical protein
cds_1228	Protein of unknown function DUF344		cds_2276	FIG00380296: hypothetical protein
cds_3829	Protein PhnA		cds_1840	FIG00380310: hypothetical protein
cds_425	Protein QmcA (possibly involved in integral membrane quality control)		cds_856	FIG00514472: hypothetical protein
cds_1093	Protein translocase subunit SecA		cds_1962	FIG00514718: hypothetical protein
cds_2991	Protein translocase subunit SecD		cds_854	FIG00516043: hypothetical protein
cds_2992	Protein translocase subunit SecF		cds_649	FIG00518470: hypothetical protein
cds_1276	Protein translocase subunit SecY		cds_667	FIG00519111: hypothetical protein
cds_2990	Protein translocase subunit YajC		cds_1681	FIG007079: UPF0348 protein family
cds_1339	Protein with domain similar to SecA		cds_1680	FIG00814129: Possible chaperone
cds_3485	Protein YhfA		cds_1378	FIG01116244: hypothetical protein
cds_4250	Protein-L-isoaspartate O-methyltransferase (EC 2.1.1.77)		cds_1382	FIG01116872: hypothetical protein
cds_3696	Protein-methionine-sulfoxide reductase heme-binding subunit MsrQ		cds_1383	FIG01118304: hypothetical protein
cds_1778	Proteins incorrectly called adenylate cyclase		cds_1487	FIG01119645: hypothetical protein
cds_4075	protoglobin		cds_1492	FIG01196775: hypothetical protein
cds_810	Pseudouridine 5&#39;-phosphate glycosidase (EC 4.2.1.70)		cds_1	hypothetical protein
cds_2008	Purine nucleoside phosphorylase (EC 2.4.2.1)		cds_3	hypothetical protein
cds_1519	putative ABC-2 type transport system permease protein		cds_7	hypothetical protein
cds_424	Putative activity regulator of membrane protease YbbK		cds_10	hypothetical protein
cds_1200	Putative aldolase		cds_11	hypothetical protein
cds_930	Putative amidotransferase similar to cobyric acid synthase		cds_12	hypothetical protein
cds_973	putative anion permease		cds_13	hypothetical protein
cds_136	putative ATP-dependent DNA helicase YjcD		cds_14	hypothetical protein
cds_3239	Putative deoxyribonuclease YjjV		cds_15	hypothetical protein
cds_3621	Putative diheme cytochrome c-553		cds_16	hypothetical protein
cds_3594	Putative DNA-binding protein		cds_17	hypothetical protein
cds_899	Putative DNA-binding protein in cluster with Type I restriction-modification system		cds_19	hypothetical protein
cds_3477	Putative glycosyltransferase		cds_20	hypothetical protein
cds_3008	Putative hydrolase		cds_21	hypothetical protein
cds_2816	putative membrane protein		cds_22	hypothetical protein
cds_3101	putative membrane protein		cds_23	hypothetical protein
cds_4126	putative membrane protein		cds_28	hypothetical protein
cds_911	Putative oxidoreductase		cds_29	hypothetical protein
cds_4509	putative oxidoreductase, nitronate monooxygenase family		cds_30	hypothetical protein
cds_4291	putative peptidoglycan binding protein		cds_31	hypothetical protein
cds_2735	Putative pre-16S rRNA nuclease YqgF		cds_32	hypothetical protein
cds_3982	Putative protease		cds_34	hypothetical protein
cds_4434	Putative transferase		cds_35	hypothetical protein
cds_3311	Putative transmembrane protein		cds_36	hypothetical protein
cds_4059	Putative transmembrane protein		cds_37	hypothetical protein
cds_4092	Putative transmembrane protein		cds_38	hypothetical protein
cds_4037	Putative transmembrane protein		cds_39	hypothetical protein
cds_3439	Putative transport protein		cds_40	hypothetical protein
cds_2931	Putative transport protein		cds_41	hypothetical protein
cds_2961	Putative transposase InsQ for insertion sequence element IS609		cds_42	hypothetical protein
cds_3266	Pyridoxal phosphate-containing protein YggS		cds_43	hypothetical protein
cds_744	Pyridoxal phosphate-containing protein YggS		cds_44	hypothetical protein
cds_2736	Pyrimidine operon regulatory protein PyrR		cds_45	hypothetical protein
cds_4502	Pyruvate dehydrogenase E1 component (EC 1.2.4.1)		cds_46	hypothetical protein
cds_2886	Pyruvate formate-lyase (EC 2.3.1.54)		cds_47	hypothetical protein
cds_2887	Pyruvate formate-lyase activating enzyme (EC 1.97.1.4)		cds_48	hypothetical protein
cds_668	Pyruvate kinase (EC 2.7.1.40)		cds_49	hypothetical protein
cds_2989	Queuine tRNA-ribosyltransferase (EC 2.4.2.29)		cds_50	hypothetical protein
cds_4140	Quinolinate synthetase (EC 2.5.1.72)		cds_51	hypothetical protein
cds_2263	Radical SAM domain protein		cds_52	hypothetical protein
cds_352	RecA protein		cds_53	hypothetical protein
cds_460	RecU Holliday junction resolvase		cds_54	hypothetical protein
cds_1926	Redox-sensing transcriptional repressor Rex		cds_55	hypothetical protein
cds_637	Regulation of D-alanyl-lipoteichoic acid biosynthesis, DltR		cds_56	hypothetical protein
cds_822	Regulatory domain / Uridine kinase, type 2 (EC 2.7.1.48)		cds_57	hypothetical protein
cds_640	Replication-associated recombination protein RarA		cds_58	hypothetical protein
cds_3927	Replicative DNA helicase (DnaB) (EC 3.6.4.12)		cds_59	hypothetical protein
cds_2005	Repressor CsoR of the copZA operon		cds_60	hypothetical protein
cds_168	Retron-type RNA-directed DNA polymerase (EC 2.7.7.49)		cds_61	hypothetical protein
cds_3127	Reverse rubrerythrin		cds_62	hypothetical protein
cds_4	Rhodanese-like domain protein		cds_63	hypothetical protein
cds_1763	Riboflavin synthase eubacterial/eukaryotic (EC 2.5.1.9)		cds_64	hypothetical protein
cds_363	Ribonuclease (Barnase), secreted		cds_65	hypothetical protein
cds_4038	Ribonuclease E inhibitor RraA		cds_66	hypothetical protein
cds_4439	Ribonuclease G		cds_67	hypothetical protein
cds_91	Ribonuclease HII (EC 3.1.26.4)		cds_68	hypothetical protein
cds_3046	Ribonuclease III (EC 3.1.26.3)		cds_69	hypothetical protein
cds_2908	Ribonuclease P protein component (EC 3.1.26.5)		cds_70	hypothetical protein
cds_525	Ribonuclease Y		cds_71	hypothetical protein
cds_417	Ribonuclease Z (EC 3.1.26.11)		cds_72	hypothetical protein
cds_3418	Ribonucleotide reductase of class Ia (aerobic), alpha subunit (EC 1.17.4.1)		cds_73	hypothetical protein
cds_3419	Ribonucleotide reductase of class Ia (aerobic), beta subunit (EC 1.17.4.1)		cds_74	hypothetical protein
cds_2499	Ribonucleotide reductase of class III (anaerobic), activating protein (EC 1.97.1.4)		cds_75	hypothetical protein
cds_314	Ribonucleotide reductase of class III (anaerobic), activating protein (EC 1.97.1.4)		cds_76	hypothetical protein
cds_2524	Ribonucleotide reductase of class III (anaerobic), activating protein (EC 1.97.1.4)		cds_77	hypothetical protein
cds_313	Ribonucleotide reductase of class III (anaerobic), large subunit (EC 1.17.4.2)		cds_78	hypothetical protein
cds_669	Ribonucleotide reductase transcriptional regulator NrdR		cds_80	hypothetical protein
cds_413	Ribose-5-phosphate isomerase B (EC 5.3.1.6)		cds_81	hypothetical protein
cds_93	Ribose-phosphate pyrophosphokinase (EC 2.7.6.1)		cds_82	hypothetical protein
cds_2457	Ribosomal protein L11 methyltransferase		cds_83	hypothetical protein
cds_511	Ribosomal protein S12p Asp88 (E. coli) methylthiotransferase		cds_84	hypothetical protein
cds_512	Ribosomal protein S12p Asp88 (E. coli) methylthiotransferase (EC 2.8.4.4)		cds_85	hypothetical protein
cds_513	Ribosomal protein S12p Asp88 (E. coli) methylthiotransferase (EC 2.8.4.4)		cds_87	hypothetical protein
cds_477	Ribosomal silencing factor RsfA		cds_88	hypothetical protein
cds_416	Ribosomal-protein-S18p-alanine acetyltransferase (EC 2.3.1.-)		cds_89	hypothetical protein
cds_1102	Ribosome LSU-associated GTP-binding protein HflX		cds_90	hypothetical protein
cds_3784	Ribosome small subunit biogenesis RbfA-release protein RsgA		cds_91	hypothetical protein
cds_3582	Ribosome-associated ATPase RbbA		cds_92	hypothetical protein
cds_1686	Ribosome-associated heat shock protein implicated in the recycling of the 50S subunit (S4 paralog)		cds_93	hypothetical protein
cds_3572	Ribulosamine/erythrulosamine 3-kinase potentially involved in protein deglycation		cds_94	hypothetical protein
cds_1637	Ribulose-phosphate 3-epimerase (EC 5.1.3.1)		cds_95	hypothetical protein
cds_864	RNA methyltransferase, TrmA family		cds_96	hypothetical protein
cds_3642	RNA polymerase sigma factor for flagellar operon		cds_97	hypothetical protein
cds_4411	RNA polymerase sigma factor RpoD		cds_98	hypothetical protein
cds_4413	RNA polymerase sigma factor RpoE		cds_99	hypothetical protein
cds_2607	RNA polymerase sigma-54 factor RpoN		cds_100	hypothetical protein
cds_833	RNA polymerase sporulation specific sigma factor SigH		cds_101	hypothetical protein
cds_1572	RNA-2&#39;,3&#39;-PO4:RNA-5&#39;-OH ligase		cds_102	hypothetical protein
cds_2980	RNA-binding protein Jag		cds_103	hypothetical protein
cds_3998	Rod shape-determining protein MreB		cds_104	hypothetical protein
cds_3997	Rod shape-determining protein MreC		cds_105	hypothetical protein
cds_149	Rod shape-determining protein RodA		cds_106	hypothetical protein
cds_3750	Rrf2 family transcriptional regulator, group III		cds_107	hypothetical protein
cds_1241	Rubredoxin		cds_108	hypothetical protein
cds_1324	Rubrerythrin		cds_109	hypothetical protein
cds_392	Rubrerythrin		cds_110	hypothetical protein
cds_2939	S-(hydroxymethyl)glutathione dehydrogenase (EC 1.1.1.284)		cds_112	hypothetical protein
cds_1675	S-adenosylmethionine synthetase (EC 2.5.1.6)		cds_113	hypothetical protein
cds_2610	S-adenosylmethionine:tRNA ribosyltransferase-isomerase (EC 2.4.99.17)		cds_114	hypothetical protein
cds_934	SAM-dependent methyltransferase		cds_116	hypothetical protein
cds_1025	SAM-dependent methyltransferase		cds_118	hypothetical protein
cds_1666	SAM-dependent methyltransferase, MidA		cds_119	hypothetical protein
cds_3730	Sarcosine oxidase beta subunit (EC 1.5.3.1)		cds_123	hypothetical protein
cds_2512	SCIFF radical SAM maturase		cds_125	hypothetical protein
cds_1598	Segregation and condensation protein A		cds_126	hypothetical protein
cds_4458	sensor kinase protein		cds_128	hypothetical protein
cds_2542	Septum formation protein Maf		cds_129	hypothetical protein
cds_3052	Septum site-determining protein MinC		cds_130	hypothetical protein
cds_3053	Septum site-determining protein MinD		cds_131	hypothetical protein
cds_4545	Septum-associated cell division protein DedD		cds_132	hypothetical protein
cds_1725	Serine acetyltransferase (EC 2.3.1.30)		cds_133	hypothetical protein
cds_358	Serine hydroxymethyltransferase (EC 2.1.2.1)		cds_134	hypothetical protein
cds_240	Serine phosphatase RsbU, regulator of sigma subunit		cds_135	hypothetical protein
cds_2630	Serine phosphatase RsbU, regulator of sigma subunit		cds_136	hypothetical protein
cds_2305	Serine protease, DegP/HtrA, do-like (EC 3.4.21.-)		cds_137	hypothetical protein
cds_229	Seryl-tRNA synthetase (EC 6.1.1.11)		cds_140	hypothetical protein
cds_2743	Shikimate 5-dehydrogenase I alpha (EC 1.1.1.25)		cds_141	hypothetical protein
cds_2024	Shikimate kinase I (EC 2.7.1.71)		cds_142	hypothetical protein
cds_870	Shikimate/quinate 5-dehydrogenase I beta (EC 1.1.1.282)		cds_143	hypothetical protein
cds_3231	Short-chain dehydrogenase/reductase SDR		cds_144	hypothetical protein
cds_4414	Sigma factor RpoE negative regulatory protein RseA		cds_145	hypothetical protein
cds_4415	Sigma factor RpoE negative regulatory protein RseB precursor		cds_146	hypothetical protein
cds_720	Signal peptidase I (EC 3.4.21.89)		cds_147	hypothetical protein
cds_68	Signal recognition particle associated protein		cds_148	hypothetical protein
cds_70	Signal recognition particle protein Ffh		cds_149	hypothetical protein
cds_59	Signal recognition particle receptor FtsY		cds_150	hypothetical protein
cds_58	Signal recognition particle receptor protein FtsY (=alpha subunit) (TC 3.A.5.1.1)		cds_151	hypothetical protein
cds_3695	Similar to phosphoglycolate phosphatase, clustered with ribosomal large subunit pseudouridine synthase C		cds_152	hypothetical protein
cds_2176	Single-stranded DNA-binding protein		cds_153	hypothetical protein
cds_3235	Single-stranded-DNA-specific exonuclease RecJ		cds_154	hypothetical protein
cds_2722	Siroheme synthase / Precorrin-2 oxidase (EC 1.3.1.76) / Sirohydrochlorin ferrochelatase (EC 4.99.1.4) / Uroporphyrinogen-III methyltransferase (EC 2.1.1.107)		cds_155	hypothetical protein
cds_2841	Site-specific recombinase		cds_156	hypothetical protein
cds_2115	Site-specific tyrosine recombinase XerC		cds_157	hypothetical protein
cds_2511	Six-cysteine peptide SCIFF		cds_158	hypothetical protein
cds_4117	Small heat shock protein		cds_159	hypothetical protein
cds_482	small multidrug export protein (qacE) homolog		cds_160	hypothetical protein
cds_376	Sodium-dependent phosphate transporter		cds_162	hypothetical protein
cds_921	sodium-solute symporter, putative		cds_163	hypothetical protein
cds_1668	Soluble lytic murein transglycosylase (EC 4.2.2.n1)		cds_164	hypothetical protein
cds_2898	Sorbitol operon transcription regulator		cds_165	hypothetical protein
cds_1587	Sorbitol-6-phosphate 2-dehydrogenase (EC 1.1.1.140)		cds_166	hypothetical protein
cds_713	Sortase A, LPXTG specific		cds_167	hypothetical protein
cds_325	SOS-response repressor and protease LexA (EC 3.4.21.88)		cds_168	hypothetical protein
cds_859	S-ribosylhomocysteine lyase (EC 4.4.1.21) @ Autoinducer-2 production protein LuxS		cds_174	hypothetical protein
cds_3517	SSU rRNA (adenine(1518)-N(6)/adenine(1519)-N(6))-dimethyltransferase (EC 2.1.1.182)		cds_175	hypothetical protein
cds_3804	Stringent starvation protein A		cds_176	hypothetical protein
cds_4574	Sugar fermentation stimulation protein SfsA		cds_177	hypothetical protein
cds_2455	Sugar kinases, ribokinase family		cds_182	hypothetical protein
cds_2027	sugar transferase		cds_183	hypothetical protein
cds_879	Superoxide reductase (EC 1.15.1.2)		cds_184	hypothetical protein
cds_3389	Survival protein SurA precursor (Peptidyl-prolyl cis-trans isomerase SurA) (EC 5.2.1.8)		cds_186	hypothetical protein
cds_3698	Tetrapyrrole methylase family protein		cds_187	hypothetical protein
cds_3623	Tetrathionate reductase two-component response regulator		cds_188	hypothetical protein
cds_509	Thiamin pyrophosphokinase (EC 2.7.6.2)		cds_189	hypothetical protein
cds_2254	Thiaminase II (EC 3.5.99.2) involved in salvage of thiamin pyrimidine moiety		cds_190	hypothetical protein
cds_3611	Thiaminase II (EC 3.5.99.2) involved in salvage of thiamin pyrimidine moiety, TenA subgroup with Cys in active site		cds_191	hypothetical protein
cds_1708	Thiamine pyrophosphate-requiring enzymes		cds_192	hypothetical protein
cds_2731	Thiamin-phosphate pyrophosphorylase (EC 2.5.1.3)		cds_193	hypothetical protein
cds_2361	Thiol peroxidase, Bcp-type (EC 1.11.1.15)		cds_203	hypothetical protein
cds_3215	Thiol-disulfide isomerase and thioredoxins		cds_204	hypothetical protein
cds_2474	Thioredoxin		cds_205	hypothetical protein
cds_2473	Thioredoxin reductase (EC 1.8.1.9)		cds_206	hypothetical protein
cds_4072	Threonine dehydratase biosynthetic (EC 4.3.1.19)		cds_207	hypothetical protein
cds_62	Threonine dehydratase, catabolic (EC 4.3.1.19) @ L-serine dehydratase, (PLP)-dependent (EC 4.3.1.17)		cds_208	hypothetical protein
cds_3486	Thymidylate synthase (EC 2.1.1.45)		cds_209	hypothetical protein
cds_3683	Tn5252, Orf23		cds_250	hypothetical protein
cds_3841	Tol biopolymer transport system, TolR protein		cds_251	hypothetical protein
cds_3839	Tol-Pal system beta propeller repeat protein TolB		cds_255	hypothetical protein
cds_3838	Tol-Pal system peptidoglycan-associated lipoprotein PAL		cds_257	hypothetical protein
cds_3842	Tol-Pal system protein TolQ		cds_260	hypothetical protein
cds_4044	TonB-dependent hemin , ferrichrome receptor		cds_261	hypothetical protein
cds_4080	TonB-dependent receptor; Outer membrane receptor for ferrienterochelin and colicins		cds_262	hypothetical protein
cds_2382	Toxin HigB		cds_263	hypothetical protein
cds_2885	Transaldolase (EC 2.2.1.2)		cds_264	hypothetical protein
cds_2478	Transcription accessory protein (S1 RNA-binding domain)		cds_265	hypothetical protein
cds_4725	Transcription antitermination protein NusG		cds_266	hypothetical protein
cds_212	Transcription elongation factor GreA		cds_267	hypothetical protein
cds_3006	Transcription elongation factor GreB		cds_269	hypothetical protein
cds_643	Transcription termination factor Rho		cds_272	hypothetical protein
cds_612	Transcription termination factor Rho		cds_273	hypothetical protein
cds_2315	Transcriptional regulator		cds_274	hypothetical protein
cds_3437	Transcriptional regulator		cds_275	hypothetical protein
cds_2933	Transcriptional regulator		cds_276	hypothetical protein
cds_3884	Transcriptional regulator MraZ		cds_277	hypothetical protein
cds_1469	Transcriptional regulator, AcrR family		cds_278	hypothetical protein
cds_759	Transcriptional regulator, AraC family		cds_279	hypothetical protein
cds_783	Transcriptional regulator, AraC family		cds_280	hypothetical protein
cds_1612	Transcriptional regulator, AraC family		cds_281	hypothetical protein
cds_284	Transcriptional regulator, AraC family		cds_282	hypothetical protein
cds_2385	Transcriptional regulator, AraC family		cds_283	hypothetical protein
cds_4077	Transcriptional regulator, AraC family		cds_284	hypothetical protein
cds_2633	Transcriptional regulator, ArsR family		cds_285	hypothetical protein
cds_3297	Transcriptional regulator, AsnC family		cds_286	hypothetical protein
cds_3103	Transcriptional regulator, AsnC family		cds_287	hypothetical protein
cds_4501	Transcriptional regulator, AsnC family		cds_288	hypothetical protein
cds_1932	Transcriptional regulator, GntR family		cds_289	hypothetical protein
cds_1757	Transcriptional regulator, GntR family		cds_290	hypothetical protein
cds_3264	Transcriptional regulator, GntR family domain / Aspartate aminotransferase (EC 2.6.1.1)		cds_291	hypothetical protein
cds_1656	Transcriptional regulator, IclR family		cds_292	hypothetical protein
cds_3212	Transcriptional regulator, IclR family		cds_293	hypothetical protein
cds_4239	Transcriptional regulator, IclR family		cds_294	hypothetical protein
cds_4530	Transcriptional regulator, LacI family		cds_295	hypothetical protein
cds_874	Transcriptional regulator, LysR family		cds_296	hypothetical protein
cds_2320	Transcriptional regulator, LysR family		cds_297	hypothetical protein
cds_3271	Transcriptional regulator, LysR family		cds_298	hypothetical protein
cds_3598	Transcriptional regulator, LysR family		cds_299	hypothetical protein
cds_7	Transcriptional regulator, LysR family		cds_300	hypothetical protein
cds_887	Transcriptional regulator, LysR family		cds_301	hypothetical protein
cds_4301	Transcriptional regulator, LysR family		cds_302	hypothetical protein
cds_4292	Transcriptional regulator, LysR family		cds_303	hypothetical protein
cds_2641	Transcriptional regulator, MerR family		cds_304	hypothetical protein
cds_3645	Transcriptional regulator, MerR family		cds_305	hypothetical protein
cds_979	Transcriptional regulator, MerR family, near polyamine transporter		cds_306	hypothetical protein
cds_3068	Transcriptional regulator, Xre family		cds_307	hypothetical protein
cds_2963	Transcriptional repressor of PutA and PutP / Proline dehydrogenase (EC 1.5.5.2) / Delta-1-pyrroline-5-carboxylate dehydrogenase (EC 1.2.1.88)		cds_308	hypothetical protein
cds_3321	Transcription-repair coupling factor		cds_309	hypothetical protein
cds_1307	Translation elongation factor G		cds_310	hypothetical protein
cds_498	Translation elongation factor LepA		cds_311	hypothetical protein
cds_1306	Translation elongation factor Tu		cds_312	hypothetical protein
cds_1274	Translation initiation factor 1		cds_313	hypothetical protein
cds_4504	Translation initiation factor 3		cds_314	hypothetical protein
cds_4694	Transmembrane component of general energizing module of ECF transporters		cds_315	hypothetical protein
cds_3962	Transmembrane protein YfcA		cds_316	hypothetical protein
cds_671	Transposase		cds_317	hypothetical protein
cds_3259	Transposase		cds_318	hypothetical protein
cds_30	Transposase		cds_319	hypothetical protein
cds_3989	Transposase, IS200 family		cds_320	hypothetical protein
cds_1804	Transposase, IS30 family		cds_321	hypothetical protein
cds_399	Transposase, IS4 family		cds_322	hypothetical protein
cds_2820	Tricarballylate dehydrogenase, TcuA		cds_323	hypothetical protein
cds_2824	Tricarballylate utilization protein, TcuB		cds_324	hypothetical protein
cds_3569	Tripartite tricarboxylate transporter TctA family		cds_325	hypothetical protein
cds_4307	tRNA (cytidine(32)/uridine(32)-2&#39;-O)-methyltransferase (EC 2.1.1.200)		cds_326	hypothetical protein
cds_76	tRNA (guanine(37)-N(1))-methyltransferase (EC 2.1.1.228)		cds_327	hypothetical protein
cds_209	tRNA (guanine(46)-N(7))-methyltransferase (EC 2.1.1.33)		cds_328	hypothetical protein
cds_52	tRNA 4-thiouridine synthase (EC 2.8.1.4)		cds_329	hypothetical protein
cds_144	tRNA dimethylallyltransferase (EC 2.5.1.75)		cds_330	hypothetical protein
cds_4695	tRNA pseudouridine(38-40) synthase (EC 5.4.99.12)		cds_331	hypothetical protein
cds_415	tRNA threonylcarbamoyladenosine biosynthesis protein TsaB		cds_332	hypothetical protein
cds_414	tRNA threonylcarbamoyladenosine biosynthesis protein TsaE		cds_333	hypothetical protein
cds_763	tRNA-(cytosine32)-2-thiocytidine synthetase TtcA		cds_334	hypothetical protein
cds_1979	tRNA-(cytosine32)-2-thiocytidine synthetase TtcA		cds_335	hypothetical protein
cds_4167	tRNA/rRNA cytosine-C5-methylase		cds_336	hypothetical protein
cds_2500	tRNA/rRNA cytosine-C5-methyltransferase		cds_337	hypothetical protein
cds_221	tRNA-5-carboxymethylaminomethyl-2-thiouridine(34) synthesis protein MnmE		cds_338	hypothetical protein
cds_2174	tRNA-dihydrouridine synthase BT3326		cds_339	hypothetical protein
cds_429	tRNA-dihydrouridine synthase DusB		cds_340	hypothetical protein
cds_3417	tRNA-dihydrouridine(20/20a) synthase (EC 1.3.1.91)		cds_341	hypothetical protein
cds_2993	tRNA-i(6)A37 methylthiotransferase (EC 2.8.4.3)		cds_342	hypothetical protein
cds_141	tRNA-i(6)A37 methylthiotransferase (EC 2.8.4.3)		cds_343	hypothetical protein
cds_3681	TrsE-like protein		cds_344	hypothetical protein
cds_2840	TrsK-like protein		cds_345	hypothetical protein
cds_3788	Tryptophan synthase (indole-salvaging) (EC 4.2.1.122)		cds_346	hypothetical protein
cds_3269	Tryptophan synthase alpha chain (EC 4.2.1.20)		cds_347	hypothetical protein
cds_3268	Tryptophan synthase beta chain (EC 4.2.1.20)		cds_348	hypothetical protein
cds_3813	Twin-arginine translocation protein TatA		cds_349	hypothetical protein
cds_3812	Twin-arginine translocation protein TatB		cds_350	hypothetical protein
cds_3811	Twin-arginine translocation protein TatC		cds_351	hypothetical protein
cds_3315	Two-component system response regulator OmpR		cds_352	hypothetical protein
cds_638	Two-component system sensor histidine kinase		cds_353	hypothetical protein
cds_735	Two-component system sensor histidine kinase		cds_354	hypothetical protein
cds_3801	Two-component transcriptional response regulator SMc02366, LuxR family		cds_355	hypothetical protein
cds_1158	Two-component transcriptional response regulator, LuxR family		cds_356	hypothetical protein
cds_2403	Two-component transcriptional response regulator, OmpR family		cds_358	hypothetical protein
cds_3394	Two-component transcriptional response regulator, OmpR family		cds_359	hypothetical protein
cds_734	Two-component transcriptional response regulator, OmpR family		cds_360	hypothetical protein
cds_4290	Two-component transcriptional response regulator, OmpR family		cds_361	hypothetical protein
cds_4457	Two-component transcriptional response regulator, OmpR family		cds_362	hypothetical protein
cds_4127	Type I antifreeze protein		cds_363	hypothetical protein
cds_2120	Type I restriction-modification system, DNA-methyltransferase subunit M (EC 2.1.1.72)		cds_364	hypothetical protein
cds_2119	Type I restriction-modification system, restriction subunit R (EC 3.1.21.3)		cds_365	hypothetical protein
cds_2121	Type I restriction-modification system, specificity subunit S		cds_367	hypothetical protein
cds_4345	Tyrosine-protein kinase (EC 2.7.10.2)		cds_370	hypothetical protein
cds_97	Tyrosyl-tRNA synthetase (EC 6.1.1.1)		cds_371	hypothetical protein
cds_3807	Ubiquinol-cytochrome C reductase iron-sulfur subunit (EC 1.10.2.2)		cds_372	hypothetical protein
cds_3806	Ubiquinol-cytochrome C reductase, cytochrome B subunit (EC 1.10.2.2)		cds_373	hypothetical protein
cds_3805	Ubiquinol-cytochrome C reductase, cytochrome C1 subunit		cds_374	hypothetical protein
cds_2498	UDP-galactopyranose mutase (EC 5.4.99.9)		cds_377	hypothetical protein
cds_2519	UDP-glucose 4-epimerase (EC 5.1.3.2)		cds_378	hypothetical protein
cds_3482	UDP-N-acetyl-D-glucosamine 6-dehydrogenase (EC 1.1.1.136)		cds_381	hypothetical protein
cds_3919	UDP-N-acetylenolpyruvoylglucosamine reductase (EC 1.3.1.98)		cds_391	hypothetical protein
cds_411	UDP-N-acetylglucosamine 1-carboxyvinyltransferase (EC 2.5.1.7)		cds_397	hypothetical protein
cds_4616	UDP-N-acetylglucosamine--N-acetylmuramyl-(pentapeptide) pyrophosphoryl-undecaprenol N-acetylglucosamine transferase (EC 2.4.1.227)		cds_398	hypothetical protein
cds_3481	UDP-N-acetylglucosaminuronic acid 4-epimerase (EC 5.1.3.7)		cds_403	hypothetical protein
cds_2462	UDP-N-acetylmuramate:L-alanyl-gamma-D-glutamyl-meso-diaminopimelate ligase (EC 6.3.2.-)		cds_418	hypothetical protein
cds_4615	UDP-N-acetylmuramate--L-alanine ligase (EC 6.3.2.8)		cds_419	hypothetical protein
cds_4619	UDP-N-acetylmuramoyl-L-alanine--D-glutamate ligase (EC 6.3.2.9)		cds_421	hypothetical protein
cds_4621	UDP-N-acetylmuramoyl-tripeptide--D-alanyl-D-alanine ligase (EC 6.3.2.10)		cds_422	hypothetical protein
cds_1785	Uncharacterized ABC1 family protein Bbr_0249		cds_423	hypothetical protein
cds_1346	Uncharacterized di-Fe4-S4 cluster-containing protein MA_0367		cds_424	hypothetical protein
cds_1715	Uncharacterized DUF3460-containg protein Bmul_0854		cds_428	hypothetical protein
cds_867	Uncharacterized DUF554 membrane protein		cds_429	hypothetical protein
cds_3751	Uncharacterized ferredoxin-domain-containing protein Desal_2277		cds_430	hypothetical protein
cds_4154	Uncharacterized ferredoxin-domain-containing protein Desal_2277		cds_431	hypothetical protein
cds_3073	Uncharacterized ferredoxin-like protein YfhL		cds_432	hypothetical protein
cds_3636	Uncharacterized homolog of the cytoplasmic domain of flagellar protein FhlB		cds_433	hypothetical protein
cds_3783	Uncharacterized integral membrane endopeptidase Bmul_2226		cds_434	hypothetical protein
cds_929	Uncharacterized membrane protein		cds_465	hypothetical protein
cds_1034	Uncharacterized membrane protein		cds_468	hypothetical protein
cds_3518	Uncharacterized metal-dependent hydrolase YcfH		cds_469	hypothetical protein
cds_1685	Uncharacterized MFS-type transporter		cds_470	hypothetical protein
cds_3405	Uncharacterized MFS-type transporter		cds_471	hypothetical protein
cds_155	Uncharacterized MFS-type transporter		cds_476	hypothetical protein
cds_3202	Uncharacterized MFS-type transporter		cds_478	hypothetical protein
cds_4112	Uncharacterized MFS-type transporter		cds_479	hypothetical protein
cds_4688	Uncharacterized MFS-type transporter		cds_481	hypothetical protein
cds_3602	Uncharacterized NRDE family protein		cds_484	hypothetical protein
cds_3785	Uncharacterized Nudix hydrolase NudL		cds_485	hypothetical protein
cds_3219	Uncharacterized protein CbuG_0353		cds_487	hypothetical protein
cds_807	Uncharacterized protein CLJU_c23110		cds_490	hypothetical protein
cds_4304	Uncharacterized protein PA0446		cds_491	hypothetical protein
cds_4577	uncharacterized protein with VanW-like domain		cds_502	hypothetical protein
cds_1628	Uncharacterized protein YaaN		cds_504	hypothetical protein
cds_3494	Uncharacterized protein YhiN		cds_505	hypothetical protein
cds_552	Uncharacterized protein YjgR		cds_506	hypothetical protein
cds_423	Uncharacterized RNA methyltransferase YsgA		cds_507	hypothetical protein
cds_1682	Uncharacterized UPF0721 integral membrane protein		cds_508	hypothetical protein
cds_1460	Uncharacterized UPF0750 membrane protein		cds_509	hypothetical protein
cds_1465	Uncharacterized UPF0750 membrane protein		cds_511	hypothetical protein
cds_267	Undecaprenyl-diphosphatase (EC 3.6.1.27)		cds_512	hypothetical protein
cds_3483	Undecaprenyl-phosphate alpha-N-acetylglucosaminyl 1-phosphate transferase (EC 2.7.8.33)		cds_513	hypothetical protein
cds_561	Undecaprenyl-phosphate galactosephosphotransferase (EC 2.7.8.6)		cds_514	hypothetical protein
cds_1697	UPF0053 inner membrane protein YoaE		cds_515	hypothetical protein
cds_4058	UPF0061 protein YdiU		cds_516	hypothetical protein
cds_2360	UPF0246 protein YaaA		cds_517	hypothetical protein
cds_517	UPF0296 protein YlzA		cds_518	hypothetical protein
cds_2734	UPF0301 protein YqgE		cds_519	hypothetical protein
cds_1835	UPF0313 [4Fe-4S] protein YgiQ		cds_520	hypothetical protein
cds_751	UPF0340 protein YwlG		cds_521	hypothetical protein
cds_518	UPF0701 protein YicC		cds_522	hypothetical protein
cds_147	UPF0758 family protein		cds_523	hypothetical protein
cds_2611	Uracil phosphoribosyltransferase (EC 2.4.2.9)		cds_524	hypothetical protein
cds_1649	Uracil-DNA glycosylase, family 1 (EC 3.2.2.27)		cds_525	hypothetical protein
cds_747	Uracil-DNA glycosylase, family 1 (EC 3.2.2.27)		cds_526	hypothetical protein
cds_3313	Uracil-DNA glycosylase, family 4		cds_527	hypothetical protein
cds_2138	Uridine kinase (EC 2.7.1.48)		cds_528	hypothetical protein
cds_1593	Uridine phosphorylase (EC 2.4.2.3)		cds_529	hypothetical protein
cds_2807	Uroporphyrinogen III decarboxylase (EC 4.1.1.37)		cds_530	hypothetical protein
cds_2618	Valine--pyruvate aminotransferase (EC 2.6.1.66)		cds_531	hypothetical protein
cds_4576	Vancomycin (or other glycopeptides) histidine kinase VanS => unclassified		cds_532	hypothetical protein
cds_4575	Vancomycin (or other glycopeptides) response regulator VanR => unclassified		cds_533	hypothetical protein
cds_4060	Virulence factor BrkB		cds_534	hypothetical protein
cds_3599	Voltage-gated H(+)/2Cl(-) exchange transporter ClcA		cds_535	hypothetical protein
cds_4408	Xanthine-guanine phosphoribosyltransferase (EC 2.4.2.22)		cds_536	hypothetical protein
cds_3968	Xylulose kinase (EC 2.7.1.17)		cds_537	hypothetical protein
cds_3567	YaeQ protein		cds_538	hypothetical protein
cds_3420	YfaE: ferredoxin involved with ribonucleotide reductase diferric-tyrosyl radical (Y*) cofactor maintenance		cds_539	hypothetical protein
cds_3574	YlxP-like protein		cds_540	hypothetical protein
cds_4641	hypothetical protein		cds_541	hypothetical protein
cds_4642	hypothetical protein		cds_542	hypothetical protein
cds_4644	hypothetical protein		cds_543	hypothetical protein
cds_4648	hypothetical protein		cds_545	hypothetical protein
cds_4649	hypothetical protein		cds_546	hypothetical protein
cds_4652	hypothetical protein		cds_547	hypothetical protein
cds_4691	hypothetical protein		cds_548	hypothetical protein
cds_4696	hypothetical protein		cds_549	hypothetical protein
cds_4700	hypothetical protein		cds_550	hypothetical protein
cds_4701	hypothetical protein		cds_551	hypothetical protein
cds_4702	hypothetical protein		cds_552	hypothetical protein
cds_4703	hypothetical protein		cds_553	hypothetical protein
cds_4704	hypothetical protein		cds_554	hypothetical protein
cds_4710	hypothetical protein		cds_555	hypothetical protein
cds_4711	hypothetical protein		cds_556	hypothetical protein
cds_4719	hypothetical protein		cds_557	hypothetical protein
cds_4724	hypothetical protein		cds_558	hypothetical protein
cds_4726	hypothetical protein		cds_560	hypothetical protein
cds_4728	hypothetical protein		cds_561	hypothetical protein
cds_4730	hypothetical protein		cds_562	hypothetical protein
cds_4731	hypothetical protein		cds_563	hypothetical protein
cds_185	hypothetical protein		cds_564	hypothetical protein
cds_189	hypothetical protein		cds_565	hypothetical protein
cds_190	hypothetical protein		cds_566	hypothetical protein
cds_191	hypothetical protein		cds_567	hypothetical protein
cds_192	hypothetical protein		cds_568	hypothetical protein
cds_193	hypothetical protein		cds_569	hypothetical protein
cds_194	hypothetical protein		cds_570	hypothetical protein
cds_195	hypothetical protein		cds_571	hypothetical protein
cds_196	hypothetical protein		cds_578	hypothetical protein
cds_197	hypothetical protein		cds_579	hypothetical protein
cds_198	hypothetical protein		cds_580	hypothetical protein
cds_200	hypothetical protein		cds_581	hypothetical protein
cds_206	hypothetical protein		cds_582	hypothetical protein
cds_210	hypothetical protein		cds_583	hypothetical protein
cds_223	hypothetical protein		cds_584	hypothetical protein
cds_224	hypothetical protein		cds_586	hypothetical protein
cds_228	hypothetical protein		cds_587	hypothetical protein
cds_230	hypothetical protein		cds_588	hypothetical protein
cds_231	hypothetical protein		cds_589	hypothetical protein
cds_232	hypothetical protein		cds_590	hypothetical protein
cds_233	hypothetical protein		cds_591	hypothetical protein
cds_237	hypothetical protein		cds_592	hypothetical protein
cds_238	hypothetical protein		cds_593	hypothetical protein
cds_239	hypothetical protein		cds_594	hypothetical protein
cds_406	hypothetical protein		cds_595	hypothetical protein
cds_407	hypothetical protein		cds_596	hypothetical protein
cds_408	hypothetical protein		cds_597	hypothetical protein
cds_409	hypothetical protein		cds_598	hypothetical protein
cds_421	hypothetical protein		cds_599	hypothetical protein
cds_428	hypothetical protein		cds_600	hypothetical protein
cds_430	hypothetical protein		cds_601	hypothetical protein
cds_433	hypothetical protein		cds_602	hypothetical protein
cds_436	hypothetical protein		cds_603	hypothetical protein
cds_437	hypothetical protein		cds_604	hypothetical protein
cds_438	hypothetical protein		cds_605	hypothetical protein
cds_439	hypothetical protein		cds_606	hypothetical protein
cds_445	hypothetical protein		cds_607	hypothetical protein
cds_450	hypothetical protein		cds_608	hypothetical protein
cds_455	hypothetical protein		cds_609	hypothetical protein
cds_457	hypothetical protein		cds_610	hypothetical protein
cds_458	hypothetical protein		cds_611	hypothetical protein
cds_461	hypothetical protein		cds_612	hypothetical protein
cds_462	hypothetical protein		cds_613	hypothetical protein
cds_464	hypothetical protein		cds_614	hypothetical protein
cds_469	hypothetical protein		cds_615	hypothetical protein
cds_474	hypothetical protein		cds_616	hypothetical protein
cds_480	hypothetical protein		cds_617	hypothetical protein
cds_484	hypothetical protein		cds_618	hypothetical protein
cds_487	hypothetical protein		cds_619	hypothetical protein
cds_488	hypothetical protein		cds_620	hypothetical protein
cds_494	hypothetical protein		cds_624	hypothetical protein
cds_497	hypothetical protein		cds_628	hypothetical protein
cds_499	hypothetical protein		cds_631	hypothetical protein
cds_500	hypothetical protein		cds_632	hypothetical protein
cds_501	hypothetical protein		cds_633	hypothetical protein
cds_502	hypothetical protein		cds_636	hypothetical protein
cds_505	hypothetical protein		cds_637	hypothetical protein
cds_506	hypothetical protein		cds_638	hypothetical protein
cds_519	hypothetical protein		cds_639	hypothetical protein
cds_521	hypothetical protein		cds_640	hypothetical protein
cds_522	hypothetical protein		cds_641	hypothetical protein
cds_524	hypothetical protein		cds_644	hypothetical protein
cds_528	hypothetical protein		cds_648	hypothetical protein
cds_529	hypothetical protein		cds_655	hypothetical protein
cds_530	hypothetical protein		cds_668	hypothetical protein
cds_531	hypothetical protein		cds_669	hypothetical protein
cds_555	hypothetical protein		cds_670	hypothetical protein
cds_558	hypothetical protein		cds_672	hypothetical protein
cds_560	hypothetical protein		cds_673	hypothetical protein
cds_590	hypothetical protein		cds_674	hypothetical protein
cds_591	hypothetical protein		cds_675	hypothetical protein
cds_594	hypothetical protein		cds_676	hypothetical protein
cds_641	hypothetical protein		cds_677	hypothetical protein
cds_642	hypothetical protein		cds_678	hypothetical protein
cds_646	hypothetical protein		cds_679	hypothetical protein
cds_648	hypothetical protein		cds_680	hypothetical protein
cds_650	hypothetical protein		cds_681	hypothetical protein
cds_656	hypothetical protein		cds_686	hypothetical protein
cds_657	hypothetical protein		cds_687	hypothetical protein
cds_658	hypothetical protein		cds_690	hypothetical protein
cds_659	hypothetical protein		cds_695	hypothetical protein
cds_661	hypothetical protein		cds_714	hypothetical protein
cds_662	hypothetical protein		cds_717	hypothetical protein
cds_663	hypothetical protein		cds_725	hypothetical protein
cds_664	hypothetical protein		cds_726	hypothetical protein
cds_670	hypothetical protein		cds_729	hypothetical protein
cds_748	hypothetical protein		cds_730	hypothetical protein
cds_749	hypothetical protein		cds_734	hypothetical protein
cds_750	hypothetical protein		cds_735	hypothetical protein
cds_752	hypothetical protein		cds_737	hypothetical protein
cds_753	hypothetical protein		cds_741	hypothetical protein
cds_754	hypothetical protein		cds_742	hypothetical protein
cds_756	hypothetical protein		cds_743	hypothetical protein
cds_758	hypothetical protein		cds_747	hypothetical protein
cds_760	hypothetical protein		cds_752	hypothetical protein
cds_765	hypothetical protein		cds_753	hypothetical protein
cds_767	hypothetical protein		cds_766	hypothetical protein
cds_862	hypothetical protein		cds_777	hypothetical protein
cds_863	hypothetical protein		cds_783	hypothetical protein
cds_865	hypothetical protein		cds_786	hypothetical protein
cds_868	hypothetical protein		cds_787	hypothetical protein
cds_869	hypothetical protein		cds_793	hypothetical protein
cds_873	hypothetical protein		cds_794	hypothetical protein
cds_876	hypothetical protein		cds_796	hypothetical protein
cds_904	hypothetical protein		cds_801	hypothetical protein
cds_906	hypothetical protein		cds_803	hypothetical protein
cds_908	hypothetical protein		cds_810	hypothetical protein
cds_909	hypothetical protein		cds_814	hypothetical protein
cds_917	hypothetical protein		cds_817	hypothetical protein
cds_918	hypothetical protein		cds_819	hypothetical protein
cds_922	hypothetical protein		cds_820	hypothetical protein
cds_923	hypothetical protein		cds_821	hypothetical protein
cds_927	hypothetical protein		cds_827	hypothetical protein
cds_931	hypothetical protein		cds_828	hypothetical protein
cds_932	hypothetical protein		cds_829	hypothetical protein
cds_935	hypothetical protein		cds_830	hypothetical protein
cds_936	hypothetical protein		cds_839	hypothetical protein
cds_938	hypothetical protein		cds_842	hypothetical protein
cds_939	hypothetical protein		cds_844	hypothetical protein
cds_941	hypothetical protein		cds_845	hypothetical protein
cds_942	hypothetical protein		cds_847	hypothetical protein
cds_944	hypothetical protein		cds_848	hypothetical protein
cds_946	hypothetical protein		cds_851	hypothetical protein
cds_948	hypothetical protein		cds_852	hypothetical protein
cds_949	hypothetical protein		cds_853	hypothetical protein
cds_954	hypothetical protein		cds_855	hypothetical protein
cds_955	hypothetical protein		cds_858	hypothetical protein
cds_956	hypothetical protein		cds_860	hypothetical protein
cds_960	hypothetical protein		cds_862	hypothetical protein
cds_962	hypothetical protein		cds_863	hypothetical protein
cds_964	hypothetical protein		cds_864	hypothetical protein
cds_965	hypothetical protein		cds_865	hypothetical protein
cds_967	hypothetical protein		cds_868	hypothetical protein
cds_968	hypothetical protein		cds_869	hypothetical protein
cds_969	hypothetical protein		cds_873	hypothetical protein
cds_970	hypothetical protein		cds_875	hypothetical protein
cds_972	hypothetical protein		cds_876	hypothetical protein
cds_980	hypothetical protein		cds_879	hypothetical protein
cds_981	hypothetical protein		cds_880	hypothetical protein
cds_982	hypothetical protein		cds_889	hypothetical protein
cds_983	hypothetical protein		cds_890	hypothetical protein
cds_984	hypothetical protein		cds_891	hypothetical protein
cds_985	hypothetical protein		cds_892	hypothetical protein
cds_986	hypothetical protein		cds_893	hypothetical protein
cds_987	hypothetical protein		cds_894	hypothetical protein
cds_988	hypothetical protein		cds_895	hypothetical protein
cds_989	hypothetical protein		cds_896	hypothetical protein
cds_990	hypothetical protein		cds_897	hypothetical protein
cds_992	hypothetical protein		cds_898	hypothetical protein
cds_993	hypothetical protein		cds_899	hypothetical protein
cds_994	hypothetical protein		cds_901	hypothetical protein
cds_995	hypothetical protein		cds_902	hypothetical protein
cds_996	hypothetical protein		cds_903	hypothetical protein
cds_997	hypothetical protein		cds_904	hypothetical protein
cds_998	hypothetical protein		cds_905	hypothetical protein
cds_1000	hypothetical protein		cds_908	hypothetical protein
cds_1008	hypothetical protein		cds_909	hypothetical protein
cds_1009	hypothetical protein		cds_910	hypothetical protein
cds_1010	hypothetical protein		cds_912	hypothetical protein
cds_1012	hypothetical protein		cds_913	hypothetical protein
cds_1092	hypothetical protein		cds_914	hypothetical protein
cds_1095	hypothetical protein		cds_915	hypothetical protein
cds_1096	hypothetical protein		cds_916	hypothetical protein
cds_1097	hypothetical protein		cds_917	hypothetical protein
cds_1098	hypothetical protein		cds_919	hypothetical protein
cds_1099	hypothetical protein		cds_920	hypothetical protein
cds_1100	hypothetical protein		cds_923	hypothetical protein
cds_1101	hypothetical protein		cds_924	hypothetical protein
cds_1120	hypothetical protein		cds_925	hypothetical protein
cds_1122	hypothetical protein		cds_926	hypothetical protein
cds_1124	hypothetical protein		cds_927	hypothetical protein
cds_1126	hypothetical protein		cds_928	hypothetical protein
cds_1127	hypothetical protein		cds_929	hypothetical protein
cds_1128	hypothetical protein		cds_930	hypothetical protein
cds_1153	hypothetical protein		cds_932	hypothetical protein
cds_1154	hypothetical protein		cds_934	hypothetical protein
cds_1155	hypothetical protein		cds_938	hypothetical protein
cds_1156	hypothetical protein		cds_939	hypothetical protein
cds_1159	hypothetical protein		cds_940	hypothetical protein
cds_1160	hypothetical protein		cds_941	hypothetical protein
cds_1163	hypothetical protein		cds_942	hypothetical protein
cds_1164	hypothetical protein		cds_943	hypothetical protein
cds_1165	hypothetical protein		cds_944	hypothetical protein
cds_1166	hypothetical protein		cds_945	hypothetical protein
cds_1167	hypothetical protein		cds_946	hypothetical protein
cds_1168	hypothetical protein		cds_947	hypothetical protein
cds_1169	hypothetical protein		cds_949	hypothetical protein
cds_1172	hypothetical protein		cds_950	hypothetical protein
cds_1173	hypothetical protein		cds_951	hypothetical protein
cds_1174	hypothetical protein		cds_952	hypothetical protein
cds_1175	hypothetical protein		cds_953	hypothetical protein
cds_1176	hypothetical protein		cds_954	hypothetical protein
cds_1178	hypothetical protein		cds_955	hypothetical protein
cds_1182	hypothetical protein		cds_956	hypothetical protein
cds_1183	hypothetical protein		cds_957	hypothetical protein
cds_1184	hypothetical protein		cds_958	hypothetical protein
cds_1185	hypothetical protein		cds_959	hypothetical protein
cds_1186	hypothetical protein		cds_960	hypothetical protein
cds_1187	hypothetical protein		cds_961	hypothetical protein
cds_1188	hypothetical protein		cds_962	hypothetical protein
cds_1189	hypothetical protein		cds_964	hypothetical protein
cds_1190	hypothetical protein		cds_966	hypothetical protein
cds_1191	hypothetical protein		cds_968	hypothetical protein
cds_1192	hypothetical protein		cds_969	hypothetical protein
cds_1193	hypothetical protein		cds_970	hypothetical protein
cds_1194	hypothetical protein		cds_978	hypothetical protein
cds_1197	hypothetical protein		cds_982	hypothetical protein
cds_1198	hypothetical protein		cds_988	hypothetical protein
cds_1199	hypothetical protein		cds_989	hypothetical protein
cds_126	hypothetical protein		cds_990	hypothetical protein
cds_128	hypothetical protein		cds_993	hypothetical protein
cds_129	hypothetical protein		cds_996	hypothetical protein
cds_130	hypothetical protein		cds_998	hypothetical protein
cds_132	hypothetical protein		cds_999	hypothetical protein
cds_133	hypothetical protein		cds_1000	hypothetical protein
cds_134	hypothetical protein		cds_1003	hypothetical protein
cds_135	hypothetical protein		cds_1004	hypothetical protein
cds_1202	hypothetical protein		cds_1005	hypothetical protein
cds_1203	hypothetical protein		cds_1006	hypothetical protein
cds_1204	hypothetical protein		cds_1007	hypothetical protein
cds_1205	hypothetical protein		cds_1008	hypothetical protein
cds_1206	hypothetical protein		cds_1009	hypothetical protein
cds_1207	hypothetical protein		cds_1010	hypothetical protein
cds_1208	hypothetical protein		cds_1011	hypothetical protein
cds_1209	hypothetical protein		cds_1012	hypothetical protein
cds_1210	hypothetical protein		cds_1013	hypothetical protein
cds_1211	hypothetical protein		cds_1014	hypothetical protein
cds_1212	hypothetical protein		cds_1015	hypothetical protein
cds_1213	hypothetical protein		cds_1016	hypothetical protein
cds_1214	hypothetical protein		cds_1017	hypothetical protein
cds_1215	hypothetical protein		cds_1018	hypothetical protein
cds_1216	hypothetical protein		cds_1019	hypothetical protein
cds_1217	hypothetical protein		cds_1020	hypothetical protein
cds_1237	hypothetical protein		cds_1021	hypothetical protein
cds_1238	hypothetical protein		cds_1022	hypothetical protein
cds_1239	hypothetical protein		cds_1023	hypothetical protein
cds_1243	hypothetical protein		cds_1028	hypothetical protein
cds_1315	hypothetical protein		cds_1029	hypothetical protein
cds_251	hypothetical protein		cds_1030	hypothetical protein
cds_252	hypothetical protein		cds_1031	hypothetical protein
cds_253	hypothetical protein		cds_1032	hypothetical protein
cds_256	hypothetical protein		cds_1033	hypothetical protein
cds_257	hypothetical protein		cds_1034	hypothetical protein
cds_258	hypothetical protein		cds_1035	hypothetical protein
cds_245	hypothetical protein		cds_1036	hypothetical protein
cds_246	hypothetical protein		cds_1037	hypothetical protein
cds_247	hypothetical protein		cds_1038	hypothetical protein
cds_248	hypothetical protein		cds_1039	hypothetical protein
cds_616	hypothetical protein		cds_1040	hypothetical protein
cds_624	hypothetical protein		cds_1041	hypothetical protein
cds_631	hypothetical protein		cds_1042	hypothetical protein
cds_632	hypothetical protein		cds_1043	hypothetical protein
cds_633	hypothetical protein		cds_1044	hypothetical protein
cds_634	hypothetical protein		cds_1045	hypothetical protein
cds_596	hypothetical protein		cds_1046	hypothetical protein
cds_597	hypothetical protein		cds_1047	hypothetical protein
cds_598	hypothetical protein		cds_1048	hypothetical protein
cds_599	hypothetical protein		cds_1049	hypothetical protein
cds_602	hypothetical protein		cds_1050	hypothetical protein
cds_606	hypothetical protein		cds_1051	hypothetical protein
cds_608	hypothetical protein		cds_1052	hypothetical protein
cds_610	hypothetical protein		cds_1053	hypothetical protein
cds_613	hypothetical protein		cds_1054	hypothetical protein
cds_614	hypothetical protein		cds_1055	hypothetical protein
cds_710	hypothetical protein		cds_1057	hypothetical protein
cds_711	hypothetical protein		cds_1067	hypothetical protein
cds_712	hypothetical protein		cds_1068	hypothetical protein
cds_715	hypothetical protein		cds_1070	hypothetical protein
cds_716	hypothetical protein		cds_1071	hypothetical protein
cds_717	hypothetical protein		cds_1072	hypothetical protein
cds_718	hypothetical protein		cds_1073	hypothetical protein
cds_719	hypothetical protein		cds_1074	hypothetical protein
cds_721	hypothetical protein		cds_1075	hypothetical protein
cds_722	hypothetical protein		cds_1076	hypothetical protein
cds_727	hypothetical protein		cds_1077	hypothetical protein
cds_707	hypothetical protein		cds_1078	hypothetical protein
cds_708	hypothetical protein		cds_1079	hypothetical protein
cds_709	hypothetical protein		cds_1080	hypothetical protein
cds_782	hypothetical protein		cds_1081	hypothetical protein
cds_784	hypothetical protein		cds_1082	hypothetical protein
cds_768	hypothetical protein		cds_1083	hypothetical protein
cds_770	hypothetical protein		cds_1084	hypothetical protein
cds_772	hypothetical protein		cds_1085	hypothetical protein
cds_773	hypothetical protein		cds_1086	hypothetical protein
cds_774	hypothetical protein		cds_1087	hypothetical protein
cds_777	hypothetical protein		cds_1088	hypothetical protein
cds_778	hypothetical protein		cds_1089	hypothetical protein
cds_1040	hypothetical protein		cds_1090	hypothetical protein
cds_1042	hypothetical protein		cds_1091	hypothetical protein
cds_1043	hypothetical protein		cds_1092	hypothetical protein
cds_1044	hypothetical protein		cds_1093	hypothetical protein
cds_1045	hypothetical protein		cds_1094	hypothetical protein
cds_1047	hypothetical protein		cds_1095	hypothetical protein
cds_1048	hypothetical protein		cds_1096	hypothetical protein
cds_1050	hypothetical protein		cds_1097	hypothetical protein
cds_1052	hypothetical protein		cds_1098	hypothetical protein
cds_1056	hypothetical protein		cds_1099	hypothetical protein
cds_1057	hypothetical protein		cds_1100	hypothetical protein
cds_1058	hypothetical protein		cds_1101	hypothetical protein
cds_1060	hypothetical protein		cds_1102	hypothetical protein
cds_1061	hypothetical protein		cds_1103	hypothetical protein
cds_1062	hypothetical protein		cds_1104	hypothetical protein
cds_1015	hypothetical protein		cds_1105	hypothetical protein
cds_1017	hypothetical protein		cds_1106	hypothetical protein
cds_1018	hypothetical protein		cds_1107	hypothetical protein
cds_1019	hypothetical protein		cds_1108	hypothetical protein
cds_1020	hypothetical protein		cds_1109	hypothetical protein
cds_1021	hypothetical protein		cds_1110	hypothetical protein
cds_1022	hypothetical protein		cds_1111	hypothetical protein
cds_1023	hypothetical protein		cds_1112	hypothetical protein
cds_1024	hypothetical protein		cds_1113	hypothetical protein
cds_1026	hypothetical protein		cds_1114	hypothetical protein
cds_1028	hypothetical protein		cds_1115	hypothetical protein
cds_1029	hypothetical protein		cds_1116	hypothetical protein
cds_1030	hypothetical protein		cds_1117	hypothetical protein
cds_1032	hypothetical protein		cds_1118	hypothetical protein
cds_1033	hypothetical protein		cds_1119	hypothetical protein
cds_1035	hypothetical protein		cds_1120	hypothetical protein
cds_1106	hypothetical protein		cds_1121	hypothetical protein
cds_1107	hypothetical protein		cds_1122	hypothetical protein
cds_1108	hypothetical protein		cds_1123	hypothetical protein
cds_1109	hypothetical protein		cds_1124	hypothetical protein
cds_1110	hypothetical protein		cds_1125	hypothetical protein
cds_1113	hypothetical protein		cds_1126	hypothetical protein
cds_1136	hypothetical protein		cds_1127	hypothetical protein
cds_1137	hypothetical protein		cds_1128	hypothetical protein
cds_1138	hypothetical protein		cds_1129	hypothetical protein
cds_1139	hypothetical protein		cds_1130	hypothetical protein
cds_1141	hypothetical protein		cds_1136	hypothetical protein
cds_1130	hypothetical protein		cds_1139	hypothetical protein
cds_1132	hypothetical protein		cds_1150	hypothetical protein
cds_1604	hypothetical protein		cds_1151	hypothetical protein
cds_1606	hypothetical protein		cds_1152	hypothetical protein
cds_1607	hypothetical protein		cds_1155	hypothetical protein
cds_1611	hypothetical protein		cds_1156	hypothetical protein
cds_1613	hypothetical protein		cds_1158	hypothetical protein
cds_1614	hypothetical protein		cds_1160	hypothetical protein
cds_1645	hypothetical protein		cds_1165	hypothetical protein
cds_1648	hypothetical protein		cds_1167	hypothetical protein
cds_1658	hypothetical protein		cds_1171	hypothetical protein
cds_1659	hypothetical protein		cds_1177	hypothetical protein
cds_1660	hypothetical protein		cds_1181	hypothetical protein
cds_1663	hypothetical protein		cds_1184	hypothetical protein
cds_1676	hypothetical protein		cds_1191	hypothetical protein
cds_1760	hypothetical protein		cds_1198	hypothetical protein
cds_1761	hypothetical protein		cds_1199	hypothetical protein
cds_1764	hypothetical protein		cds_1211	hypothetical protein
cds_1766	hypothetical protein		cds_1212	hypothetical protein
cds_1927	hypothetical protein		cds_1213	hypothetical protein
cds_1928	hypothetical protein		cds_1214	hypothetical protein
cds_1934	hypothetical protein		cds_1217	hypothetical protein
cds_1936	hypothetical protein		cds_1220	hypothetical protein
cds_1937	hypothetical protein		cds_1231	hypothetical protein
cds_1951	hypothetical protein		cds_1232	hypothetical protein
cds_1952	hypothetical protein		cds_1233	hypothetical protein
cds_1953	hypothetical protein		cds_1236	hypothetical protein
cds_1954	hypothetical protein		cds_1237	hypothetical protein
cds_1955	hypothetical protein		cds_1238	hypothetical protein
cds_1956	hypothetical protein		cds_1239	hypothetical protein
cds_1957	hypothetical protein		cds_1240	hypothetical protein
cds_1966	hypothetical protein		cds_1249	hypothetical protein
cds_1967	hypothetical protein		cds_1250	hypothetical protein
cds_1968	hypothetical protein		cds_1252	hypothetical protein
cds_1970	hypothetical protein		cds_1253	hypothetical protein
cds_1971	hypothetical protein		cds_1259	hypothetical protein
cds_2044	hypothetical protein		cds_1263	hypothetical protein
cds_2045	hypothetical protein		cds_1269	hypothetical protein
cds_2046	hypothetical protein		cds_1277	hypothetical protein
cds_2048	hypothetical protein		cds_1279	hypothetical protein
cds_2049	hypothetical protein		cds_1280	hypothetical protein
cds_2051	hypothetical protein		cds_1281	hypothetical protein
cds_2052	hypothetical protein		cds_1282	hypothetical protein
cds_2053	hypothetical protein		cds_1283	hypothetical protein
cds_2054	hypothetical protein		cds_1288	hypothetical protein
cds_2055	hypothetical protein		cds_1292	hypothetical protein
cds_2056	hypothetical protein		cds_1294	hypothetical protein
cds_2057	hypothetical protein		cds_1307	hypothetical protein
cds_2058	hypothetical protein		cds_1312	hypothetical protein
cds_2059	hypothetical protein		cds_1314	hypothetical protein
cds_2063	hypothetical protein		cds_1315	hypothetical protein
cds_2068	hypothetical protein		cds_1325	hypothetical protein
cds_2069	hypothetical protein		cds_1326	hypothetical protein
cds_2093	hypothetical protein		cds_1327	hypothetical protein
cds_2094	hypothetical protein		cds_1359	hypothetical protein
cds_2097	hypothetical protein		cds_1361	hypothetical protein
cds_2098	hypothetical protein		cds_1367	hypothetical protein
cds_2099	hypothetical protein		cds_1368	hypothetical protein
cds_2145	hypothetical protein		cds_1373	hypothetical protein
cds_2146	hypothetical protein		cds_1375	hypothetical protein
cds_2147	hypothetical protein		cds_1376	hypothetical protein
cds_2148	hypothetical protein		cds_1379	hypothetical protein
cds_2149	hypothetical protein		cds_1385	hypothetical protein
cds_2150	hypothetical protein		cds_1386	hypothetical protein
cds_2241	hypothetical protein		cds_1387	hypothetical protein
cds_2242	hypothetical protein		cds_1388	hypothetical protein
cds_2243	hypothetical protein		cds_1389	hypothetical protein
cds_1837	hypothetical protein		cds_1390	hypothetical protein
cds_1838	hypothetical protein		cds_1391	hypothetical protein
cds_1839	hypothetical protein		cds_1392	hypothetical protein
cds_1840	hypothetical protein		cds_1393	hypothetical protein
cds_1841	hypothetical protein		cds_1395	hypothetical protein
cds_1849	hypothetical protein		cds_1400	hypothetical protein
cds_1890	hypothetical protein		cds_1402	hypothetical protein
cds_1891	hypothetical protein		cds_1405	hypothetical protein
cds_1892	hypothetical protein		cds_1408	hypothetical protein
cds_1893	hypothetical protein		cds_1409	hypothetical protein
cds_1894	hypothetical protein		cds_1411	hypothetical protein
cds_1897	hypothetical protein		cds_1412	hypothetical protein
cds_1898	hypothetical protein		cds_1413	hypothetical protein
cds_2127	hypothetical protein		cds_1414	hypothetical protein
cds_2128	hypothetical protein		cds_1415	hypothetical protein
cds_2130	hypothetical protein		cds_1416	hypothetical protein
cds_2131	hypothetical protein		cds_1417	hypothetical protein
cds_2132	hypothetical protein		cds_1420	hypothetical protein
cds_2134	hypothetical protein		cds_1422	hypothetical protein
cds_2137	hypothetical protein		cds_1423	hypothetical protein
cds_1350	hypothetical protein		cds_1424	hypothetical protein
cds_1352	hypothetical protein		cds_1425	hypothetical protein
cds_1523	hypothetical protein		cds_1426	hypothetical protein
cds_1525	hypothetical protein		cds_1427	hypothetical protein
cds_1530	hypothetical protein		cds_1428	hypothetical protein
cds_1531	hypothetical protein		cds_1429	hypothetical protein
cds_1532	hypothetical protein		cds_1439	hypothetical protein
cds_1533	hypothetical protein		cds_1440	hypothetical protein
cds_1535	hypothetical protein		cds_1441	hypothetical protein
cds_1536	hypothetical protein		cds_1448	hypothetical protein
cds_1537	hypothetical protein		cds_1451	hypothetical protein
cds_1538	hypothetical protein		cds_1452	hypothetical protein
cds_1539	hypothetical protein		cds_1454	hypothetical protein
cds_1540	hypothetical protein		cds_1455	hypothetical protein
cds_1543	hypothetical protein		cds_1457	hypothetical protein
cds_1595	hypothetical protein		cds_1466	hypothetical protein
cds_1596	hypothetical protein		cds_1469	hypothetical protein
cds_1599	hypothetical protein		cds_1470	hypothetical protein
cds_1617	hypothetical protein		cds_1471	hypothetical protein
cds_1718	hypothetical protein		cds_1472	hypothetical protein
cds_1724	hypothetical protein		cds_1473	hypothetical protein
cds_1729	hypothetical protein		cds_1474	hypothetical protein
cds_1684	hypothetical protein		cds_1477	hypothetical protein
cds_1687	hypothetical protein		cds_1478	hypothetical protein
cds_1689	hypothetical protein		cds_1479	hypothetical protein
cds_1698	hypothetical protein		cds_1480	hypothetical protein
cds_1699	hypothetical protein		cds_1481	hypothetical protein
cds_1700	hypothetical protein		cds_1482	hypothetical protein
cds_1701	hypothetical protein		cds_1483	hypothetical protein
cds_1706	hypothetical protein		cds_1488	hypothetical protein
cds_1776	hypothetical protein		cds_1489	hypothetical protein
cds_1779	hypothetical protein		cds_1493	hypothetical protein
cds_1780	hypothetical protein		cds_1494	hypothetical protein
cds_1781	hypothetical protein		cds_1497	hypothetical protein
cds_1783	hypothetical protein		cds_1498	hypothetical protein
cds_1784	hypothetical protein		cds_1499	hypothetical protein
cds_1787	hypothetical protein		cds_1500	hypothetical protein
cds_1788	hypothetical protein		cds_1501	hypothetical protein
cds_1789	hypothetical protein		cds_1502	hypothetical protein
cds_1790	hypothetical protein		cds_1503	hypothetical protein
cds_1791	hypothetical protein		cds_1504	hypothetical protein
cds_1792	hypothetical protein		cds_1505	hypothetical protein
cds_1793	hypothetical protein		cds_1506	hypothetical protein
cds_1768	hypothetical protein		cds_1507	hypothetical protein
cds_1769	hypothetical protein		cds_1508	hypothetical protein
cds_1770	hypothetical protein		cds_1509	hypothetical protein
cds_1771	hypothetical protein		cds_1521	hypothetical protein
cds_1772	hypothetical protein		cds_1522	hypothetical protein
cds_1774	hypothetical protein		cds_1523	hypothetical protein
cds_1775	hypothetical protein		cds_1524	hypothetical protein
cds_1802	hypothetical protein		cds_1525	hypothetical protein
cds_1803	hypothetical protein		cds_1527	hypothetical protein
cds_1805	hypothetical protein		cds_1528	hypothetical protein
cds_1808	hypothetical protein		cds_1529	hypothetical protein
cds_1809	hypothetical protein		cds_1530	hypothetical protein
cds_1815	hypothetical protein		cds_1531	hypothetical protein
cds_1816	hypothetical protein		cds_1532	hypothetical protein
cds_1817	hypothetical protein		cds_1533	hypothetical protein
cds_1818	hypothetical protein		cds_1534	hypothetical protein
cds_1819	hypothetical protein		cds_1535	hypothetical protein
cds_1820	hypothetical protein		cds_1536	hypothetical protein
cds_1821	hypothetical protein		cds_1537	hypothetical protein
cds_1822	hypothetical protein		cds_1539	hypothetical protein
cds_1823	hypothetical protein		cds_1540	hypothetical protein
cds_1914	hypothetical protein		cds_1541	hypothetical protein
cds_1917	hypothetical protein		cds_1542	hypothetical protein
cds_1919	hypothetical protein		cds_1543	hypothetical protein
cds_1920	hypothetical protein		cds_1544	hypothetical protein
cds_1922	hypothetical protein		cds_1545	hypothetical protein
cds_1923	hypothetical protein		cds_1546	hypothetical protein
cds_1905	hypothetical protein		cds_1548	hypothetical protein
cds_1908	hypothetical protein		cds_1549	hypothetical protein
cds_2166	hypothetical protein		cds_1550	hypothetical protein
cds_2168	hypothetical protein		cds_1551	hypothetical protein
cds_2169	hypothetical protein		cds_1552	hypothetical protein
cds_2171	hypothetical protein		cds_1553	hypothetical protein
cds_2172	hypothetical protein		cds_1554	hypothetical protein
cds_2173	hypothetical protein		cds_1555	hypothetical protein
cds_2178	hypothetical protein		cds_1556	hypothetical protein
cds_2179	hypothetical protein		cds_1557	hypothetical protein
cds_2180	hypothetical protein		cds_1558	hypothetical protein
cds_2181	hypothetical protein		cds_1559	hypothetical protein
cds_2182	hypothetical protein		cds_1560	hypothetical protein
cds_2158	hypothetical protein		cds_1561	hypothetical protein
cds_2160	hypothetical protein		cds_1562	hypothetical protein
cds_2162	hypothetical protein		cds_1563	hypothetical protein
cds_2164	hypothetical protein		cds_1564	hypothetical protein
cds_2278	hypothetical protein		cds_1565	hypothetical protein
cds_2279	hypothetical protein		cds_1566	hypothetical protein
cds_2306	hypothetical protein		cds_1567	hypothetical protein
cds_2307	hypothetical protein		cds_1568	hypothetical protein
cds_2310	hypothetical protein		cds_1569	hypothetical protein
cds_2311	hypothetical protein		cds_1570	hypothetical protein
cds_2312	hypothetical protein		cds_1571	hypothetical protein
cds_2313	hypothetical protein		cds_1572	hypothetical protein
cds_2314	hypothetical protein		cds_1573	hypothetical protein
cds_2317	hypothetical protein		cds_1575	hypothetical protein
cds_2318	hypothetical protein		cds_1576	hypothetical protein
cds_2319	hypothetical protein		cds_1597	hypothetical protein
cds_2321	hypothetical protein		cds_1598	hypothetical protein
cds_2329	hypothetical protein		cds_1604	hypothetical protein
cds_2330	hypothetical protein		cds_1605	hypothetical protein
cds_2366	hypothetical protein		cds_1606	hypothetical protein
cds_2397	hypothetical protein		cds_1607	hypothetical protein
cds_2398	hypothetical protein		cds_1608	hypothetical protein
cds_2400	hypothetical protein		cds_1609	hypothetical protein
cds_2401	hypothetical protein		cds_1610	hypothetical protein
cds_2402	hypothetical protein		cds_1611	hypothetical protein
cds_2453	hypothetical protein		cds_1612	hypothetical protein
cds_2456	hypothetical protein		cds_1613	hypothetical protein
cds_2479	hypothetical protein		cds_1614	hypothetical protein
cds_2480	hypothetical protein		cds_1615	hypothetical protein
cds_2481	hypothetical protein		cds_1616	hypothetical protein
cds_2483	hypothetical protein		cds_1617	hypothetical protein
cds_2484	hypothetical protein		cds_1618	hypothetical protein
cds_2486	hypothetical protein		cds_1619	hypothetical protein
cds_2487	hypothetical protein		cds_1620	hypothetical protein
cds_2488	hypothetical protein		cds_1621	hypothetical protein
cds_2489	hypothetical protein		cds_1622	hypothetical protein
cds_2490	hypothetical protein		cds_1623	hypothetical protein
cds_2491	hypothetical protein		cds_1624	hypothetical protein
cds_2497	hypothetical protein		cds_1626	hypothetical protein
cds_2501	hypothetical protein		cds_1627	hypothetical protein
cds_2510	hypothetical protein		cds_1628	hypothetical protein
cds_2513	hypothetical protein		cds_1629	hypothetical protein
cds_2514	hypothetical protein		cds_1630	hypothetical protein
cds_2580	hypothetical protein		cds_1631	hypothetical protein
cds_2581	hypothetical protein		cds_1632	hypothetical protein
cds_2582	hypothetical protein		cds_1633	hypothetical protein
cds_2708	hypothetical protein		cds_1634	hypothetical protein
cds_2709	hypothetical protein		cds_1635	hypothetical protein
cds_2712	hypothetical protein		cds_1636	hypothetical protein
cds_2756	hypothetical protein		cds_1637	hypothetical protein
cds_2757	hypothetical protein		cds_1638	hypothetical protein
cds_2759	hypothetical protein		cds_1639	hypothetical protein
cds_2760	hypothetical protein		cds_1640	hypothetical protein
cds_2761	hypothetical protein		cds_1641	hypothetical protein
cds_2770	hypothetical protein		cds_1642	hypothetical protein
cds_2771	hypothetical protein		cds_1644	hypothetical protein
cds_2772	hypothetical protein		cds_1645	hypothetical protein
cds_2773	hypothetical protein		cds_1646	hypothetical protein
cds_2774	hypothetical protein		cds_1647	hypothetical protein
cds_2808	hypothetical protein		cds_1649	hypothetical protein
cds_2809	hypothetical protein		cds_1650	hypothetical protein
cds_2833	hypothetical protein		cds_1651	hypothetical protein
cds_2834	hypothetical protein		cds_1652	hypothetical protein
cds_2836	hypothetical protein		cds_1653	hypothetical protein
cds_2837	hypothetical protein		cds_1654	hypothetical protein
cds_2838	hypothetical protein		cds_1655	hypothetical protein
cds_2842	hypothetical protein		cds_1656	hypothetical protein
cds_2843	hypothetical protein		cds_1658	hypothetical protein
cds_2844	hypothetical protein		cds_1659	hypothetical protein
cds_2871	hypothetical protein		cds_1660	hypothetical protein
cds_2872	hypothetical protein		cds_1661	hypothetical protein
cds_2873	hypothetical protein		cds_1662	hypothetical protein
cds_2874	hypothetical protein		cds_1663	hypothetical protein
cds_2875	hypothetical protein		cds_1664	hypothetical protein
cds_2876	hypothetical protein		cds_1666	hypothetical protein
cds_2877	hypothetical protein		cds_1667	hypothetical protein
cds_2878	hypothetical protein		cds_1668	hypothetical protein
cds_2879	hypothetical protein		cds_1669	hypothetical protein
cds_2880	hypothetical protein		cds_1670	hypothetical protein
cds_2881	hypothetical protein		cds_1671	hypothetical protein
cds_2882	hypothetical protein		cds_1673	hypothetical protein
cds_2883	hypothetical protein		cds_1682	hypothetical protein
cds_2895	hypothetical protein		cds_1684	hypothetical protein
cds_2896	hypothetical protein		cds_1685	hypothetical protein
cds_2897	hypothetical protein		cds_1686	hypothetical protein
cds_2899	hypothetical protein		cds_1687	hypothetical protein
cds_2900	hypothetical protein		cds_1690	hypothetical protein
cds_2912	hypothetical protein		cds_1694	hypothetical protein
cds_2913	hypothetical protein		cds_1697	hypothetical protein
cds_2915	hypothetical protein		cds_1699	hypothetical protein
cds_2984	hypothetical protein		cds_1701	hypothetical protein
cds_2986	hypothetical protein		cds_1705	hypothetical protein
cds_3010	hypothetical protein		cds_1708	hypothetical protein
cds_3056	hypothetical protein		cds_1709	hypothetical protein
cds_3124	hypothetical protein		cds_1710	hypothetical protein
cds_3125	hypothetical protein		cds_1712	hypothetical protein
cds_3126	hypothetical protein		cds_1717	hypothetical protein
cds_3128	hypothetical protein		cds_1718	hypothetical protein
cds_3129	hypothetical protein		cds_1719	hypothetical protein
cds_3130	hypothetical protein		cds_1720	hypothetical protein
cds_3131	hypothetical protein		cds_1721	hypothetical protein
cds_3132	hypothetical protein		cds_1722	hypothetical protein
cds_3133	hypothetical protein		cds_1726	hypothetical protein
cds_3233	hypothetical protein		cds_1728	hypothetical protein
cds_3236	hypothetical protein		cds_1731	hypothetical protein
cds_3246	hypothetical protein		cds_1732	hypothetical protein
cds_3275	hypothetical protein		cds_1733	hypothetical protein
cds_3278	hypothetical protein		cds_1744	hypothetical protein
cds_3283	hypothetical protein		cds_1746	hypothetical protein
cds_3288	hypothetical protein		cds_1748	hypothetical protein
cds_3298	hypothetical protein		cds_1749	hypothetical protein
cds_3309	hypothetical protein		cds_1753	hypothetical protein
cds_3320	hypothetical protein		cds_1754	hypothetical protein
cds_3323	hypothetical protein		cds_1756	hypothetical protein
cds_3338	hypothetical protein		cds_1757	hypothetical protein
cds_3339	hypothetical protein		cds_1759	hypothetical protein
cds_3407	hypothetical protein		cds_1760	hypothetical protein
cds_3413	hypothetical protein		cds_1761	hypothetical protein
cds_3414	hypothetical protein		cds_1762	hypothetical protein
cds_3444	hypothetical protein		cds_1764	hypothetical protein
cds_3445	hypothetical protein		cds_1765	hypothetical protein
cds_3446	hypothetical protein		cds_1767	hypothetical protein
cds_3447	hypothetical protein		cds_1770	hypothetical protein
cds_3448	hypothetical protein		cds_1771	hypothetical protein
cds_3449	hypothetical protein		cds_1772	hypothetical protein
cds_3450	hypothetical protein		cds_1773	hypothetical protein
cds_3451	hypothetical protein		cds_1774	hypothetical protein
cds_3452	hypothetical protein		cds_1775	hypothetical protein
cds_3453	hypothetical protein		cds_1778	hypothetical protein
cds_3454	hypothetical protein		cds_1780	hypothetical protein
cds_3455	hypothetical protein		cds_1782	hypothetical protein
cds_3506	hypothetical protein		cds_1783	hypothetical protein
cds_3507	hypothetical protein		cds_1784	hypothetical protein
cds_3508	hypothetical protein		cds_1786	hypothetical protein
cds_3513	hypothetical protein		cds_1787	hypothetical protein
cds_3519	hypothetical protein		cds_1788	hypothetical protein
cds_3520	hypothetical protein		cds_1789	hypothetical protein
cds_3524	hypothetical protein		cds_1801	hypothetical protein
cds_3526	hypothetical protein		cds_1802	hypothetical protein
cds_2301	hypothetical protein		cds_1804	hypothetical protein
cds_2442	hypothetical protein		cds_1805	hypothetical protein
cds_2444	hypothetical protein		cds_1806	hypothetical protein
cds_2445	hypothetical protein		cds_1810	hypothetical protein
cds_2556	hypothetical protein		cds_1812	hypothetical protein
cds_2557	hypothetical protein		cds_1813	hypothetical protein
cds_2585	hypothetical protein		cds_1819	hypothetical protein
cds_2606	hypothetical protein		cds_1820	hypothetical protein
cds_2608	hypothetical protein		cds_1823	hypothetical protein
cds_2609	hypothetical protein		cds_1827	hypothetical protein
cds_2781	hypothetical protein		cds_1828	hypothetical protein
cds_2782	hypothetical protein		cds_1829	hypothetical protein
cds_2893	hypothetical protein		cds_1830	hypothetical protein
cds_2917	hypothetical protein		cds_1832	hypothetical protein
cds_2918	hypothetical protein		cds_1833	hypothetical protein
cds_2919	hypothetical protein		cds_1834	hypothetical protein
cds_2920	hypothetical protein		cds_1835	hypothetical protein
cds_2921	hypothetical protein		cds_1836	hypothetical protein
cds_2922	hypothetical protein		cds_1837	hypothetical protein
cds_2923	hypothetical protein		cds_1844	hypothetical protein
cds_2924	hypothetical protein		cds_1852	hypothetical protein
cds_2925	hypothetical protein		cds_1855	hypothetical protein
cds_2926	hypothetical protein		cds_1868	hypothetical protein
cds_2927	hypothetical protein		cds_1871	hypothetical protein
cds_2970	hypothetical protein		cds_1872	hypothetical protein
cds_2996	hypothetical protein		cds_1874	hypothetical protein
cds_2998	hypothetical protein		cds_1875	hypothetical protein
cds_3174	hypothetical protein		cds_1876	hypothetical protein
cds_3393	hypothetical protein		cds_1877	hypothetical protein
cds_3584	hypothetical protein		cds_1878	hypothetical protein
cds_3585	hypothetical protein		cds_1884	hypothetical protein
cds_3591	hypothetical protein		cds_1887	hypothetical protein
cds_3592	hypothetical protein		cds_1910	hypothetical protein
cds_3595	hypothetical protein		cds_1913	hypothetical protein
cds_3600	hypothetical protein		cds_1917	hypothetical protein
cds_3601	hypothetical protein		cds_1918	hypothetical protein
cds_3603	hypothetical protein		cds_1920	hypothetical protein
cds_3607	hypothetical protein		cds_1921	hypothetical protein
cds_3612	hypothetical protein		cds_1924	hypothetical protein
cds_3613	hypothetical protein		cds_1925	hypothetical protein
cds_3622	hypothetical protein		cds_1926	hypothetical protein
cds_3631	hypothetical protein		cds_1942	hypothetical protein
cds_3637	hypothetical protein		cds_1943	hypothetical protein
cds_3638	hypothetical protein		cds_1954	hypothetical protein
cds_3640	hypothetical protein		cds_1955	hypothetical protein
cds_3641	hypothetical protein		cds_1956	hypothetical protein
cds_3576	hypothetical protein		cds_1957	hypothetical protein
cds_3578	hypothetical protein		cds_1963	hypothetical protein
cds_3571	hypothetical protein		cds_1964	hypothetical protein
cds_3573	hypothetical protein		cds_1965	hypothetical protein
cds_1255	hypothetical protein		cds_1966	hypothetical protein
cds_1256	hypothetical protein		cds_1967	hypothetical protein
cds_1258	hypothetical protein		cds_1968	hypothetical protein
cds_120	hypothetical protein		cds_1969	hypothetical protein
cds_55	hypothetical protein		cds_1970	hypothetical protein
cds_65	hypothetical protein		cds_1971	hypothetical protein
cds_66	hypothetical protein		cds_1972	hypothetical protein
cds_67	hypothetical protein		cds_1975	hypothetical protein
cds_77	hypothetical protein		cds_1978	hypothetical protein
cds_79	hypothetical protein		cds_1981	hypothetical protein
cds_80	hypothetical protein		cds_1982	hypothetical protein
cds_81	hypothetical protein		cds_1986	hypothetical protein
cds_82	hypothetical protein		cds_1987	hypothetical protein
cds_83	hypothetical protein		cds_1988	hypothetical protein
cds_84	hypothetical protein		cds_1992	hypothetical protein
cds_85	hypothetical protein		cds_1995	hypothetical protein
cds_87	hypothetical protein		cds_1996	hypothetical protein
cds_92	hypothetical protein		cds_2003	hypothetical protein
cds_94	hypothetical protein		cds_2010	hypothetical protein
cds_1272	hypothetical protein		cds_2011	hypothetical protein
cds_1273	hypothetical protein		cds_2014	hypothetical protein
cds_1277	hypothetical protein		cds_2021	hypothetical protein
cds_1283	hypothetical protein		cds_2042	hypothetical protein
cds_1301	hypothetical protein		cds_2043	hypothetical protein
cds_1304	hypothetical protein		cds_2049	hypothetical protein
cds_1305	hypothetical protein		cds_2052	hypothetical protein
cds_1310	hypothetical protein		cds_2058	hypothetical protein
cds_1312	hypothetical protein		cds_2062	hypothetical protein
cds_138	hypothetical protein		cds_2063	hypothetical protein
cds_139	hypothetical protein		cds_2070	hypothetical protein
cds_140	hypothetical protein		cds_2071	hypothetical protein
cds_146	hypothetical protein		cds_2072	hypothetical protein
cds_151	hypothetical protein		cds_2073	hypothetical protein
cds_28	hypothetical protein		cds_2074	hypothetical protein
cds_29	hypothetical protein		cds_2075	hypothetical protein
cds_31	hypothetical protein		cds_2076	hypothetical protein
cds_32	hypothetical protein		cds_2077	hypothetical protein
cds_33	hypothetical protein		cds_2078	hypothetical protein
cds_34	hypothetical protein		cds_2081	hypothetical protein
cds_35	hypothetical protein		cds_2084	hypothetical protein
cds_36	hypothetical protein		cds_2086	hypothetical protein
cds_37	hypothetical protein		cds_2091	hypothetical protein
cds_40	hypothetical protein		cds_2106	hypothetical protein
cds_160	hypothetical protein		cds_2110	hypothetical protein
cds_546	hypothetical protein		cds_2113	hypothetical protein
cds_547	hypothetical protein		cds_2116	hypothetical protein
cds_549	hypothetical protein		cds_2118	hypothetical protein
cds_550	hypothetical protein		cds_2119	hypothetical protein
cds_551	hypothetical protein		cds_2120	hypothetical protein
cds_1227	hypothetical protein		cds_2122	hypothetical protein
cds_1229	hypothetical protein		cds_2123	hypothetical protein
cds_1231	hypothetical protein		cds_2124	hypothetical protein
cds_1233	hypothetical protein		cds_2125	hypothetical protein
cds_1466	hypothetical protein		cds_2126	hypothetical protein
cds_1468	hypothetical protein		cds_2127	hypothetical protein
cds_1450	hypothetical protein		cds_2128	hypothetical protein
cds_1451	hypothetical protein		cds_2129	hypothetical protein
cds_1452	hypothetical protein		cds_2130	hypothetical protein
cds_1453	hypothetical protein		cds_2131	hypothetical protein
cds_1454	hypothetical protein		cds_2132	hypothetical protein
cds_1456	hypothetical protein		cds_2133	hypothetical protein
cds_1457	hypothetical protein		cds_2134	hypothetical protein
cds_1458	hypothetical protein		cds_2135	hypothetical protein
cds_1462	hypothetical protein		cds_2136	hypothetical protein
cds_1463	hypothetical protein		cds_2137	hypothetical protein
cds_1334	hypothetical protein		cds_2138	hypothetical protein
cds_1335	hypothetical protein		cds_2139	hypothetical protein
cds_1336	hypothetical protein		cds_2140	hypothetical protein
cds_1337	hypothetical protein		cds_2141	hypothetical protein
cds_1340	hypothetical protein		cds_2142	hypothetical protein
cds_1341	hypothetical protein		cds_2143	hypothetical protein
cds_1344	hypothetical protein		cds_2144	hypothetical protein
cds_1345	hypothetical protein		cds_2145	hypothetical protein
cds_1347	hypothetical protein		cds_2146	hypothetical protein
cds_1317	hypothetical protein		cds_2147	hypothetical protein
cds_1318	hypothetical protein		cds_2148	hypothetical protein
cds_1319	hypothetical protein		cds_2149	hypothetical protein
cds_1320	hypothetical protein		cds_2150	hypothetical protein
cds_1321	hypothetical protein		cds_2151	hypothetical protein
cds_1322	hypothetical protein		cds_2152	hypothetical protein
cds_1323	hypothetical protein		cds_2153	hypothetical protein
cds_1325	hypothetical protein		cds_2154	hypothetical protein
cds_1331	hypothetical protein		cds_2155	hypothetical protein
cds_1332	hypothetical protein		cds_2156	hypothetical protein
cds_5	hypothetical protein		cds_2157	hypothetical protein
cds_9	hypothetical protein		cds_2158	hypothetical protein
cds_42	hypothetical protein		cds_2159	hypothetical protein
cds_43	hypothetical protein		cds_2160	hypothetical protein
cds_45	hypothetical protein		cds_2161	hypothetical protein
cds_46	hypothetical protein		cds_2162	hypothetical protein
cds_47	hypothetical protein		cds_2163	hypothetical protein
cds_266	hypothetical protein		cds_2164	hypothetical protein
cds_269	hypothetical protein		cds_2165	hypothetical protein
cds_270	hypothetical protein		cds_2166	hypothetical protein
cds_359	hypothetical protein		cds_2167	hypothetical protein
cds_360	hypothetical protein		cds_2168	hypothetical protein
cds_361	hypothetical protein		cds_2169	hypothetical protein
cds_362	hypothetical protein		cds_2170	hypothetical protein
cds_278	hypothetical protein		cds_2171	hypothetical protein
cds_281	hypothetical protein		cds_2172	hypothetical protein
cds_285	hypothetical protein		cds_2173	hypothetical protein
cds_286	hypothetical protein		cds_2174	hypothetical protein
cds_288	hypothetical protein		cds_2175	hypothetical protein
cds_289	hypothetical protein		cds_2176	hypothetical protein
cds_290	hypothetical protein		cds_2177	hypothetical protein
cds_291	hypothetical protein		cds_2178	hypothetical protein
cds_295	hypothetical protein		cds_2179	hypothetical protein
cds_297	hypothetical protein		cds_2180	hypothetical protein
cds_298	hypothetical protein		cds_2181	hypothetical protein
cds_299	hypothetical protein		cds_2182	hypothetical protein
cds_300	hypothetical protein		cds_2189	hypothetical protein
cds_306	hypothetical protein		cds_2203	hypothetical protein
cds_310	hypothetical protein		cds_2204	hypothetical protein
cds_311	hypothetical protein		cds_2207	hypothetical protein
cds_316	hypothetical protein		cds_2208	hypothetical protein
cds_317	hypothetical protein		cds_2210	hypothetical protein
cds_318	hypothetical protein		cds_2211	hypothetical protein
cds_319	hypothetical protein		cds_2212	hypothetical protein
cds_320	hypothetical protein		cds_2213	hypothetical protein
cds_322	hypothetical protein		cds_2214	hypothetical protein
cds_324	hypothetical protein		cds_2215	hypothetical protein
cds_327	hypothetical protein		cds_2216	hypothetical protein
cds_329	hypothetical protein		cds_2217	hypothetical protein
cds_332	hypothetical protein		cds_2218	hypothetical protein
cds_334	hypothetical protein		cds_2219	hypothetical protein
cds_335	hypothetical protein		cds_2220	hypothetical protein
cds_342	hypothetical protein		cds_2221	hypothetical protein
cds_351	hypothetical protein		cds_2222	hypothetical protein
cds_353	hypothetical protein		cds_2223	hypothetical protein
cds_354	hypothetical protein		cds_2224	hypothetical protein
cds_355	hypothetical protein		cds_2225	hypothetical protein
cds_356	hypothetical protein		cds_2226	hypothetical protein
cds_366	hypothetical protein		cds_2227	hypothetical protein
cds_368	hypothetical protein		cds_2228	hypothetical protein
cds_369	hypothetical protein		cds_2229	hypothetical protein
cds_370	hypothetical protein		cds_2230	hypothetical protein
cds_371	hypothetical protein		cds_2231	hypothetical protein
cds_374	hypothetical protein		cds_2232	hypothetical protein
cds_375	hypothetical protein		cds_2233	hypothetical protein
cds_377	hypothetical protein		cds_2234	hypothetical protein
cds_378	hypothetical protein		cds_2235	hypothetical protein
cds_380	hypothetical protein		cds_2236	hypothetical protein
cds_381	hypothetical protein		cds_2237	hypothetical protein
cds_384	hypothetical protein		cds_2238	hypothetical protein
cds_385	hypothetical protein		cds_2239	hypothetical protein
cds_386	hypothetical protein		cds_2240	hypothetical protein
cds_390	hypothetical protein		cds_2241	hypothetical protein
cds_391	hypothetical protein		cds_2242	hypothetical protein
cds_393	hypothetical protein		cds_2243	hypothetical protein
cds_394	hypothetical protein		cds_2244	hypothetical protein
cds_395	hypothetical protein		cds_2245	hypothetical protein
cds_396	hypothetical protein		cds_2246	hypothetical protein
cds_397	hypothetical protein		cds_2247	hypothetical protein
cds_398	hypothetical protein		cds_2248	hypothetical protein
cds_400	hypothetical protein		cds_2249	hypothetical protein
cds_563	hypothetical protein		cds_2250	hypothetical protein
cds_570	hypothetical protein		cds_2251	hypothetical protein
cds_574	hypothetical protein		cds_2252	hypothetical protein
cds_575	hypothetical protein		cds_2253	hypothetical protein
cds_576	hypothetical protein		cds_2254	hypothetical protein
cds_577	hypothetical protein		cds_2255	hypothetical protein
cds_578	hypothetical protein		cds_2256	hypothetical protein
cds_581	hypothetical protein		cds_2257	hypothetical protein
cds_584	hypothetical protein		cds_2258	hypothetical protein
cds_731	hypothetical protein		cds_2259	hypothetical protein
cds_738	hypothetical protein		cds_2260	hypothetical protein
cds_742	hypothetical protein		cds_2261	hypothetical protein
cds_743	hypothetical protein		cds_2262	hypothetical protein
cds_745	hypothetical protein		cds_2263	hypothetical protein
cds_785	hypothetical protein		cds_2264	hypothetical protein
cds_786	hypothetical protein		cds_2265	hypothetical protein
cds_787	hypothetical protein		cds_2266	hypothetical protein
cds_788	hypothetical protein		cds_2267	hypothetical protein
cds_790	hypothetical protein		cds_2268	hypothetical protein
cds_791	hypothetical protein		cds_2269	hypothetical protein
cds_794	hypothetical protein		cds_2270	hypothetical protein
cds_795	hypothetical protein		cds_2273	hypothetical protein
cds_796	hypothetical protein		cds_2275	hypothetical protein
cds_797	hypothetical protein		cds_2279	hypothetical protein
cds_798	hypothetical protein		cds_2280	hypothetical protein
cds_799	hypothetical protein
cds_800	hypothetical protein		cds_2282	hypothetical protein
cds_803	hypothetical protein		cds_2285	hypothetical protein
cds_804	hypothetical protein		cds_2293	hypothetical protein
cds_809	hypothetical protein		cds_2294	hypothetical protein
cds_811	hypothetical protein		cds_2299	hypothetical protein
cds_815	hypothetical protein		cds_2300	hypothetical protein
cds_816	hypothetical protein		cds_2301	hypothetical protein
cds_818	hypothetical protein		cds_2302	hypothetical protein
cds_878	hypothetical protein		cds_2306	hypothetical protein
cds_880	hypothetical protein		cds_2314	hypothetical protein
cds_881	hypothetical protein		cds_2318	hypothetical protein
cds_885	hypothetical protein		cds_2320	hypothetical protein
cds_888	hypothetical protein		cds_2321	hypothetical protein
cds_892	hypothetical protein		cds_2325	hypothetical protein
cds_896	hypothetical protein		cds_2329	hypothetical protein
cds_897	hypothetical protein		cds_2330	hypothetical protein
cds_901	hypothetical protein		cds_2331	hypothetical protein
cds_1074	hypothetical protein		cds_2332	hypothetical protein
cds_1076	hypothetical protein		cds_2333	hypothetical protein
cds_1082	hypothetical protein		cds_2335	hypothetical protein
cds_1087	hypothetical protein		cds_2337	hypothetical protein
cds_1088	hypothetical protein		cds_2339	hypothetical protein
cds_1147	hypothetical protein		cds_2340	hypothetical protein
cds_828	hypothetical protein		cds_2341	hypothetical protein
cds_829	hypothetical protein		cds_2342	hypothetical protein
cds_840	hypothetical protein		cds_2346	hypothetical protein
cds_841	hypothetical protein		cds_2347	hypothetical protein
cds_842	hypothetical protein		cds_2354	hypothetical protein
cds_843	hypothetical protein		cds_2362	hypothetical protein
cds_846	hypothetical protein		cds_2365	hypothetical protein
cds_847	hypothetical protein		cds_2366	hypothetical protein
[truncated: 444 more rows]
